# Supplementary material for: Diastereoselective, Catalytic Access to Cross‐Aldol Products Directly from Esters and Lactones
Source: Angew Chem Int Ed Engl. 2022 Aug 19;61(39):e202209584. doi: 10.1002/anie.202209584 (PMC9804986; doi:10.1002/anie.202209584)
Supplement: Supplementary file 2 — Supporting Information [file ANIE-61-0-s001.cif]

data_se21005
_audit_creation_date               2021-05-03
_audit_creation_method
;
Olex2 1.3-beta
(compiled 2020.11.12 svn.r5f609507 for OlexSys, GUI svn.r6272)
;
_shelx_SHELXL_version_number       '2018/3'
loop_
  _audit_author_name
  _audit_author_email
  _audit_author_address
 'Moreno, A.' ''
;
The University of Edinburgh
School of Chemistry
Joseph Black Building David Brewster Road
Edinburgh
EH9 3FJ
;
 'Nichol, G.S.' g.s.nichol@ed.ac.uk
;
The University of Edinburgh
School of Chemistry
Joseph Black Building David Brewster Road
Edinburgh
EH9 3FJ
;

_audit_contact_author_address
;
The University of Edinburgh
School of Chemistry
Joseph Black Building David Brewster Road
Edinburgh
EH9 3FJ
;
_audit_contact_author_email        g.s.nichol@ed.ac.uk
_audit_contact_author_name         'Nichol, G.S.'
_audit_contact_author_phone        '+44 131 658 4806'
_publ_contact_author_id_orcid      0000-0002-1597-3679
_publ_section_references
;
Dolomanov, O.V., Bourhis, L.J., Gildea, R.J, Howard, J.A.K. & Puschmann, H.
 (2009), J. Appl. Cryst. 42, 339-341.

Sheldrick, G.M. (2015). Acta Cryst. A71, 3-8.

Sheldrick, G.M. (2015). Acta Cryst. C71, 3-8.
;
_chemical_name_common              ?
_chemical_name_systematic          ?
_chemical_formula_moiety           'C21 H26 O2'
_chemical_formula_sum              'C21 H26 O2'
_chemical_formula_weight           310.42
_chemical_melting_point            ?
_chemical_oxdiff_formula           C21H26O2
_chemical_oxdiff_usercomment       '@ 120 K AMG-119'
loop_
  _atom_type_symbol
  _atom_type_description
  _atom_type_scat_dispersion_real
  _atom_type_scat_dispersion_imag
  _atom_type_scat_source
 'C' 'C' 0.0181 0.0091 'International Tables Vol C Tables 4.2.6.8 and 6.1.1.4'
 'H' 'H' 0.0000 0.0000 'International Tables Vol C Tables 4.2.6.8 and 6.1.1.4'
 'O' 'O' 0.0492 0.0322 'International Tables Vol C Tables 4.2.6.8 and 6.1.1.4'

_shelx_space_group_comment
;
The symmetry employed for this shelxl refinement is uniquely defined
by the following loop, which should always be used as a source of
symmetry information in preference to the above space-group names.
They are only intended as comments.
;
_space_group_crystal_system        'monoclinic'
_space_group_IT_number             15
_space_group_name_H-M_alt          'C 1 2/c 1'
_space_group_name_Hall             '-C 2yc'
loop_
  _space_group_symop_operation_xyz
 'x, y, z'
 '-x, y, -z+1/2'
 'x+1/2, y+1/2, z'
 '-x+1/2, y+1/2, -z+1/2'
 '-x, -y, -z'
 'x, -y, z-1/2'
 '-x+1/2, -y+1/2, -z'
 'x+1/2, -y+1/2, z-1/2'

_cell_length_a                     25.4763(6)
_cell_length_b                     5.67818(7)
_cell_length_c                     26.6699(6)
_cell_angle_alpha                  90
_cell_angle_beta                   115.705(3)
_cell_angle_gamma                  90
_cell_volume                       3476.23(14)
_cell_formula_units_Z              8
_cell_measurement_reflns_used      9729
_cell_measurement_temperature      120.00(10)
_cell_measurement_theta_max        75.7010
_cell_measurement_theta_min        3.6640
_shelx_estimated_absorpt_T_max     0.989
_shelx_estimated_absorpt_T_min     0.806
_exptl_absorpt_coefficient_mu      0.578
_exptl_absorpt_correction_T_max    1.00000
_exptl_absorpt_correction_T_min    0.62049
_exptl_absorpt_correction_type     multi-scan
_exptl_absorpt_process_details
;
CrysAlisPro 1.171.41.99a (Rigaku Oxford Diffraction, 2021)
Empirical absorption correction using spherical harmonics,
implemented in SCALE3 ABSPACK scaling algorithm.
;
_exptl_absorpt_special_details     ?
_exptl_crystal_colour              colourless
_exptl_crystal_colour_primary      colourless
_exptl_crystal_density_diffrn      1.186
_exptl_crystal_density_meas        ?
_exptl_crystal_density_method      ?
_exptl_crystal_description         needle
_exptl_crystal_F_000               1344
loop_
  _exptl_crystal_face_index_h
  _exptl_crystal_face_index_k
  _exptl_crystal_face_index_l
  _exptl_crystal_face_perp_dist
 2 0 -1 0.0181
 0 1 -1 0.1788
 0 -1 1 0.1952
 0 0 1 0.0151
 0 0 -1 0.0171
 -2 0 -1 0.0132
 2 0 1 0.0100
 -1 0 1 0.0100

_exptl_crystal_recrystallization_method 
 'The material was recrystallised from a mixture of 40-60 petroleum ether and diethyl ether  by slow evaporation'
_exptl_crystal_size_max            0.39
_exptl_crystal_size_mid            0.04
_exptl_crystal_size_min            0.02
loop_
  _exptl_oxdiff_crystal_face_indexfrac_h
  _exptl_oxdiff_crystal_face_indexfrac_k
  _exptl_oxdiff_crystal_face_indexfrac_l
  _exptl_oxdiff_crystal_face_x
  _exptl_oxdiff_crystal_face_y
  _exptl_oxdiff_crystal_face_z
 1.9995 -0.0000 -1.0001 -0.1208 -0.0021 0.0073
 -0.0017 1.0003 -1.0012 0.0135 0.0044 0.2785
 0.0017 -1.0003 1.0012 -0.0135 -0.0044 -0.2785
 0.0003 -0.0000 0.9999 0.0011 0.0621 -0.0158
 -0.0003 0.0000 -0.9999 -0.0011 -0.0621 0.0158
 -2.0000 0.0001 -0.9998 0.1186 -0.1221 0.0243
 2.0000 -0.0001 0.9998 -0.1186 0.1221 -0.0243
 -0.9996 -0.0000 1.0000 0.0610 0.0321 -0.0115

_exptl_transmission_factor_max     ?
_exptl_transmission_factor_min     ?
_diffrn_reflns_av_R_equivalents    0.0848
_diffrn_reflns_av_unetI/netI       0.0369
_diffrn_reflns_Laue_measured_fraction_full  1.000
_diffrn_reflns_Laue_measured_fraction_max  0.996
_diffrn_reflns_limit_h_max         32
_diffrn_reflns_limit_h_min         -32
_diffrn_reflns_limit_k_max         7
_diffrn_reflns_limit_k_min         -5
_diffrn_reflns_limit_l_max         32
_diffrn_reflns_limit_l_min         -33
_diffrn_reflns_number              35134
_diffrn_reflns_point_group_measured_fraction_full  1.000
_diffrn_reflns_point_group_measured_fraction_max  0.996
_diffrn_reflns_theta_full          67.684
_diffrn_reflns_theta_max           76.028
_diffrn_reflns_theta_min           3.679
_diffrn_ambient_environment        N~2~
_diffrn_ambient_temperature        120.0
_diffrn_detector                   'CCD plate'
_diffrn_detector_area_resol_mean   5.1574
_diffrn_detector_type              Atlas
_diffrn_measured_fraction_theta_full  1.000
_diffrn_measured_fraction_theta_max  0.996
_diffrn_measurement_details
;
List of Runs (angles in degrees, time in seconds):

  # Type    Start    End  Width  t~exp~   \w     \q     \k     \f   Frames
--------------------------------------------------------------------------
  1  \w    -83.00   9.00   1.00   10.00    --  -41.67 107.00 138.00   92
  2  \w     12.00  86.00   1.00   10.00    --   41.67-107.00  39.00   74
  3  \w     35.00 108.00   1.00   20.00    --  111.00-107.00  39.00   73
  4  \w    104.00 178.00   1.00   20.00    --  111.00 107.00 138.00   74
  5  \w   -126.00 -37.00   1.00   10.00    --  -41.67 178.00  30.00   89
  6  \w   -114.00 -19.00   1.00   10.00    --  -41.67 -38.00   0.00   95
  7  \w   -112.00 -15.00   1.00   10.00    --  -41.67 -57.00 -90.00   97
  8  \w     10.00  42.00   1.00   10.00    --   41.67  78.00 -80.71   32
  9  \w      6.00  82.00   1.00   10.00    --   41.67 -99.00 120.00   76
 10  \w     87.00 178.00   1.00   20.00    --  111.00  44.00  34.33   91
 11  \w     37.00 142.00   1.00   20.00    --  111.00 -77.00-180.00  105
 12  \w     30.00 107.00   1.00   20.00    --  111.00 -94.00 150.00   77
 13  \w     87.00 178.00   1.00   20.00    --  111.00  30.00   0.00   91
 14  \w     39.00 112.00   1.00   20.00    --  111.00-125.00-150.00   73
 15  \w     39.00 112.00   1.00   20.00    --  111.00-125.00 150.00   73
 16  \w     30.00 107.00   1.00   20.00    --  111.00 -94.00 -30.00   77
 17  \w     41.00 119.00   1.00   20.00    --  111.00-135.00 119.42   78
 18  \w     39.00 112.00   1.00   20.00    --  111.00-125.00 -30.00   73
 19  \w     39.00 112.00   1.00   20.00    --  111.00-125.00 -60.00   73
 20  \w     39.00 112.00   1.00   20.00    --  111.00-125.00 -90.00   73
 21  \w    103.00 178.00   1.00   20.00    --  111.00  77.00 -30.00   75
 22  \w     85.00 178.00   1.00   20.00    --  111.00  55.00  56.25   93
 23  \w     41.00 139.00   1.00   20.00    --  111.00 -61.00  30.00   98
 24  \w     31.00 156.00   1.00   20.00    --  111.00 -15.00   0.00  125
 25  \w     35.00 108.00   1.00   20.00    --  111.00-107.00 115.69   73
 26  \w     36.00 135.00   1.00   20.00    --  111.00 -30.00 120.00   99
 27  \w     84.00 148.00   1.00   20.00    --  111.00  61.00 -60.00   64
 28  \w     84.00 156.00   1.00   20.00    --  111.00  63.00 -41.37   72
 29  \w     56.00  83.00   1.00   20.00    --  111.00 -30.00  90.00   27
 30  \w     43.00  68.00   1.00   20.00    --  111.00 -77.00  30.00   25
 31  \w     82.00 147.00   1.00   20.00    --  111.00  71.00   4.02   65
 32  \w    106.00 131.00   1.00   20.00    --  111.00 -77.00  30.00   25
 33  \w     85.00 110.00   1.00   20.00    --  111.00  70.00 -78.84   25
 34  \w     92.00 134.00   1.00   20.00    --  111.00 -30.00  90.00   42
 35  \w     81.00 107.00   1.00   20.00    --  111.00 -94.00 -90.00   26
 36  \w     41.00  83.00   1.00   20.00    --  111.00-145.00 155.53   42
 37  \w     94.00 127.00   1.00   20.00    --  111.00-145.00 155.53   33
 38  \w     39.00  97.00   1.00   20.00    --  111.00 -77.00 -30.00   58
 39  \w     83.00 111.00   1.00   20.00    --  111.00  61.00-150.00   28
 40  \w    128.00 155.00   1.00   20.00    --  111.00  61.00-150.00   27
 41  \w     49.00  76.00   1.00   20.00    --  111.00 -45.00-180.00   27
 42  \w     79.00 106.00   1.00   20.00    --  111.00 -45.00-180.00   27
 43  \w    105.00 139.00   1.00   20.00    --  111.00 -61.00 120.00   34
 44  \w     65.00  92.00   1.00   20.00    --  111.00 -30.00 -60.00   27
 45  \w     95.00 122.00   1.00   20.00    --  111.00 -30.00 -60.00   27
 46  \w     98.00 138.00   1.00   20.00    --  111.00 -77.00 -60.00   40
 47  \w     81.00 108.00   1.00   20.00    --  111.00-125.00-120.00   27
 48  \w    114.00 175.00   1.00   20.00    --  111.00  77.00 -90.00   61
 49  \w    149.00 176.00   1.00   20.00    --  111.00  77.00 -60.00   27
 50  \w    120.00 147.00   1.00   20.00    --  111.00  77.00 120.00   27
 51  \w    109.00 167.00   1.00   20.00    --  111.00 125.00  30.00   58
 52  \w    105.00 132.00   1.00   20.00    --  111.00  30.00  30.00   27
 53  \w     98.00 126.00   1.00   20.00    --  111.00 -77.00  90.00   28
 54  \w     46.00  73.00   1.00   20.00    --  111.00 -15.00 150.00   27
 55  \w     53.00  80.00   1.00   20.00    --  111.00 -45.00 150.00   27
;
_diffrn_measurement_device         'four-circle diffractometer'
_diffrn_measurement_device_type    'Rigaku Oxford Diffraction SuperNova'
_diffrn_measurement_method         '\w scans'
_diffrn_orient_matrix_type        
 'CrysAlisPro convention (1999,Acta A55,543-557)'
_diffrn_orient_matrix_UB_11        -0.0598718000
_diffrn_orient_matrix_UB_12        0.0145016000
_diffrn_orient_matrix_UB_13        0.0011295000
_diffrn_orient_matrix_UB_21        0.0300325000
_diffrn_orient_matrix_UB_22        0.0666446000
_diffrn_orient_matrix_UB_23        0.0620988000
_diffrn_orient_matrix_UB_31        -0.0042557000
_diffrn_orient_matrix_UB_32        0.2626390000
_diffrn_orient_matrix_UB_33        -0.0158013000
_diffrn_radiation_monochromator    mirror
_diffrn_radiation_probe            x-ray
_diffrn_radiation_type             'Cu K\a'
_diffrn_radiation_wavelength       1.54184
_diffrn_source                     'micro-focus sealed X-ray tube'
_diffrn_source_type                'SuperNova (Cu) X-ray Source'
_reflns_Friedel_coverage           0.000
_reflns_Friedel_fraction_full      .
_reflns_Friedel_fraction_max       .
_reflns_number_gt                  3220
_reflns_number_total               3619
_reflns_odcompleteness_completeness  98.62
_reflns_odcompleteness_iscentric   1
_reflns_odcompleteness_theta       76.55
_reflns_special_details
;
 Reflections were merged by SHELXL according to the crystal
 class for the calculation of statistics and refinement.
 
 _reflns_Friedel_fraction is defined as the number of unique
 Friedel pairs measured divided by the number that would be
 possible theoretically, ignoring centric projections and
 systematic absences.
;
_reflns_threshold_expression       'I > 2\s(I)'
_computing_cell_refinement         'CrysAlisPro 1.171.41.99a (Rigaku OD, 2021)'
_computing_data_collection         'CrysAlisPro 1.171.41.99a (Rigaku OD, 2021)'
_computing_data_reduction          'CrysAlisPro 1.171.41.99a (Rigaku OD, 2021)'
_computing_molecular_graphics      'Olex2 1.3-beta (Dolomanov et al., 2009)'
_computing_publication_material    'Olex2 1.3-beta (Dolomanov et al., 2009)'
_computing_structure_refinement    'SHELXL 2018/3 (Sheldrick, 2015)'
_computing_structure_solution      'SHELXT  (Sheldrick, 2015)'
_refine_diff_density_max           0.370
_refine_diff_density_min           -0.275
_refine_diff_density_rms           0.058
_refine_ls_extinction_coef         0.00055(13)
_refine_ls_extinction_expression  
 'Fc^*^=kFc[1+0.001xFc^2^\l^3^/sin(2\q)]^-1/4^'
_refine_ls_extinction_method       'SHELXL-2018/3 (Sheldrick 2018)'
_refine_ls_goodness_of_fit_ref     1.035
_refine_ls_hydrogen_treatment      refall
_refine_ls_matrix_type             full
_refine_ls_number_parameters       313
_refine_ls_number_reflns           3619
_refine_ls_number_restraints       0
_refine_ls_R_factor_all            0.0533
_refine_ls_R_factor_gt             0.0486
_refine_ls_restrained_S_all        1.035
_refine_ls_shift/su_max            0.001
_refine_ls_shift/su_mean           0.000
_refine_ls_structure_factor_coef   Fsqd
_refine_ls_weighting_details      
 'w=1/[\s^2^(Fo^2^)+(0.0908P)^2^+2.0705P] where P=(Fo^2^+2Fc^2^)/3'
_refine_ls_weighting_scheme        calc
_refine_ls_wR_factor_gt            0.1334
_refine_ls_wR_factor_ref           0.1395
_refine_special_details
;
H atoms were identified from a difference map and freely refined.


#===============================================================================
#>>> The Following Improvement and Query ALERTS were generated - (Acta-Mode) <<<
#===============================================================================
     Format: alert-number_ALERT_alert-type_alert-level text

222_ALERT_3_C NonSolvent Resd 1  H   Uiso(max)/Uiso(min) Range        4.3 Ratio

H atoms freely refined

#===============================================================================
;
_olex2_refinement_description
;
;
_atom_sites_solution_hydrogens     difmap
_atom_sites_solution_primary       dual
_atom_sites_solution_secondary     ?
loop_
  _atom_site_label
  _atom_site_type_symbol
  _atom_site_fract_x
  _atom_site_fract_y
  _atom_site_fract_z
  _atom_site_U_iso_or_equiv
  _atom_site_adp_type
  _atom_site_occupancy
  _atom_site_site_symmetry_order
  _atom_site_calc_flag
  _atom_site_refinement_flags_posn
  _atom_site_refinement_flags_adp
  _atom_site_refinement_flags_occupancy
  _atom_site_disorder_assembly
  _atom_site_disorder_group
 O1 O 0.52556(4) 0.87631(16) 0.44927(4) 0.0196(2) Uani 1 1 d . . . . .
 H1 H 0.5044(11) 1.001(4) 0.4318(10) 0.047(6) Uiso 1 1 d . . . . .
 O2 O 0.44550(4) 0.23365(16) 0.37702(4) 0.0225(2) Uani 1 1 d . . . . .
 C1 C 0.58407(7) 0.7352(3) 0.31517(6) 0.0272(3) Uani 1 1 d . . . . .
 H1A H 0.5837(9) 0.911(4) 0.3142(9) 0.032(5) Uiso 1 1 d . . . . .
 H1B H 0.5522(10) 0.672(4) 0.2793(10) 0.039(5) Uiso 1 1 d . . . . .
 H1C H 0.6218(11) 0.683(4) 0.3158(10) 0.044(6) Uiso 1 1 d . . . . .
 C2 C 0.57603(6) 0.6416(2) 0.36542(6) 0.0201(3) Uani 1 1 d . . . . .
 C3 C 0.51582(5) 0.7243(2) 0.35985(5) 0.0177(3) Uani 1 1 d . . . . .
 H3A H 0.5105(8) 0.897(3) 0.3505(8) 0.026(4) Uiso 1 1 d . . . . .
 H3B H 0.4859(9) 0.638(3) 0.3278(8) 0.027(4) Uiso 1 1 d . . . . .
 C4 C 0.50441(5) 0.6839(2) 0.41120(5) 0.0154(3) Uani 1 1 d . . . . .
 H4 H 0.5259(7) 0.553(3) 0.4327(6) 0.011(3) Uiso 1 1 d . . . . .
 C5 C 0.43908(5) 0.6382(2) 0.39594(5) 0.0152(3) Uani 1 1 d . . . . .
 H5 H 0.4164(8) 0.775(3) 0.3764(7) 0.017(4) Uiso 1 1 d . . . . .
 C6 C 0.42009(5) 0.4202(2) 0.35931(5) 0.0165(3) Uani 1 1 d . . . . .
 C7 C 0.37154(5) 0.4290(2) 0.30186(5) 0.0164(3) Uani 1 1 d . . . . .
 C8 C 0.33112(6) 0.6129(2) 0.28333(5) 0.0191(3) Uani 1 1 d . . . . .
 H8 H 0.3341(9) 0.746(3) 0.3076(8) 0.028(5) Uiso 1 1 d . . . . .
 C9 C 0.28541(6) 0.6071(2) 0.22989(6) 0.0219(3) Uani 1 1 d . . . . .
 H9 H 0.2573(9) 0.734(4) 0.2183(9) 0.032(5) Uiso 1 1 d . . . . .
 C10 C 0.28067(6) 0.4194(2) 0.19476(5) 0.0221(3) Uani 1 1 d . . . . .
 H10 H 0.2495(10) 0.410(4) 0.1588(9) 0.037(5) Uiso 1 1 d . . . . .
 C11 C 0.32118(6) 0.2368(2) 0.21279(6) 0.0231(3) Uani 1 1 d . . . . .
 H11 H 0.3184(8) 0.108(3) 0.1877(8) 0.026(4) Uiso 1 1 d . . . . .
 C12 C 0.36610(6) 0.2403(2) 0.26602(6) 0.0209(3) Uani 1 1 d . . . . .
 H12 H 0.3952(9) 0.116(3) 0.2802(8) 0.029(5) Uiso 1 1 d . . . . .
 C13 C 0.43119(5) 0.5978(2) 0.44964(5) 0.0184(3) Uani 1 1 d . . . . .
 H13A H 0.4475(8) 0.443(3) 0.4654(8) 0.027(4) Uiso 1 1 d . . . . .
 H13B H 0.4540(8) 0.718(3) 0.4775(7) 0.018(4) Uiso 1 1 d . . . . .
 C14 C 0.36911(5) 0.6121(2) 0.44261(5) 0.0174(3) Uani 1 1 d . . . . .
 C15 C 0.35111(6) 0.8080(2) 0.46277(5) 0.0200(3) Uani 1 1 d . . . . .
 H15 H 0.3777(8) 0.927(3) 0.4803(8) 0.024(4) Uiso 1 1 d . . . . .
 C16 C 0.29485(6) 0.8198(2) 0.45903(5) 0.0229(3) Uani 1 1 d . . . . .
 H16 H 0.2823(9) 0.958(4) 0.4738(9) 0.033(5) Uiso 1 1 d . . . . .
 C17 C 0.25597(6) 0.6363(3) 0.43494(6) 0.0236(3) Uani 1 1 d . . . . .
 H17 H 0.2172(10) 0.644(4) 0.4328(9) 0.039(5) Uiso 1 1 d . . . . .
 C18 C 0.27339(6) 0.4411(2) 0.41446(6) 0.0230(3) Uani 1 1 d . . . . .
 H18 H 0.2456(9) 0.317(4) 0.3965(9) 0.031(5) Uiso 1 1 d . . . . .
 C19 C 0.32947(6) 0.4288(2) 0.41818(5) 0.0206(3) Uani 1 1 d . . . . .
 H19 H 0.3409(8) 0.289(3) 0.4047(8) 0.024(4) Uiso 1 1 d . . . . .
 C20 C 0.57767(7) 0.3722(3) 0.36477(7) 0.0306(4) Uani 1 1 d . . . . .
 H20A H 0.5715(10) 0.298(4) 0.3963(10) 0.040(5) Uiso 1 1 d . . . . .
 H20B H 0.6152(10) 0.320(4) 0.3659(10) 0.041(5) Uiso 1 1 d . . . . .
 H20C H 0.5444(10) 0.315(4) 0.3295(10) 0.040(5) Uiso 1 1 d . . . . .
 C21 C 0.62587(6) 0.7316(3) 0.41915(6) 0.0258(3) Uani 1 1 d . . . . .
 H21A H 0.6271(9) 0.910(4) 0.4226(9) 0.034(5) Uiso 1 1 d . . . . .
 H21B H 0.6254(10) 0.670(4) 0.4546(10) 0.040(5) Uiso 1 1 d . . . . .
 H21C H 0.6623(10) 0.678(4) 0.4204(9) 0.041(5) Uiso 1 1 d . . . . .

loop_
  _atom_site_aniso_label
  _atom_site_aniso_U_11
  _atom_site_aniso_U_22
  _atom_site_aniso_U_33
  _atom_site_aniso_U_23
  _atom_site_aniso_U_13
  _atom_site_aniso_U_12
 O1 0.0180(5) 0.0186(5) 0.0201(4) -0.0038(3) 0.0064(4) -0.0022(3)
 O2 0.0227(5) 0.0165(5) 0.0246(5) 0.0012(3) 0.0067(4) 0.0022(3)
 C1 0.0289(7) 0.0294(7) 0.0317(8) 0.0000(6) 0.0210(6) -0.0002(6)
 C2 0.0202(6) 0.0170(6) 0.0277(7) -0.0001(5) 0.0148(5) 0.0004(4)
 C3 0.0162(6) 0.0186(6) 0.0199(6) 0.0007(4) 0.0091(5) 0.0000(4)
 C4 0.0135(5) 0.0153(6) 0.0168(6) -0.0012(4) 0.0059(4) -0.0012(4)
 C5 0.0138(5) 0.0159(6) 0.0162(5) -0.0001(4) 0.0066(4) -0.0004(4)
 C6 0.0159(6) 0.0159(6) 0.0192(6) 0.0002(4) 0.0089(5) -0.0012(4)
 C7 0.0164(6) 0.0164(6) 0.0179(6) -0.0001(4) 0.0088(5) -0.0023(4)
 C8 0.0188(6) 0.0185(6) 0.0204(6) -0.0013(5) 0.0089(5) -0.0001(4)
 C9 0.0197(6) 0.0238(7) 0.0213(6) 0.0016(5) 0.0082(5) 0.0012(5)
 C10 0.0208(6) 0.0279(7) 0.0161(6) -0.0003(5) 0.0066(5) -0.0042(5)
 C11 0.0261(7) 0.0229(7) 0.0215(6) -0.0055(5) 0.0114(5) -0.0046(5)
 C12 0.0226(6) 0.0171(6) 0.0238(6) -0.0022(5) 0.0109(5) -0.0013(5)
 C13 0.0150(6) 0.0239(6) 0.0163(6) 0.0006(5) 0.0066(5) 0.0000(5)
 C14 0.0164(6) 0.0215(6) 0.0147(5) 0.0029(4) 0.0071(4) 0.0005(4)
 C15 0.0206(6) 0.0218(6) 0.0178(6) -0.0007(5) 0.0085(5) -0.0015(5)
 C16 0.0231(7) 0.0273(7) 0.0203(6) 0.0025(5) 0.0115(5) 0.0048(5)
 C17 0.0164(6) 0.0346(7) 0.0210(6) 0.0062(5) 0.0092(5) 0.0017(5)
 C18 0.0204(6) 0.0264(7) 0.0213(6) 0.0022(5) 0.0082(5) -0.0058(5)
 C19 0.0221(6) 0.0197(6) 0.0206(6) 0.0007(5) 0.0098(5) -0.0013(5)
 C20 0.0336(8) 0.0176(7) 0.0497(9) -0.0008(6) 0.0267(8) 0.0021(5)
 C21 0.0161(6) 0.0305(7) 0.0305(7) 0.0020(5) 0.0099(5) -0.0001(5)

_geom_special_details
;
 All esds (except the esd in the dihedral angle between two l.s. planes)
 are estimated using the full covariance matrix.  The cell esds are taken
 into account individually in the estimation of esds in distances, angles
 and torsion angles; correlations between esds in cell parameters are only
 used when they are defined by crystal symmetry.  An approximate (isotropic)
 treatment of cell esds is used for estimating esds involving l.s. planes.
;
loop_
  _geom_bond_atom_site_label_1
  _geom_bond_atom_site_label_2
  _geom_bond_distance
  _geom_bond_site_symmetry_2
  _geom_bond_publ_flag
 O1 H1 0.89(3) . ?
 O1 C4 1.4285(14) . ?
 O2 C6 1.2245(16) . ?
 C1 H1A 1.00(2) . ?
 C1 H1B 1.01(2) . ?
 C1 H1C 1.00(2) . ?
 C1 C2 1.5358(18) . ?
 C2 C3 1.5482(16) . ?
 C2 C20 1.5307(18) . ?
 C2 C21 1.532(2) . ?
 C3 H3A 1.007(19) . ?
 C3 H3B 0.99(2) . ?
 C3 C4 1.5357(16) . ?
 C4 H4 0.955(16) . ?
 C4 C5 1.5543(15) . ?
 C5 H5 0.975(18) . ?
 C5 C6 1.5200(16) . ?
 C5 C13 1.5474(16) . ?
 C6 C7 1.4953(17) . ?
 C7 C8 1.3976(18) . ?
 C7 C12 1.4021(17) . ?
 C8 H8 0.98(2) . ?
 C8 C9 1.3959(19) . ?
 C9 H9 0.97(2) . ?
 C9 C10 1.3895(19) . ?
 C10 H10 0.94(2) . ?
 C10 C11 1.393(2) . ?
 C11 H11 0.972(19) . ?
 C11 C12 1.384(2) . ?
 C12 H12 0.98(2) . ?
 C13 H13A 0.98(2) . ?
 C13 H13B 0.991(18) . ?
 C13 C14 1.5121(16) . ?
 C14 C15 1.3966(18) . ?
 C14 C19 1.3985(18) . ?
 C15 H15 0.93(2) . ?
 C15 C16 1.3946(18) . ?
 C16 H16 0.99(2) . ?
 C16 C17 1.388(2) . ?
 C17 H17 0.97(2) . ?
 C17 C18 1.391(2) . ?
 C18 H18 0.96(2) . ?
 C18 C19 1.3904(19) . ?
 C19 H19 0.965(19) . ?
 C20 H20A 1.01(2) . ?
 C20 H20B 0.99(2) . ?
 C20 H20C 1.01(2) . ?
 C21 H21A 1.02(2) . ?
 C21 H21B 1.01(2) . ?
 C21 H21C 0.96(2) . ?

loop_
  _geom_angle_atom_site_label_1
  _geom_angle_atom_site_label_2
  _geom_angle_atom_site_label_3
  _geom_angle
  _geom_angle_site_symmetry_1
  _geom_angle_site_symmetry_3
  _geom_angle_publ_flag
 C4 O1 H1 106.2(16) . . ?
 H1A C1 H1B 109.4(17) . . ?
 H1A C1 H1C 107.2(18) . . ?
 H1B C1 H1C 106.3(18) . . ?
 C2 C1 H1A 111.5(12) . . ?
 C2 C1 H1B 110.3(13) . . ?
 C2 C1 H1C 112.0(14) . . ?
 C1 C2 C3 108.24(11) . . ?
 C20 C2 C1 108.73(12) . . ?
 C20 C2 C3 109.43(11) . . ?
 C20 C2 C21 109.16(12) . . ?
 C21 C2 C1 109.30(11) . . ?
 C21 C2 C3 111.92(10) . . ?
 C2 C3 H3A 110.0(11) . . ?
 C2 C3 H3B 107.0(11) . . ?
 H3A C3 H3B 107.2(15) . . ?
 C4 C3 C2 115.59(10) . . ?
 C4 C3 H3A 107.9(11) . . ?
 C4 C3 H3B 108.8(11) . . ?
 O1 C4 C3 111.15(10) . . ?
 O1 C4 H4 103.3(9) . . ?
 O1 C4 C5 110.16(9) . . ?
 C3 C4 H4 111.8(9) . . ?
 C3 C4 C5 112.76(10) . . ?
 C5 C4 H4 107.2(9) . . ?
 C4 C5 H5 109.0(10) . . ?
 C6 C5 C4 108.07(9) . . ?
 C6 C5 H5 110.9(10) . . ?
 C6 C5 C13 109.94(10) . . ?
 C13 C5 C4 109.67(10) . . ?
 C13 C5 H5 109.2(10) . . ?
 O2 C6 C5 119.28(11) . . ?
 O2 C6 C7 119.22(11) . . ?
 C7 C6 C5 121.50(10) . . ?
 C8 C7 C6 122.86(11) . . ?
 C8 C7 C12 119.33(12) . . ?
 C12 C7 C6 117.80(11) . . ?
 C7 C8 H8 120.6(12) . . ?
 C9 C8 C7 120.27(12) . . ?
 C9 C8 H8 119.1(12) . . ?
 C8 C9 H9 118.8(12) . . ?
 C10 C9 C8 119.76(12) . . ?
 C10 C9 H9 121.4(12) . . ?
 C9 C10 H10 121.2(13) . . ?
 C9 C10 C11 120.25(12) . . ?
 C11 C10 H10 118.5(13) . . ?
 C10 C11 H11 119.9(11) . . ?
 C12 C11 C10 120.14(12) . . ?
 C12 C11 H11 119.9(11) . . ?
 C7 C12 H12 117.2(12) . . ?
 C11 C12 C7 120.25(12) . . ?
 C11 C12 H12 122.6(12) . . ?
 C5 C13 H13A 109.2(11) . . ?
 C5 C13 H13B 108.9(10) . . ?
 H13A C13 H13B 107.0(15) . . ?
 C14 C13 C5 115.21(10) . . ?
 C14 C13 H13A 109.0(11) . . ?
 C14 C13 H13B 107.3(10) . . ?
 C15 C14 C13 119.69(11) . . ?
 C15 C14 C19 118.73(12) . . ?
 C19 C14 C13 121.53(11) . . ?
 C14 C15 H15 119.0(11) . . ?
 C16 C15 C14 120.64(12) . . ?
 C16 C15 H15 120.3(11) . . ?
 C15 C16 H16 120.6(12) . . ?
 C17 C16 C15 120.13(12) . . ?
 C17 C16 H16 119.3(12) . . ?
 C16 C17 H17 119.8(13) . . ?
 C16 C17 C18 119.64(12) . . ?
 C18 C17 H17 120.5(13) . . ?
 C17 C18 H18 119.1(12) . . ?
 C19 C18 C17 120.35(13) . . ?
 C19 C18 H18 120.6(12) . . ?
 C14 C19 H19 120.7(11) . . ?
 C18 C19 C14 120.52(12) . . ?
 C18 C19 H19 118.8(11) . . ?
 C2 C20 H20A 113.0(12) . . ?
 C2 C20 H20B 109.1(13) . . ?
 C2 C20 H20C 108.4(13) . . ?
 H20A C20 H20B 110.4(18) . . ?
 H20A C20 H20C 105.8(18) . . ?
 H20B C20 H20C 110.1(18) . . ?
 C2 C21 H21A 113.4(12) . . ?
 C2 C21 H21B 114.6(13) . . ?
 C2 C21 H21C 108.8(14) . . ?
 H21A C21 H21B 105.8(17) . . ?
 H21A C21 H21C 108.5(18) . . ?
 H21B C21 H21C 105.1(18) . . ?

loop_
  _geom_torsion_atom_site_label_1
  _geom_torsion_atom_site_label_2
  _geom_torsion_atom_site_label_3
  _geom_torsion_atom_site_label_4
  _geom_torsion
  _geom_torsion_site_symmetry_1
  _geom_torsion_site_symmetry_2
  _geom_torsion_site_symmetry_3
  _geom_torsion_site_symmetry_4
  _geom_torsion_publ_flag
 O1 C4 C5 C6 -175.39(9) . . . . ?
 O1 C4 C5 C13 -55.55(12) . . . . ?
 O2 C6 C7 C8 163.54(12) . . . . ?
 O2 C6 C7 C12 -14.82(17) . . . . ?
 C1 C2 C3 C4 -169.89(11) . . . . ?
 C2 C3 C4 O1 86.95(13) . . . . ?
 C2 C3 C4 C5 -148.79(10) . . . . ?
 C3 C4 C5 C6 59.80(13) . . . . ?
 C3 C4 C5 C13 179.64(10) . . . . ?
 C4 C5 C6 O2 58.32(14) . . . . ?
 C4 C5 C6 C7 -120.93(11) . . . . ?
 C4 C5 C13 C14 165.28(10) . . . . ?
 C5 C6 C7 C8 -17.21(17) . . . . ?
 C5 C6 C7 C12 164.43(11) . . . . ?
 C5 C13 C14 C15 -106.50(13) . . . . ?
 C5 C13 C14 C19 76.04(15) . . . . ?
 C6 C5 C13 C14 -76.02(13) . . . . ?
 C6 C7 C8 C9 -177.60(11) . . . . ?
 C6 C7 C12 C11 178.56(11) . . . . ?
 C7 C8 C9 C10 -0.95(19) . . . . ?
 C8 C7 C12 C11 0.14(19) . . . . ?
 C8 C9 C10 C11 0.28(19) . . . . ?
 C9 C10 C11 C12 0.6(2) . . . . ?
 C10 C11 C12 C7 -0.8(2) . . . . ?
 C12 C7 C8 C9 0.74(18) . . . . ?
 C13 C5 C6 O2 -61.34(14) . . . . ?
 C13 C5 C6 C7 119.41(12) . . . . ?
 C13 C14 C15 C16 -177.01(11) . . . . ?
 C13 C14 C19 C18 177.02(11) . . . . ?
 C14 C15 C16 C17 -0.23(19) . . . . ?
 C15 C14 C19 C18 -0.47(19) . . . . ?
 C15 C16 C17 C18 -0.14(19) . . . . ?
 C16 C17 C18 C19 0.2(2) . . . . ?
 C17 C18 C19 C14 0.11(19) . . . . ?
 C19 C14 C15 C16 0.53(18) . . . . ?
 C20 C2 C3 C4 71.76(15) . . . . ?
 C21 C2 C3 C4 -49.38(15) . . . . ?

_shelx_res_file
;
TITL se21005_a.res in C2/c
    se21005.res
    created by SHELXL-2018/3 at 12:14:25 on 03-May-2021
REM Old TITL SE21005_m_b1 in C2/c
REM SHELXT solution in C2/c: R1 0.117, Rweak 0.065, Alpha 0.018
REM <I/s> 0.415 for 372 systematic absences, Orientation as input
REM Formula found by SHELXT: C21 O2
CELL 1.54184 25.476274 5.678178 26.669916 90 115.7055 90
ZERR 8 0.000556 0.000074 0.000576 0 0.0027 0
LATT 7
SYMM -X,+Y,0.5-Z
SFAC C H O
UNIT 168 208 16

L.S. 16
PLAN  5
SIZE 0.02 0.04 0.39
TEMP -153.15
CONF
BOND
list 4
MORE -1
BOND $H
fmap 2
acta
REM <olex2.extras>
REM <HklSrc "%.\\SE21005.hkl">
REM </olex2.extras>

WGHT    0.090800    2.070500
EXTI    0.000548
FVAR       2.89183
O1    3    0.525561    0.876306    0.449272    11.00000    0.01800    0.01864 =
         0.02010   -0.00383    0.00637   -0.00223
H1    2    0.504394    1.000670    0.431761    11.00000    0.04665
O2    3    0.445504    0.233653    0.377023    11.00000    0.02266    0.01654 =
         0.02456    0.00116    0.00674    0.00222
C1    1    0.584074    0.735171    0.315168    11.00000    0.02887    0.02938 =
         0.03167    0.00000    0.02099   -0.00018
H1A   2    0.583725    0.910793    0.314172    11.00000    0.03190
H1B   2    0.552213    0.672236    0.279282    11.00000    0.03885
H1C   2    0.621770    0.682859    0.315794    11.00000    0.04417
C2    1    0.576028    0.641637    0.365420    11.00000    0.02019    0.01702 =
         0.02768   -0.00012    0.01482    0.00040
C3    1    0.515823    0.724274    0.359847    11.00000    0.01619    0.01857 =
         0.01986    0.00073    0.00913    0.00001
H3A   2    0.510485    0.897108    0.350531    11.00000    0.02569
H3B   2    0.485931    0.638472    0.327850    11.00000    0.02703
C4    1    0.504411    0.683882    0.411200    11.00000    0.01346    0.01525 =
         0.01678   -0.00123    0.00588   -0.00123
H4    2    0.525856    0.552535    0.432668    11.00000    0.01064
C5    1    0.439076    0.638223    0.395936    11.00000    0.01376    0.01589 =
         0.01615   -0.00006    0.00662   -0.00037
H5    2    0.416413    0.775316    0.376380    11.00000    0.01719
C6    1    0.420093    0.420229    0.359313    11.00000    0.01589    0.01591 =
         0.01918    0.00018    0.00887   -0.00120
C7    1    0.371545    0.429034    0.301864    11.00000    0.01639    0.01644 =
         0.01792   -0.00013    0.00879   -0.00227
C8    1    0.331120    0.612898    0.283327    11.00000    0.01884    0.01848 =
         0.02045   -0.00127    0.00888   -0.00009
H8    2    0.334140    0.745849    0.307615    11.00000    0.02789
C9    1    0.285412    0.607149    0.229886    11.00000    0.01974    0.02383 =
         0.02126    0.00162    0.00820    0.00123
H9    2    0.257344    0.733920    0.218332    11.00000    0.03186
C10   1    0.280674    0.419381    0.194764    11.00000    0.02082    0.02795 =
         0.01608   -0.00026    0.00662   -0.00419
H10   2    0.249514    0.409680    0.158822    11.00000    0.03697
C11   1    0.321178    0.236774    0.212789    11.00000    0.02608    0.02289 =
         0.02152   -0.00550    0.01138   -0.00459
H11   2    0.318405    0.108373    0.187669    11.00000    0.02620
C12   1    0.366097    0.240349    0.266022    11.00000    0.02264    0.01708 =
         0.02383   -0.00216    0.01095   -0.00132
H12   2    0.395218    0.115578    0.280191    11.00000    0.02871
C13   1    0.431195    0.597754    0.449644    11.00000    0.01496    0.02387 =
         0.01630    0.00065    0.00664   -0.00005
H13A  2    0.447504    0.443009    0.465429    11.00000    0.02668
H13B  2    0.453983    0.717991    0.477524    11.00000    0.01823
C14   1    0.369106    0.612051    0.442606    11.00000    0.01641    0.02146 =
         0.01466    0.00295    0.00712    0.00046
C15   1    0.351111    0.807953    0.462767    11.00000    0.02064    0.02181 =
         0.01784   -0.00068    0.00853   -0.00151
H15   2    0.377714    0.927310    0.480259    11.00000    0.02352
C16   1    0.294850    0.819761    0.459030    11.00000    0.02312    0.02729 =
         0.02034    0.00246    0.01148    0.00484
H16   2    0.282296    0.957514    0.473771    11.00000    0.03304
C17   1    0.255966    0.636291    0.434935    11.00000    0.01638    0.03460 =
         0.02100    0.00617    0.00919    0.00168
H17   2    0.217225    0.644365    0.432845    11.00000    0.03885
C18   1    0.273391    0.441124    0.414462    11.00000    0.02042    0.02638 =
         0.02127    0.00217    0.00820   -0.00580
H18   2    0.245623    0.317267    0.396503    11.00000    0.03123
C19   1    0.329472    0.428822    0.418178    11.00000    0.02207    0.01969 =
         0.02065    0.00070    0.00984   -0.00131
H19   2    0.340909    0.289361    0.404745    11.00000    0.02389
C20   1    0.577672    0.372213    0.364771    11.00000    0.03358    0.01762 =
         0.04972   -0.00080    0.02666    0.00207
H20A  2    0.571486    0.298399    0.396262    11.00000    0.04015
H20B  2    0.615154    0.320491    0.365928    11.00000    0.04111
H20C  2    0.544439    0.315118    0.329476    11.00000    0.04026
C21   1    0.625871    0.731640    0.419149    11.00000    0.01614    0.03052 =
         0.03053    0.00204    0.00993   -0.00010
H21A  2    0.627135    0.910293    0.422604    11.00000    0.03412
H21B  2    0.625411    0.669870    0.454632    11.00000    0.03955
H21C  2    0.662347    0.678239    0.420385    11.00000    0.04085
HKLF 4


REM  se21005_a.res in C2/c
REM wR2 = 0.1395, GooF = S = 1.035, Restrained GooF = 1.035 for all data
REM R1 = 0.0486 for 3220 Fo > 4sig(Fo) and 0.0533 for all 3619 data
REM 313 parameters refined using 0 restraints

END

WGHT      0.0908      2.0712

REM Highest difference peak  0.370,  deepest hole -0.275,  1-sigma level  0.058
Q1    1   0.4283  0.5282  0.3795  11.00000  0.05    0.37
Q2    1   0.5517  0.6828  0.3636  11.00000  0.05    0.27
Q3    1   0.5776  0.5190  0.3667  11.00000  0.05    0.27
Q4    1   0.3688  0.3426  0.2831  11.00000  0.05    0.26
Q5    1   0.4337  0.6215  0.4204  11.00000  0.05    0.26
;
_shelx_res_checksum                2134
_shelx_hkl_file
;
   0   0   2 13655.3 553.418   7
   0   0   3-15.3663 47.9673   8
   0   0   3-68.9574 97.2976   7
   0   0   4 136056. 3147.29   8
   0   0   4 133745. 3454.66   7
   0   0   5 72.0407 124.493   7
   0   0   5-55.2567 73.4673   8
   0   0   6 270593. 6091.73   8
   0   0   6 269873. 6608.38   7
   0   0   7 4.83191 131.502   7
   0   0   8 130394. 4014.24   7
   0   0   9-66.1966 144.774   7
   0   0  10 15409.1 1250.95   7
   0   0  11 93.1269 209.981   7
   0   0  12 128418. 4655.21   7
   0   0  13 73.6819 274.188   7
   0   0  14 27076.1 2043.60   7
   0   0  15 255.653 320.725   7
   0   0  16 957.246 442.868   7
   0   0  17-252.742 364.244   7
   0   0 -18 13434.6 1049.29  26
   0   0 -18 15754.3 1106.78  10
   0   0  18 15570.8 1780.40   7
   0   0 -18 14109.4 969.543  22
   0   0 -18 13644.4 978.982  43
   0   0 -18 17273.4 1123.32  41
   0   0 -19 71.7603 91.0645  26
   0   0 -19-33.1118 143.715  10
   0   0  19 269.883 358.467   7
   0   0 -19 103.381 120.700  22
   0   0  19-96.3146 73.8494  24
   0   0 -19 39.2046 117.903  41
   0   0 -19-36.0610 131.519  43
   0   0 -20 796.777 292.071  26
   0   0  20 866.083 426.666   7
   0   0  20 1142.44 270.732  24
   0   0 -20 1011.36 276.444  22
   0   0 -20 1048.82 279.020  43
   0   0 -20 743.514 247.117  41
   0   0 -21-135.389 181.632  26
   0   0 -21-7.55350 158.285  10
   0   0  21 327.001 278.627   7
   0   0  21-74.8096 77.1418  24
   0   0 -21-26.2024 100.355  22
   0   0 -21-33.6213 92.5038  43
   0   0 -21 57.5203 118.726  41
   0   0 -22 44974.4 2246.66  26
   0   0 -22 47212.0 2132.97  22
   0   0 -22 51010.5 2319.35  10
   0   0 -23-7.04539 128.821  26
   0   0 -23 26.3691 164.303  10
   0   0 -23 47.8991 91.6902  22
   0   0  23 67.2773 143.573  24
   0   0 -23 94.6432 185.899  42
   0   0 -24 705.992 271.339  26
   0   0 -24 589.016 209.959  10
   0   0 -24 630.167 209.516  22
   0   0  24 586.460 164.047  24
   0   0 -24 632.806 202.453  42
   0   0  25-95.0354 82.9602  33
   0   0 -25 11.4277 137.691  26
   0   0 -25 26.8257 104.103  10
   0   0 -25 133.012 87.9739  22
   0   0 -25 198.588 139.395  42
   0   0 -26-61.1586 126.077  42
   0   0  26 75.9401 93.0206  33
   0   0 -26-43.0183 111.464  51
   0   0 -26-21.4691 96.6889  26
   0   0 -26 18.2266 117.206  22
   0   0 -26 67.6245 108.537  10
   0   0 -27-42.4460 91.6246  51
   0   0  27-72.9016 62.4141  27
   0   0 -27 101.660 123.778  22
   0   0  27-12.3494 91.4211  33
   0   0 -27-40.4149 76.6997  42
   0   0 -27-161.011 120.836  19
   0   0  28 3976.19 377.516  33
   0   0 -28 4104.12 382.368  42
   0   0 -28 3595.68 412.085  51
   0   0 -28 3486.17 395.665  18
   0   0 -28 4329.09 397.283  19
   0   0 -28 3376.51 409.147  22
   0   0 -29 19.1878 64.3866  51
   0   0 -29-43.2310 69.6674  18
   0   0 -29 153.636 118.743  22
   0   0 -30 188.575 83.2560  22
   0   0 -30 189.792 69.1069  51
   0   2   0 217208. 5390.80   5
   0   2   0 207853. 5369.49   2
   0   2   0 209550. 5401.08   1
   0   2   0 210942. 5391.37   9
   0   2  -1 10276.8 758.089   1
   0   2  -1 10311.8 760.163   2
   0   2   1 10832.0 763.822   2
   0   2   1 10765.2 753.444   5
   0   2  -1 10867.1 756.743   5
   0   2   1 10374.3 773.887   1
   0   2   1 10541.9 792.662   9
   0   2  -1 9922.76 741.585   9
   0   2  -2 3364.26 407.133   2
   0   2   2 3187.54 394.585   5
   0   2  -2 3424.82 456.831   1
   0   2   2 3463.00 415.930   2
   0   2  -2 3581.91 437.130   5
   0   2   2 3806.94 477.795   1
   0  -2   2 3447.92 314.562   6
   0   2   2 3045.15 448.326   9
   0   2  -2 3220.26 415.136   9
   0   2   3 4772.29 512.342   1
   0   2  -3 4847.94 524.712   5
   0   2  -3 4639.71 492.917   2
   0   2   3 3778.03 485.161   5
   0   2   3 4837.89 503.885   2
   0   2  -3 4438.46 523.068   1
   0   2  -3 4829.38 503.435   9
   0   2   3 5236.74 577.943   9
   0  -2   3 6783.47 387.887   6
   0   2   4 10621.3 763.772   2
   0   2  -4 11511.5 820.005   1
   0   2   4 10658.5 791.671   5
   0   2   4 10777.6 822.061   1
   0   2  -4 9970.24 746.842   2
   0   2  -4 10165.4 773.234   5
   0   2   4 9806.56 848.573   9
   0   2  -4 10799.8 779.880   9
   0   2   5 16886.8 1010.72   5
   0   2   5 17316.5 1021.53   1
   0   2   5 17513.8 995.690   2
   0   2  -5 17150.7 996.795   1
   0   2  -5 15768.5 1050.44   5
   0   2  -5 17487.9 968.732   2
   0   2   5 16188.0 1118.07   9
   0   2  -5 18585.9 1051.99   9
   0  -2   5 19608.4 1178.84   7
   0   2  -6 1841.40 303.261   1
   0   2   6 1918.18 326.813   5
   0   2   6 1874.75 330.151   1
   0   2   6 1942.56 325.930   2
   0   2  -6 1832.51 293.073   2
   0  -2   6 1737.54 363.408   7
   0  -2   6 1395.14 314.708   8
   0   2   7 64903.7 2172.05   2
   0   2  -7 62721.6 2122.40   2
   0   2   7 60394.6 2303.90   5
   0   2   7 63950.3 2184.02   1
   0   2  -7 64796.0 2183.07   1
   0  -2   7 60488.8 2333.13   8
   0  -2   7 62560.9 2601.58   7
   0   2  -8 26358.4 1296.64   1
   0   2  -8 28403.8 1242.66   2
   0   2   8 28683.6 1261.37   2
   0   2   8 26510.0 1253.48   1
   0   2   8 26112.6 1386.28   5
   0  -2   8 24488.5 1393.62   8
   0  -2   8 25784.7 1657.34   7
   0   2   9 4421.86 449.865   1
   0   2   9 4114.29 429.280   2
   0   2  -9 3556.60 431.009   2
   0   2  -9 4090.38 455.299   1
   0   2   9 3633.24 512.435   5
   0   2   9 3716.65 625.974   7
   0  -2   9 3250.95 517.836   8
   0  -2   9 3120.48 573.584   7
   0   2 -10 903.651 239.117   2
   0   2  10 860.717 175.837   2
   0   2  10 747.186 229.992   5
   0  -2  10 720.127 271.749   8
   0  -2  10 822.024 273.665   7
   0   2  10 772.765 220.078   7
   0   2  11 4214.52 595.148   5
   0   2  11 5577.72 812.470   7
   0  -2  11 4055.77 579.764   8
   0  -2  11 3523.51 645.180   7
   0   2  12 16070.1 1211.96   5
   0  -2  12 13857.7 1185.34   8
   0  -2  12 13487.4 1438.53   7
   0   2  12 17117.2 1562.33   7
   0   2  13 1956.60 464.618   5
   0  -2  13 1899.56 574.661   7
   0   2  13 2886.06 700.935   7
   0  -2  13 1706.59 424.823   8
   0   2  14 6080.55 828.337   5
   0  -2  14 5028.94 769.077   8
   0   2  14 5851.91 998.382   7
   0  -2  14 5378.13 935.681   7
   0   2  15 408.200 247.880   5
   0  -2  15 340.314 349.964   7
   0   2  15 553.192 222.257   7
   0   2 -16 127.658 77.4506  11
   0   2  16 160.530 254.444   7
   0  -2  16-16.2757 395.989   7
   0   2 -16 395.651 243.857  10
   0   2 -16 513.409 141.079  51
   0   2  16 148.060 108.584  45
   0   2 -16-128.952 144.536  43
   0   2 -16 356.514 203.997  41
   0   2  16 260.759 192.875  40
   0   2  16 246.587 176.470   5
   0  -2 -16 513.635 195.843  26
   0  -2 -16 140.450 119.246  22
   0   2 -16 203.326 227.088  22
   0   2  16 195.897 153.041  24
   0   2 -16 479.832 246.095  19
   0   2 -17 7949.13 734.825  11
   0  -2  17 7463.99 1184.04   7
   0   2 -17 6550.65 705.510  10
   0   2  17 8955.79 1362.82   7
   0   2  17 8343.92 782.696  40
   0   2 -17 7193.01 739.345  41
   0   2 -17 7849.67 699.533  43
   0   2 -17 7558.05 768.585  51
   0   2  17 6650.77 701.172  45
   0  -2 -17 7511.24 756.026  26
   0  -2 -17 7457.28 659.002  22
   0   2  17 6888.64 731.082  24
   0   2 -17 8853.82 799.287  22
   0   2 -17 6896.74 739.967  19
   0   2 -17 7874.10 799.842  18
   0   2 -18 163.788 98.3011  11
   0   2 -18-87.3707 85.3894  10
   0   2  18 635.645 419.642   7
   0  -2  18 639.876 322.797   7
   0   2  18 387.081 139.143  40
   0   2 -18 232.291 168.058  43
   0   2 -18 183.034 138.993  41
   0   2 -18 200.941 100.675  51
   0   2  18 348.618 156.100  45
   0  -2 -18 161.730 145.329  26
   0   2 -18-102.077 105.784  22
   0   2  18 13.5110 130.625  24
   0  -2 -18 241.789 137.072  22
   0   2 -18 267.460 146.053  19
   0   2 -18 172.573 184.490  18
   0   2  19 77324.8 4355.38   7
   0  -2 -19 70503.2 3621.88   6
   0  -2  19 67999.2 3973.07   7
   0   2 -19 52536.4 2170.28  11
   0   2 -19 47097.0 2215.47  10
   0   2 -19 47937.0 2060.69  43
   0   2  19 52612.1 2255.40  40
   0   2 -19 46799.6 2210.86  41
   0   2 -19 50799.3 2279.11  51
   0   2  19 45074.3 2156.95  45
   0   2 -19 60451.4 2279.45  26
   0  -2 -19 48253.2 2282.15  26
   0   2 -19 49901.1 2188.39  22
   0   2  19 45696.6 2183.68  24
   0  -2 -19 48760.4 2041.97  22
   0   2 -19 50082.3 2210.49  19
   0   2 -19 48925.2 2259.59  18
   0   2 -20 5866.49 722.123  10
   0   2 -20 7035.15 721.142  11
   0  -2 -20 8429.37 768.790  10
   0   2  20 6626.99 716.922  40
   0   2 -20 5344.48 708.774  41
   0   2 -20 5532.46 622.456  43
   0   2 -20 5967.99 697.653  51
   0   2  20 5615.73 683.883  45
   0  -2 -20 6073.23 742.087  26
   0   2 -20 6757.86 705.509  26
   0   2  20 6146.68 719.387  24
   0  -2 -20 5885.20 629.323  22
   0   2 -20 6516.50 698.922  22
   0   2 -20 5869.57 704.926  19
   0   2 -20 5484.30 676.330  18
   0   2 -21 1335.25 363.963  10
   0   2 -21 1790.20 364.504  11
   0  -2 -21 1928.67 341.840  10
   0   2  21 1881.95 383.093  40
   0   2 -21 1483.81 363.222  41
   0   2 -21 1285.20 285.336  43
   0   2 -21 1234.91 309.851  51
   0  -2 -21 1578.80 392.940  26
   0   2 -21 1434.32 313.677  26
   0  -2 -21 1429.25 327.525  22
   0   2 -21 1569.52 335.665  22
   0   2  21 1809.67 394.411  24
   0   2 -21 1903.84 520.714  19
   0   2 -21 1669.51 351.609  18
   0  -2 -22 4374.61 531.883  10
   0   2 -22 4691.44 573.197  11
   0   2 -22 3894.14 525.801  43
   0   2 -22 3176.23 508.454  51
   0   2 -22 3748.27 518.448  26
   0  -2 -22 3157.05 518.029  26
   0  -2 -22 3199.89 477.665  22
   0   2  22 3431.14 518.561  24
   0   2 -22 3570.74 516.968  22
   0   2 -22 3362.73 506.435  19
   0   2 -22 3467.76 529.512  18
   0  -2 -23 7973.59 698.800  10
   0   2 -23 8521.28 740.519  11
   0   2 -23 6397.51 651.111  43
   0   2 -23 7240.14 755.964  51
   0   2 -23 8860.46 788.788  26
   0   2  23 7332.53 756.349  24
   0  -2 -23 7022.27 673.956  22
   0   2 -23 8058.10 769.112  22
   0   2 -23 7034.99 719.763  18
   0   2 -23 7509.64 735.505  19
   0   2 -24 1955.29 319.151  11
   0   2 -24 1118.69 306.587  42
   0   2 -24 1541.29 334.565  51
   0   2 -24 1537.72 308.829  26
   0  -2 -24 1638.89 303.237  22
   0   2  24 1443.27 322.363  24
   0   2 -24 1839.38 349.869  22
   0   2 -24 1399.45 304.133  19
   0   2 -24 1650.45 363.553  18
   0   2 -25-250.971 146.092  11
   0   2 -25 167.154 124.788  51
   0   2 -25 17.5766 107.517  22
   0  -2 -25 171.232 107.322  22
   0   2  25-75.7918 78.3408  24
   0   2 -25 102.718 125.426  18
   0   2 -25-143.631 120.655  19
   0   2 -25-60.2958 115.538  42
   0   2 -26-36.4158 60.0551  11
   0   2 -26 1.76622 88.8508  42
   0   2  26 48.6843 84.9571  24
   0   2 -26 115.265 119.653  22
   0  -2 -26 22.2905 83.5298  22
   0   2 -26 92.3010 71.9582  18
   0   2 -26 104.922 81.3066  19
   0   2 -26-5.02742 113.171  51
   0  -2  27 8343.92 601.676  33
   0   2 -27 9199.89 682.125  42
   0   2  27 8021.50 637.616  36
   0   2 -27 9951.22 644.342  22
   0   2  27 9575.34 667.966  24
   0  -2 -27 8898.65 608.216  22
   0   2 -27 9045.40 624.547  18
   0   2 -27 10570.0 638.155  19
   0   2 -27 8557.84 629.598  51
   0   2 -28 2743.18 321.495  42
   0   2  28 2739.75 313.478  36
   0  -2  28 2520.42 279.295  33
   0   2 -28 2981.15 318.642  51
   0  -2 -28 2538.44 273.816  22
   0   2  28 3263.11 333.843  24
   0   2 -28 2643.39 286.124  18
   0   4   0 30685.8 2057.21   9
   0   4   0 34293.2 2080.66   5
   0   4   0 30251.5 2091.23   1
   0   4   0 31192.0 2052.06   2
   0   4   1 44560.8 2552.07   9
   0   4  -1 45968.5 2503.76   9
   0   4   1 44685.3 2568.67   1
   0   4  -1 46204.7 2479.89   5
   0   4  -1 43071.7 2523.34   1
   0   4   1 42796.1 2461.21   2
   0   4   1 45443.5 2479.96   5
   0   4  -1 42059.9 2428.81   2
   0   4  -2 13994.0 1293.48   9
   0   4   2 12887.9 1326.59   9
   0   4  -2 14093.3 1306.69   5
   0   4  -2 12916.4 1308.18   1
   0   4  -2 12200.9 1263.31   2
   0   4   2 12736.0 1279.20   2
   0   4   2 12843.1 1245.88   5
   0   4   2 11778.9 1271.66   1
   0  -4  -3 10174.1 965.556   6
   0   4   3 9855.66 1160.65   9
   0   4  -3 9727.69 1077.62   9
   0   4   3 8818.58 1016.21   5
   0   4  -3 8337.62 1034.75   2
   0   4   3 8645.07 1066.67   1
   0   4   3 7088.73 959.704   2
   0   4  -3 8444.71 1083.85   1
   0   4  -3 8752.88 1017.99   5
   0  -4   4 20.4131 97.0903   8
   0   4  -4-73.0926 216.690   9
   0   4   4 253.759 208.263   9
   0   4   4 115.829 82.7059   4
   0   4   4 179.574 93.6069   3
   0   4   4 130.693 107.316   5
   0   4  -4 374.505 238.212   1
   0   4  -4 124.786 197.531   2
   0   4   4 168.571 102.410   2
   0  -4  -4 38.1691 109.078   6
   0   4  -4 193.215 219.024   5
   0   4   4 67.5113 189.567   1
   0   4  -4 607.044 215.538  51
   0   4  -4 222.444 113.688  47
   0   4   4 70.9855 147.516  36
   0   4  -4-60.7519 124.205  37
   0   4  -4 257.609 160.267  14
   0   4   4 338.158 218.768  15
   0   4   4 195.405 164.611  16
   0   4  -4 170.772 78.4566  15
   0   4   4 257.185 93.6502  30
   0   4   4 280.354 202.501  25
   0   4  -4 287.346 212.680  18
   0   4  -4 190.827 129.820  17
   0   4  -4-90.5437 200.946  19
   0   4  -4 94.1482 132.183  20
   0   4   4 170.312 138.077  17
   0   4  -5 20355.6 1615.23   9
   0  -4   5 20546.4 1389.19   8
   0   4   5 17631.2 1665.56   9
   0  -4  -5 17456.8 1473.69   6
   0   4   5 19321.3 1553.20   5
   0   4  -5 22769.4 1205.18   3
   0   4   5 18647.4 1632.16   1
   0   4   5 16799.1 1465.42   2
   0   4  -5 16651.6 1505.45   1
   0   4  -5 19097.1 1544.02   2
   0   4   5 25300.7 1253.03   3
   0   4  -5 22430.9 1231.85   4
   0   4   5 23024.5 1250.42   4
   0   4  -5 19137.0 1179.55  47
   0   4  -5 19838.7 1240.90  51
   0   4  -5 18952.7 1129.44  37
   0   4   5 20742.6 1309.75  36
   0   4   5 22718.1 1245.69  38
   0   4  -5 20039.9 1215.22  14
   0   4  -5 21716.8 1228.61  15
   0   4   5 22277.6 1227.74  16
   0   4   5 20976.4 1253.44  15
   0   4   5 19636.7 1196.11  30
   0   4   5 20185.7 1174.15  23
   0   4  -5 24072.8 1240.31  25
   0   4   5 20741.3 1262.25  25
   0   4  -5 20784.0 1171.42  17
   0   4  -5 19207.8 1196.82  18
   0   4  -5 18280.0 1175.66  20
   0   4  -5 19194.0 1210.55  19
   0   4   5 22053.5 1262.89  17
   0  -4   6 3789.21 591.484   8
   0   4   6 3438.18 699.408   9
   0  -4  -6 3613.77 665.320   6
   0   4  -6 3893.49 495.136   4
   0   4   6 3934.18 699.987   5
   0   4   6 3434.87 664.356   2
   0   4   6 4361.52 502.905   3
   0   4   6 2991.17 622.015   1
   0   4  -6 4030.08 478.645   3
   0   4  -6 3484.82 650.024   2
   0   4  -6 3380.86 666.291   1
   0   4   6 5010.45 548.983   4
   0   4  -6 3540.54 512.329  47
   0   4  -6 3788.43 509.926  51
   0   4   6 4616.60 483.267  46
   0   4   6 4651.05 546.728  38
   0   4   6 3654.57 527.056  36
   0   4  -6 4141.33 498.052  37
   0   4   6 3754.22 518.891  15
   0   4  -6 3231.30 482.285  14
   0   4  -6 3928.23 516.395  15
   0   4  -6 4313.48 510.429  16
   0   4   6 4488.94 542.376  16
   0   4  -6 4768.85 527.272  12
   0   4   6 4102.03 525.473  30
   0   4   6 3628.70 487.259  23
   0   4   6 3674.44 531.122  25
   0   4  -6 4803.84 508.460  25
   0   4  -6 3614.57 503.277  20
   0   4  -6 4182.56 529.431  17
   0   4  -6 4401.68 553.641  18
   0   4  -6 3393.00 489.980  19
   0   4   6 3844.81 496.648  17
   0  -4   7 12389.7 1132.49   8
   0   4  -7 18189.8 1086.88  11
   0  -4  -7 10532.5 1230.08   6
   0   4   7 12111.1 1416.12   9
   0   4   7 18240.6 1030.81   3
   0   4  -7 13390.3 916.410   4
   0   4   7 12735.9 1237.49   2
   0   4  -7 15358.1 933.149   3
   0   4  -7 12750.9 1210.63   2
   0   4   7 13806.1 1302.31   5
   0   4   7 16408.9 1035.87   4
   0   4  -7 11166.8 937.306  51
   0   4   7 14390.3 900.219  46
   0   4  -7 11213.0 895.733  47
   0   4  -7 12187.7 894.402  37
   0   4   7 12836.7 946.833  38
   0   4   7 12396.9 1045.24  36
   0   4  -7 12678.7 923.610  15
   0   4  -7 14521.9 947.261  16
   0   4   7 13710.2 965.081  16
   0   4  -7 14358.6 953.212  12
   0   4   7 12192.0 968.549  15
   0   4  -7 12400.1 955.480  14
   0   4   7 11621.7 919.975  30
   0   4   7 11050.8 877.064  23
   0   4  -7 15092.2 944.649  25
   0   4   7 11677.6 964.617  25
   0   4  -7 12034.6 934.279  18
   0   4  -7 11453.2 920.789  20
   0   4  -7 13910.9 950.383  17
   0   4   7 13588.0 986.066  17
   0   4  -7 11412.4 944.717  19
   0  -4  -8 12119.5 1299.52   6
   0   4   8 12851.1 1475.41   9
   0  -4   8 13130.9 1173.99   8
   0   4  -8 15257.8 1021.56  11
   0   4   8 17290.1 1001.19   3
   0   4  -8 13518.9 1243.19   2
   0   4   8 14177.1 1302.80   2
   0   4  -8 15511.3 926.029   3
   0   4   8 14881.2 1406.39   5
   0   4  -8 11690.9 917.280  47
   0   4  -8 12240.4 977.860  51
   0   4   8 14323.4 923.422  46
   0   4   8 13991.4 996.848  38
   0   4  -8 12047.5 892.825  37
   0   4   8 11950.9 1023.29  36
   0   4  -8 13458.8 958.632  15
   0   4   8 13092.4 1010.05  15
   0   4  -8 11974.9 949.669  14
   0   4   8 14049.8 984.938  16
   0   4  -8 14579.7 956.633  16
   0   4  -8 14552.0 967.255  12
   0   4   8 12529.7 960.563  30
   0   4   8 12207.0 1010.04  25
   0   4  -8 15692.0 980.346  25
   0   4   8 11573.1 903.759  23
   0   4  -8 12597.0 938.314  17
   0   4  -8 10701.6 908.879  20
   0   4  -8 11188.3 921.041  18
   0   4   8 13043.7 984.202  17
   0   4  -8 12192.9 980.509  19
   0  -4   9 29488.3 1885.95   8
   0  -4  -9 31461.5 2219.31   6
   0   4   9 32937.2 2505.43   9
   0   4  -9 33573.4 1600.86  11
   0   4   9 39350.8 2194.00   2
   0   4   9 38073.5 2272.58   5
   0   4  -9 40934.2 1564.70   3
   0   4  -9 35295.8 2054.68   2
   0   4  -9 28213.2 1589.76  51
   0   4   9 32883.3 1490.43  46
   0   4  -9 27864.2 1500.10  47
   0   4  -9 29970.5 1521.82  37
   0   4   9 28112.7 1687.76  36
   0   4  -9 37314.9 1624.84  16
   0   4  -9 33243.3 1577.15  12
   0   4  -9 29632.2 1573.52  14
   0   4  -9 31241.7 1579.29  15
   0   4   9 28855.1 1617.27  15
   0   4   9 30196.6 1558.18  30
   0   4   9 26736.1 1470.95  23
   0   4  -9 37159.1 1598.77  25
   0   4   9 26194.8 1590.26  25
   0   4   9 29013.9 1592.59  17
   0   4  -9 26892.5 1576.02  19
   0   4  -9 32276.1 1574.16  17
   0   4  -9 28007.0 1563.80  20
   0   4  -9 26975.9 1533.30  18
   0  -4 -10 16511.5 1609.86   6
   0  -4  10 18699.6 1442.40   8
   0   4 -10 17915.6 1146.47  11
   0   4  10 18296.0 1907.82   9
   0   4  10 19051.7 1100.92  46
   0   4 -10 15989.0 1086.90  47
   0   4 -10 16077.4 1172.13  51
   0   4  10 16924.0 1284.00  36
   0   4 -10 18522.8 1155.47  37
   0   4  10 15607.6 1163.11  15
   0   4 -10 18940.6 1191.37  15
   0   4 -10 18541.1 1205.34  14
   0   4 -10 19565.8 1171.13  12
   0   4 -10 20735.4 1174.63  16
   0   4  10 17831.5 1163.68  30
   0   4 -10 20509.7 1146.46  25
   0   4  10 13608.8 1024.95  23
   0   4  10 15898.1 1186.73  25
   0   4  10 17874.6 1206.02  17
   0   4 -10 18182.4 1226.52  19
   0   4 -10 15790.3 1132.32  18
   0   4 -10 18721.4 1158.75  17
   0   4 -10 16844.0 1161.43  20
   0   4 -11 117.523 84.2267  11
   0   4  11 348.163 395.511   9
   0  -4  11 124.367 212.013   8
   0  -4 -11 6.77916 169.948   6
   0   4  11 92.2240 78.6904  46
   0   4 -11-86.9444 111.946  47
   0   4 -11-74.2056 119.880  51
   0   4  11 5.43961 171.619  36
   0   4 -11-4.69404 124.937  37
   0   4  11-9.61877 84.6393  15
   0   4 -11-59.7865 166.484  16
   0   4  11 83.7719 111.812  17
   0   4 -11 135.248 85.9457  14
   0   4 -11 104.354 112.947  15
   0   4 -11 9.27855 138.358  12
   0   4  11 52.5627 91.8490  30
   0   4 -11 138.068 89.8163  25
   0   4  11-151.144 150.443  23
   0   4 -11 3.48381 139.396  20
   0   4 -11 201.670 179.065  18
   0   4 -11-138.201 118.352  17
   0   4 -11 6.92219 134.449  19
   0   4  12 8415.44 1310.23   9
   0   4 -12 7042.12 709.661  11
   0  -4  12 8731.66 1007.83   8
   0  -4 -12 9492.63 1232.05   6
   0   4 -12 6936.16 777.327  51
   0   4  12 10301.4 828.612  45
   0   4  12 7776.13 699.681  46
   0   4 -12 6656.34 685.096  47
   0   4  12 7427.99 857.813  36
   0   4 -12 8556.54 791.419  14
   0   4  12 7055.92 779.950  15
   0   4 -12 8877.50 754.168  16
   0   4 -12 7856.19 764.813  12
   0   4  12 8165.34 744.924  30
   0   4  12 5882.66 646.881  23
   0   4 -12 7000.34 744.432  18
   0   4 -12 6663.94 758.038  19
   0   4 -12 7196.63 721.881  20
   0   4 -12 8706.09 799.252  17
   0   4  12 7485.18 748.118  17
   0   4 -13 475.500 181.799  11
   0   4  13 421.424 177.265  36
   0   4  13 227.871 54.9542  46
   0   4  13 330.686 167.130  45
   0   4 -13 917.050 279.640  47
   0   4 -13 489.501 257.344  51
   0   4 -13 270.509 96.3311  12
   0   4 -13 397.195 161.660  14
   0   4  13 373.857 235.390  15
   0   4  13 688.455 223.911  17
   0   4  13 573.888 207.763  24
   0   4  13 560.813 189.857  23
   0   4 -13 369.927 215.987  18
   0   4 -13 460.130 171.481  20
   0   4 -13 89.6925 99.2164  19
   0   4 -14 1640.70 362.895  11
   0   4  14 1062.36 305.828  36
   0   4  14 1473.26 319.566  45
   0   4  14 1365.32 290.176  46
   0   4 -14 1226.75 345.013  51
   0   4 -14 1343.38 273.994  47
   0   4 -14 1400.75 340.651  12
   0   4  14 1134.32 347.322  15
   0   4 -14 1605.81 343.474  14
   0   4  14 1393.07 315.236  17
   0   4  14 1644.76 318.452  24
   0   4  14 1153.68 292.061  23
   0   4 -14 1405.93 357.124  18
   0   4 -14 1620.87 425.933  19
   0   4 -14 1405.79 325.618  20
   0   4 -15 13850.7 1042.85  11
   0   4  15 13838.6 1195.57  36
   0   4  15 16401.8 1108.05  45
   0   4 -15 17642.1 1072.12  47
   0   4  15 15799.4 1035.93  46
   0   4 -15 13442.7 1132.43  51
   0   4  15 14923.7 1156.39  15
   0   4  15 12571.7 951.535  23
   0   4  15 15507.8 1076.33  24
   0   4 -15 13382.6 992.453  20
   0   4 -15 13206.0 1090.08  18
   0   4  15 14063.8 1031.94  17
   0   4 -15 14746.3 1139.46  19
   0   4 -16 202.969 136.318  11
   0   4  16 424.648 247.544  36
   0   4 -16 392.376 122.645  47
   0   4  16 415.051 148.652  46
   0   4 -16 306.202 212.671  51
   0   4  16 428.333 190.869  45
   0   4  16 162.395 158.539  17
   0   4  16 195.337 196.239  15
   0   4  16 315.111 154.527  23
   0   4  16 169.471 67.2297  24
   0   4 -16 240.532 132.551  20
   0   4 -16 200.214 121.447  19
   0   4 -16 160.786 105.218  18
   0   4 -17 28312.8 1517.18  11
   0   4  17 26278.2 1637.05  36
   0   4 -17 33740.7 1488.22  42
   0   4 -17 27816.2 1622.76  51
   0   4  17 25986.7 1535.00  15
   0   4  17 27097.4 1404.62  23
   0   4  17 28634.8 1488.85  24
   0   4 -17 27696.3 1595.47  18
   0   4 -17 27520.7 1570.79  19
   0   4  17 27289.9 1411.22  17
   0   4 -17 29025.2 1428.15  20
   0   4 -18 7214.17 719.721  11
   0   4 -18 8123.74 686.437  42
   0   4  18 6773.91 778.510  36
   0   4 -18 6426.33 719.635  51
   0   4  18 6694.58 716.310  15
   0   4  18 7658.05 715.440  24
   0   4  18 7239.28 643.547  23
   0   4 -18 6401.46 697.574  19
   0   4 -18 6457.17 713.967  18
   0   4  18 6904.32 634.019  17
   0   4 -18 8232.96 687.313  20
   0   4 -19 5493.92 602.164  11
   0   4  19 4598.91 611.825  36
   0   4 -19 6238.18 588.129  42
   0   4 -19 5198.31 616.880  51
   0   4  19 4993.86 612.160  15
   0   4  19 6178.93 573.334  23
   0   4  19 6054.66 619.767  24
   0   4  19 5357.23 534.280  17
   0   4 -19 5591.55 631.657  18
   0   4 -19 6841.74 583.536  20
   0   4 -19 5432.33 616.003  19
   0   4 -20 10820.6 832.290  11
   0   4 -20 12400.7 803.108  42
   0   4  20 9613.91 863.815  36
   0   4 -20 10432.2 859.317  51
   0   4  20 9836.23 811.508  15
   0   4  20 11084.9 822.002  24
   0   4  20 11723.1 743.814  23
   0   4 -20 9891.11 800.741  19
   0   4 -20 10488.9 846.136  18
   0   4  20 11742.7 744.571  17
   0   4 -21 309.872 154.932  11
   0   4 -21 497.349 154.488  42
   0   4  21 346.090 161.574  36
   0   4 -21 386.239 178.979  51
   0   4  21 409.952 162.069  15
   0   4  21 398.318 186.161  25
   0   4  21 334.848 115.338  24
   0   4  21 181.465 51.9083  23
   0   4 -21 333.821 148.761  18
   0   4 -21 677.822 225.654  19
   0   4 -22 2395.91 334.412  11
   0   4 -22 2430.15 317.120  42
   0   4  22 1895.28 325.943  36
   0   4 -22 2028.78 338.592  51
   0   4  22 1925.16 290.458  15
   0   4  22 2022.11 308.362  24
   0   4  22 1377.43 271.499  25
   0   4 -22 1824.73 287.279  19
   0   4 -22 2547.62 363.039  18
   0   4 -23 372.644 128.612  11
   0   4 -23 681.944 134.815  42
   0   4  23 484.065 159.098  36
   0   4 -23 688.157 204.615  51
   0   4  23 576.493 140.797  15
   0   4  23 416.210 133.521  24
   0   4  23 514.960 163.040  25
   0   4 -23 568.466 163.601  19
   0   4 -23 588.828 170.644  18
   0   4 -24 4951.47 403.893  11
   0   4  24 4012.55 379.940  36
   0   4 -24 4166.44 370.686  51
   0   4  24 4683.18 355.132  15
   0   4 -24 5286.01 377.868  19
   0   4 -24 4828.33 389.844  18
   0   4  24 5091.71 406.217  24
   0   4  24 3931.16 350.562  25
   0   4  25 92.6734 74.2366  36
   0   6   0 29946.6 1500.77  37
   0   6   0 32158.5 1535.32  17
   0   6   0 34575.7 1569.73  15
   0   6   0 35070.9 1494.70  16
   0   6   0 34069.4 1534.63  25
   0   6   0 31393.9 1487.88   3
   0   6  -1 354.606 152.712  37
   0   6   1 354.789 208.057  37
   0   6   1 290.728 137.996  17
   0   6  -1 309.778 159.550  17
   0   6  -1 317.590 164.354  15
   0   6  -1 576.900 200.304  16
   0   6   1 423.501 152.131  14
   0   6  -1 410.775 182.178  14
   0   6   1 476.241 166.882  15
   0   6   1 324.232 147.077  16
   0   6   1 425.959 184.110  25
   0   6  -1 280.178 120.004  25
   0   6   1 331.519 142.348   3
   0   6  -1 309.542 124.851   3
   0   6   2 10398.4 831.405  37
   0   6  -2 10576.5 820.657  37
   0   6  -2 11381.2 850.879  17
   0   6   2 11516.8 858.020  17
   0   6   2 12970.2 904.828  15
   0   6  -2 12158.1 872.615  15
   0   6  -2 13720.5 950.279  14
   0   6  -2 13129.2 832.340  16
   0   6   2 12440.3 882.995  25
   0   6  -2 12741.7 861.649  25
   0   6   2 11376.9 820.176   3
   0   6  -2 11576.7 834.080   3
   0   6   3 150.412 144.321  37
   0   6  -3 113.978 107.805  37
   0   6  -3-3.36198 117.095  17
   0   6   3 15.5582 76.0349  17
   0   6  -3 260.975 112.638  16
   0   6   3 155.235 116.726  15
   0   6  -3 107.290 131.299  15
   0   6  -3 74.1573 94.3060  14
   0   6  -3 54.1625 103.088  25
   0   6   3 150.793 55.7911  23
   0   6   3 154.327 140.075  25
   0   6  -3 48.8275 134.378   3
   0   6   3 104.183 109.907   3
   0   6  -4-26.1500 109.584  35
   0   6   4 230.037 144.871  37
   0   6  -4 44.0873 85.9108  37
   0   6   4 33.9172 76.3383  17
   0   6  -4-38.6738 114.948  17
   0   6  -4 138.757 116.414  14
   0   6  -4-30.0287 80.1205  16
   0   6   4-56.4459 85.4111  15
   0   6  -4-76.8652 80.8829  15
   0   6   4-187.537 154.741  23
   0   6   4-41.0127 128.338  25
   0   6  -4 65.9154 99.4812  25
   0   6   4 134.623 69.4769   3
   0   6  -4-57.2635 104.561   3
   0   6  -5 7218.72 649.348  37
   0   6   5 6473.84 641.349  37
   0   6  -5 8560.95 643.438  35
   0   6  -5 7404.84 671.279  17
   0   6   5 7482.32 657.679  17
   0   6  -5 7869.09 707.011  18
   0   6  -5 7613.72 696.676  14
   0   6  -5 8282.49 626.203  16
   0   6   5 6892.00 648.950  15
   0   6  -5 7462.29 673.728  15
   0   6   5 8336.82 631.638  23
   0   6  -5 8776.73 676.307  25
   0   6   5 7509.69 692.684  25
   0   6   5 7119.39 596.655   3
   0   6  -5 8354.66 664.815   3
   0   6  -6 415.284 127.354  35
   0   6  -6 242.043 126.996  37
   0   6  -6 345.576 101.237  19
   0   6  -6 662.832 236.321  20
   0   6  -6 360.634 188.153  18
   0   6   6 93.2927 91.7124  17
   0   6  -6 263.340 161.253  17
   0   6  -6 297.116 123.419  14
   0   6  -6 347.493 115.977  16
   0   6   6 406.945 169.783  15
   0   6  -6 273.704 144.656  15
   0   6  -6 281.791 137.359  25
   0   6   6 309.818 132.073  23
   0   6   6 246.675 75.1772  25
   0   6   6 382.698 160.619   3
   0   6  -6 592.440 177.394   3
   0   6  -7 293.363 123.534  35
   0   6  -7 269.839 126.882  37
   0   6  -7 70.6053 80.7890  17
   0   6  -7 301.952 111.236  20
   0   6  -7 196.839 87.0503  18
   0   6   7 138.991 137.713  17
   0   6  -7 227.097 85.5616  19
   0   6   7 153.193 91.8806  15
   0   6  -7 399.600 160.920  15
   0   6  -7 248.572 109.592  16
   0   6   7 306.902 137.194  25
   0   6  -7 533.221 170.587  25
   0   6   7 232.976 92.0340  23
   0   6  -7 157.158 92.3241   3
   0   6   7 235.388 66.1584   3
   0   6  -8 1163.74 228.333  35
   0   6  -8 1125.51 238.033  37
   0   6  -8 1176.60 279.945  20
   0   6   8 1337.06 259.898  17
   0   6  -8 1125.02 219.191  18
   0   6  -8 1426.78 343.788  17
   0   6  -8 1061.83 276.491  19
   0   6   8 1111.24 243.493  15
   0   6  -8 1372.29 220.876  16
   0   6   8 1191.77 253.326  23
   0   6   8 1132.65 230.722  25
   0   6  -8 1365.67 245.472  25
   0   6  -8 1340.77 237.717   3
   0   6   8 1465.01 245.468   3
   0   6  -9 1739.22 291.556  35
   0   6  -9 1231.28 249.531  20
   0   6   9 1169.75 226.541  17
   0   6  -9 1336.44 288.202  18
   0   6  -9 1394.32 281.946  19
   0   6   9 1519.75 282.063  15
   0   6  -9 1955.71 248.264  16
   0   6   9 1300.32 265.444  25
   0   6   9 1140.66 223.409  23
   0   6  -9 1909.97 277.258   3
   0   6   9 1849.50 254.235   3
   0   6  10 538.514 188.001  15
   0   6 -10 645.790 190.524  35
   0   6  10 654.093 195.129  25
   0   6  10 645.005 168.465  23
   0   6 -10 651.545 193.204  18
   0   6  10 773.684 171.113  17
   0   6 -10 559.258 187.121  20
   0   6 -10 637.791 220.488  19
   0   6  11 262.505 136.685  15
   0   6 -11 289.291 142.563  35
   0   6  11 16.3686 67.5460  25
   0   6  11 191.405 137.748  23
   0   6 -11 47.1299 72.3746  20
   0   6  11 87.3297 52.7550  17
   0   6 -11 115.834 93.6391  18
   0   6 -11 66.7625 95.8003  19
   0   6  12 898.264 195.820  15
   0   6 -12 516.926 138.145  35
   0   6  12 623.295 182.422  25
   0   6  12 550.283 138.943  23
   0   6  12 803.588 174.143  17
   0   6 -12 689.077 194.671  19
   0   6 -12 678.576 185.099  18
   0   6 -12 837.803 215.673  20
   0   6  13 36.1976 58.2526  15
   0   6 -13 76.3051 62.9314  35
   0   6  13 78.7615 79.5337  23
   0   6  13-104.822 81.6475  25
   0   6 -13 11.4431 102.020  19
   0   6  13 78.4011 48.2830  17
   0   6 -13 20.4759 96.1722  18
   0   6  14 7916.63 508.693  15
   0   6 -14 8413.99 538.559  35
   0   6  14 6840.33 503.325  25
   0   6  14 6240.57 449.497  23
   0   6 -14 8387.65 584.878  19
   0   6  14 8767.30 456.612  17
   0   6 -14 8812.12 594.470  18
   0   6  15 120.850 78.3772  15
   0   6  15 122.522 88.5983  23
   0   6  15 7.42128 81.7575  25
   0   6 -15 7.08928 42.4730  35
   0   6 -15 195.061 101.350  18
   0   6 -15 163.500 117.038  19
   0   6  16 2981.87 253.982  23
   0   6  16 3367.12 282.735  25
   0   6 -16 3509.54 294.007  18
   1   1 -30 443.195 109.867  51
   1  -1 -30 494.063 112.807  51
   1  -1 -30 352.763 89.0666  22
   1   1 -30 457.837 92.6355  22
  -1   1  30 357.389 118.429  36
   1   1 -29 101.902 116.305  42
  -1  -1  29 221.918 92.4404  33
   1   1 -29 132.179 60.0357  51
   1  -1 -29 186.103 62.7581  51
  -1  -1  29 144.963 78.1436  27
   1   1 -29 14.7910 105.905  22
  -1   1  29 271.665 92.3424  24
   1  -1 -29-134.804 104.879  22
   1   1 -29 94.3221 93.9450  18
   1  -1 -29 267.795 87.3538  19
   1   1 -29 10.7569 53.1480  19
   1   1 -28 223.137 109.855  42
  -1  -1  28 205.977 120.487  33
   1   1 -28-59.3755 83.1771  51
   1  -1 -28 20.0814 67.8816  22
  -1   1  28 168.377 97.8907  24
   1   1 -28 119.286 144.112  22
   1   1 -28 191.452 133.030  18
   1   1 -28 159.269 130.678  19
   1  -1 -27 2630.42 385.057  10
   1   1 -27 2246.70 364.329  42
   1   1 -27 2362.85 348.387  51
   1   1 -27 2254.39 382.313  26
  -1   1  27 2681.97 356.907  24
   1  -1 -27 1786.57 333.413  22
   1   1 -27 2594.77 402.166  22
   1   1 -27 2721.00 387.006  19
   1   1 -27 2547.04 368.958  18
   1  -1 -26 977.133 267.501  10
   1   1 -26 1046.45 334.500  10
   1   1 -26 831.389 244.985  42
   1   1 -26 799.695 218.527  51
   1  -1 -26 926.099 265.642  26
   1   1 -26 837.804 259.981  26
  -1   1  26 1061.92 242.153  24
   1   1 -26 910.969 240.361  22
   1  -1 -26 896.941 279.579  22
   1   1 -26 1228.64 272.052  18
   1   1 -26 1019.07 262.286  19
   1  -1 -25 6210.39 664.391  10
   1   1 -25 5203.47 669.658  10
   1   1 -25 5117.74 619.534  42
   1   1 -25 5352.56 613.806  51
   1   1 -25 5020.42 614.111  26
   1  -1 -25 5063.26 676.750  26
  -1   1  25 5453.10 593.989  24
   1  -1 -25 4980.50 599.717  22
   1   1 -25 5543.18 631.469  22
   1   1 -25 5773.41 637.028  19
   1   1 -25 5634.35 629.808  18
   1  -1 -24 206.346 169.586  10
   1   1 -24 403.142 159.552  10
   1   1 -24 111.162 137.711  43
   1   1 -24 331.602 216.570  51
   1   1 -24 154.882 106.854  26
   1  -1 -24 53.8613 84.9869  26
   1   1 -24 210.250 94.9827  22
   1  -1 -24 355.755 171.350  22
  -1   1  24 237.359 134.032  24
   1   1 -24 223.945 161.276  19
   1   1 -23 11392.8 957.857  51
   1   1 -23 10039.3 955.183  26
   1  -1 -23 9632.96 948.835  26
   1   1 -23 10427.9 975.374  41
   1   1 -23 9348.87 853.367  43
  -1   1  23 10838.8 894.575  24
   1  -1 -23 10724.3 899.309  22
   1   1 -23 10818.7 925.492  22
   1  -1 -23 12051.1 987.362  10
   1   1 -23 10471.2 981.878  10
   1   1 -22 1413.24 326.513  51
   1  -1 -22 1397.06 372.173  26
   1   1 -22 1361.17 350.619  26
  -1   1  22 1583.75 293.872  33
  -1   1  22 1927.51 349.737  40
   1   1 -22 1123.04 309.129  41
   1   1 -22 1208.22 326.713  43
   1   1 -22 1574.20 319.043  22
  -1   1  22 1481.59 306.899  24
   1  -1 -22 1365.47 300.923  22
   1   1 -22 2038.46 356.541  11
   1   1 -22 1422.92 382.728  10
   1  -1 -22 1151.30 299.578  10
  -1   1  21 1388.60 280.269  33
   1  -1 -21 971.126 312.014  26
   1   1 -21 693.103 255.523  26
   1   1 -21 737.573 261.649  41
   1   1 -21 801.861 272.463  43
  -1   1  21 1614.85 360.704  40
   1   1 -21 949.074 296.293  22
  -1   1  21 818.265 258.783  24
   1  -1 -21 900.452 254.185  22
   1   1 -21 811.653 274.276  10
   1   1 -21 1491.34 275.169  11
  -1   1  21 947.007 664.116   7
  -1  -1  21 988.001 362.558   7
   1  -1 -21 542.694 123.957  10
  -1   1  20 7872.58 769.695  45
   1  -1 -20 7814.50 822.378  26
   1   1 -20 8480.17 836.268  26
   1   1 -20 8216.82 822.305  41
  -1   1  20 11760.9 891.812  40
   1   1 -20 7814.34 762.076  43
   1   1 -20 8779.01 802.264  22
  -1   1  20 7500.10 754.992  24
   1  -1 -20 8438.78 772.933  22
   1   1 -20 7816.78 809.575  10
   1   1 -20 13009.5 915.652  11
   1  -1 -20 9349.79 830.926  10
  -1   1  20 11056.2 1571.75   7
  -1  -1  20 9331.30 1389.00   7
  -1   1  19 82493.4 2980.39  45
   1   1 -19 82981.1 3071.58  26
   1  -1 -19 79479.9 3090.02  26
   1   1 -19 82545.7 2978.84  43
   1  -1 -19 81266.1 3013.86  43
   1   1 -19 85814.4 3142.34  41
  -1   1  19 86898.1 3056.83  24
   1   1 -19 85037.0 2984.37  22
   1  -1 -19 82533.9 2933.77  22
  -1  -1  19 86661.5 4621.82   7
   1  -1 -19 95440.5 3157.51  10
  -1   1  19 91505.5 4702.75   7
   1  -1 -19 109218. 4217.39   6
   1   1 -19 81491.8 3097.71  10
   1  -1 -18 14885.4 1046.06  54
  -1   1  18 13835.9 980.338  45
   1   1 -18 15571.7 1065.43  54
   1  -1 -18 14201.5 1022.06  43
  -1   1  18 20991.1 1179.17  40
   1   1 -18 13836.4 975.097  43
   1   1 -18 14590.9 1040.82  41
  -1   1  18 14469.5 1041.00  24
   1  -1 -18 15358.0 1000.62  22
   1   1 -18 14190.9 975.419  22
  -1   1  18 15058.1 1735.77   7
  -1  -1  18 11766.0 1537.27   7
   1   1 -18 14444.8 1063.10  10
   1   1 -18 21933.4 1164.26  11
   1  -1 -18 17027.4 1086.35  10
   1  -1 -18 11958.4 982.497  26
   1   1 -18 14632.7 1043.07  26
  -1   1  17 2481.32 682.108   7
  -1  -1  17 1892.37 602.725   7
  -1   1  16 7241.98 1116.68   7
  -1  -1  16 6297.01 1053.66   7
  -1   1  15 3791.46 779.477   7
  -1  -1  15 4240.32 793.286   7
  -1   1  14 11023.6 1246.03   7
  -1  -1  14 10870.8 1268.69   7
  -1  -1  13 39533.5 1915.42   8
  -1  -1  13 37972.6 2316.58   7
  -1   1  13 40497.3 2363.77   7
  -1   1  12 8804.15 984.497   7
  -1  -1  12 7654.52 981.803   7
  -1  -1  12 8050.09 785.445   8
  -1   1  11 2508.80 551.455   7
  -1  -1  11 2288.28 533.598   7
  -1  -1  11 1935.34 366.857   8
  -1  -1  10 26863.2 1736.33   7
  -1  -1  10 26181.8 1447.20   8
  -1   1  10 27976.1 1707.09   7
   1   1  -9 6227.28 378.153   1
  -1   1   9 6481.46 342.390   2
  -1  -1   9 5073.97 532.905   8
  -1   1   9 5417.99 676.482   7
   1   1  -9 7512.18 346.513   6
  -1  -1   9 5011.66 634.050   7
   1   1  -8 29678.3 1038.75   1
  -1   1   8 29523.1 998.612   2
  -1  -1   8 24453.9 1489.03   7
  -1  -1   8 25086.8 1277.74   8
  -1   1   8 24617.8 1445.35   7
   1   1  -7 115469. 2828.47   2
   1   1  -7 121994. 2897.01   1
  -1   1   7 119978. 2861.40   2
  -1   1   7 110557. 3467.84   7
  -1  -1   7 111889. 3517.93   7
  -1  -1   7 104752. 3184.15   8
   1   1  -6-110.890 110.899   2
   1   1  -6-4.37664 59.3870   1
  -1   1   6 103.286 87.8583   2
  -1   1   6-10.9299 66.7317   1
  -1   1   6-14.7295 130.971   7
  -1  -1   6 190.311 218.412   7
   1   1  -5 6304.46 414.261   1
  -1   1   5 7028.76 437.408   2
  -1   1   5 6533.10 393.686   1
   1   1  -5 6360.24 406.239   2
  -1   1   5 6010.66 440.063   5
  -1  -1   5 6278.34 544.384   7
  -1   1   5 7091.14 556.130   7
  -1   1   4 568.850 114.502   2
   1   1  -4 395.242 124.810   2
   1   1  -4 507.252 154.900   5
  -1   1   4 460.499 101.074   5
  -1   1   4 236.676 82.7462   1
   1   1  -4 460.166 106.439   1
  -1   1   4 495.215 217.870   7
  -1  -1   4 470.871 182.732   7
   1   1  -3 49525.3 1471.61   1
  -1   1   3 51697.1 1500.17   2
  -1   1   3 47761.4 1469.67   1
  -1   1   3 45816.3 1414.37   5
   1   1  -3 46116.9 1501.03   5
   1   1  -3 47975.8 1434.79   2
  -1  -1   3 50908.3 1546.27   7
   1   1  -2 20087.4 800.027   2
   1   1  -2 18493.4 821.367   5
   1   1  -2 20012.1 823.014   1
  -1   1   2 20464.2 815.838   1
  -1   1   2 19171.9 771.067   5
  -1   1   2 21121.2 836.154   2
   1   1  -1 2792.01 261.098   1
  -1   1   1 2670.15 262.032   1
   1   1  -1 2340.18 257.803   5
  -1   1   1 2396.34 231.073   5
  -1   1   1 2149.56 256.071   9
  -1   1   0 289419. 6605.91   5
   1   1   0 298670. 6702.36   5
  -1   1   0 314471. 6721.66   1
   1   1   0 302355. 6690.74   1
  -1   1   0 299990. 6627.01   9
   1   1   1 95705.5 2541.09   1
  -1   1  -1 99066.3 2537.17   2
   1   1   1 98181.8 2502.50   2
  -1   1  -1 100499. 2561.97   1
  -1   1  -1 93228.3 2474.91   5
   1   1   1 92654.4 2516.50   5
  -1   1  -1 91917.2 2457.55   9
  -1   1  -2 101297. 2617.22   1
   1   1   2 99868.8 2617.49   1
  -1   1  -2 92599.5 2593.73   5
   1   1   2 99474.9 2562.03   2
  -1   1  -2 93056.5 2594.10   2
   1   1   2 94084.3 2606.79   5
  -1   1  -2 95189.4 2557.86   9
   1   1   2 116939. 2690.85   7
  -1   1  -3 394758. 9091.69   2
   1   1   3 408404. 9117.41   1
   1   1   3 383431. 9155.06   5
   1   1   3 399338. 9038.56   2
  -1   1  -3 414398. 9115.50   1
  -1   1  -3 413716. 9118.19   9
   1   1   3 427631. 9268.27   7
   1  -1   3 404867. 9162.60   8
  -1   1  -4 301615. 6393.08   1
  -1   1  -4 286423. 6362.07   2
   1   1   4 283324. 6305.39   2
   1   1   4 289583. 6389.39   1
   1   1   4 280408. 6536.00   5
   1  -1   4 296346. 6905.43   7
   1   1   4 280044. 6657.31   7
   1   1   5 216002. 4702.43   2
  -1   1  -5 205564. 4755.63   2
  -1   1  -5 223156. 4800.73   1
   1   1   5 222209. 4800.58   1
   1  -1   5 203508. 5408.28   7
   1   1   5 209727. 5219.74   7
   1   1   6 15326.4 591.760   2
   1   1   6 13606.4 639.982   1
  -1   1  -6 13046.5 625.647   2
   1  -1   6 14151.5 808.900   8
   1  -1   6 13101.3 970.543   7
   1   1   6 13306.3 897.687   7
  -1   1  -7 44384.7 1263.25   2
   1   1   7 39744.0 1247.25   1
   1   1   7 38826.0 1793.50   7
   1  -1   7 39253.4 1893.98   7
   1  -1   7 37240.0 1567.23   8
   1  -1   8 36922.8 1679.58   8
   1   1   8 41888.2 1970.58   7
   1  -1   8 40341.7 2040.26   7
   1  -1   9 48836.2 2165.71   8
   1  -1   9 52669.8 2601.85   7
   1   1   9 52992.7 2508.17   7
   1  -1  10 57623.1 2231.83   8
   1   1  10 60122.7 2671.42   7
   1  -1  10 58314.1 2753.17   7
   1   1  11 48976.1 2522.63   7
   1  -1  11 48675.5 2577.72   7
   1   1  12 1514.60 491.772   7
   1  -1  12 1471.70 494.479   7
   1  -1  13 22018.2 1843.45   7
   1   1  13 22435.3 1784.57   7
   1   1  14 10029.8 1217.06   7
   1  -1  14 9989.98 1279.51   7
   1  -1  15-49.2090 273.896   7
   1   1  15-181.450 223.195   7
   1   1  16 5305.57 963.471   7
   1  -1  16 5279.94 1012.20   7
  -1   1 -17 15689.1 1019.10  43
  -1   1 -17 14847.8 1054.95  41
   1   1  17 14643.1 1006.76  45
  -1   1 -17 16568.9 1104.71  26
  -1  -1 -17 13396.5 1048.33  26
  -1   1 -17 14749.6 992.026  22
  -1  -1 -17 14519.7 972.840  22
   1   1  17 15154.8 1047.80  24
  -1   1 -17 21334.5 1146.56  11
  -1  -1 -17 19595.5 1160.94  10
   1  -1  17 12100.6 1587.85   7
  -1   1 -17 14487.8 1074.30  10
   1   1  17 14800.0 1747.13   7
   1   1  18 4967.72 556.893  40
  -1   1 -18 3049.93 459.245  43
  -1   1 -18 3004.59 471.048  41
   1   1  18 2459.14 424.108  45
  -1  -1 -18 2526.00 443.951  26
  -1   1 -18 2939.16 458.314  26
   1   1  18 3081.46 464.656  24
  -1   1 -18 2892.11 440.980  22
  -1  -1 -18 2707.54 398.547  22
  -1   1 -18 4409.44 538.317  11
   1   1  18 3610.67 857.132   7
  -1   1 -18 2246.06 441.820  10
   1  -1  18 3858.44 932.898   7
  -1  -1 -18 2924.18 423.340  10
  -1   1 -19 3724.25 542.176  26
  -1  -1 -19 3934.95 593.846  26
   1   1  19 3633.11 869.797   7
  -1   1 -19 4004.38 563.678  10
   1  -1  19 4525.47 1038.88   7
  -1   1 -19 5443.49 602.005  11
  -1  -1 -19 4552.67 575.705  10
   1   1  19 4159.00 535.791  24
  -1  -1 -19 3786.88 501.022  22
  -1   1 -19 3600.54 528.594  22
  -1   1 -19 3495.82 480.861  43
  -1   1 -19 3271.72 523.127  41
   1   1  19 4659.32 540.920  33
   1   1  20 1247.49 250.055  33
  -1  -1 -20 1042.00 316.304  26
  -1   1 -20 900.842 303.438  26
   1   1  20 1562.54 556.352   7
  -1  -1 -20 966.301 265.495  10
  -1   1 -20 1375.66 354.652  10
  -1   1 -20 1381.47 286.660  11
   1  -1  20 1967.10 821.349   7
   1   1  20 904.890 234.604  24
  -1   1 -20 872.011 251.936  22
  -1  -1 -20 1032.11 280.925  22
  -1   1 -20 1254.24 353.096  41
  -1   1 -20 831.049 247.311  43
   1   1  21 4993.64 559.802  33
  -1   1 -21 3545.28 519.318  43
  -1   1 -21 4252.99 565.747  51
  -1   1 -21 3465.46 549.382  26
  -1  -1 -21 4025.75 616.080  26
  -1  -1 -21 4427.78 574.060  22
   1   1  21 4249.17 558.411  24
  -1   1 -21 3847.23 555.279  22
  -1  -1 -21 4863.62 612.417  10
  -1   1 -21 6429.72 631.733  11
  -1   1 -21 4120.51 596.824  10
  -1   1 -22 2220.06 460.381  10
  -1  -1 -22 2823.93 464.689  10
  -1   1 -22 3615.57 468.846  11
   1   1  22 2703.31 404.122  33
  -1   1 -22 2203.28 413.349  43
  -1   1 -22 2743.50 427.969  51
  -1  -1 -22 2337.14 458.047  26
  -1   1 -22 2532.63 472.396  26
  -1  -1 -22 2062.71 399.177  22
  -1   1 -22 2655.52 447.777  22
   1   1  22 3076.39 486.559  24
  -1   1 -22 2756.08 446.227  19
  -1   1 -23 10928.0 1016.76  10
  -1  -1 -23 13426.3 1038.41  10
  -1   1 -23 12273.0 988.892  42
   1   1  23 13645.4 924.487  33
  -1   1 -23 12866.9 993.589  51
  -1  -1 -23 10545.9 1007.98  26
  -1   1 -23 11445.5 997.503  26
   1   1  23 12568.1 958.686  24
  -1   1 -23 11621.2 967.286  22
  -1  -1 -23 11336.8 927.899  22
  -1   1 -23 13761.1 992.486  19
  -1   1 -24 4446.37 612.655  10
  -1  -1 -24 4630.27 591.950  10
  -1   1 -24 4813.08 606.280  42
   1   1  24 6001.28 569.817  33
  -1   1 -24 4912.56 578.564  51
  -1  -1 -24 4698.29 650.436  26
  -1   1 -24 5053.33 642.515  26
  -1  -1 -24 4917.12 582.760  22
  -1   1 -24 5153.40 620.218  22
   1   1  24 5132.30 588.507  24
  -1   1 -24 5245.12 576.697  19
  -1  -1 -25 67.4234 95.0347  10
  -1   1 -25 18.4742 113.490  51
  -1   1 -25-166.771 126.791  26
   1   1  25 75.5261 113.931  33
  -1   1 -25 170.085 162.566  42
  -1   1 -25 28.2389 84.4053  22
  -1  -1 -25 40.5502 152.077  22
   1   1  25-133.309 142.237  24
  -1   1 -25-35.1274 86.3079  19
  -1   1 -25 6.45760 124.754  18
  -1   1 -26 1775.90 313.085  51
   1  -1  26 1763.01 299.884  33
  -1  -1 -26 1759.43 329.565  22
  -1   1 -26 2051.72 347.176  22
   1   1  26 2300.84 341.360  24
  -1   1 -26 2508.98 348.287  19
  -1   1 -26 2100.31 350.298  18
  -1   1 -26 2101.84 342.698  42
  -1   1 -27 48.0491 81.7958  51
  -1  -1 -27 88.4842 88.9830  51
   1  -1  27 169.246 101.238  33
  -1   1 -27-86.2160 120.259  42
  -1  -1 -27 187.758 92.6797  22
  -1   1 -27-106.823 85.6603  22
   1   1  27 66.9272 59.1048  24
  -1   1 -27 117.923 90.6063  18
  -1   1 -27 47.5741 81.3079  19
  -1  -1 -28 54.7686 81.4183  51
  -1   1 -28-99.9514 92.5460  51
   1  -1  28 180.111 112.836  27
  -1  -1 -28 111.741 112.272  22
   1   1  28 326.400 105.719  24
  -1   1 -28 96.8457 100.237  22
  -1   1 -28-28.5629 61.3814  42
   1  -1  28 26.9745 45.9662  33
  -1   1 -28 85.7948 112.707  18
   1  -1  29 10846.7 543.107  33
  -1  -1 -29 10478.8 533.514  51
  -1   1 -29 10286.0 541.022  51
  -1   1 -29 9390.05 553.803  22
  -1  -1 -29 8752.96 530.278  22
  -1  -1 -29 9616.07 529.060  18
  -1   1 -29 10006.3 533.942  18
   1   3 -27 1663.00 197.032  11
  -1   3  27 1307.98 217.640  36
   1   3 -27 878.792 152.075  42
   1   3 -27 1564.13 234.756  51
  -1   3  27 1548.94 200.145  15
  -1   3  27 1167.59 195.180  25
  -1   3  27 1482.93 233.634  24
   1   3 -27 1511.70 206.233  18
   1   3 -27 1236.84 180.007  19
   1   3 -26 14191.6 743.166  11
   1   3 -26 13455.2 790.271  42
  -1   3  26 12087.0 766.828  36
   1   3 -26 11900.6 748.118  51
  -1   3  26 12079.1 706.223  15
   1  -3 -26 14884.0 710.035  22
  -1   3  26 13276.5 814.765  24
   1   3 -26 13759.5 757.232  18
   1   3 -26 13441.7 749.386  19
   1   3 -25 10809.3 725.022  11
   1   3 -25 9078.95 692.152  42
  -1   3  25 8422.35 683.040  36
   1   3 -25 8779.62 690.077  51
   1  -3 -25 9955.74 637.047  22
  -1   3  25 8961.44 717.476  24
   1   3 -25 9493.47 687.292  18
   1   3 -25 9910.24 704.131  19
   1   3 -24 430.083 152.949  11
  -1   3  24 466.107 178.648  36
   1   3 -24 332.939 148.707  42
   1   3 -24 487.176 212.845  51
  -1   3  24 641.204 157.969  17
   1  -3 -24 704.531 183.915  22
  -1   3  24 321.948 159.373  24
   1   3 -24 394.096 171.381  18
   1   3 -24 535.323 227.782  19
   1   3 -23 5934.35 597.442  11
   1   3 -23 5349.53 618.822  51
   1  -3 -23 5921.64 549.978  22
  -1   3  23 5528.75 628.449  24
  -1   3  23 5570.02 543.523  17
   1   3 -23 5303.09 587.799  19
   1   3 -23 5781.55 619.870  18
   1   3 -23 4817.44 553.629  42
  -1   3  23 4984.61 598.452  36
   1   3 -23 6042.48 544.566  43
   1   3 -22 9820.55 830.100  11
   1   3 -22 8426.21 833.928  51
   1  -3 -22 8980.74 706.867  22
  -1   3  22 8406.43 815.801  24
   1   3 -22 8987.47 827.770  19
   1   3 -22 8903.46 810.294  18
  -1   3  22 9530.24 742.766  17
   1   3 -22 10663.7 778.498  43
  -1   3  22 8427.80 812.355  36
   1   3 -21 5380.38 622.433  11
   1   3 -21 5752.14 702.352  51
  -1   3  21 5326.51 662.530  24
   1   3 -21 7958.39 725.113  22
   1  -3 -21 5480.99 560.760  22
  -1   3  21 5237.27 557.064  17
   1   3 -21 5504.77 654.464  19
   1   3 -21 5254.53 656.494  18
   1   3 -21 6144.82 591.100  43
  -1   3  21 5229.81 670.429  36
   1   3 -20 20768.9 1306.93  11
   1   3 -20 20646.2 1397.78  51
  -1   3  20 19241.7 1322.66  45
   1  -3 -20 21087.0 1186.46  22
  -1   3  20 19602.8 1314.59  24
  -1   3  20 24250.0 1211.91  23
   1   3 -20 19533.6 1317.77  18
   1   3 -20 18570.7 1304.80  19
   1   3 -20 19100.1 1295.67  41
  -1   3  20 19764.7 1371.94  36
   1   3 -20 22466.6 1233.25  43
   1   3 -19 16268.2 1156.57  11
   1   3 -19 15920.0 1236.41  51
  -1   3  19 15116.7 1173.90  45
   1  -3 -19 18233.6 1093.05  22
  -1   3  19 18428.7 1083.31  23
  -1   3  19 15496.2 1155.98  24
   1   3 -19 19577.9 1139.17  20
   1   3 -19 17385.5 1255.66  19
   1   3 -19 16175.2 1216.62  18
   1   3 -19 18987.3 1129.51  43
   1   3 -19 17049.5 1200.10  41
   1   3 -18 849.088 262.080  11
  -1   3  18 935.328 316.682  45
   1   3 -18 1235.50 338.938  51
   1  -3 -18 958.060 250.533  22
  -1   3  18 824.992 241.384  24
  -1   3  18 772.643 229.927  23
   1   3 -18 889.803 232.189  20
   1   3 -18 759.976 321.481  19
   1   3 -18 718.998 240.980  18
  -1   3  18 924.508 317.540  40
   1   3 -18 727.069 216.707  43
   1   3 -18 692.144 225.217  41
   1   3 -17 79009.5 2933.53  11
   1  -3 -17 93838.1 4409.78   6
   1   3 -17 77375.0 2939.54  41
   1   3 -17 101990. 2992.26  43
  -1   3  17 72286.3 2949.61  40
  -1   3  17 77647.0 3000.12  45
  -1   3  17 79615.1 2754.70  46
   1   3 -17 77785.8 3090.17  51
  -1   3  17 80015.7 2781.10  23
  -1   3  17 74652.1 2917.96  24
   1  -3 -17 89464.5 2807.43  22
   1   3 -17 76610.4 3013.28  18
   1   3 -17 79659.4 3100.74  19
   1   3 -17 83843.9 2836.43  20
  -1   3  16 171.522 371.475   9
   1   3 -16 437.500 206.051  11
  -1   3  16 364.453 113.936  45
  -1   3  16 651.529 210.020  46
   1   3 -16 390.164 176.125  51
  -1   3  16 581.435 216.398  40
   1   3 -16 867.926 228.507  43
   1   3 -16 447.204 166.115  41
   1  -3 -16 432.527 306.552   6
  -1   3  16 506.913 202.452  24
   1  -3 -16 469.691 114.571  22
  -1   3  16 725.972 231.616  23
   1   3 -16 690.785 249.483  19
   1   3 -16 848.079 304.820  18
   1   3 -16 627.918 227.941  20
  -1  -3  15 46932.8 2914.00   7
  -1  -3  15 36045.1 2311.68   8
  -1   3  15 42410.5 2961.36   9
   1   3 -15 36289.0 1822.01  11
  -1   3  15 40925.9 1740.58  46
   1   3 -15 38177.5 1958.25  51
  -1   3  15 42196.7 1963.44  45
   1   3 -15 41837.3 1888.69  41
  -1   3  15 35912.4 1866.25  40
   1  -3 -15 50081.8 1855.22  22
  -1   3  15 38515.2 1861.66  24
  -1   3  15 39874.1 1789.32  23
   1   3 -15 40483.8 1821.80  20
   1   3 -15 39232.9 1927.25  18
   1   3 -15 38426.5 1975.89  19
  -1  -3  14 1276.68 463.428   7
   1   3 -14 849.268 260.606  11
  -1   3  14 639.599 405.579   9
  -1  -3  14 1059.54 411.983   8
   1   3 -14 1497.65 279.812  47
   1   3 -14 992.333 307.554  51
  -1   3  14 1039.95 291.105  45
  -1   3  14 1036.82 223.818  46
  -1   3  14 1271.86 354.049  40
   1   3 -14 1376.50 300.249  41
   1   3 -14 1967.86 370.270  14
   1   3 -14 973.455 273.520  12
  -1   3  14 2325.73 368.533  30
  -1   3  14 959.823 261.479  24
  -1   3  14 1078.54 265.835  23
   1   3 -14 1362.05 310.693  20
   1   3 -14 1038.96 318.158  19
   1  -3 -14 2156.81 350.103  22
   1   3 -14 1189.87 275.718  18
  -1  -3  13 1471.28 515.451   7
   1   3 -13 2416.18 413.732  11
  -1   3  13 2331.24 636.046   9
  -1  -3  13 1831.78 472.584   8
   1   3 -13 3361.10 416.822  47
  -1   3  13 2793.93 374.297  46
   1   3 -13 2072.25 400.282  51
  -1   3  13 2737.61 440.228  45
  -1   3  13 2011.47 387.116  40
  -1   3  13 3377.81 434.263  30
   1   3 -13 2696.82 411.193  12
   1   3 -13 3812.20 455.331  14
  -1   3  13 2024.17 351.422  23
  -1   3  13 2784.40 437.508  24
   1   3 -13 2744.19 480.527  19
   1   3 -13 2521.11 412.559  18
   1   3 -13 2144.36 353.830  20
  -1   3  12 3072.98 582.216   5
  -1  -3  12 2426.38 524.062   8
  -1  -3  12 1909.56 487.499   7
  -1   3  12 2103.81 665.720   9
  -1   3  11 424.532 209.685   5
  -1  -3  11 110.454 170.696   7
  -1  -3  11 550.904 316.417   8
  -1   3  11 192.567 161.148   9
   1   3 -10 170.896 155.224   1
  -1   3  10 125.585 150.168   2
   1   3 -10 261.156 161.712   2
  -1   3  10 249.171 176.568   5
  -1  -3  10 185.513 238.268   7
  -1  -3  10 153.835 191.148   8
  -1   3  10 135.313 224.820   9
   1   3  -9 17332.6 1167.88   2
  -1   3   9 16697.9 1240.74   5
   1   3  -9 16217.9 1216.88   1
  -1   3   9 17727.8 1238.92   2
  -1  -3   9 17199.9 1390.91   7
  -1  -3   9 14648.7 1206.05   8
  -1   3   9 16841.4 1560.15   9
   1   3  -8 147.336 126.081   2
  -1   3   8 357.006 94.1836   5
  -1   3   8 152.784 208.496   2
   1   3  -8 60.2791 101.361   1
  -1  -3   8-18.9262 130.629   7
  -1  -3   8 117.493 191.083   8
  -1   3   8 271.721 169.800   9
  -1   3   7 2733.49 483.732   1
   1   3  -7 3025.72 548.621   1
  -1   3   7 3759.99 550.001   2
  -1   3   7 2956.39 527.927   5
   1   3  -7 3123.35 486.055   2
  -1  -3   7 3324.84 507.688   8
   1   3  -7 3495.78 586.668   9
  -1   3   7 3184.26 606.440   9
  -1  -3   7 4251.13 600.752   7
  -1   3   6 222.868 248.487   1
   1   3  -6 229.033 186.934   1
   1   3  -6 222.231 149.771   2
  -1   3   6 400.641 228.755   2
   1   3  -6 367.918 231.878   5
  -1   3   6 328.483 240.169   5
   1   3  -6 131.721 103.278   9
  -1   3   6 370.747 135.613   9
  -1  -3   6 85.0198 119.422   7
  -1   3   5 33487.4 1834.61   1
   1   3  -5 31730.1 1729.90   2
  -1   3   5 34428.6 1757.62   5
   1   3  -5 32597.0 1790.46   1
   1   3  -5 33171.6 1883.12   5
  -1   3   5 34347.0 1802.86   2
   1   3  -5 34591.3 1848.37   9
  -1   3   5 34751.5 2005.80   9
  -1  -3   5 39777.2 1877.16   7
   1   3  -4 31380.8 1763.85   1
  -1   3   4 32713.9 1847.57   1
  -1   3   4 32811.7 1795.21   2
   1   3  -4 33963.2 1780.85   2
   1   3  -4 34332.2 1890.52   5
  -1   3   4 32435.6 1724.30   5
   1   3  -4 35090.9 1841.98   9
  -1  -3   4 36494.8 1770.87   7
  -1   3   4 35365.0 1947.20   9
   1   3  -3 2820.09 517.116   5
   1   3  -3 3183.46 509.587   1
  -1   3   3 3427.26 593.385   1
   1   3  -3 2813.18 474.875   2
  -1   3   3 3547.75 515.559   5
  -1   3   3 3010.38 511.029   2
  -1   3   3 3171.36 526.281   9
   1   3  -3 3502.12 553.833   9
  -1   3   2 14234.4 1148.84   2
  -1   3   2 14937.4 1182.16   1
   1   3  -2 14571.0 1166.38   5
   1   3  -2 16028.0 1195.36   1
   1   3  -2 14877.3 1141.02   2
  -1   3   2 14372.0 1098.82   5
  -1   3   2 15465.3 1209.19   9
   1  -3  -2 14275.3 1018.50   6
  -1  -3   2 18429.9 918.277   6
   1   3  -2 14523.2 1135.54   9
  -1   3   1 623.445 216.832   5
  -1   3   1 183.256 157.985   1
   1   3  -1 265.404 214.134   5
   1  -3  -1 248.124 139.122   6
   1   3  -1 281.355 174.317   1
   1   3  -1 350.354 181.895   2
  -1   3   1 117.433 128.520   2
   1   3  -1 477.899 214.607   9
  -1   3   1 444.866 263.308   9
   1   3   0 25665.5 1543.46   2
  -1   3   0 24439.5 1553.61   1
  -1   3   0 25504.0 1503.44   5
   1   3   0 25019.7 1550.18   5
   1   3   0 24563.2 1552.09   1
  -1   3   0 24524.2 1526.22   2
   1  -3   0 28815.5 1321.28   6
   1   3   0 25830.3 1591.62   9
  -1   3   0 26559.8 1538.22   9
  -1   3  -1 1059.19 315.315   2
   1  -3   1 953.733 226.595   6
   1   3   1 721.402 233.199   1
   1   3   1 806.815 239.437   2
  -1   3  -1 841.667 326.055   1
   1   3   1 672.617 286.697   5
  -1   3  -1 808.561 230.080   5
  -1   3  -1 851.893 317.582   9
   1   3   1 799.833 300.560   9
  -1   3  -2 912.142 269.735   1
   1   3   2 577.923 196.078   1
   1   3   2 791.559 267.117   2
  -1   3  -2 790.307 240.131   2
   1   3   2 647.007 175.928   5
  -1   3  -2 854.345 312.801   5
   1   3   2 435.748 239.849   9
  -1   3  -2 949.116 297.240   9
   1   3   3 167.642 153.596   1
   1   3   3 411.905 235.578   5
  -1   3  -3 19.5380 142.797   1
  -1   3  -3-35.1669 124.910   2
   1   3   3 48.8798 173.473   2
  -1   3  -3 78.5670 157.403   5
  -1   3  -3 166.619 97.5149   9
   1   3   3 348.034 258.688   9
  -1   3  -4 31977.3 1775.85   5
  -1   3  -4 30338.5 1682.54   2
   1   3   4 30612.2 1750.56   1
   1   3   4 31803.2 1718.99   2
  -1   3  -4 30366.1 1716.20   1
   1   3   4 28605.6 1694.49   5
   1  -3   4 36461.8 1950.11   7
   1  -3   4 30288.9 1523.39   8
  -1   3  -4 31934.8 1700.40   9
   1   3   4 30999.0 1891.95   9
   1   3   5 38047.5 2034.14   5
  -1   3  -5 39842.4 2004.62   1
  -1   3  -5 38927.6 1950.71   2
   1   3   5 44291.6 2042.75   2
   1   3   5 40714.4 2046.06   1
  -1   3  -5 43784.9 2055.74   9
   1  -3   5 39550.4 1873.72   8
   1   3   5 41181.6 2255.41   9
   1  -3   5 46972.0 2319.07   7
  -1   3  -6 1951.84 419.573   1
  -1   3  -6 2310.44 388.374   2
   1   3   6 2487.20 428.632   2
   1   3   6 2418.97 456.906   1
   1   3   6 2603.61 487.172   5
   1  -3   6 2394.68 431.505   8
   1   3   6 2162.32 511.489   9
   1  -3   6 2691.53 564.276   7
   1   3   7 2807.53 494.020   1
   1   3   7 2724.60 484.761   2
  -1   3  -7 2453.92 449.394   1
   1   3   7 2708.19 541.608   5
  -1   3  -7 2251.73 452.709   2
   1   3   7 2154.53 497.202   9
   1  -3   7 2448.90 449.552   8
   1  -3   7 2471.04 554.639   7
   1   3   8 17096.8 1370.87   5
  -1   3  -8 18392.7 1228.37   2
   1   3   8 18705.3 1289.79   1
   1   3   8 20202.7 1312.27   2
   1  -3   8 17919.8 1572.62   7
   1   3   8 16836.9 1547.83   9
   1  -3   8 18276.4 1292.13   8
   1   3   9 1906.52 401.491   2
  -1   3  -9 1782.77 372.795   2
   1   3   9 1885.84 425.538   5
   1   3   9 1844.47 394.143   1
   1  -3   9 1875.68 511.458   7
   1   3   9 2214.32 634.273   9
   1  -3   9 1784.54 456.381   8
  -1   3 -10 24334.4 1381.16   2
   1   3  10 20053.7 1577.41   5
   1  -3  10 18782.1 1445.39   8
   1   3  10 19795.4 1802.14   9
   1  -3  10 19767.0 1720.79   7
   1   3  11-27.2752 149.355   5
   1   3  11 62.8182 186.595   9
   1  -3  11-215.537 197.352   8
   1  -3  11-275.627 336.661   7
   1   3  12 7808.27 1169.93   9
   1  -3  12 7763.67 1157.91   7
  -1   3 -12 9141.95 792.161  11
   1  -3  12 8267.56 980.031   8
   1   3  12 9468.25 1090.30   5
   1   3  12 9781.36 726.521  46
  -1   3 -12 9290.59 844.646  51
   1   3  12 11317.1 892.737  45
   1   3  12 8642.81 813.512  40
  -1   3 -12 14421.8 934.632  14
  -1   3 -12 10694.3 829.442  12
   1   3  12 9261.75 763.036  23
   1   3  12 11114.9 883.360  24
  -1   3 -12 8702.28 828.186  18
  -1   3 -12 9455.49 869.198  19
  -1   3 -12 10717.6 822.077  20
   1  -3  13 19602.6 1904.54   7
   1  -3  13 15799.6 1419.38   8
  -1   3 -13 17369.4 1158.27  11
   1   3  13 17181.5 1798.62   9
   1   3  13 20155.8 1718.56   5
   1   3  13 19840.2 1114.10  46
  -1   3 -13 18266.1 1257.26  51
   1   3  13 21940.8 1317.51  45
   1   3  13 18818.4 1280.39  40
  -1   3 -13 25322.2 1357.07  41
  -1   3 -13 26809.5 1357.50  16
  -1   3 -13 20331.0 1242.37  12
  -1   3 -13 27014.7 1364.72  14
   1   3  13 17422.0 1110.37  23
   1   3  13 20755.0 1277.75  24
  -1   3 -13 23849.7 1271.13  20
  -1   3 -13 17975.3 1237.09  18
  -1   3 -13 18793.0 1259.25  19
   1   3  14 7286.92 1193.22   9
  -1   3 -14 6505.95 695.798  11
   1  -3  14 7780.74 1212.06   7
   1   3  14 6341.70 688.438  45
  -1   3 -14 6857.04 762.654  51
   1   3  14 8034.96 689.487  46
  -1   3 -14 8196.41 771.853  41
   1   3  14 7561.54 787.253  40
   1   3  14 8696.45 1112.66   5
  -1   3 -14 10015.5 802.843  16
  -1   3 -14 9535.45 837.740  22
   1   3  14 7625.79 768.483  24
   1   3  14 6980.43 677.418  23
  -1   3 -14 6902.57 780.544  18
  -1   3 -14 8106.90 719.931  20
  -1   3 -14 7310.40 761.197  19
   1  -3  15 12139.0 1597.83   7
  -1   3 -15 9582.54 859.980  11
   1   3  15 10008.3 1400.29   9
  -1   3 -15 10863.1 908.195  41
   1   3  15 11135.0 832.063  46
  -1   3 -15 11194.0 983.118  51
   1   3  15 10715.3 930.220  45
  -1   3 -15 15148.6 1017.46  16
   1   3  15 10456.8 824.927  23
  -1   3 -15 14816.4 1066.81  22
   1   3  15 10528.1 917.472  24
  -1  -3 -15 14936.1 906.448  22
  -1   3 -15 9355.29 919.709  18
  -1   3 -15 11377.9 868.169  20
  -1   3 -15 10647.9 934.498  19
  -1   3 -16 157.916 141.425  11
   1  -3  16 474.174 268.967   7
  -1   3 -16 46.6217 97.3375  41
   1   3  16 241.146 175.368  45
  -1   3 -16 102.297 102.403  51
  -1  -3 -16 327.091 160.112  22
   1   3  16 45.8042 85.6048  24
   1   3  16 306.719 135.761  23
  -1   3 -16 138.165 227.237  22
  -1   3 -16 239.552 99.3108  20
  -1   3 -16 460.782 251.239  19
  -1   3 -16 84.9239 184.985  18
  -1   3 -17 963.873 225.689  11
  -1   3 -17 929.479 249.640  41
   1   3  17 1229.20 294.241  17
  -1   3 -17 1460.15 335.386  22
  -1  -3 -17 1391.25 260.419  22
   1   3  17 1070.59 283.494  24
   1   3  17 1010.45 245.500  23
  -1   3 -17 1097.71 269.784  18
  -1   3 -17 1029.42 300.794  19
   1   3  17 1163.28 321.391  45
  -1   3 -17 1098.69 318.242  51
  -1   3 -18 2889.70 477.465  11
   1   3  18 2666.33 465.887  24
   1   3  18 3879.35 467.192  23
  -1   3 -18 4148.37 568.229  22
  -1  -3 -18 3475.04 443.352  22
  -1   3 -18 2761.75 472.606  19
  -1   3 -18 3354.51 536.676  18
   1   3  18 4065.92 502.050  17
   1   3  18 2809.74 461.146  45
  -1   3 -18 3265.48 544.306  51
  -1   3 -19 26823.0 1502.60  11
  -1   3 -19 24857.1 1533.84  51
   1   3  19 24822.7 1500.21  24
  -1   3 -19 29604.0 1568.49  22
   1   3  19 31299.7 1380.79  23
  -1  -3 -19 28202.0 1356.58  22
   1   3  19 28130.2 1400.63  17
  -1   3 -19 24604.1 1476.15  19
  -1   3 -19 25427.7 1547.84  18
  -1   3 -20 18057.3 1193.01  11
  -1   3 -20 15792.2 1171.87  51
  -1  -3 -20 18084.7 1036.03  22
  -1   3 -20 19178.3 1210.48  22
   1   3  20 16460.4 1182.01  24
  -1   3 -20 17301.2 1162.62  19
  -1   3 -20 16789.2 1203.76  18
   1   3  20 14567.2 1148.26  36
  -1   3 -20 16250.8 1121.58  42
  -1   3 -21 4714.64 564.704  11
  -1   3 -21 4329.30 563.336  51
  -1   3 -21 4740.63 550.390  22
  -1  -3 -21 4806.17 493.602  22
   1   3  21 4418.25 578.356  24
  -1   3 -21 4576.64 563.417  19
  -1   3 -21 4024.66 549.177  18
  -1   3 -21 3984.50 527.998  42
   1   3  21 3909.93 554.118  36
  -1   3 -22 364.322 163.774  11
  -1   3 -22 259.217 98.7260  51
  -1  -3 -22 391.106 120.839  22
   1   3  22 333.463 162.066  24
  -1   3 -22 279.591 156.029  22
  -1   3 -22 424.790 151.583  19
  -1   3 -22 552.198 228.130  18
  -1   3 -22 380.584 147.134  42
   1   3  22 224.042 96.5442  36
  -1   3 -23 2629.78 374.694  11
  -1   3 -23 2129.70 359.628  51
   1   3  23 2175.48 381.696  24
  -1  -3 -23 2387.83 302.782  22
  -1   3 -23 2423.48 346.144  19
  -1   3 -23 2060.79 359.418  18
   1   3  23 1979.94 361.157  36
  -1   3 -23 2086.02 351.995  42
  -1   3 -24 4525.21 465.126  11
   1   3  24 4094.73 486.084  36
  -1   3 -24 4272.81 481.547  42
  -1   3 -24 4330.18 473.122  51
   1   3  24 4763.31 523.632  24
  -1  -3 -24 5142.50 428.652  22
  -1   3 -24 3857.19 448.999  18
  -1   3 -24 4740.83 452.864  19
  -1   3 -25 473.868 153.950  11
  -1   3 -25 153.816 86.1671  51
  -1   3 -25 316.857 118.055  42
   1   3  25 322.016 145.026  36
   1   3  25 111.578 103.099  15
   1   3  25 176.669 102.381  24
  -1  -3 -25 136.282 77.5968  22
  -1   3 -25 327.903 154.269  18
  -1   3 -26 269.649 93.9596  11
  -1   3 -26 230.232 90.6393  51
   1   3  26 341.087 121.667  36
  -1   3 -26 205.015 60.9577  42
   1   3  26 259.724 96.9935  15
   1  -3  26 198.740 72.4767  33
   1   3  26 169.843 77.3800  24
   1   3  26 243.847 99.3724  25
  -1   3 -26 329.230 95.5536  18
  -1   5  22 1411.73 166.827  25
   1   5 -22 1219.47 159.958  35
   1   5 -21 93.5113 61.5666  35
  -1   5  21-41.6332 68.4418  36
   1   5 -21 135.883 59.9365  18
   1   5 -21 190.616 84.6477  19
  -1   5  21 337.925 101.536  23
  -1   5  21-46.7614 42.0082  25
   1   5 -21 213.743 96.6866  11
  -1   5  20-66.8547 94.6328  36
   1   5 -20 282.432 126.008  19
   1   5 -20 294.248 116.909  20
  -1   5  20 381.570 119.711  15
  -1   5  20 173.274 102.928  25
  -1   5  20 221.106 82.8074  23
   1   5 -20 224.762 95.5350  11
  -1   5  19 1493.60 293.268  36
   1   5 -19 1408.11 261.209  19
   1   5 -19 1492.88 266.190  18
  -1   5  19 1447.36 201.310  17
   1   5 -19 1613.08 234.537  20
  -1   5  19 1732.87 264.081  15
  -1   5  19 1257.12 255.117  25
  -1   5  19 1349.78 222.669  23
   1   5 -19 1483.02 249.779  11
  -1   5  18 432.961 156.982  36
   1   5 -18 437.841 160.429  20
   1   5 -18 277.426 142.443  18
   1   5 -18 536.418 192.080  19
  -1   5  18 316.365 104.037  17
  -1   5  18 184.935 120.561  15
  -1   5  18 281.623 101.007  25
  -1   5  18 221.032 101.614  23
   1   5 -18 292.666 118.772  11
   1   5 -17 1875.80 307.913  11
  -1   5  17 1625.99 315.708  36
   1   5 -17 1519.08 328.763  51
  -1   5  17 1665.91 298.785  15
  -1   5  17 1230.86 275.713  25
  -1   5  17 1353.06 249.787  23
   1   5 -17 1842.25 336.327  18
  -1   5  17 1780.78 294.036  17
   1   5 -17 1849.14 297.269  20
   1   5 -17 1549.77 309.912  19
   1   5 -16 283.888 142.550  11
  -1   5  16 275.407 193.022  36
   1   5 -16 303.269 233.919  51
  -1   5  16 223.252 154.861  15
  -1   5  16 210.647 58.2363  23
  -1   5  16 245.786 103.803  25
   1   5 -16 127.585 90.2923  18
   1   5 -16 308.885 164.281  19
   1   5 -16 153.792 61.4011  20
  -1   5  16 120.673 83.9902  17
   1   5 -15 427.457 176.640  11
  -1   5  15 375.638 176.263  36
  -1   5  15 390.799 121.626  46
   1   5 -15 675.964 211.405  47
   1   5 -15 790.842 305.388  51
  -1   5  15 326.307 110.190  15
  -1   5  15 223.850 194.613  25
  -1   5  15 215.528 73.4232  23
   1   5 -15 375.459 170.552  19
  -1   5  15 191.280 86.4810  17
   1   5 -15 614.291 187.212  18
   1   5 -15 275.889 94.4829  20
   1   5 -14 353.871 156.058  11
  -1   5  14 367.085 213.072  36
   1   5 -14 293.234 189.020  51
   1   5 -14 139.293 88.8602  47
  -1   5  14 301.242 153.954  46
  -1   5  14 117.120 119.125  15
  -1   5  14 275.104 178.163  23
  -1   5  14 239.885 173.974  25
  -1   5  14 312.300 211.711  17
   1   5 -14 158.489 109.014  20
   1   5 -14 342.314 229.494  19
   1   5 -14 228.647 135.156  18
   1   5 -13 4870.58 533.938  11
  -1   5  13 4310.07 630.792  36
  -1   5  13 5135.82 531.591  46
   1   5 -13 4363.14 594.728  51
   1   5 -13 4535.11 529.356  47
   1   5 -13 5071.29 582.397  14
  -1   5  13 4560.66 567.048  15
   1   5 -13 5419.91 572.029  12
  -1   5  13 4470.14 593.898  25
  -1   5  13 3679.05 480.734  23
   1   5 -13 4392.13 547.570  20
   1   5 -13 4344.69 576.020  19
  -1   5  13 4234.93 538.601  17
   1   5 -13 4019.98 554.422  18
   1   5 -12 14179.0 941.747  11
  -1   5  12 14462.0 924.612  46
   1   5 -12 12913.6 1053.40  51
   1   5 -12 12702.2 949.333  47
  -1   5  12 13848.1 1123.29  36
  -1   5  12 13494.1 1021.74  15
   1   5 -12 13196.1 1042.41  14
   1   5 -12 16587.3 1058.81  12
  -1   5  12 11606.1 899.176  23
  -1   5  12 11900.5 1010.60  25
   1   5 -12 13338.7 1012.78  20
   1   5 -12 12770.2 1005.08  18
  -1   5  12 13358.5 987.320  17
   1   5 -12 12908.4 1040.88  19
   1   5 -11 1502.36 267.677  11
  -1   5  11 1242.61 265.927  46
   1   5 -11 936.823 266.480  47
   1   5 -11 1338.32 290.003  37
  -1   5  11 920.088 293.569  36
   1   5 -11 1351.18 276.954   3
   1   5 -11 1338.39 332.362  14
  -1   5  11 1152.69 320.494  15
   1   5 -11 1296.09 289.587  12
   1   5 -11 1127.34 275.798  25
  -1   5  11 978.446 279.028  23
  -1   5  11 1151.79 315.991  25
   1   5 -11 1228.69 302.454  17
   1   5 -11 1005.51 251.662  18
   1   5 -11 922.517 251.903  20
  -1   5  11 878.103 266.379  17
   1   5 -11 1236.13 313.745  19
   1   5 -10 4167.82 511.118  11
  -1   5  10 4382.08 467.350   3
   1   5 -10 3568.37 436.492   3
   1   5 -10 2718.54 438.260  47
  -1   5  10 3594.80 452.983  46
   1   5 -10 3453.42 510.844  37
  -1   5  10 3435.14 555.214  36
   1   5 -10 4081.47 490.613  16
  -1   5  10 3656.57 523.458  15
   1   5 -10 3150.78 474.914  15
   1   5 -10 3650.41 486.492  12
   1   5 -10 3258.55 484.170  14
  -1   5  10 2430.76 396.103  23
  -1   5  10 3086.96 514.095  25
   1   5 -10 3664.46 460.773  25
   1   5 -10 2784.68 463.312  20
   1   5 -10 3249.79 514.287  19
  -1   5  10 3104.33 485.570  17
   1   5 -10 3312.17 483.342  17
   1   5 -10 3146.51 482.592  18
   1   5  -9 1342.32 281.325  11
   1   5  -9 1219.60 255.955   3
  -1   5   9 1555.46 306.291   3
  -1   5   9 1013.62 233.183  46
   1   5  -9 837.946 204.125  47
   1   5  -9 1281.44 322.397  37
  -1   5   9 1066.42 299.389  36
  -1   5   9 1299.64 355.518  15
   1   5  -9 1031.19 263.634  12
   1   5  -9 1198.60 308.315  14
   1   5  -9 1189.71 255.459  16
   1   5  -9 1567.63 346.507  15
  -1   5   9 1356.64 314.843  30
   1   5  -9 1268.34 300.349  25
  -1   5   9 727.355 276.731  25
  -1   5   9 1081.73 265.054  23
  -1   5   9 951.891 267.328  17
   1   5  -9 949.188 274.391  17
   1   5  -9 1044.30 310.803  18
   1   5  -9 1311.43 297.545  20
   1   5  -9 1053.99 316.302  19
  -1   5   8 3233.42 441.738   3
   1   5  -8 2867.88 408.683   3
   1   5  -8 2569.37 443.644  47
  -1   5   8 2713.99 386.949  46
   1   5  -8 2817.60 440.596  37
  -1   5   8 2685.80 506.193  36
   1   5  -8 2759.60 462.262  15
   1   5  -8 2977.68 449.863  12
   1   5  -8 3160.78 447.859  16
   1   5  -8 2997.15 496.114  14
  -1   5   8 2210.98 427.036  15
  -1   5   8 2171.60 390.065  30
   1   5  -8 2788.67 427.870  25
  -1   5   8 2515.74 429.406  25
  -1   5   8 2214.27 407.477  23
   1   5  -8 3049.27 484.466  20
   1   5  -8 2766.02 472.645  17
  -1   5   8 2806.11 467.827  17
   1   5  -8 2419.27 447.858  18
   1   5  -8 2256.95 430.168  19
   1   5  -7 159.161 93.1066   3
  -1   5   7 393.579 142.801   3
   1   5  -7 319.707 105.391  47
  -1   5   7 418.407 126.102  46
  -1   5   7 297.076 194.102  36
   1   5  -7 253.983 176.326  37
   1   5  -7 120.358 111.445  35
  -1   5   7 446.798 248.519  38
   1   5  -7 167.967 153.709  14
  -1   5   7 237.489 176.755  16
   1   5  -7 214.785 167.871  15
   1   5  -7 285.553 140.861  12
   1   5  -7 286.905 135.264  16
  -1   5   7 45.8171 138.294  15
  -1   5   7 377.727 156.311  30
  -1   5   7 372.880 184.179  23
  -1   5   7 182.572 205.095  25
   1   5  -7 419.278 200.560  25
   1   5  -7 131.508 178.541  20
  -1   5   7 226.450 128.730  17
   1   5  -7 31.0013 95.3981  17
   1   5  -7 268.630 133.258  18
   1   5  -7 400.782 218.711  19
   1   5  -6 5113.89 563.374   3
  -1   5   6 5403.70 583.470   3
  -1   5   6 5141.86 535.830  46
   1   5  -6 4949.83 598.121  37
  -1   5   6 5114.93 673.137  36
  -1   5   6 5473.87 612.461  38
   1   5  -6 5096.57 585.737  35
   1   5  -6 4904.61 614.531  14
   1   5  -6 5200.04 627.461  15
   1   5  -6 5176.70 565.862  16
  -1   5   6 4266.06 579.394  15
   1   5  -6 5501.38 609.170  12
  -1   5   6 5186.62 596.927  16
  -1   5   6 4941.43 628.521  30
  -1   5   6 4542.96 547.684  23
   1   5  -6 5050.58 588.277  25
  -1   5   6 4692.53 605.709  25
  -1   5   6 4834.23 627.724  17
   1   5  -6 5054.12 635.065  20
   1   5  -6 4556.14 599.622  19
   1   5  -6 5059.16 625.719  18
   1   5  -6 4735.47 581.379  17
   1   5  -5 16056.8 1053.57   3
  -1   5   5 16418.8 1060.31   3
   1   5  -5 14405.6 1079.62  47
  -1   5   5 15736.8 967.932  46
  -1   5   5 16797.8 1236.09  36
  -1   5   5 15942.2 1078.05  38
   1   5  -5 15825.6 1051.84  35
   1   5  -5 15084.5 1060.65  37
   1   5  -5 16499.6 1146.89  15
  -1   5   5 16798.6 1101.04  16
   1   5  -5 16026.2 1022.38  16
   1   5  -5 15166.4 1116.74  14
   1   5  -5 16985.6 1069.61  12
  -1   5   5 14300.5 1059.36  15
  -1   5   5 16328.0 1109.86  30
  -1   5   5 15410.7 1031.20  23
  -1   5   5 15496.6 1114.85  25
   1   5  -5 16363.9 1085.92  25
   1   5  -5 14934.4 1116.31  19
  -1   5   5 15941.1 1197.90  17
   1   5  -5 15485.2 1078.74  17
   1   5  -5 15582.6 1143.17  20
   1   5  -5 14636.1 1090.59  18
  -1   5   4 14379.2 1001.21   3
   1   5  -4 14987.1 1032.19   3
   1   5  -4 14469.1 1069.97  47
  -1   5   4 15313.5 952.055  46
   1   5  -4 16001.3 1036.76  35
  -1   5   4 15669.6 1061.19  38
   1   5  -4 15008.7 1062.39  37
   1   5  -4 15112.5 995.519  16
  -1   5   4 14471.0 1056.85  15
  -1   5   4 15250.5 1043.04  16
   1   5  -4 14634.0 1091.94  14
   1   5  -4 15585.4 1105.14  15
   1   5  -4 17537.9 1054.31  12
  -1   5   4 15526.6 1088.76  30
   1   5  -4 16395.9 1093.85  25
  -1   5   4 13779.7 1050.45  25
  -1   5   4 15207.3 1007.16  23
   1   5  -4 14230.9 1025.61  17
   1   5  -4 15171.8 1120.93  20
   1   5  -4 14907.7 1110.20  19
  -1   5   4 14813.9 1084.92  17
   1   5  -4 14378.5 1073.16  18
  -1   5   3 5420.14 600.255   3
   1   5  -3 5841.29 623.409   3
   1   5  -3 5132.52 613.183  47
  -1   5   3 5321.90 596.634  38
   1   5  -3 5046.31 609.836  37
   1   5  -3 6295.57 623.061  35
   1   5  -3 4923.47 625.131  15
  -1   5   3 4600.56 581.783  15
  -1   5   3 5285.28 586.311  16
   1   5  -3 5641.84 636.716  14
   1   5  -3 5256.35 581.801  16
   1   5  -3 6805.43 652.463  12
  -1   5   3 7061.54 697.398  14
  -1   5   3 5633.86 637.657  30
   1   5  -3 5477.32 613.320  25
  -1   5   3 5175.34 626.119  25
  -1   5   3 5955.08 606.508  23
   1   5  -3 5681.81 678.815  19
  -1   5   3 5135.19 631.733  17
   1   5  -3 5378.46 644.670  18
   1   5  -3 5012.86 626.881  20
   1   5  -3 5434.01 613.007  17
  -1   5   2 7381.74 722.466   3
   1   5  -2 7272.18 708.379   3
  -1   5   2 6768.97 715.902   4
   1   5  -2 10710.7 1332.92   5
   1   5  -2 7242.94 737.423  47
   1   5  -2 6714.81 701.825  37
   1   5  -2 9788.54 762.251  35
  -1   5   2 10298.9 795.379  35
   1   5  -2 10694.0 785.647  38
  -1   5   2 7489.20 687.946  38
   1   5  -2 9683.35 751.957  12
   1   5  -2 7200.62 743.851  14
  -1   5   2 7367.75 710.464  16
  -1   5   2 8614.22 798.770  14
  -1   5   2 6857.52 704.838  15
   1   5  -2 7174.53 682.573  16
   1   5  -2 6487.89 705.605  15
  -1   5   2 7532.40 734.300  30
   1   5  -2 7436.73 715.378  25
  -1   5   2 9070.81 723.122  23
  -1   5   2 6800.63 723.835  25
  -1   5   2 6920.37 714.146  17
   1   5  -2 7339.09 728.615  17
   1   5  -2 7610.94 759.797  20
   1   5  -2 7225.45 750.163  18
   1   5  -2 7599.57 762.706  19
  -1   5   1 220.153 107.866   3
  -1   5   1 292.783 102.312   4
   1   5  -1 258.718 144.587   3
   1   5  -1 1030.34 504.014   5
   1   5  -1 327.790 156.775  47
  -1   5   1 325.946 152.425  47
  -1   5   1 485.637 197.666  35
  -1   5   1 359.358 146.944  38
   1   5  -1 271.415 119.609  38
   1   5  -1 239.916 67.5764  12
   1   5  -1 529.748 212.129  16
   1   5  -1 157.608 169.779  15
   1   5  -1 303.567 224.310  14
  -1   5   1 33.9753 88.5239  16
  -1   5   1 154.657 90.1815  15
  -1   5   1 156.834 114.112  14
  -1   5   1 265.409 181.085  30
   1   5  -1 228.753 227.780  25
  -1   5   1 305.042 200.757  25
   1   5  -1 114.188 144.335  20
   1   5  -1 213.977 139.246  17
  -1   5   1 293.634 228.600  18
  -1   5   1 172.947 149.906  20
  -1   5   1 292.804 167.264  17
   1   5  -1 269.327 185.342  18
   1   5  -1 94.9062 149.812  19
  -1   5   1 138.285 117.879  19
  -1   5   0 6514.04 693.295   4
   1   5   0 7463.74 712.411   3
   1   5   0 10758.4 1278.27   5
  -1   5   0 6819.05 693.573   3
   1   5   0 7132.04 706.739  47
  -1   5   0 6945.65 699.374  47
  -1   5   0 8111.59 708.340  38
   1   5   0 8651.82 726.599  38
  -1   5   0 8081.26 717.377  35
   1   5   0 7994.49 761.616  14
   1   5   0 6359.02 692.619  15
  -1   5   0 6801.21 672.238  16
   1   5   0 6546.12 663.028  16
  -1   5   0 6651.24 691.572  15
  -1   5   0 7914.25 745.832  14
  -1   5   0 7775.64 719.388  30
  -1   5   0 7194.38 717.109  25
   1   5   0 6585.92 700.352  25
   1   5   0 8501.74 822.830  19
  -1   5   0 7103.35 746.898  19
  -1   5   0 7254.89 747.507  18
   1   5   0 8087.08 779.580  18
   1   5   0 7534.46 747.290  20
  -1   5   0 6655.32 704.109  17
  -1   5   0 7134.15 723.755  20
   1   5   0 6816.36 712.680  17
  -1   5  -1 50819.8 2201.52  47
   1   5   1 57981.9 2219.16  47
  -1   5  -1 57140.6 2163.39  35
  -1   5  -1 56645.4 2129.47  38
   1   5   1 58969.4 2181.24  38
  -1   5  -1 46425.0 2091.40  37
   1   5   1 51249.0 2141.10   3
  -1   5  -1 44997.7 2135.73   4
  -1   5  -1 49613.9 2109.66   3
   1   5   1 49099.0 2187.50  15
  -1   5  -1 50496.2 2096.16  16
  -1   5  -1 49271.5 2163.28  15
   1   5   1 55568.0 2260.06  14
   1   5   1 52774.1 2112.83  16
  -1   5  -1 51945.5 2240.65  14
  -1   5  -1 52291.9 2158.46  25
   1   5   1 61809.8 2136.72  23
   1   5   1 50237.1 2196.94  25
  -1   5  -1 52981.5 2252.36  18
  -1   5  -1 54039.9 2287.84  20
  -1   5  -1 49983.5 2145.45  17
   1   5   1 50509.4 2146.60  17
  -1   5  -1 54352.4 2302.37  19
   1   5   1 59987.2 2330.87  20
   1   5   2 17834.9 1094.36  47
  -1   5  -2 13400.4 1028.87  47
  -1   5  -2 16001.1 1010.34  38
  -1   5  -2 13954.7 979.886  35
  -1   5  -2 12019.3 954.619  37
   1   5   2 16177.3 1041.19  38
  -1   5  -2 12560.3 964.048   3
   1   5   2 13316.5 971.286   3
   1   5   2 12748.8 1009.15  15
  -1   5  -2 13011.8 952.370  16
  -1   5  -2 13456.2 1001.73  15
   1   5   2 17483.1 1113.78  14
   1   5   2 14059.0 981.198  16
  -1   5  -2 14654.2 1055.76  14
  -1   5  -2 14184.3 1007.44  25
   1   5   2 12877.1 1013.99  25
   1   5   2 14842.2 973.962  23
  -1   5  -2 14092.1 1074.36  20
  -1   5  -2 13639.1 1050.70  18
  -1   5  -2 13590.1 1011.14  17
  -1   5  -2 14070.4 1080.26  19
   1   5   2 13643.2 1006.22  17
   1   5   3 5631.91 581.040  47
  -1   5  -3 3878.62 539.841  47
  -1   5  -3 5200.96 545.634  38
  -1   5  -3 3797.91 517.571  37
  -1   5  -3 3850.94 520.287  35
   1   5   3 4605.90 540.990  38
   1   5   3 3962.66 487.726   3
  -1   5  -3 4068.91 528.274   3
   1   5   3 3664.30 524.552  15
   1   5   3 4088.68 529.170  16
  -1   5  -3 3608.84 542.699  14
  -1   5  -3 3659.13 500.275  15
   1   5   3 4774.87 603.564  14
  -1   5  -3 4069.16 525.430  16
   1   5   3 3816.52 487.057  23
   1   5   3 3500.85 513.034  25
  -1   5  -3 3816.42 490.613  25
  -1   5  -3 3699.35 547.676  20
  -1   5  -3 4036.72 549.670  19
  -1   5  -3 3453.23 508.351  17
   1   5   3 3430.39 483.776  17
  -1   5  -3 3782.51 544.729  18
  -1   5  -4 9973.73 882.325  47
   1   5   4 14273.3 855.337  46
  -1   5  -4 12877.7 886.285  38
   1   5   4 10102.8 967.230  36
   1   5   4 11571.7 886.543  38
  -1   5  -4 8988.40 809.229  35
  -1   5  -4 9044.09 815.107  37
  -1   5  -4 9609.79 803.240   3
   1   5   4 10330.9 822.000   3
  -1   5  -4 9582.19 852.915  15
  -1   5  -4 9537.91 810.156  16
   1   5   4 9172.60 870.551  15
  -1   5  -4 9261.76 883.587  14
  -1   5  -4 13642.2 886.078  12
   1   5   4 10900.4 874.991  16
   1   5   4 9618.28 883.164  25
   1   5   4 9830.29 810.842  23
  -1   5  -4 10346.1 841.871  25
  -1   5  -4 10596.6 930.023  20
   1   5   4 9745.30 851.082  17
  -1   5  -4 9882.18 882.834  18
  -1   5  -4 10005.9 864.902  17
  -1   5  -4 9933.87 908.104  19
   1   5   5 445.698 164.031  46
  -1   5  -5 457.317 214.732  47
  -1   5  -5 527.175 185.048  35
   1   5   5 375.108 216.603  36
  -1   5  -5 420.644 164.887  37
   1   5   5 384.356 128.408   3
  -1   5  -5 163.378 119.602   3
   1   5   5 547.177 217.949  16
  -1   5  -5 311.467 150.087  15
   1   5   5 374.781 179.153  15
  -1   5  -5 395.375 150.482  16
  -1   5  -5 218.606 105.814  14
  -1   5  -5 487.288 150.062  12
   1   5   5 561.451 185.604  25
  -1   5  -5 602.424 227.743  25
   1   5   5 298.556 143.791  23
  -1   5  -5 526.438 219.329  18
  -1   5  -5 917.096 271.857  17
  -1   5  -5 348.684 195.253  19
   1   5   5 590.904 270.713  17
  -1   5  -5 552.982 187.931  20
  -1   5  -6 3860.95 534.041  47
   1   5   6 4645.41 493.213  46
  -1   5  -6 3678.48 513.377  35
   1   5   6 4109.68 600.556  36
  -1   5  -6 4128.81 538.819  37
  -1   5  -6 4423.22 523.602   3
   1   5   6 4287.06 500.459   3
  -1   5  -6 3664.69 481.603  16
  -1   5  -6 4536.33 581.804  15
   1   5   6 3974.73 571.965  15
  -1   5  -6 4280.25 555.271  14
  -1   5  -6 5240.32 558.061  12
   1   5   6 3741.83 556.149  25
  -1   5  -6 4695.51 562.051  25
   1   5   6 3255.22 449.263  23
  -1   5  -6 4231.40 575.261  19
  -1   5  -6 4323.93 560.663  17
  -1   5  -6 4159.76 564.680  20
  -1   5  -6 3736.56 526.832  18
   1   5   6 4151.21 547.262  17
  -1   5  -7 12395.4 997.184  47
   1   5   7 15699.7 936.716  46
   1   5   7 13328.7 1132.97  36
  -1   5  -7 12260.4 960.671  37
   1   5   7 14885.9 961.354   3
  -1   5  -7 14378.8 952.398   3
  -1   5  -7 12836.5 939.366  16
   1   5   7 11746.6 1004.29  15
  -1   5  -7 11650.3 987.067  14
  -1   5  -7 16611.3 1034.51  12
  -1   5  -7 14357.5 1046.45  15
   1   5   7 12212.7 939.207  23
   1   5   7 13032.4 1054.37  25
  -1   5  -7 15947.0 1018.15  25
  -1   5  -7 13660.7 1004.27  17
  -1   5  -7 13332.3 1043.56  18
   1   5   7 12376.7 970.288  17
  -1   5  -7 14195.6 1081.68  20
  -1   5  -7 12915.2 1051.89  19
   1   5   8 98.5500 111.440  46
  -1   5  -8 70.0829 99.4504  47
   1   5   8-210.454 204.581  36
  -1   5  -8-99.5070 150.458  37
   1   5   8-36.1386 95.2068   3
  -1   5  -8 126.969 107.232   3
  -1   5  -8-135.969 88.9671  14
  -1   5  -8-78.8352 92.5037  15
   1   5   8 68.7031 203.303  15
  -1   5  -8 91.4675 132.040  16
  -1   5  -8-80.6893 125.298  12
   1   5   8-117.742 155.383  23
   1   5   8-115.226 98.8676  25
  -1   5  -8-123.027 104.671  25
  -1   5  -8 85.7719 150.820  18
  -1   5  -8-219.928 191.006  19
  -1   5  -8 216.661 76.0918  17
   1   5   8 9.48330 77.8470  17
  -1   5  -8-37.0969 92.4878  20
  -1   5  -9-110.150 209.091  11
   1   5   9 171.573 78.1981  46
  -1   5  -9-54.5716 91.2669  47
  -1   5  -9 61.4009 120.947  37
   1   5   9 77.6932 115.422  36
  -1   5  -9-189.716 137.986   3
   1   5   9 18.3654 88.9943   3
  -1   5  -9-149.957 182.516  14
  -1   5  -9-50.7926 99.8348  16
  -1   5  -9-5.40933 161.765  12
   1   5   9 160.392 151.018  15
  -1   5  -9 93.7685 150.613  15
  -1   5  -9 33.0426 85.9520  25
   1   5   9 249.598 141.440  23
   1   5   9 76.0374 179.990  25
  -1   5  -9-49.7341 146.312  17
  -1   5  -9 147.697 159.338  19
  -1   5  -9 39.8617 150.524  20
   1   5   9 216.277 195.240  17
  -1   5  -9-75.5627 124.474  18
  -1   5 -10 254.748 134.877  11
  -1   5 -10 181.585 189.784  47
   1   5  10 360.317 154.910  46
  -1   5 -10 164.659 134.888  37
   1   5  10 486.756 285.962  36
  -1   5 -10 138.184 77.6703   3
   1   5  10 223.621 98.4323   3
  -1   5 -10 163.208 158.932  16
  -1   5 -10 157.547 122.569  12
  -1   5 -10 135.279 123.007  14
   1   5  10 46.0745 132.572  15
   1   5  10-10.2511 91.1621  25
   1   5  10 24.5340 111.943  23
  -1   5 -10 359.794 134.522  25
   1   5  10 456.554 204.084  17
  -1   5 -10 68.7574 91.0387  18
  -1   5 -10 142.637 111.442  17
  -1   5 -10 93.0738 104.150  19
  -1   5 -10 281.638 200.795  20
  -1   5 -11 5220.80 548.355  11
   1   5  11 4419.33 645.613  36
  -1   5 -11 4028.18 520.939  47
   1   5  11 4927.98 506.523  46
  -1   5 -11 4425.20 495.793  16
  -1   5 -11 5390.48 573.346  12
   1   5  11 4584.02 619.850  15
   1   5  11 3606.98 487.732  23
   1   5  11 3812.82 556.726  25
   1   5  11 3600.14 508.507  17
  -1   5 -11 4391.59 573.907  20
  -1   5 -11 4140.33 589.798  18
  -1   5 -11 3729.10 551.550  19
  -1   5 -12 4652.97 508.621  11
   1   5  12 4624.39 659.415  36
   1   5  12 5476.35 526.994  46
  -1   5 -12 4715.60 549.068  47
  -1   5 -12 4565.68 608.781  51
   1   5  12 4386.02 578.634  15
  -1   5 -12 5332.61 527.648  16
   1   5  12 4303.72 605.721  25
   1   5  12 3800.71 491.454  23
  -1   5 -12 4309.61 565.469  18
  -1   5 -12 4764.07 613.614  19
  -1   5 -12 4939.61 579.005  20
   1   5  12 5018.72 558.977  17
  -1   5 -13 53.1116 103.111  11
   1   5  13-25.7973 105.980  36
   1   5  13 18.3624 58.5033  46
  -1   5 -13-127.479 199.008  51
   1   5  13 121.476 89.7639  15
  -1   5 -13 153.541 72.0201  16
   1   5  13-15.0435 94.0619  23
   1   5  13 6.94551 133.385  25
  -1   5 -13-51.3758 99.0419  18
  -1   5 -13-58.2703 120.347  19
  -1   5 -13-156.684 196.762  20
   1   5  13-214.129 155.209  17
  -1   5 -14 2417.97 363.061  11
   1   5  14 1771.14 390.140  36
  -1   5 -14 1897.83 442.905  51
   1   5  14 1616.29 331.264  15
   1   5  14 1639.30 351.957  25
   1   5  14 1611.92 313.325  23
   1   5  14 2051.59 314.834  17
  -1   5 -14 2012.42 347.630  19
  -1   5 -14 2243.70 353.758  20
  -1   5 -14 1717.20 371.533  18
  -1   5 -15 819.397 212.060  11
   1   5  15 781.653 254.756  36
  -1   5 -15 821.346 242.063  51
   1   5  15 1122.75 284.875  15
   1   5  15 685.594 188.802  23
   1   5  15 901.773 271.768  25
  -1   5 -15 1005.51 279.835  19
   1   5  15 964.475 213.385  17
  -1   5 -15 999.259 221.456  20
  -1   5 -15 835.404 244.444  18
  -1   5 -16 458.388 146.024  11
   1   5  16 388.619 145.107  36
  -1   5 -16 362.960 115.920  51
   1   5  16 391.661 148.407  15
   1   5  16 499.433 168.139  25
   1   5  16 226.057 108.781  23
  -1   5 -16 382.220 165.464  18
  -1   5 -16 558.448 159.886  20
   1   5  16 655.288 156.233  17
  -1   5 -16 279.199 118.847  19
   1   5  17 1928.11 324.107  36
  -1   5 -17 2139.07 283.680  20
   1   5  17 2205.92 264.056  17
  -1   5 -17 1937.18 322.478  19
  -1   5 -17 1531.16 296.183  18
   1   5  17 1745.87 297.420  15
   1   5  17 1738.21 277.474  23
   1   5  17 1636.49 321.573  25
  -1   5 -17 2182.07 302.991  11
   1   5  18 3831.48 452.787  36
  -1   5 -18 3709.71 432.659  18
  -1   5 -18 3644.81 407.647  19
   1   5  18 3741.23 408.054  15
   1   5  18 3672.42 366.444  23
   1   5  18 2955.23 365.043  25
  -1   5 -18 3895.11 395.853  11
   1   5  19 3669.06 402.912  36
  -1   5 -19 4122.65 406.804  18
  -1   5 -19 4013.94 381.908  19
   1   5  19 3714.16 373.609  15
   1   5  19 3224.73 341.054  25
   1   5  19 3519.25 318.563  23
  -1   5 -19 4273.03 389.966  11
  -1   5 -20 16.1807 58.6390  35
   1   5  20 144.962 117.044  36
  -1   5 -20 51.9601 76.4800  18
  -1   5 -20-34.1348 62.8279  19
   1   5  20 154.622 83.0546  15
   1   5  20 193.925 48.9856  23
   1   5  20 290.444 106.014  25
  -1   5 -20-23.8451 62.1896  11
  -1   5 -21 848.810 136.995  35
   1   5  21 1144.90 177.119  36
  -1   7   6 323.822 79.2208  37
  -1   7   5 2124.46 220.584  17
  -1   7   5 2158.65 230.508  37
  -1   7   4 55.7580 54.2677  17
  -1   7   4 226.212 94.8523  37
  -1   7   3 508.862 133.293  17
  -1   7   3 525.276 119.454  37
  -1   7   2 520.221 113.228  17
  -1   7   2 621.860 136.638  37
   1   7  -2 460.964 123.892  37
  -1   7   1 170.266 93.6125  37
   1   7  -1 96.2824 93.1063  37
   1   7  -1 80.7613 52.3341  25
  -1   7   1 178.064 90.3762  17
   1   7  -1-10.4154 50.1500  17
   1   7   0 198.796 54.7381  15
  -1   7   0 504.687 111.275  37
   1   7   0 248.738 90.8126  37
   1   7   0 614.930 132.432  25
   1   7   0 352.583 117.919  17
  -1   7   0 340.700 117.247  17
   1   7   1 312.282 96.4554  15
  -1   7  -1 428.428 122.127  37
   1   7   1 393.327 96.3856  37
   1   7   1 297.061 99.5267  25
   1   7   1 218.324 67.3035  17
  -1   7  -1 258.743 102.902  17
   1   7   2 137.965 68.0030  15
   1   7   2 119.925 63.8631  37
   1   7   2-54.1821 58.7371  25
   1   7   2 64.0164 79.3777  17
   1   7   3 329.291 97.3311  15
   1   7   3 314.206 102.788  25
   1   7   3 176.661 58.9138  37
   1   7   3 214.815 90.5607  17
   1   7   4 1077.09 151.518  37
   1   7   5 1572.33 184.233  37
   2   0 -31-9.49191 45.3339  51
   2   0 -30 1293.56 240.808  22
   2   0 -30 1341.43 183.755  19
   2   0 -30 1715.13 215.811  18
   2   0 -30 1063.14 202.231  51
  -2   0  29-95.0528 86.7423  33
   2   0 -29 185.413 97.7238  42
   2   0 -29-46.1119 64.8662  51
   2   0 -29 90.7026 91.9990  22
   2   0 -29 33.7794 53.5005  19
   2   0 -29-3.22220 57.7680  18
   2   0 -28-91.8942 149.647  10
   2   0 -28 72.3488 105.582  42
  -2   0  28 152.647 55.9644  33
   2   0 -28 151.872 114.239  51
   2   0 -28 222.182 122.163  26
   2   0 -28 155.384 112.743  22
   2   0 -28 83.4973 109.343  19
   2   0 -27 61.6828 145.158  51
   2   0 -27 63.0707 155.779  26
  -2   0  27-157.193 117.152  33
   2   0 -27-28.4414 60.7795  42
   2   0 -27 31.1725 95.9057  22
   2   0 -27 87.3656 88.5531  10
   2   0 -26 5285.06 667.720  26
   2   0 -26 5950.47 611.631  42
  -2   0  26 6495.15 597.354  33
   2   0 -26 5351.27 596.547  22
   2   0 -26 6218.71 713.580  10
   2   0 -25 161.251 202.251  26
   2   0 -25 111.554 98.7655  42
  -2   0  25 214.370 162.853  24
   2   0 -25-111.172 165.497  22
   2   0 -25 315.481 156.137  10
   2   0 -24 3605.13 573.148  26
   2   0 -24 3329.46 518.778  43
  -2   0  24 4506.28 504.692  24
   2   0 -24 3945.64 558.426  22
   2   0 -24 3823.44 597.539  10
   2   0 -23-6.04605 91.8998  26
   2   0 -23-30.9743 145.246  41
   2   0 -23 36.1231 91.5873  43
   2   0 -23-131.087 135.323  22
  -2   0  23 226.460 125.305  24
   2   0 -23-40.2409 113.321  10
   2   0 -22 15214.2 1189.98  26
   2   0 -22 15770.4 1139.24  43
   2   0 -22 18591.5 1254.49  41
  -2   0  22 20587.2 1152.39  24
   2   0 -22 16595.2 1134.43  22
   2   0 -22 16838.6 1245.46  10
  -2   0  22 23101.6 2409.44   7
   2   0 -21-107.632 147.788  26
   2   0 -21-73.0169 128.250  41
   2   0 -21-4.32363 87.6342  43
   2   0 -21 99.7976 83.4484  22
   2   0 -21-67.4771 112.826  10
   2   0 -20 10511.8 907.360  54
   2   0 -20 10459.1 918.822  26
   2   0 -20 10914.3 913.711  43
   2   0 -20 13394.4 992.365  41
  -2   0  20 12977.0 891.012  24
   2   0 -20 10601.3 882.865  22
   2   0 -20 11065.3 955.808  10
  -2   0  20 12478.9 1617.57   7
  -2   0  19-35.6780 137.528  45
   2   0 -19-98.4987 154.353  54
   2   0 -19-118.919 127.774  41
   2   0 -19-175.605 159.029  43
  -2   0  19 100.083 126.697  24
   2   0 -19-38.2194 119.934  22
  -2   0  19-176.284 403.798   7
   2   0 -19-96.8567 117.109  10
   2   0 -19-68.5865 136.049  26
  -2   0  18 7415.42 1174.00   7
  -2   0  17 307.667 346.932   7
   2   0 -16 179.785 110.922   6
  -2   0  16 263.695 237.056   7
   2   0 -15-83.9663 173.610   6
  -2   0  15 215.803 348.955   7
  -2   0  14 8389.21 1038.16   7
  -2   0  13-111.915 231.188   7
  -2   0  12 24982.6 1671.60   7
  -2   0  11-117.382 248.957   7
  -2   0  10 164.798 121.818   8
  -2   0  10 280.898 157.857   7
  -2   0   9 58.3032 163.548   7
  -2   0   9 20.9142 88.3042   8
  -2   0   8 110705. 3754.78   7
  -2   0   8 124679. 3328.69   8
   2   0  -7-9.15167 25.9018   1
  -2   0   7 37.0636 76.0197   8
  -2   0   7-22.6039 122.127   7
  -2   0   6 261454. 6298.82   7
  -2   0   6 288811. 5945.02   8
  -2   0   5-70.9695 92.2219   7
  -2   0   5 62.6384 74.2162   8
   2   0  -4 95705.9 2227.72   6
  -2   0   4 80766.4 2308.49   7
   2   0  -3-11.3960 54.3477   6
  -2   0   3-13.3732 65.0485   7
  -2   0   2 187192. 4050.40   7
   2   0  -2 178704. 4019.30   6
   2   0   0 32019.6 915.350   6
   2   0   1 94.3132 85.7473   6
   2   0   1-84.9989 71.0339   7
   2   0   2 1610.93 202.892   7
   2   0   3 34.2526 108.148   7
   2   0   4 952631. 20368.7   7
   2   0   5 15.8710 171.094   7
   2   0   6-26.4646 21.9234   1
   2   0   6-46.6637 163.568   7
   2   0   7-219.170 212.030   7
   2   0   8 89622.0 3245.58   7
   2   0   9-164.216 175.861   7
   2   0  10 133415. 4591.79   7
   2   0  11 173.238 181.106   7
   2   0  12 12048.6 1262.07   7
   2   0  13 45.2613 237.250   7
   2   0  14 1103.06 414.468   7
   2   0  15-62.6215 276.756   7
   2   0  16 55637.1 3418.27   7
  -2   0 -17 124.723 154.617  26
   2   0  17-170.788 384.142   7
  -2   0 -17-181.918 199.988  10
  -2   0 -17 20.9046 156.553  22
   2   0  17-226.597 112.883  24
  -2   0 -17-272.006 184.626  41
  -2   0 -17-59.7336 109.171  43
  -2   0 -18 6311.02 714.917  26
  -2   0 -18 6920.67 723.512  10
   2   0  18 8614.24 1414.77   7
   2   0  18 9856.31 763.705  24
  -2   0 -18 7023.04 686.776  22
  -2   0 -18 6696.23 685.356  43
  -2   0 -19-28.0017 76.9307  26
  -2   0 -19-158.974 189.793  10
   2   0  19-437.930 213.028   7
  -2   0 -19-31.1745 108.355  22
   2   0  19-89.6598 128.925  24
  -2   0 -19 252.469 169.021  43
  -2   0 -20 2707.88 493.975  26
  -2   0 -20 2720.17 471.064  10
   2   0  20 3306.11 931.042   7
   2   0  20 4036.71 504.572  24
  -2   0 -20 3006.62 461.783  22
  -2   0 -20 2850.79 453.797  42
  -2   0 -21-34.9024 99.9933  26
  -2   0 -21 140.544 145.246  10
   2   0  21-16.5073 74.3870  24
  -2   0 -21 112.773 138.659  22
  -2   0 -21 43.8851 96.1692  42
  -2   0 -22 3120.70 546.509  26
  -2   0 -22 3927.50 578.468  10
   2   0  22 4687.74 520.853  24
  -2   0 -22 3806.28 529.061  22
  -2   0 -22 4357.16 543.758  42
   2   0  23-60.2483 72.9871  33
  -2   0 -23-141.971 128.341  26
  -2   0 -23 175.861 228.204  10
  -2   0 -23-138.990 183.502  22
   2   0  23 119.511 91.5187  24
  -2   0 -23 1.44166 113.938  42
  -2   0 -24 269.119 176.897  26
  -2   0 -24 299.070 153.829  10
  -2   0 -24 307.077 193.222  22
   2   0  24 147.930 82.9916  33
  -2   0 -24 504.665 193.676  42
  -2   0 -25 280.874 187.692  42
   2   0  25 149.386 90.0841  33
  -2   0 -25-103.230 132.228  51
   2   0  25 98.6777 115.346  27
  -2   0 -25-72.4966 81.2678  22
  -2   0 -25-254.236 140.366  19
   2   0  26 25412.0 1148.04  27
  -2   0 -26 20394.1 1097.01  51
  -2   0 -26 18621.4 1129.25  22
   2   0  26 21064.9 1087.98  33
  -2   0 -26 23426.7 1126.25  42
  -2   0 -27 99.0144 79.3938  22
  -2   0 -27-30.6562 59.7011  51
   2   0  27 109.159 81.2276  33
  -2   0 -27 49.6049 57.6465  42
  -2   0 -28 272.963 111.862  51
  -2   0 -28 136.339 93.5233  22
  -2   0 -28 155.798 71.6313  18
   2   0  28 237.863 74.0924  33
  -2   0 -29-15.9939 58.5330  22
  -2   0 -29-78.3542 71.3668  18
   2   2 -29 2544.99 284.373  51
  -2   2  29 3124.57 328.486  24
   2  -2 -29 2673.99 282.516  22
   2   2 -29 2992.03 286.983  19
   2   2 -29 2910.13 263.083  18
  -2  -2  29 2314.22 259.473  33
  -2   2  29 2389.96 287.408  36
   2   2 -29 2440.24 293.092  42
   2   2 -28 4947.24 474.516  51
   2   2 -28 6248.83 476.433  22
   2  -2 -28 4982.16 446.549  22
  -2   2  28 5435.67 488.702  24
   2   2 -28 5279.19 461.526  19
   2   2 -28 5492.56 455.737  18
   2   2 -28 4467.68 462.215  42
  -2   2  28 4687.62 463.016  36
   2   2 -27 8803.08 724.102  42
   2   2 -27 8038.85 686.975  51
   2   2 -27 9652.14 681.448  22
   2  -2 -27 8180.39 643.324  22
  -2   2  27 8566.33 697.948  24
   2   2 -27 9504.22 678.438  18
   2   2 -27 9527.28 720.987  19
   2   2 -26 1159.60 226.667  11
   2  -2 -26 751.167 176.661  10
   2   2 -26 427.290 170.805  42
   2   2 -26 924.247 251.683  51
   2   2 -26 951.009 216.229  26
  -2   2  26 777.677 228.887  24
   2  -2 -26 673.323 187.076  22
   2   2 -26 725.604 213.694  22
   2   2 -26 665.092 176.948  19
   2   2 -26 770.833 201.371  18
   2   2 -25 16252.4 961.200  11
   2  -2 -25 15298.1 965.465  10
   2   2 -25 11814.4 890.206  43
   2   2 -25 11845.1 932.822  51
   2   2 -25 14667.4 990.878  26
   2   2 -25 13820.5 961.918  22
   2  -2 -25 12447.0 903.306  22
  -2   2  25 12906.2 986.360  24
   2   2 -25 13041.9 965.370  19
   2   2 -25 13157.9 937.151  18
   2   2 -24 4506.28 524.600  11
   2  -2 -24 3469.50 442.121  10
   2   2 -24 3403.11 523.903  10
   2   2 -24 3365.58 468.233  43
   2   2 -24 3062.59 491.500  51
   2  -2 -24 3508.55 546.812  26
   2   2 -24 3119.05 468.164  26
   2  -2 -24 2894.77 424.475  22
  -2   2  24 2924.40 469.803  24
   2   2 -24 3512.30 492.803  22
   2   2 -24 2666.22 423.964  19
   2   2 -24 3173.44 473.633  18
   2   2 -23 222.800 164.517  10
   2   2 -23 448.448 190.861  11
   2  -2 -23 239.353 101.016  10
  -2   2  23 468.326 228.850  40
   2   2 -23 348.538 213.790  41
   2   2 -23 347.675 128.240  43
   2   2 -23 333.253 156.781  51
   2   2 -23 556.365 204.186  26
   2  -2 -23 392.036 195.200  26
  -2   2  23 77.2377 142.887  24
   2   2 -23 452.368 170.241  22
   2  -2 -23 245.083 174.822  22
   2   2 -23 236.516 131.942  18
   2   2 -23 618.515 252.945  19
   2   2 -22 3260.36 527.303  10
   2   2 -22 3977.08 519.594  11
   2  -2 -22 3474.75 483.660  10
   2   2 -22 3259.79 499.088  43
  -2   2  22 3504.51 545.621  40
   2   2 -22 3012.48 515.920  41
  -2   2  22 2678.11 468.397  45
   2   2 -22 3356.71 535.036  51
   2  -2 -22 3468.81 553.532  26
   2   2 -22 3595.48 526.236  26
   2   2 -22 3431.79 505.059  22
  -2   2  22 3161.28 521.920  24
   2  -2 -22 2867.81 448.394  22
   2   2 -22 2588.51 448.245  19
   2   2 -22 3413.50 536.268  18
   2   2 -21 772.204 258.079  11
   2  -2 -21 341.325 104.663  10
   2   2 -21 830.295 227.964  10
   2   2 -21 793.728 274.887  51
  -2   2  21 760.608 259.012  45
   2   2 -21 709.792 256.369  43
  -2   2  21 473.003 212.664  40
   2   2 -21 492.240 243.468  41
   2   2 -21 764.864 251.709  26
   2  -2 -21 532.898 258.018  26
   2  -2 -21 688.618 242.993  22
  -2   2  21 601.759 263.471  24
   2   2 -21 1109.18 278.812  22
   2   2 -21 610.753 262.276  19
   2   2 -21 963.871 272.784  18
  -2  -2  20 4267.06 986.587   7
   2  -2 -20 3456.17 480.026  10
   2   2 -20 3083.56 458.603  11
   2   2 -20 2360.43 447.531  10
  -2   2  20 2529.39 461.798  45
   2   2 -20 2930.12 492.421  51
  -2   2  20 2565.70 450.784  40
   2   2 -20 2112.21 438.807  41
   2   2 -20 2274.04 402.518  43
   2  -2 -20 4375.15 863.828   6
   2   2 -20 3086.28 460.338  26
   2  -2 -20 3216.77 534.412  26
   2   2 -20 2858.41 479.314  22
  -2   2  20 2326.69 430.912  24
   2  -2 -20 2654.76 420.757  22
   2   2 -20 3023.13 513.492  19
   2   2 -20 2472.81 468.640  18
   2  -2 -19 113023. 4859.21   6
   2   2 -19 100230. 3515.27  10
   2   2 -19 107664. 3475.34  11
  -2  -2  19 123318. 5364.28   7
  -2   2  19 96230.0 3483.98  45
   2   2 -19 102836. 3607.83  51
   2   2 -19 91534.0 3449.03  41
  -2   2  19 95659.4 3425.34  40
   2   2 -19 102372. 3401.88  43
   2   2 -19 124003. 3622.15  26
   2  -2 -19 104199. 3587.69  26
  -2   2  19 92750.9 3452.67  24
   2  -2 -19 100815. 3322.00  22
   2   2 -19 118694. 3599.24  22
   2   2 -19 102276. 3543.25  18
   2   2 -19 102183. 3577.12  19
  -2  -2  18 5147.32 974.164   7
   2  -2 -18 7846.32 706.309  10
   2   2 -18 5000.20 590.113  10
   2   2 -18 5375.22 587.793  11
  -2   2  18 4190.34 1015.76   7
  -2   2  18 4764.65 613.365  45
   2   2 -18 5264.57 642.059  51
   2   2 -18 5592.61 623.569  43
  -2   2  18 4915.19 603.102  40
   2   2 -18 4330.11 571.884  41
   2  -2 -18 4490.09 799.021   6
   2  -2 -18 5625.44 662.372  26
   2   2 -18 6637.99 680.600  26
  -2   2  18 4460.41 589.138  24
   2  -2 -18 5261.34 584.211  22
   2   2 -18 6527.72 671.716  22
   2   2 -18 7349.99 675.976  20
   2   2 -18 4774.56 640.913  19
   2   2 -18 5003.18 614.130  18
   2   2 -17 18321.0 1200.97  10
  -2  -2  17 15864.8 1689.00   7
   2   2 -17 18701.0 1170.50  11
   2  -2 -17 15210.7 1545.67   6
  -2   2  17 18921.8 1993.91   7
   2   2 -17 21107.5 1209.45  43
   2   2 -17 16505.7 1139.94  41
  -2   2  17 17427.0 1140.35  40
   2   2 -17 17432.6 1219.62  51
  -2   2  17 17703.1 1174.59  45
  -2   2  17 16119.4 970.078  46
   2  -2 -17 21744.4 1305.98  26
   2  -2 -17 18057.0 1104.72  22
  -2   2  17 16121.0 1155.36  24
   2   2 -17 25100.3 1324.20  22
   2   2 -17 18533.0 1208.64  18
   2   2 -17 17661.2 1210.27  19
   2   2 -16 25226.4 1322.37  11
  -2  -2  16 18705.5 1823.64   7
  -2   2  16 21717.7 2067.12   7
  -2  -2  16 16800.3 1474.48   8
  -2   2  16 23043.4 1282.79  40
   2   2 -16 22245.7 1310.15  41
   2   2 -16 23155.5 1369.02  51
  -2   2  16 23879.3 1339.67  45
  -2   2  16 21445.2 1106.65  46
  -2   2  16 20443.9 1266.18  24
   2   2 -16 22927.4 1384.40  19
  -2  -2  15 43.4944 296.635   7
  -2  -2  15-202.871 235.861   8
  -2   2  15 321.282 330.651   7
  -2   2  15 410.218 201.577   5
  -2  -2  14 190.597 180.192   7
  -2   2  14 408.236 264.103   7
  -2  -2  14 235.845 187.272   8
  -2   2  14 234.942 224.471   5
  -2  -2  13 47142.2 2392.85   8
  -2  -2  13 47717.8 2678.93   7
  -2   2  13 54678.9 2995.26   7
  -2   2  13 57112.2 2318.13   5
  -2   2  12 4946.06 795.979   7
  -2  -2  12 4138.87 684.056   7
  -2  -2  12 4399.58 666.797   8
  -2   2  12 4864.40 601.071   5
  -2  -2  11 39514.1 2220.32   7
  -2   2  11 46341.6 2504.15   7
  -2  -2  11 39306.1 2031.74   8
   2   2 -11 44239.8 1736.29   1
  -2   2  11 41043.7 1866.63   5
  -2   2  11 48154.4 1708.65   2
  -2  -2  10 98664.8 3721.21   7
  -2  -2  10 99608.9 3486.24   8
  -2   2  10 103168. 3256.53   5
  -2   2  10 105788. 3145.04   2
   2   2 -10 108441. 3164.72   1
  -2  -2   9 12921.3 984.974   8
  -2  -2   9 12209.7 1093.41   7
   2   2  -9 12250.5 860.413   1
  -2   2   9 14554.5 877.285   2
   2   2  -9 14950.1 867.793   2
  -2   2   9 12879.6 900.804   5
  -2  -2   8 38444.7 1877.89   7
  -2   2   8 40338.9 1649.08   5
  -2   2   8 40444.8 1648.70   2
   2   2  -8 41227.5 1599.74   2
   2   2  -8 38996.7 1619.24   1
   2   2  -7 197.419 177.402   9
  -2  -2   7-50.0464 148.387   7
   2   2  -7 94.1095 115.981   1
  -2   2   7 118.405 115.580   2
  -2   2   7 144.168 110.555   5
   2   2  -7 200.452 196.948   5
   2   2  -7 49.1247 96.9243   2
  -2   2   7 115.082 142.164   1
   2   2  -6 6957.90 670.119   9
  -2  -2   6 9192.07 730.409   7
  -2   2   6 7541.87 642.535   2
   2   2  -6 7356.34 641.913   1
   2   2  -6 7032.08 681.748   5
   2   2  -6 7934.92 623.958   2
  -2   2   6 7929.52 618.338   5
  -2   2   6 7446.32 637.749   1
   2   2  -5 4599.96 510.162   9
  -2  -2   5 5952.25 571.615   7
  -2   2   5 5394.79 621.073   9
  -2   2   5 5233.87 511.161   5
  -2   2   5 4943.71 532.049   1
   2   2  -5 5177.34 566.728   5
  -2   2   5 4583.72 499.670   2
   2   2  -5 4689.04 506.052   1
   2   2  -5 4835.24 503.590   2
  -2   2   4 44931.2 1852.79   9
   2   2  -4 41947.6 1766.63   9
  -2  -2   4 51205.7 1737.61   7
   2   2  -4 40885.9 1766.92   1
  -2   2   4 46167.7 1808.74   2
  -2   2   4 45329.2 1686.94   5
   2   2  -4 45065.1 1714.09   2
  -2   2   4 46711.4 1817.50   1
   2   2  -4 43010.6 1787.27   5
   2   2  -3 16948.1 1012.98   9
  -2   2   3 17180.7 1050.90   9
   2   2  -3 17035.5 1019.30   5
  -2   2   3 17900.1 1034.85   1
   2   2  -3 19008.4 1014.88   2
   2   2  -3 16965.0 1026.25   1
  -2   2   3 18470.8 1061.89   2
  -2   2   3 18147.1 974.279   5
   2  -2  -2 42738.8 1668.85   6
   2   2  -2 42788.6 1752.21   9
  -2   2   2 45969.5 1771.71   9
   2   2  -2 43957.1 1777.26   5
  -2   2   2 45044.4 1673.56   5
   2   2  -2 43523.2 1756.30   1
  -2   2   2 44729.4 1771.56   2
  -2   2   2 45310.1 1812.22   1
   2   2  -2 45579.1 1745.89   2
   2   2  -1 479.835 196.941   9
  -2   2   1 625.492 192.886   9
  -2   2   1 479.891 166.997   2
   2   2  -1 683.768 226.051   5
  -2   2   1 147.751 106.435   5
  -2   2   1 663.123 226.627   1
   2   2  -1 625.250 213.317   1
   2   2  -1 546.736 198.675   2
   2  -2  -1 459.476 156.625   6
  -2   2   0 58158.9 2013.87   9
   2   2   0 55572.3 2139.11   9
   2  -2   0 62702.4 1928.23   6
  -2   2   0 59884.0 2002.88   5
   2   2   0 56333.6 2091.66   1
   2   2   0 52813.0 2093.31   5
   2   2   0 59324.8 2070.38   2
  -2   2   0 58978.6 2125.79   2
  -2   2   0 58084.4 2124.09   1
   2   2   1 507.670 183.925   9
  -2   2  -1 627.534 171.628   9
   2  -2   1 584.402 160.410   6
  -2   2  -1 507.422 195.083   1
   2   2   1 565.848 218.691   2
   2   2   1 663.265 170.814   5
   2   2   1 532.735 223.466   1
  -2   2  -1 477.418 174.709   5
  -2   2  -1 565.298 205.381   2
  -2   2  -2 12817.3 783.740   9
   2   2   2 11902.5 933.994   9
   2  -2   2 15798.0 746.176   6
   2  -2   2 13272.4 745.656   8
   2   2   2 12100.4 864.758   5
  -2   2  -2 11444.7 844.400   2
  -2   2  -2 11518.6 846.984   1
   2   2   2 12959.7 819.249   2
  -2   2  -2 12458.3 809.968   5
   2   2   2 12293.0 865.668   1
   2   2   3 40258.0 1918.96   9
  -2   2  -3 46567.7 1719.42   9
   2  -2   3 47037.5 1716.60   8
   2   2   3 46132.5 1754.12   2
  -2   2  -3 44174.7 1788.87   1
   2   2   3 45400.8 1820.54   1
   2   2   3 41378.6 1819.57   5
  -2   2  -3 42792.9 1758.94   2
  -2   2  -3 43757.0 1782.86   5
   2   2   4 94869.3 3481.46   9
  -2   2  -4 108180. 3241.21   9
   2  -2   4 106162. 3258.48   8
  -2   2  -4 101504. 3266.07   1
  -2   2  -4 96132.7 3229.56   2
   2   2   4 97957.7 3353.94   5
   2   2   4 106334. 3224.70   2
   2   2   4 103183. 3307.08   1
   2  -2   5 23581.9 1232.56   8
   2   2   5 20799.3 1349.07   9
   2  -2   5 26369.8 1573.55   7
   2   2   5 21648.1 1277.93   5
  -2   2  -5 23556.2 1171.78   2
   2   2   5 23523.5 1160.60   2
   2   2   5 23390.5 1217.52   1
  -2   2  -5 22464.5 1175.02   1
   2  -2   6 3676.21 500.589   8
   2   2   6 5107.52 631.774   7
   2  -2   6 4816.79 699.309   7
   2   2   6 3952.87 547.082   5
  -2   2  -6 4218.65 466.939   2
   2   2   6 4513.40 479.083   1
   2   2   6 4212.97 465.819   2
   2  -2   7 18091.6 1171.01   8
   2  -2   7 18993.2 1458.51   7
   2   2   7 20714.0 1266.33   5
   2   2   7 21476.3 1064.03   2
  -2   2  -7 18828.6 1030.74   2
   2   2   7 19010.6 1081.51   1
   2   2   8 197.125 251.690   7
   2  -2   8 53.2593 200.980   7
   2  -2   8 130.690 124.786   8
   2   2   8 140.023 78.5020   1
   2   2   8-55.6534 130.699   5
  -2   2  -8 2.28263 138.508   2
   2   2   9 19683.9 1458.88   7
   2  -2   9 15956.8 1152.15   8
   2  -2   9 17336.0 1491.02   7
   2   2   9 15749.0 1209.73   5
   2   2   9 19543.6 1010.24   1
  -2   2  -9 18169.0 965.681   2
   2  -2  10 5073.98 860.682   7
   2  -2  10 5180.12 684.026   8
   2   2  10 6051.15 852.511   7
   2   2  10 5310.82 716.452   5
   2  -2  11 2638.43 601.248   7
   2  -2  11 2270.80 439.430   8
   2   2  11 3692.34 662.070   7
   2   2  11 3010.58 518.024   5
   2  -2  12 2893.31 684.019   7
   2   2  12 3221.58 658.863   7
   2   2  12 2751.59 546.239   5
   2   2  13 19915.9 1798.55   7
   2  -2  13 15944.9 1699.02   7
   2   2  13 18099.1 1467.22   5
   2   2  14 753.689 301.936   5
   2   2  14 417.590 202.463  24
   2   2  14 578.616 438.491   7
   2  -2  14 482.298 309.624   7
   2  -2  15 185.294 215.121   7
  -2   2 -15 924.943 238.595  10
  -2   2 -15 823.525 245.253  11
   2   2  15 689.836 413.022   7
   2   2  15 919.914 256.379  45
  -2   2 -15 1175.58 321.792  51
  -2   2 -15 733.280 180.915  41
   2   2  15 846.809 194.347  40
  -2   2 -15 1253.31 246.975  43
   2   2  15 718.532 120.250   5
  -2  -2 -15 830.972 287.161  26
  -2   2 -15 921.745 267.500  22
  -2  -2 -15 753.872 151.466  22
   2   2  15 623.608 244.660  24
  -2   2 -15 690.375 223.731  19
   2  -2  16 44179.7 3239.88   7
   2   2  16 58254.7 3466.66   7
  -2   2 -16 43081.9 2062.97  10
  -2   2 -16 45340.0 1970.57  11
  -2   2 -16 46677.4 2085.38  51
   2   2  16 42288.7 1998.04  45
  -2   2 -16 43890.8 2043.72  41
  -2   2 -16 57692.6 2050.14  43
   2   2  16 52442.2 2173.89  40
   2   2  16 52581.2 2857.09   5
  -2  -2 -16 46563.8 2166.22  26
   2   2  16 40306.0 1989.71  24
  -2  -2 -16 49958.6 1921.92  22
  -2   2 -16 44919.9 2027.93  22
  -2   2 -16 50199.1 2104.12  19
  -2   2 -17 26735.4 1451.27  11
   2  -2  17 27391.8 2520.10   7
   2   2  17 36406.9 2750.97   7
  -2   2 -17 23944.4 1477.90  10
   2   2  17 23786.7 1446.53  45
  -2   2 -17 26520.3 1507.99  51
  -2   2 -17 28645.1 1425.35  43
   2   2  17 29945.9 1594.86  40
  -2   2 -17 24716.8 1492.37  41
   2   2  17 35850.0 2331.69   5
  -2  -2 -17 26096.2 1594.98  26
   2   2  17 24273.0 1477.98  24
  -2  -2 -17 27055.3 1374.74  22
  -2   2 -17 25495.2 1462.49  22
  -2   2 -17 27046.3 1583.10  18
  -2   2 -17 26139.5 1461.49  19
  -2   2 -18 18606.1 1185.30  11
   2  -2  18 23002.9 2329.99   7
  -2   2 -18 16615.3 1248.14  10
   2   2  18 20284.2 1295.49  40
  -2   2 -18 16401.6 1218.16  41
  -2   2 -18 18465.5 1130.25  43
  -2   2 -18 17965.5 1246.03  51
  -2  -2 -18 16757.8 1264.84  26
  -2  -2 -18 17917.9 1103.92  22
  -2   2 -18 16276.1 1166.92  22
   2   2  18 16354.7 1203.31  24
  -2   2 -18 18840.3 1305.40  18
  -2   2 -18 18157.9 1206.18  19
  -2   2 -19 85.0247 124.980  11
  -2   2 -19 120.786 72.7070  43
  -2   2 -19 254.650 137.515  51
  -2  -2 -19 112.009 175.014  26
   2   2  19 265.210 262.111  24
  -2   2 -19 261.286 228.712  22
  -2  -2 -19 372.083 165.082  22
  -2   2 -19 276.450 149.134  19
  -2   2 -19 194.059 129.284  18
  -2   2 -20 1187.52 310.429  11
  -2   2 -20 1194.10 306.272  51
  -2   2 -20 1706.77 368.010  22
  -2  -2 -20 1571.56 336.071  22
   2   2  20 1324.39 365.647  24
  -2   2 -20 1410.09 279.144  19
  -2   2 -20 1454.46 359.428  18
  -2   2 -20 1386.81 328.243  43
  -2   2 -21 3477.37 497.714  11
  -2   2 -21 3057.31 492.785  51
  -2  -2 -21 2864.12 427.797  22
   2   2  21 3457.68 542.805  24
  -2   2 -21 3041.69 502.698  22
  -2   2 -21 2935.78 465.160  18
  -2   2 -21 3635.40 502.678  19
  -2   2 -21 3128.98 484.311  43
  -2   2 -21 3095.93 495.502  42
  -2   2 -22 1037.88 256.462  11
  -2   2 -22 1222.26 316.154  51
  -2   2 -22 863.253 261.167  22
  -2  -2 -22 1057.59 260.370  22
   2   2  22 826.529 260.312  24
  -2   2 -22 1223.48 276.448  19
  -2   2 -22 920.843 270.157  18
  -2   2 -22 734.828 222.343  42
  -2   2 -23 4743.47 530.370  11
  -2   2 -23 3327.84 475.937  51
   2   2  23 5275.47 540.164  48
   2   2  23 4000.17 543.793  24
  -2   2 -23 4107.75 533.884  22
  -2  -2 -23 4274.98 488.164  22
  -2   2 -23 3835.50 528.029  18
  -2   2 -23 4786.00 554.395  19
  -2   2 -23 3401.91 498.500  42
  -2   2 -24 4130.12 449.648  11
  -2   2 -24 3404.25 463.625  51
   2   2  24 4559.72 466.648  48
  -2   2 -24 3093.97 443.088  22
   2   2  24 3420.71 476.764  24
  -2  -2 -24 3450.39 427.630  22
  -2   2 -24 4075.16 458.730  19
  -2   2 -24 3420.07 481.655  18
  -2   2 -24 2856.20 433.978  42
  -2   2 -25 3289.01 364.144  11
  -2   2 -25 2335.64 365.922  42
  -2   2 -25 2660.63 378.616  51
  -2   2 -25 2825.54 390.828  22
   2   2  25 2663.57 387.126  24
  -2  -2 -25 2991.45 367.263  22
  -2   2 -25 2907.10 399.363  18
  -2   2 -25 3548.22 388.263  19
  -2   2 -26-198.219 72.1141  11
  -2   2 -26 55.5708 64.5173  42
   2   2  26 133.832 95.2104  36
  -2   2 -26 64.7729 59.6732  51
   2  -2  26-2.72950 82.3626  33
  -2  -2 -26-98.4363 80.3522  22
   2   2  26 65.7313 88.7007  24
  -2   2 -26 117.062 134.437  22
  -2   2 -26 104.777 67.4164  19
  -2   2 -26-71.1464 105.756  18
   2  -2  27 26.9438 55.5709  33
  -2   2 -27 87.1761 65.4381  42
   2   2  27-90.9596 82.1009  36
  -2  -2 -27 255.128 108.463  51
  -2   2 -27-56.6287 75.2088  51
   2  -2  27 0.87641 59.6339  27
   2   2  27 41.9562 101.500  24
  -2  -2 -27 12.2259 83.3855  22
  -2   2 -27-51.6757 112.771  18
   2  -2  28 1989.90 214.166  33
   2   2  28 1611.38 204.889  36
   2   4 -25 60.3543 48.8441  11
  -2   4  25 79.9610 75.3870  36
   2   4 -25 21.8882 58.3971  51
  -2   4  25-76.2565 84.3410  24
  -2   4  25 192.835 89.9083  25
   2   4 -25 181.080 112.142  18
   2   4 -25 32.2578 62.2573  19
   2   4 -24 7213.47 536.631  11
   2   4 -24 7813.14 495.000  42
  -2   4  24 6301.49 521.303  36
   2   4 -24 5760.75 510.531  51
  -2   4  24 7404.04 473.281  15
  -2   4  24 6649.03 517.378  24
   2   4 -24 6728.77 492.996  18
   2   4 -24 6131.06 497.022  19
   2   4 -23 6599.46 563.863  11
   2   4 -23 7492.87 541.615  42
  -2   4  23 6359.69 580.390  36
   2   4 -23 6644.74 591.691  51
  -2   4  23 6695.52 516.170  15
  -2   4  23 6293.37 548.876  24
   2   4 -23 6087.41 556.282  19
   2   4 -23 6468.60 546.053  18
  -2   4  23 7059.62 488.005  17
   2   4 -22 1408.96 265.633  11
   2   4 -22 1784.98 313.048  42
  -2   4  22 1093.73 266.187  36
   2   4 -22 1066.37 281.063  51
  -2   4  22 1169.02 245.836  15
  -2   4  22 1359.19 242.732  17
  -2   4  22 1268.81 242.431  24
  -2   4  22 665.730 216.524  25
  -2   4  22 1398.07 239.099  23
   2   4 -22 1318.75 254.882  18
   2   4 -22 1666.35 260.222  20
   2   4 -22 1256.91 249.605  19
   2   4 -21 2488.34 407.807  11
   2   4 -21 2285.20 343.549  42
  -2   4  21 2193.04 376.806  36
   2   4 -21 2369.69 410.869  51
  -2   4  21 2207.94 340.287  15
  -2   4  21 1933.70 309.049  17
  -2   4  21 2362.87 380.011  24
  -2   4  21 2834.98 358.208  23
   2   4 -21 2528.36 326.048  20
   2   4 -21 2294.40 391.633  18
   2   4 -21 2250.37 380.852  19
   2   4 -20 26188.7 1418.14  11
  -2   4  20 26188.9 1507.51  36
   2   4 -20 30477.6 1372.72  42
   2   4 -20 26218.5 1519.36  51
  -2   4  20 26316.5 1391.01  15
  -2   4  20 28534.0 1415.44  24
  -2   4  20 28365.2 1319.41  23
   2   4 -20 26562.8 1484.02  19
  -2   4  20 26548.1 1306.07  17
   2   4 -20 29103.1 1334.31  20
   2   4 -20 27480.2 1450.77  18
   2   4 -19 11.9953 112.966  11
  -2   4  19 11.6718 113.448  36
   2   4 -19 208.976 143.055  42
  -2   4  19 141.276 94.0679  45
   2   4 -19-53.7187 205.714  51
  -2   4  19 86.1693 105.251  17
  -2   4  19 326.114 201.812  15
   2  -4 -19 25.8192 67.4370  22
  -2   4  19-63.0262 66.2123  24
  -2   4  19-59.5201 132.476  23
   2   4 -19 157.053 92.4379  20
   2   4 -19 226.447 216.263  19
   2   4 -19-45.0405 89.6460  18
   2   4 -18 4087.86 529.564  11
  -2   4  18 3992.64 585.348  36
   2   4 -18 5319.37 536.108  47
   2   4 -18 4088.48 593.121  51
  -2   4  18 4632.72 569.277  45
  -2   4  18 3925.12 527.954  15
  -2   4  18 4133.49 526.242  24
  -2   4  18 3763.89 499.411  23
  -2   4  18 3848.90 513.656  17
   2   4 -18 4275.05 572.030  18
   2   4 -18 4248.99 621.644  19
   2   4 -18 3535.58 487.666  20
   2   4 -17 392.374 181.448  11
  -2   4  17 77.9678 130.161  36
   2   4 -17 384.803 180.101  47
   2   4 -17 276.100 179.668  51
  -2   4  17 202.750 94.2928  46
  -2   4  17 336.306 180.494  45
  -2   4  17 364.916 175.472  15
  -2   4  17 437.850 237.503  17
  -2   4  17 565.896 229.690  24
  -2   4  17 327.944 194.500  23
   2   4 -17 230.330 191.701  19
   2   4 -17 234.401 117.857  18
   2   4 -17 352.527 183.538  20
   2   4 -16 346.631 158.049  11
  -2   4  16 408.426 132.389  46
   2   4 -16 528.770 271.865  51
   2   4 -16 477.280 224.453  47
  -2   4  16 530.273 224.360  45
  -2   4  16 519.743 219.757  36
  -2   4  16 588.562 286.937  15
  -2   4  16 462.664 225.495  17
   2   4 -16 362.773 178.762  12
   2   4 -16 503.241 176.587  14
  -2   4  16 542.658 190.586  23
  -2   4  16 680.757 202.291  24
   2   4 -16 466.755 256.497  18
   2   4 -16 356.025 164.682  20
   2   4 -16 853.883 325.291  19
   2   4 -15 1561.52 343.106  11
   2   4 -15 1248.29 279.851  47
  -2   4  15 1469.19 352.637  45
   2   4 -15 1354.25 368.225  51
  -2   4  15 1943.43 356.909  46
  -2   4  15 1509.39 401.534  36
  -2   4  15 1789.36 381.339  15
   2   4 -15 1900.73 359.786  14
   2   4 -15 1706.10 370.001  12
  -2   4  15 1927.78 383.688  17
  -2   4  15 2467.91 412.405  30
  -2   4  15 1167.72 289.382  23
  -2   4  15 1801.25 360.956  24
   2   4 -15 1523.87 352.786  20
   2   4 -15 1520.55 381.808  19
   2   4 -15 1274.46 291.225  18
   2   4 -14 589.289 179.814  11
  -2   4  14 767.367 221.740  45
   2   4 -14 771.072 223.226  47
   2   4 -14 690.371 261.231  51
  -2   4  14 869.854 234.390  46
  -2   4  14 653.084 271.007  36
  -2   4  14 950.003 260.367  17
  -2   4  14 907.167 325.361  15
   2   4 -14 982.008 280.335  12
   2   4 -14 1066.58 260.045  14
  -2   4  14 903.668 252.563  30
  -2   4  14 1046.33 273.819  24
  -2   4  14 702.834 225.051  23
   2   4 -14 866.362 289.285  19
   2   4 -14 574.929 178.207  20
   2   4 -14 707.149 239.474  18
   2   4 -13 5519.68 634.527  11
   2  -4 -13 5612.54 1023.81   6
  -2   4  13 5171.84 567.643  46
  -2   4  13 6945.69 689.679  45
   2   4 -13 5129.47 652.887  51
   2   4 -13 5488.48 629.165  47
  -2   4  13 5294.16 685.314  36
   2   4 -13 6266.38 676.865  14
   2   4 -13 5638.01 628.047  12
  -2   4  13 5387.04 647.383  15
  -2   4  13 5798.61 611.739  30
   2   4 -13 6842.06 670.425  25
  -2   4  13 7016.08 679.378  24
  -2   4  13 4533.92 572.226  23
   2   4 -13 5212.59 641.822  18
  -2   4  13 5042.44 654.499  17
   2   4 -13 4233.76 577.801  20
   2   4 -13 5203.00 685.671  19
  -2  -4  12 211.131 126.636   8
   2   4 -12-85.1925 144.389  11
  -2   4  12-420.853 483.334   9
   2  -4 -12-22.9492 328.274   6
  -2   4  12 64.3728 99.5697  45
  -2   4  12 16.3399 87.9553  46
   2   4 -12 24.0937 100.439  47
   2   4 -12 140.027 153.407  51
  -2   4  12 12.4368 126.883  36
   2   4 -12 152.778 167.867  37
   2   4 -12-102.581 141.743  14
   2   4 -12-53.4283 130.096  15
   2   4 -12 198.911 138.184  12
  -2   4  12-120.801 177.415  15
  -2   4  12-247.061 139.000  17
  -2   4  12 86.6395 143.594  30
   2   4 -12 273.143 135.493  25
  -2   4  12 26.6472 117.649  23
   2   4 -12 25.3483 145.899  17
   2   4 -12 115.589 163.921  20
   2   4 -12 25.0455 109.421  18
   2   4 -12-90.3106 198.376  19
   2   4 -11 717.143 192.154  11
  -2   4  11 1413.73 480.076   9
  -2  -4  11 852.125 301.241   8
   2  -4 -11 597.237 405.990   6
  -2   4  11 993.264 235.341  46
   2   4 -11 650.577 224.543  47
   2   4 -11 724.661 240.925  51
  -2   4  11 1016.51 348.610  36
   2   4 -11 1024.79 270.359  37
  -2   4  11 858.334 296.938  15
   2   4 -11 1102.28 237.387  14
   2   4 -11 814.240 228.903  15
   2   4 -11 796.284 245.136  12
  -2   4  11 1254.16 365.834  17
  -2   4  11 891.768 214.410  30
  -2   4  11 868.502 241.963  23
   2   4 -11 996.278 245.362  25
   2   4 -11 815.951 228.096  20
   2   4 -11 1074.48 296.164  17
   2   4 -11 806.386 244.933  18
   2   4 -11 601.044 221.274  19
  -2   4  10 27556.7 2273.99   9
   2   4 -10 26394.9 1446.68  11
   2  -4 -10 25322.9 2024.63   6
  -2  -4  10 25174.6 1750.44   8
  -2   4  10 39068.6 1609.52   4
   2   4 -10 36747.3 1438.83   3
  -2   4  10 35355.9 2059.63   2
   2   4 -10 31536.2 2034.67   1
   2   4 -10 21919.7 1324.45  47
   2   4 -10 25178.0 1488.60  51
  -2   4  10 25081.1 1324.87  46
  -2   4  10 23280.7 1501.16  36
   2   4 -10 27273.9 1426.91  37
  -2   4  10 27530.9 1479.53  38
  -2   4  10 24909.5 1451.08  15
   2   4 -10 26927.3 1435.91  12
   2   4 -10 26156.9 1474.27  14
  -2   4  10 29932.1 1489.47  16
   2   4 -10 26209.3 1434.78  15
  -2   4  10 25272.0 1413.57  30
  -2   4  10 20826.0 1298.79  23
  -2   4  10 22624.7 1469.63  25
   2   4 -10 26644.0 1391.37  25
   2   4 -10 28248.8 1457.61  17
  -2   4  10 24453.7 1474.89  17
   2   4 -10 24138.9 1409.87  18
   2   4 -10 23871.9 1472.79  19
   2   4 -10 21902.1 1386.71  20
   2   4  -9 3123.22 452.022  11
  -2  -4   9 2284.69 488.680   8
  -2   4   9 3156.52 687.758   9
  -2   4   9 4669.76 521.170   3
  -2   4   9 2961.83 629.398   2
   2   4  -9 2649.86 616.900   1
  -2   4   9 3933.46 501.333   4
   2   4  -9 3435.14 430.013   3
   2  -4  -9 2579.04 578.464   6
  -2   4   9 3114.93 428.001  46
   2   4  -9 2334.77 380.058  47
   2   4  -9 2626.96 425.670  51
   2   4  -9 3172.54 439.608  37
  -2   4   9 2840.65 424.195  38
  -2   4   9 2319.71 419.643  36
   2   4  -9 2495.68 418.252  15
   2   4  -9 3465.73 472.330  12
  -2   4   9 2377.26 413.644  15
  -2   4   9 2967.22 493.207  17
  -2   4   9 2966.35 454.287  16
   2   4  -9 2598.06 435.617  14
  -2   4   9 2377.98 428.314  30
  -2   4   9 2525.18 445.369  25
  -2   4   9 2307.75 383.475  23
   2   4  -9 2802.47 419.572  25
   2   4  -9 2550.13 398.035  17
   2   4  -9 2477.34 410.045  20
   2   4  -9 2561.16 443.464  18
   2   4  -9 2591.82 418.692  19
  -2   4   8 10383.4 1248.60   9
   2   4  -8 11313.1 856.730  11
   2  -4  -8 9145.79 1143.22   6
  -2  -4   8 8195.96 948.938   8
  -2   4   8 14104.5 962.788   4
  -2   4   8 12804.0 870.299   3
   2   4  -8 12275.1 822.342   3
   2   4  -8 8591.55 1058.14   1
   2   4  -8 10499.1 1090.14   2
  -2   4   8 9898.55 1083.69   2
   2   4  -8 9143.57 798.334  47
  -2   4   8 10405.0 776.589  46
   2   4  -8 9556.18 852.786  51
  -2   4   8 10102.4 898.333  36
  -2   4   8 11092.1 866.993  38
   2   4  -8 10248.9 806.804  37
   2   4  -8 10126.3 817.088  15
   2   4  -8 9610.61 835.522  14
  -2   4   8 10233.1 856.325  15
   2   4  -8 10238.2 832.438  12
  -2   4   8 11025.4 850.690  16
  -2   4   8 10431.5 856.686  30
   2   4  -8 11130.3 849.484  25
  -2   4   8 8468.73 754.708  23
  -2   4   8 9424.83 861.662  25
   2   4  -8 9932.86 861.874  19
   2   4  -8 9905.75 835.798  18
  -2   4   8 9818.27 859.457  17
   2   4  -8 10910.2 849.517  17
   2   4  -8 8871.04 815.828  20
  -2  -4   7 4287.14 644.286   8
   2   4  -7 7879.00 707.319  11
  -2   4   7 4898.00 878.640   9
   2   4  -7 5198.58 855.267   9
   2   4  -7 4076.19 730.103   1
   2   4  -7 5943.78 570.382   3
   2  -4  -7 4086.60 705.735   6
  -2   4   7 5367.79 724.686   5
  -2   4   7 5886.70 582.856   3
  -2   4   7 4871.83 751.364   2
   2   4  -7 4644.37 734.424   2
  -2   4   7 6573.33 637.372   4
  -2   4   7 5602.77 554.670  46
   2   4  -7 4476.19 557.883  47
   2   4  -7 4884.24 587.998  51
  -2   4   7 5712.03 611.038  38
  -2   4   7 4923.90 619.564  36
   2   4  -7 5296.49 565.852  37
  -2   4   7 5092.10 601.061  15
   2   4  -7 5146.91 565.888  12
   2   4  -7 4571.39 563.861  14
  -2   4   7 5466.62 581.819  16
   2   4  -7 4725.52 560.142  15
  -2   4   7 4229.94 545.770  30
  -2   4   7 5180.31 642.906  25
  -2   4   7 5033.37 566.954  23
   2   4  -7 5847.15 603.956  25
   2   4  -7 4269.20 538.309  20
   2   4  -7 4717.99 581.937  19
   2   4  -7 5499.10 635.791  18
   2   4  -7 4515.89 534.940  17
  -2   4   7 5147.87 619.300  17
  -2  -4   6 16854.4 1287.86   8
  -2   4   6 18319.0 1628.28   9
   2  -4  -6 18652.6 1514.63   6
   2   4  -6 18694.2 1582.33   9
   2   4  -6 16908.5 1444.16   2
   2   4  -6 16323.2 1476.53   1
  -2   4   6 16138.7 1435.25   2
  -2   4   6 22983.9 1205.73   3
  -2   4   6 23037.6 1238.88   4
   2   4  -6 21673.8 1145.05   3
   2   4  -6 18212.9 1623.42   5
  -2   4   6 21670.4 1532.39   5
   2   4  -6 20024.6 1251.97  51
   2   4  -6 16704.6 1119.00  47
   2   4  -6 18692.1 1121.91  37
  -2   4   6 21398.3 1209.74  38
  -2   4   6 19000.8 1239.17  36
  -2   4   6 18841.5 1149.50  16
  -2   4   6 20252.7 1208.70  15
   2   4  -6 22603.4 1225.24  12
   2   4  -6 19057.4 1159.92  15
   2   4  -6 17630.4 1153.65  14
  -2   4   6 18830.3 1169.16  30
   2   4  -6 21588.7 1207.69  25
  -2   4   6 20246.5 1232.65  25
  -2   4   6 18782.1 1117.75  23
  -2   4   6 17527.0 1149.79  17
   2   4  -6 19162.1 1200.59  19
   2   4  -6 20133.0 1142.69  17
   2   4  -6 17931.1 1159.20  20
   2   4  -6 19267.3 1183.84  18
   2   4  -5-4.69126 127.679   9
  -2   4   5-213.692 149.446   9
   2   4  -5 165.406 221.400   1
   2   4  -5-50.8092 74.1293   3
  -2   4   5 159.166 114.866   3
   2   4  -5 191.958 187.622   5
   2   4  -5-40.8013 177.995   2
  -2   4   5 55.9939 90.9579   4
   2  -4  -5 78.6996 130.740   6
  -2   4   5-0.64693 243.047   2
  -2   4   5 72.4782 105.686   5
   2   4  -5 22.2100 132.977  51
   2   4  -5 253.724 175.944  47
   2   4  -5 136.797 148.045  37
  -2   4   5-72.9982 143.871  36
  -2   4   5-5.17830 90.5157  38
   2   4  -5 171.941 129.755  15
  -2   4   5-205.465 122.401  16
   2   4  -5-128.327 194.083  14
  -2   4   5 310.616 181.856  30
   2   4  -5 135.652 172.357  25
  -2   4   5 41.5841 84.9266  25
   2   4  -5 69.1245 146.839  20
   2   4  -5 141.335 172.116  18
   2   4  -5 164.988 203.705  19
   2   4  -5-65.1359 140.905  17
  -2   4   5-65.2291 140.393  17
  -2   4   4 2580.81 452.633  36
  -2   4   4 2246.07 378.341  18
   2   4  -4 2043.01 348.292  18
   2   4  -4 1781.00 313.813  17
  -2   4   4 1547.32 339.386  17
  -2   4   4 1975.90 404.583  19
   2   4  -4 1796.22 352.231  15
  -2   4   4 1713.70 314.393  16
   2   4  -4 1517.04 283.933  14
  -2   4   4 800.190 308.622   9
   2   4  -4 1289.55 350.012   9
  -2   4   4 1006.41 350.779   2
   2  -4  -4 1560.82 437.903   6
  -2   4   4 1429.40 393.159   5
  -2   4   4 1793.35 318.014   4
   2   4  -4 1703.73 521.352   5
   2   4  -4 1630.39 464.432   2
   2   4  -4 1194.92 376.209   1
  -2   4   3 16599.3 1467.72   9
   2   4  -3 15866.3 1445.34   9
   2   4  -3 14824.7 1406.70   1
   2   4  -3 15172.9 1456.89   5
   2   4  -3 15182.3 1379.81   2
  -2   4   3 18116.6 1399.61   5
  -2   4   3 13501.3 1318.54   2
  -2   4   2 11749.2 1185.02   9
   2   4  -2 10812.7 1189.21   9
  -2   4   2 10817.6 1121.09   5
   2   4  -2 11567.5 1206.42   2
   2   4  -2 9422.60 1119.54   1
  -2   4   2 10475.0 1142.54   2
   2   4  -2 10853.1 1211.25   5
   2   4  -1 6107.38 903.944   9
  -2   4   1 7054.64 883.716   9
   2   4  -1 6047.11 895.905   1
   2   4  -1 6676.73 922.614   2
  -2   4   1 7778.93 888.519   5
   2   4  -1 6371.54 930.798   5
  -2   4   1 5887.48 852.877   2
  -2   4   0-17.0098 169.978   9
   2   4   0 74.1197 213.949   9
   2   4   0-30.3898 123.887   1
   2   4   0 195.970 139.586   2
  -2   4   0-157.614 179.836   5
  -2   4   0-19.8248 176.589   2
   2   4   0-196.184 264.330   5
   2   4   1 76.7972 235.723   9
  -2   4  -1 565.298 298.395   9
  -2   4  -1 215.588 265.411   5
   2   4   1 140.624 154.297   2
   2   4   1 102.901 215.110   5
  -2   4  -1 141.924 121.795   2
   2   4   1 160.633 125.876   1
   2   4   2 2220.02 572.687   5
   2   4   2 2616.93 574.461   2
   2   4   2 2129.45 543.725   1
  -2   4  -2 2180.78 558.445   2
  -2   4  -2 3029.25 456.965  19
  -2   4  -2 2991.32 441.778  20
  -2   4  -2 3493.18 475.332  18
   2   4   2 2904.27 422.176  18
   2   4   2 2596.91 427.703  36
   2   4   2 2718.52 429.573  15
   2   4   2 2939.77 450.515  25
  -2   4  -2 2127.67 461.018   9
   2   4   2 2212.00 534.801   9
  -2   4  -3 2027.07 512.065   9
   2   4   3 1703.32 530.639   9
  -2   4  -3 2194.37 397.356   4
  -2   4  -3 1946.11 478.677   2
   2   4   3 2335.76 380.428   3
   2   4   3 1630.72 457.305   2
   2   4   3 1617.07 435.933   1
  -2   4  -3 2586.00 396.466   3
   2   4   3 1374.76 415.483   5
  -2   4  -3 2000.07 372.370  47
  -2   4  -3 2148.34 389.048  51
   2   4   3 1814.89 353.819  36
  -2   4  -3 2305.02 384.034  37
   2   4   3 1475.18 323.668  15
  -2   4  -3 1959.68 353.678  15
   2   4   3 2248.58 359.147  16
  -2   4  -3 1679.04 350.819  14
  -2   4  -3 2437.23 410.221  16
   2   4   3 1937.33 357.096  30
   2   4   3 1862.33 353.574  25
  -2   4  -3 2000.47 359.267  19
  -2   4  -3 2114.32 349.561  18
  -2   4  -3 2103.67 365.043  20
  -2   4  -3 2146.11 368.229  17
   2   4   3 1793.46 311.534  17
   2   4   4 933.084 378.095   9
  -2   4  -4 1658.30 417.959   9
   2   4   4 1256.64 440.760   1
   2   4   4 1623.73 283.329   3
  -2   4  -4 1605.76 301.088   3
  -2   4  -4 1112.83 268.429   4
   2   4   4 1179.08 415.947   2
  -2   4  -4 779.943 297.425   2
   2   4   4 813.126 361.220   5
  -2   4  -4 1062.97 254.218  51
  -2   4  -4 1228.31 297.342  47
   2   4   4 1783.85 309.549  38
  -2   4  -4 1102.05 258.608  37
   2   4   4 1189.74 310.027  36
   2   4   4 956.933 244.028  15
   2   4   4 1452.15 299.958  16
  -2   4  -4 1335.85 346.072  14
  -2   4  -4 1554.55 308.661  16
  -2   4  -4 1491.88 321.717  15
   2   4   4 994.985 263.592  30
   2   4   4 1100.20 301.214  25
   2   4   4 1628.13 356.709  23
  -2   4  -4 1243.45 254.479  17
   2   4   4 1381.65 293.856  17
  -2   4  -4 787.322 252.556  18
  -2   4  -4 1203.54 291.683  20
  -2   4  -4 1280.57 327.155  19
   2   4   5 6510.69 1034.35   9
   2   4   5 7458.07 958.101   2
  -2   4  -5 8522.48 1021.13   2
  -2   4  -5 9618.52 757.436   3
   2   4   5 7600.07 1025.51   1
   2   4   5 9763.96 752.188   3
  -2   4  -5 9016.33 750.214   4
   2   4   5 8326.59 1078.36   5
  -2   4  -5 7138.53 709.607  47
  -2   4  -5 8253.42 776.653  51
   2   4   5 8624.76 832.777  36
   2   4   5 10166.8 814.108  38
  -2   4  -5 7562.53 680.747  37
  -2   4  -5 8074.68 751.654  14
  -2   4  -5 8904.68 748.735  15
   2   4   5 7852.04 767.075  15
  -2   4  -5 8209.14 721.286  16
   2   4   5 9540.24 771.840  16
   2   4   5 8761.73 785.022  30
   2   4   5 7806.05 712.149  23
  -2   4  -5 11860.7 813.848  25
   2   4   5 7136.33 725.674  25
  -2   4  -5 7666.72 731.229  18
  -2   4  -5 8499.67 782.860  19
   2   4   5 8783.48 753.918  17
  -2   4  -5 8963.80 745.319  17
  -2   4  -5 7800.73 757.366  20
   2   4   6 20570.0 1902.40   9
   2   4   6 22062.9 1753.51   1
   2   4   6 26636.1 1294.66   3
  -2   4  -6 23894.1 1276.57   4
  -2   4  -6 19975.0 1587.07   2
  -2   4  -6 23674.9 1241.42   3
   2   4   6 20579.0 1710.71   5
  -2   4  -6 18824.3 1205.85  47
   2   4   6 30307.0 1293.47  46
  -2   4  -6 19318.7 1257.54  51
   2   4   6 22016.1 1394.18  36
  -2   4  -6 20705.8 1190.92  37
  -2   4  -6 20626.3 1221.40  16
  -2   4  -6 30765.9 1359.40  12
   2   4   6 23997.3 1297.08  16
  -2   4  -6 23411.4 1288.39  15
   2   4   6 18860.1 1268.05  15
   2   4   6 21562.5 1286.69  30
  -2   4  -6 26609.2 1289.51  25
   2   4   6 17115.3 1201.46  25
   2   4   6 19321.9 1190.93  23
  -2   4  -6 21323.4 1282.10  20
  -2   4  -6 18787.4 1223.22  18
  -2   4  -6 20598.8 1279.48  19
  -2   4  -6 22502.0 1241.61  17
   2   4   6 21491.7 1239.28  17
  -2   4  -7-161.288 193.360  11
   2  -4   7-139.309 187.310   8
   2   4   7-225.067 345.270   9
  -2   4  -7 54.1719 119.632   4
   2   4   7 418.861 354.888   5
  -2   4  -7-43.8067 109.842   3
   2   4   7 38.5114 214.965   1
  -2   4  -7 17.2260 165.301   2
   2   4   7 90.3212 135.496   3
  -2   4  -7-24.8453 128.950  51
  -2   4  -7 39.2631 92.3255  47
   2   4   7-277.578 134.848  46
   2   4   7 226.030 209.916  36
  -2   4  -7-169.013 66.3555  37
  -2   4  -7-54.6928 86.7451  15
  -2   4  -7-55.8294 83.1917  14
  -2   4  -7 103.650 113.373  16
  -2   4  -7 163.935 166.777  12
   2   4   7-57.7086 155.305  15
   2   4   7-149.890 148.188  30
   2   4   7-228.745 116.996  25
  -2   4  -7-136.353 167.616  25
   2   4   7 137.989 178.823  23
  -2   4  -7-4.55012 141.073  18
  -2   4  -7-57.7427 162.556  17
  -2   4  -7 145.525 155.145  20
   2   4   7-200.778 167.255  17
  -2   4  -7-160.287 191.232  19
  -2   4  -8 1839.58 378.384  11
   2   4   8 1182.56 565.235   9
   2  -4   8 1657.16 378.267   8
  -2   4  -8 1317.28 359.780   2
  -2   4  -8 2266.32 358.962   4
   2   4   8 2177.77 595.151   5
  -2   4  -8 1769.37 277.774   3
   2   4   8 2690.81 367.193   3
   2   4   8 1575.43 258.819  46
  -2   4  -8 1124.55 270.738  51
  -2   4  -8 1190.84 299.667  47
  -2   4  -8 1652.34 349.820  37
   2   4   8 1615.06 361.198  36
   2   4   8 1153.77 310.623  15
  -2   4  -8 1211.96 299.094  15
  -2   4  -8 1300.04 295.921  16
  -2   4  -8 1334.78 344.020  14
  -2   4  -8 1290.80 265.111  12
   2   4   8 1228.86 280.495  30
   2   4   8 1457.76 365.190  25
   2   4   8 1132.87 305.307  23
  -2   4  -8 2055.52 349.348  25
  -2   4  -8 1257.75 346.079  18
  -2   4  -8 1358.89 334.605  20
  -2   4  -8 1163.73 330.460  19
  -2   4  -8 1551.85 312.026  17
   2   4   8 1558.62 373.167  17
   2   4   9 41292.1 2909.56   9
   2  -4   9 45549.0 2306.90   8
  -2   4  -9 43038.7 1877.43  11
  -2   4  -9 36312.4 1877.26  51
  -2   4  -9 37030.4 1775.91  47
   2   4   9 46427.9 1803.18  46
  -2   4  -9 41345.2 1832.08  37
   2   4   9 39287.8 2054.61  36
   2   4   9 48864.8 2804.90   5
  -2   4  -9 44590.3 1932.49  15
  -2   4  -9 47076.4 1888.30  12
   2   4   9 36370.8 1917.72  15
  -2   4  -9 40487.0 1832.88  16
  -2   4  -9 39771.4 1875.90  14
   2   4   9 34655.6 1740.32  23
   2   4   9 35568.7 1892.10  25
  -2   4  -9 55892.4 1946.14  25
   2   4   9 41294.8 1871.98  17
  -2   4  -9 37744.7 1877.06  19
  -2   4  -9 34561.5 1808.92  18
  -2   4  -9 38452.2 1839.47  20
  -2   4  -9 41185.3 1813.03  17
  -2   4 -10 5996.56 630.203  11
   2   4  10 7571.80 1261.52   9
  -2   4 -10 5222.26 641.947  51
  -2   4 -10 5438.97 625.145  47
   2   4  10 6931.62 619.061  46
   2   4  10 5898.06 762.716  36
  -2   4 -10 6119.67 648.939  37
   2   4  10 8348.67 1187.79   5
  -2   4 -10 6293.52 676.308  14
  -2   4 -10 6039.90 635.278  16
   2   4  10 5055.89 659.558  15
  -2   4 -10 7167.95 682.832  12
  -2   4 -10 7777.80 679.319  25
   2   4  10 4408.43 560.168  23
   2   4  10 5670.87 714.641  25
   2   4  10 5539.01 618.685  17
  -2   4 -10 5289.81 620.438  20
  -2   4 -10 5448.42 657.699  18
  -2   4 -10 6171.17 644.778  17
  -2   4 -10 5201.44 641.178  19
  -2   4 -11 7951.52 754.607  11
  -2   4 -11 8943.94 889.147  51
  -2   4 -11 9030.90 787.560  47
   2   4  11 9868.65 776.055  46
   2   4  11 8543.11 923.541  36
  -2   4 -11 8611.08 824.162  14
  -2   4 -11 9578.13 826.672  16
   2   4  11 8241.19 870.230  15
   2   4  11 7899.24 757.640  23
   2   4  11 7802.89 802.387  25
  -2   4 -11 8588.66 792.724  20
  -2   4 -11 8015.04 809.118  18
   2   4  11 8557.94 778.449  17
  -2   4 -11 9807.30 825.123  17
  -2   4 -11 8536.45 839.092  19
  -2   4 -12 2772.49 449.640  11
   2   4  12 3042.16 560.756  36
  -2   4 -12 2289.62 450.010  51
   2   4  12 3396.45 457.475  46
  -2   4 -12 3002.14 437.165  47
   2   4  12 3381.04 472.853  17
   2   4  12 2324.32 455.684  15
  -2   4 -12 2508.01 513.980  12
  -2   4 -12 2817.66 423.728  16
   2   4  12 3554.11 479.665  24
   2   4  12 2413.76 425.731  23
   2   4  12 2752.35 496.102  25
  -2   4 -12 2751.91 485.259  19
  -2   4 -12 2532.75 482.627  18
  -2   4 -12 2917.22 455.907  20
  -2   4 -13 1907.07 379.907  11
   2   4  13 1592.32 420.447  36
   2   4  13 1955.51 356.502  46
  -2   4 -13 1751.53 333.662  47
  -2   4 -13 1737.15 382.783  51
   2   4  13 1782.68 391.273  17
  -2   4 -13 1615.94 340.484  16
   2   4  13 1821.17 411.595  15
   2   4  13 1907.86 393.509  23
   2   4  13 1889.33 357.433  24
   2   4  13 1338.26 356.670  25
  -2   4 -13 1912.03 370.685  20
  -2   4 -13 1274.25 329.834  19
  -2   4 -13 1519.16 340.908  18
  -2   4 -14 804.955 245.255  11
   2   4  14 546.101 238.129  36
   2   4  14 662.209 197.642  46
  -2   4 -14 919.219 307.681  51
  -2   4 -14 870.009 194.793  47
   2   4  14 791.649 261.143  15
  -2   4 -14 1323.18 308.936  16
   2   4  14 1083.83 279.887  17
   2   4  14 850.632 253.855  24
   2   4  14 1031.60 238.079  23
   2   4  14 820.132 293.558  25
  -2   4 -14 1013.86 276.712  20
  -2   4 -14 590.928 184.420  18
  -2   4 -14 1077.61 351.675  19
  -2   4 -15 1329.05 290.747  11
   2   4  15 1753.90 461.736  36
  -2   4 -15 1088.85 322.608  51
   2   4  15 1072.03 305.424  15
  -2   4 -15 1341.36 273.437  16
   2   4  15 1253.84 280.577  17
   2   4  15 1212.04 338.486  25
   2   4  15 1613.94 324.441  23
   2   4  15 1281.92 301.298  24
  -2   4 -15 1150.02 269.874  20
  -2   4 -15 1227.34 303.654  18
  -2   4 -15 1499.40 327.035  19
  -2   4 -16 3941.30 526.395  11
   2   4  16 4077.80 631.097  36
  -2   4 -16 4698.43 610.514  51
  -2   4 -16 6138.38 593.482  16
   2   4  16 3792.27 574.479  15
   2   4  16 4213.26 530.272  24
   2   4  16 3978.45 490.295  23
   2   4  16 3288.70 510.386  25
   2   4  16 5430.96 539.381  17
  -2   4 -16 4373.51 562.257  19
  -2   4 -16 3896.00 549.897  18
  -2   4 -16 5068.02 541.915  20
  -2   4 -17 2865.22 430.504  11
   2   4  17 2529.10 475.299  36
  -2   4 -17 2730.20 463.515  51
   2   4  17 2950.87 495.705  15
   2   4  17 3198.68 419.141  23
   2   4  17 2982.02 458.714  24
   2   4  17 2291.49 408.766  25
   2   4  17 3470.46 404.531  17
  -2   4 -17 3763.16 436.877  20
  -2   4 -17 2944.12 459.536  19
  -2   4 -17 2603.40 470.653  18
  -2   4 -18 11042.8 870.849  11
  -2   4 -18 14114.0 876.072  42
   2   4  18 9970.32 913.492  36
  -2   4 -18 10878.1 909.561  51
   2   4  18 10062.1 877.729  15
   2   4  18 11825.2 795.084  23
   2   4  18 12228.0 897.789  24
   2   4  18 9457.95 829.100  25
  -2   4 -18 10950.4 923.486  18
  -2   4 -18 11059.1 861.377  19
  -2   4 -19 3744.97 466.168  11
   2   4  19 3480.48 501.870  36
  -2   4 -19 4420.40 467.495  42
  -2   4 -19 2755.83 412.890  51
   2   4  19 3247.41 467.063  15
   2   4  19 4146.05 509.222  24
   2   4  19 4089.88 423.126  23
   2   4  19 2811.21 423.370  25
  -2   4 -19 3597.97 540.487  18
  -2   4 -19 3378.01 433.229  19
  -2   4 -20 206.788 151.267  11
   2   4  20 233.256 141.716  36
  -2   4 -20 405.726 128.856  42
  -2   4 -20 100.381 75.3383  51
   2   4  20 198.002 138.766  15
   2   4  20 119.080 74.4334  24
   2   4  20 179.206 71.7741  23
   2   4  20 250.612 66.7165  25
  -2   4 -20 342.801 122.542  19
  -2   4 -20 486.960 185.958  18
  -2   4 -21 1332.55 262.307  11
  -2   4 -21 1607.29 253.500  42
   2   4  21 1207.11 258.896  36
  -2   4 -21 1268.42 263.886  51
   2   4  21 1226.84 249.250  15
   2   4  21 1770.45 292.185  24
   2   4  21 1149.20 256.474  25
  -2   4 -21 1169.02 255.286  18
  -2   4 -21 1368.18 236.834  19
  -2   4 -22 765.122 189.881  11
  -2   4 -22 728.275 180.126  51
  -2   4 -22 976.128 171.621  42
   2   4  22 588.292 159.041  36
   2   4  22 536.803 127.883  15
   2   4  22 666.270 161.938  24
   2   4  22 665.228 166.734  25
  -2   4 -22 811.702 156.877  19
  -2   4 -22 691.316 159.072  18
  -2   4 -23 196.580 92.5689  11
  -2   4 -23 314.116 109.251  51
   2   4  23 344.178 127.488  36
   2   4  23 275.999 108.833  15
   2   4  23 110.244 55.7233  25
   2   4  23 284.194 92.9791  24
  -2   4 -23 274.013 116.028  18
   2  -4  23 219.386 78.0527  33
   2   4  24 309.306 89.6429  36
  -2   6  17 424.115 92.0830  23
  -2   6  17 511.274 95.7995  25
   2   6 -17 455.700 101.365  19
  -2   6  16 7028.07 455.445  25
  -2   6  16 6255.07 415.535  23
   2   6 -16 7622.63 510.008  19
  -2   6  15 509.296 114.258  15
   2   6 -15 460.219 121.498  20
   2   6 -15 597.481 158.201  19
  -2   6  15 376.578 101.457  17
   2   6 -15 406.226 94.9871  18
  -2   6  15 423.289 124.122  25
  -2   6  15 314.419 100.576  23
   2   6 -15 542.763 122.672  35
  -2   6  14 2091.39 243.953  15
   2   6 -14 2398.92 324.456  20
   2   6 -14 2229.36 312.271  19
   2   6 -14 2440.46 312.224  18
  -2   6  14 1680.90 232.786  17
  -2   6  14 2152.80 275.437  23
  -2   6  14 1705.46 270.409  25
   2   6 -14 2580.88 279.140  35
  -2   6  13 5514.54 433.825  15
   2   6 -13 5110.01 498.900  20
   2   6 -13 5692.87 498.934  18
  -2   6  13 4530.57 409.206  17
   2   6 -13 5389.85 525.742  19
  -2   6  13 4414.06 444.938  25
  -2   6  13 4761.56 421.903  23
   2   6 -13 6007.12 460.996  35
   2   6 -12 19195.4 908.615  35
  -2   6  12 18912.3 818.321  46
  -2   6  12 18987.4 912.164  15
  -2   6  12 15677.0 853.626  23
  -2   6  12 15478.3 918.660  25
   2   6 -12 17023.4 991.836  19
   2   6 -12 17483.9 997.019  20
   2   6 -12 18587.2 993.868  18
  -2   6  12 15896.5 884.002  17
   2   6 -11 1920.30 273.796  35
  -2   6  11 2060.55 255.995  46
  -2   6  11 2091.84 300.802  15
  -2   6  11 1963.93 311.932  25
  -2   6  11 1829.49 270.361  23
  -2   6  11 1752.51 288.943  17
   2   6 -11 1546.55 283.417  20
   2   6 -11 1939.32 312.412  18
   2   6 -11 2256.55 362.403  19
  -2   6  10 5768.56 448.570   3
   2   6 -10 4846.75 448.692  35
  -2   6  10 5120.40 422.967  46
  -2   6  10 4732.21 467.055  15
   2   6 -10 5515.75 479.331  12
  -2   6  10 3885.23 410.112  23
  -2   6  10 4452.15 486.010  25
   2   6 -10 4946.57 510.868  18
   2   6 -10 4754.46 526.573  19
   2   6 -10 4544.71 512.332  20
  -2   6  10 4274.61 473.815  17
   2   6  -9 1321.50 248.004   3
  -2   6   9 1099.90 207.839   3
   2   6  -9 906.265 192.730  35
  -2   6   9 908.317 182.810  46
   2   6  -9 670.759 201.885  14
   2   6  -9 1339.63 251.334  12
  -2   6   9 1007.35 218.001  15
  -2   6   9 770.581 196.773  25
  -2   6   9 957.089 212.977  23
   2   6  -9 1070.70 229.607  25
   2   6  -9 795.595 198.647  19
   2   6  -9 855.460 215.334  18
  -2   6   9 759.057 206.069  17
   2   6  -9 548.953 224.558  20
  -2   6   8 243.945 92.2886   3
   2   6  -8 297.035 91.2063   3
   2   6  -8 156.765 92.4381  37
   2   6  -8 268.755 104.063  35
  -2   6   8 282.152 73.2478  46
   2   6  -8 260.327 163.565  15
  -2   6   8 444.271 147.401  15
   2   6  -8 354.692 162.561  12
   2   6  -8 367.651 197.551  14
  -2   6   8 247.806 59.8766  23
   2   6  -8 163.421 71.2117  25
  -2   6   8 413.073 193.885  25
  -2   6   8 162.822 84.4011  17
   2   6  -8 324.727 112.002  19
   2   6  -8 138.332 83.2930  20
   2   6  -8 157.684 132.622  17
   2   6  -8 304.777 191.101  18
  -2   6   7 4328.79 455.407   3
   2   6  -7 4940.94 490.655   3
   2   6  -7 6223.46 503.520  35
   2   6  -7 4781.78 529.454  37
  -2   6   7 4936.87 448.613  46
  -2   6   7 4527.15 481.855  15
   2   6  -7 5860.74 506.534  12
   2   6  -7 5821.81 471.912  16
   2   6  -7 4352.27 505.419  15
   2   6  -7 4258.30 520.224  14
  -2   6   7 4719.14 476.084  23
   2   6  -7 5010.69 514.693  25
  -2   6   7 5130.38 535.614  25
   2   6  -7 4617.65 548.682  19
   2   6  -7 4848.35 564.518  20
  -2   6   7 4566.53 531.205  17
   2   6  -7 4555.90 519.251  18
   2   6  -7 4710.94 514.090  17
   2   6  -6 717.908 175.993   3
  -2   6   6 594.397 176.120   3
  -2   6   6 451.941 141.005  37
   2   6  -6 657.096 185.413  37
  -2   6   6 635.758 163.084  46
   2   6  -6 685.052 166.091  12
   2   6  -6 462.797 191.119  15
   2   6  -6 850.303 203.043  16
   2   6  -6 774.264 246.379  14
  -2   6   6 731.680 240.329  15
   2   6  -6 860.550 223.231  25
  -2   6   6 551.443 213.073  25
  -2   6   6 779.780 194.218  23
   2   6  -6 652.394 204.472  17
   2   6  -6 917.834 285.085  19
   2   6  -6 685.843 179.323  18
   2   6  -6 708.063 208.385  20
  -2   6   6 801.405 233.856  17
  -2   6   5 3138.00 386.142   3
   2   6  -5 3487.31 432.218   3
  -2   6   5 2445.43 369.365  37
   2   6  -5 3220.55 445.899  37
  -2   6   5 3562.38 377.736  46
   2   6  -5 2712.96 437.279  14
   2   6  -5 4078.24 419.407  12
   2   6  -5 3140.58 439.732  15
  -2   6   5 2797.09 381.575  15
   2   6  -5 3954.84 416.886  16
   2   6  -5 3319.47 424.853  25
  -2   6   5 3587.01 401.944  23
  -2   6   5 3039.10 420.695  25
   2   6  -5 3204.22 447.160  20
   2   6  -5 3199.65 434.995  17
  -2   6   5 2945.38 415.589  17
   2   6  -4 250.721 101.567   3
  -2   6   4 341.045 160.842   3
  -2   6   4 287.447 140.048  37
   2   6  -4 432.933 207.898  37
  -2   6   4 381.081 147.174  46
  -2   6   4 645.581 202.282  16
  -2   6   4 508.533 177.044  15
   2   6  -4 463.749 200.254  14
   2   6  -4 730.952 195.247  16
   2   6  -4 264.962 166.841  15
   2   6  -4 710.033 177.215  12
  -2   6   4 380.825 121.592  25
   2   6  -4 535.235 191.612  25
  -2   6   4 474.510 123.127  23
   2   6  -4 280.315 85.1200  17
  -2   6   4 436.692 176.741  17
  -2   6   3 4323.29 489.630   3
   2   6  -3 5535.30 559.054   3
   2   6  -3 5179.63 559.792  37
  -2   6   3 4145.92 490.448  37
  -2   6   3 6116.97 495.187  46
  -2   6   3 5318.53 544.737  16
  -2   6   3 5481.65 546.996  15
   2   6  -3 5296.23 588.244  15
   2   6  -3 6010.24 534.878  16
   2   6  -3 5500.44 582.352  14
  -2   6   3 5263.34 550.471  25
   2   6  -3 5245.13 554.784  25
   2   6  -3 5524.42 562.267  17
  -2   6   3 4678.72 550.164  17
  -2   6   2 10185.1 781.739   3
   2   6  -2 11151.7 817.717   3
   2   6  -2 10269.8 809.735  37
  -2   6   2 10211.2 796.213  37
  -2   6   2 12874.3 738.315  46
  -2   6   2 11815.5 830.898  15
  -2   6   2 11556.5 823.780  16
   2   6  -2 12762.9 800.602  16
   2   6  -2 12197.6 877.805  14
   2   6  -2 10907.7 848.941  15
  -2   6   2 11579.3 813.875  25
   2   6  -2 11574.5 850.912  25
   2   6  -2 10681.1 802.124  17
  -2   6   2 10336.6 824.263  17
  -2   6   1 31961.8 1509.31   3
   2   6  -1 33711.6 1551.57   3
  -2   6   1 32538.8 1546.87  37
   2   6  -1 33046.8 1574.24  37
  -2   6   1 40467.6 1580.72  38
  -2   6   1 39808.9 1417.40  46
   2   6  -1 39794.9 1675.62  14
   2   6  -1 33021.0 1598.97  15
  -2   6   1 34956.9 1543.54  16
  -2   6   1 35810.4 1562.32  15
   2   6  -1 35047.4 1595.98  25
  -2   6   1 38621.5 1574.34  25
  -2   6   1 32079.3 1561.78  17
   2   6  -1 35396.2 1584.87  17
   2   6   0 409.851 145.155  37
  -2   6   0 561.871 213.635  37
  -2   6   0 539.613 171.161  38
   2   6   0 987.236 225.663  17
  -2   6   0 538.642 193.534  17
   2   6   0 527.100 169.315  14
  -2   6   0 737.782 218.669  16
   2   6   0 211.668 104.956  15
  -2   6   0 908.084 234.838  15
   2   6   0 623.280 195.389  25
  -2   6   0 830.196 205.255  25
   2   6   0 523.178 266.311   3
  -2   6   0 489.610 188.804   3
   2   6   1 523.941 174.619  37
  -2   6  -1 701.546 190.220  37
  -2   6  -1 876.197 216.262  38
   2   6   1 827.754 226.742  17
  -2   6  -1 810.458 231.130  17
  -2   6  -1 763.575 188.513  15
  -2   6  -1 565.504 168.601  16
   2   6   1 703.518 205.560  15
   2   6   1 1199.35 230.901  14
   2   6   1 1102.26 276.085  25
  -2   6  -1 862.647 216.351  25
   2   6   1 798.515 211.435   3
  -2   6  -1 566.909 180.423   3
  -2   6  -2 78.0751 100.294  37
   2   6   2 161.060 107.298  37
  -2   6  -2 44.9686 91.7593  38
   2   6   2 188.255 133.800  17
  -2   6  -2 130.710 100.692  17
  -2   6  -2 199.575 108.498  15
  -2   6  -2 182.104 131.660  16
   2   6   2 95.3458 106.908  14
   2   6   2 169.760 122.193  15
   2   6   2 68.2158 151.102  25
  -2   6  -2 127.310 132.410  25
   2   6   2-26.6645 79.5922  23
   2   6   2-9.70172 94.3479   3
  -2   6  -2 77.8339 61.3366   3
  -2   6  -3 3866.73 474.721  37
   2   6   3 3506.91 460.161  37
  -2   6  -3 4521.82 478.577  35
  -2   6  -3 4335.78 499.314  17
   2   6   3 4066.59 478.317  17
  -2   6  -3 4311.16 468.189  16
  -2   6  -3 4235.46 492.900  15
   2   6   3 3954.08 512.874  15
  -2   6  -3 4639.56 481.683  25
   2   6   3 5041.96 480.642  23
   2   6   3 4016.01 498.190  25
  -2   6  -3 4031.39 463.790   3
   2   6   3 4251.85 474.296   3
  -2   6  -4 139.957 71.5375  37
   2   6   4 71.7452 73.3312  37
  -2   6  -4 286.747 126.010  35
  -2   6  -4 214.357 134.246  17
  -2   6  -4 452.327 190.426  18
   2   6   4 272.403 149.752  17
  -2   6  -4 275.405 147.003  16
   2   6   4 205.768 143.907  15
  -2   6  -4 171.094 82.5933  15
   2   6   4 192.549 109.397  25
   2   6   4 353.430 127.952  23
  -2   6  -4 319.376 115.148  25
  -2   6  -4 251.046 126.286   3
   2   6   4 153.374 77.1969   3
  -2   6  -5 2453.11 352.235  35
  -2   6  -5 1871.42 317.961  37
  -2   6  -5 2057.70 347.620  18
  -2   6  -5 2036.23 338.450  17
   2   6   5 2025.01 330.252  17
   2   6   5 2172.72 362.910  15
  -2   6  -5 2067.07 316.901  16
  -2   6  -5 2391.35 380.145  15
   2   6   5 2104.42 326.354  23
   2   6   5 1959.54 344.814  25
  -2   6  -5 2502.88 337.865  25
   2   6   5 2346.69 329.242   3
  -2   6  -5 1997.73 300.827   3
  -2   6  -6 8308.50 684.805  37
  -2   6  -6 8460.22 666.822  35
   2   6   6 8034.67 652.200  17
  -2   6  -6 8244.88 723.564  18
  -2   6  -6 8578.87 688.481  17
  -2   6  -6 8142.61 731.748  19
  -2   6  -6 8811.16 651.641  16
   2   6   6 7671.09 685.006  15
  -2   6  -6 10527.2 661.560  25
   2   6   6 7397.16 683.210  25
   2   6   6 7828.33 612.600  23
   2   6   6 8811.13 634.471   3
  -2   6  -6 9428.12 666.837   3
  -2   6  -7 8713.60 679.285  35
  -2   6  -7 8087.99 716.099  18
   2   6   7 8066.48 623.556  17
  -2   6  -7 9374.15 707.654  17
  -2   6  -7 9284.97 757.327  19
  -2   6  -7 9708.64 667.391  16
   2   6   7 8063.82 702.668  15
   2   6   7 7769.94 691.087  25
   2   6   7 8400.69 630.237  23
  -2   6  -7 9782.77 661.808   3
   2   6   7 10596.1 664.608   3
  -2   6  -8 917.679 207.534  35
   2   6   8 733.432 183.863  17
  -2   6  -8 657.162 237.552  19
  -2   6  -8 602.898 182.636  18
   2   6   8 826.839 245.390  15
  -2   6  -8 1014.19 193.536  16
   2   6   8 780.464 193.863  25
   2   6   8 832.892 198.140  23
  -2   6  -8 1039.81 201.458   3
  -2   6  -9 1820.97 282.873  35
  -2   6  -9 1882.05 337.640  18
  -2   6  -9 2084.40 345.067  19
   2   6   9 1918.46 268.901  17
   2   6   9 1637.87 296.666  15
  -2   6  -9 2246.28 278.239  16
   2   6   9 1950.52 284.202  23
   2   6   9 1806.64 323.146  25
  -2   6  -9 3121.15 317.875   3
   2   6  10 15466.2 930.863  15
  -2   6 -10 16439.5 913.073  35
   2   6  10 15098.7 910.620  25
   2   6  10 15636.4 847.061  23
  -2   6 -10 15861.4 951.731  18
  -2   6 -10 17003.3 971.209  19
   2   6  10 17435.5 830.795  17
   2   6  11 144.452 118.138  15
  -2   6 -11 388.717 145.047  35
   2   6  11 325.425 114.993  23
   2   6  11 217.956 122.525  25
  -2   6 -11 303.423 142.858  19
  -2   6 -11 346.656 112.072  18
   2   6  11 423.909 100.886  17
   2   6  12-87.7495 85.2106  15
  -2   6 -12 95.3939 93.6722  35
   2   6  12 83.8482 99.3011  25
   2   6  12 79.2702 107.113  23
  -2   6 -12 52.1640 97.6650  19
   2   6  12 35.0569 42.6566  17
  -2   6 -12 165.178 103.724  18
   2   6  13 409.751 147.713  15
  -2   6 -13 402.804 137.577  35
   2   6  13 441.035 141.250  25
   2   6  13 350.866 111.272  23
  -2   6 -13 480.830 159.743  18
  -2   6 -13 448.991 137.393  19
   2   6  14 59.0926 50.8314  15
   2   6  14-12.5910 53.8735  23
   2   6  14-93.9364 78.4697  25
  -2   6 -14-54.9806 52.0922  35
  -2   6 -14 44.8226 66.6394  18
  -2   6 -14 122.219 70.0130  19
   2   6  15 64.0133 55.2970  25
   2   6  15-4.81076 48.3150  23
  -2   6 -15 64.8618 61.7934  35
  -2   6 -15-36.8618 57.3977  18
   3  -1 -31 60.8870 50.4057  22
   3  -1 -31-93.8087 89.6778  51
   3   1 -30 1201.13 202.050  42
  -3  -1  30 1552.33 200.895  33
   3   1 -30 921.230 192.738  51
   3  -1 -30 817.373 172.127  51
  -3  -1  30 1319.11 193.775  27
   3   1 -30 773.574 164.714  22
   3  -1 -30 791.893 172.876  22
   3  -1 -30 1038.20 177.969  19
   3   1 -30 1603.82 211.991  18
   3  -1 -30 1310.38 179.545  18
   3   1 -30 1184.31 198.586  19
   3  -1 -29 644.058 173.975  10
   3   1 -29 569.203 166.459  42
   3   1 -29 621.400 177.327  51
   3  -1 -29 543.635 173.960  51
  -3  -1  29 697.396 187.683  33
   3   1 -29 681.323 199.513  26
   3   1 -29 664.198 178.562  22
  -3   1  29 700.662 145.802  24
   3  -1 -29 612.369 176.125  22
   3   1 -29 580.157 155.573  18
   3   1 -29 677.155 186.141  19
   3   1 -28 7523.00 703.862  10
   3  -1 -28 7768.11 680.616  10
   3   1 -28 7212.47 631.706  42
   3   1 -28 6858.01 635.147  51
   3   1 -28 7212.73 682.849  26
   3  -1 -28 6221.97 661.616  26
   3  -1 -28 6430.63 600.469  22
   3   1 -28 8402.59 669.615  22
  -3   1  28 7486.60 600.610  24
   3   1 -28 8288.87 634.127  18
   3   1 -28 7382.12 640.631  19
   3  -1 -27 121.738 109.451  10
   3   1 -27 2.32665 95.9652  10
   3   1 -27-40.7356 104.851  42
   3   1 -27-61.6956 120.108  51
   3   1 -27 49.1927 79.1159  26
   3  -1 -27 9.10618 123.154  26
   3   1 -27 76.2658 135.597  22
   3  -1 -27 58.3210 79.9853  22
  -3   1  27-7.00906 69.1853  24
   3   1 -27 161.295 142.400  18
   3   1 -27-16.0979 119.740  19
   3   1 -26-115.695 97.3852  10
   3  -1 -26 105.954 210.534  10
   3   1 -26 124.150 131.005  43
   3   1 -26 132.989 203.255  51
   3  -1 -26 8.60779 104.873  26
   3   1 -26-30.6083 140.598  26
   3   1 -26-12.0491 110.464  22
  -3   1  26 81.1344 92.5762  24
   3  -1 -26-14.8736 122.533  22
   3   1 -26 62.0822 98.7539  19
   3   1 -26 0.66171 87.3844  18
   3   1 -25 5992.41 728.499  10
   3  -1 -25 6547.29 711.837  10
   3   1 -25 6340.01 728.558  41
   3   1 -25 5466.33 649.704  43
  -3   1  25 8420.89 723.582  40
   3   1 -25 5617.07 676.224  51
   3  -1 -25 5137.23 668.747  26
   3   1 -25 5117.00 659.049  26
  -3   1  25 6255.66 656.934  24
   3   1 -25 5961.67 652.251  22
   3  -1 -25 5530.35 637.093  22
   3   1 -25 6651.07 695.696  18
   3   1 -24-141.483 128.863  51
   3  -1 -24 163.884 177.802  26
   3   1 -24 285.343 204.171  26
  -3   1  24 227.079 135.495  40
   3   1 -24-41.7092 131.728  41
   3   1 -24-77.5206 152.087  43
   3  -1 -24 127.488 124.827  22
   3   1 -24 108.889 136.339  22
  -3   1  24 92.9614 78.9321  24
   3  -1 -24 12.6421 140.389  10
   3   1 -24-35.9548 164.786  10
   3   1 -23 9917.98 900.054  51
   3   1 -23 8704.82 862.801  26
   3  -1 -23 8804.23 895.081  26
  -3   1  23 11716.2 922.322  40
   3   1 -23 10776.6 978.320  41
   3   1 -23 9670.96 887.085  43
  -3   1  23 10031.0 894.357  24
   3  -1 -23 9266.89 838.338  22
   3   1 -23 9557.81 851.960  22
   3  -1 -23 10554.6 932.059  10
   3   1 -23 9562.68 937.340  10
  -3   1  22 18847.7 1216.65  45
   3  -1 -22 18018.0 1291.60  26
   3   1 -22 18500.8 1290.60  26
  -3   1  22 23551.6 1337.00  40
   3   1 -22 17898.6 1212.59  43
   3   1 -22 18713.3 1298.50  41
   3  -1 -22 17933.1 1192.28  22
   3   1 -22 18293.3 1196.29  22
  -3   1  22 18568.7 1231.55  24
   3   1 -22 18466.7 1300.19  10
   3  -1 -22 19817.9 1300.67  10
   3   1 -21 3433.82 512.251  54
  -3   1  21 3368.89 490.971  45
   3  -1 -21 3171.47 526.277  54
   3  -1 -21 3130.07 517.754  26
   3   1 -21 3270.60 506.076  26
   3   1 -21 3649.22 572.435  41
   3   1 -21 2871.29 454.382  43
   3  -1 -21 3054.20 491.528  43
  -3   1  21 4157.99 545.527  40
  -3   1  21 3781.56 544.440  24
   3  -1 -21 3201.60 468.704  22
   3   1 -21 2861.27 407.609  22
   3   1 -21 3486.56 515.656  10
   3  -1 -21 2977.16 475.880  10
   3   1 -21 5524.02 589.782  11
  -3   1  21 4511.00 1047.97   7
  -3  -1  21 3272.52 871.810   7
   3   1 -20 83.4212 115.041  54
  -3   1  20 47.8847 113.272  45
   3  -1 -20 282.405 107.962  54
   3   1 -20-68.5577 74.9623  26
   3  -1 -20-98.7320 95.4467  26
   3   1 -20 104.535 104.035  41
   3   1 -20 227.400 109.682  43
   3  -1 -20 294.837 144.079  43
  -3   1  20 65.7087 78.4202  40
   3   1 -20 154.628 104.946  34
   3  -1 -20 32.1469 118.259  22
   3   1 -20 38.7889 69.8852  22
  -3   1  20 315.184 172.169  24
   3  -1 -20 73.9105 87.7585  10
  -3  -1  20-205.589 444.450   7
   3   1 -20 342.090 231.884  10
   3   1 -20-309.844 193.318  11
  -3   1  20-52.5238 226.858   7
  -3   1  19 48452.9 2035.00  45
   3  -1 -19 45930.2 2062.78  54
   3   1 -19 50977.9 2110.52  54
   3   1 -19 48598.1 2123.14  26
   3  -1 -19 45004.4 2087.03  26
   3   1 -19 45894.4 2018.69  43
   3   1 -19 60365.5 2244.69  34
  -3   1  19 56172.1 2150.29  40
   3   1 -19 45038.8 2090.86  41
   3  -1 -19 47835.2 2049.54  43
   3  -1 -19 43906.2 1952.69  22
  -3   1  19 47870.7 2085.77  24
   3   1 -19 50631.7 2019.38  22
  -3   1  19 47258.2 3256.61   7
   3  -1 -19 52939.0 2169.83  10
   3   1 -19 46212.1 2074.65  10
   3  -1 -19 49789.4 2720.57   6
  -3  -1  19 44815.2 3119.32   7
  -3   1  18 17683.0 1073.79  45
   3  -1 -18 17464.2 1097.73  54
   3   1 -18 14928.3 1030.16  55
   3  -1 -18 16859.7 1067.87  43
   3  -1 -18 12429.3 981.912  34
   3   1 -18 15428.2 1066.00  41
   3   1 -18 16405.0 1047.48  43
  -3   1  18 16019.0 1073.44  24
   3  -1 -18 14965.5 992.936  22
   3   1 -18 15759.2 1066.44  10
   3  -1 -18 13599.8 1308.92   6
  -3  -1  18 12674.2 1555.91   7
  -3   1  18 12372.5 1587.00   7
   3  -1 -18 15489.1 1067.47  26
   3  -1 -17 3203.87 660.636   6
  -3   1  17 3380.60 817.032   7
  -3  -1  17 2826.75 684.155   7
   3  -1 -16 29768.3 1892.82   6
  -3  -1  16 28960.2 2158.95   7
  -3   1  16 29237.1 2232.60   7
  -3  -1  16 31110.0 1803.04   8
  -3  -1  15 70187.2 3413.55   7
  -3   1  15 75627.0 3556.94   7
  -3  -1  15 73911.4 2957.70   8
  -3   1  14 55419.2 2931.35   7
  -3  -1  14 57352.6 2895.42   7
  -3  -1  14 58555.1 2456.99   8
  -3  -1  13 2375.03 404.637   8
  -3  -1  13 2825.64 602.159   7
  -3   1  13 2711.31 568.636   7
  -3  -1  12 2623.53 445.367   8
  -3   1  12 2758.31 531.918   7
  -3  -1  12 2966.12 568.275   7
  -3   1  11 14420.5 595.976   2
   3   1 -11 14094.1 632.556   1
  -3   1  11 9685.08 944.881   7
  -3  -1  11 10810.2 875.857   8
  -3  -1  11 9918.52 976.996   7
   3   1 -10 29.6087 62.2737   6
   3   1 -10 103.478 78.7035   1
  -3   1  10 28.6990 89.7116   2
  -3  -1  10-27.5380 145.017   8
  -3   1  10 171.992 162.008   7
  -3  -1  10 13.7951 136.015   7
  -3   1   9 46901.5 1499.93   2
   3   1  -9 44988.4 1476.23   1
  -3   1   9 38606.2 1927.53   7
  -3  -1   9 39280.1 1726.45   8
  -3  -1   9 39876.5 1938.66   7
   3   1  -8 84893.1 2655.11   1
  -3   1   8 81860.9 3159.75   7
  -3  -1   8 83786.5 3097.28   7
   3   1  -7 36498.8 1361.55   1
  -3   1   7 40894.3 1399.04   2
  -3   1   7 39163.8 1303.17   5
  -3   1   7 38378.4 1744.93   7
  -3  -1   7 39020.3 1658.65   7
   3   1  -6 238278. 5657.69   5
  -3   1   6 240762. 5538.97   2
  -3   1   6 230457. 5328.65   5
   3   1  -6 234487. 5498.73   1
  -3   1   6 241661. 6062.12   7
  -3  -1   6 225468. 5776.00   7
   3   1  -5 497.398 148.604   5
  -3   1   5 470.579 102.299   5
  -3   1   5 608.675 140.163   2
   3   1  -5 356.008 94.1182   1
  -3  -1   5 478.022 144.783   7
  -3   1   4 29091.8 914.818   5
  -3   1   4 28807.2 1069.45   2
   3   1  -4 27606.9 1048.88   1
   3   1  -4 27548.1 1008.92   2
   3   1  -4 28842.3 1095.30   5
  -3  -1   4 29257.9 1034.17   7
   3  -1  -4 27846.6 1143.19   6
  -3   1   3 122086. 2920.93   5
   3   1  -3 119310. 3127.34   1
   3   1  -3 121981. 3086.99   2
   3   1  -3 119494. 3186.50   5
  -3   1   3 124243. 3160.99   2
   3  -1  -3 121175. 3232.86   6
   3   1  -2 29473.0 1163.58   5
   3   1  -2 28985.1 1129.34   1
  -3   1   2 30011.5 994.452   5
   3  -1  -2 30620.1 1185.21   6
  -3   1   2 29576.3 1087.63   9
  -3   1   1 210221. 4693.67   5
   3   1  -1 198523. 4863.93   1
   3   1  -1 199725. 4931.54   5
   3  -1  -1 215089. 4939.37   6
  -3   1   1 214734. 4706.43   9
   3   1   0 97363.5 2807.88   5
   3   1   0 99183.7 2771.32   1
   3  -1   0 119654. 2618.02   8
  -3   1   0 105868. 2595.19   9
   3  -1   0 117086. 2837.42   6
   3   1   1 1590.10 203.629   2
   3  -1   1 1145.77 196.380   6
  -3   1  -1 1043.36 172.964   2
   3   1   1 1534.58 222.772   1
   3   1   1 929.737 209.089   5
  -3   1  -1 1561.92 168.719   9
   3  -1   1 1225.85 171.119   8
   3   1   1 1722.28 166.333   7
   3  -1   2 2625.56 264.445   6
  -3   1  -2 2490.41 287.437   2
   3   1   2 2381.00 294.278   5
   3   1   2 2702.52 275.524   1
   3   1   2 3008.10 270.850   7
   3  -1   2 2325.75 261.831   8
   3  -1   3 36436.3 1167.43   6
   3   1   3 36215.2 1231.61   1
  -3   1  -3 35010.4 1224.54   2
   3   1   3 34542.1 1300.92   7
   3   1   4-118.510 98.2599   1
  -3   1  -4 108.647 93.8444   2
   3  -1   4 65.3651 127.019   7
   3   1   4-97.3469 133.413   7
   3  -1   4 78.1627 100.836   8
   3   1   5 30181.2 1106.15   1
  -3   1  -5 27456.2 1064.09   2
   3  -1   5 29300.5 1554.17   7
   3   1   5 28975.9 1350.66   7
   3  -1   5 27406.8 1186.44   8
  -3   1  -6 13361.4 643.006   2
   3   1   6 13665.5 651.262   1
   3   1   6 12620.7 920.465   7
   3  -1   6 12507.1 788.780   8
   3  -1   6 10710.2 961.226   7
  -3   1  -7 4845.27 386.460   2
   3   1   7 5816.19 394.782   1
   3  -1   7 4451.03 666.912   7
   3   1   7 4744.77 640.036   7
  -3   1  -8 17684.6 782.862   2
   3  -1   8 14504.7 1267.60   7
   3   1   8 15836.7 1203.61   7
   3  -1   9 2222.71 490.265   7
   3   1   9 2131.64 463.075   7
   3   1  10 6302.79 815.188   7
   3  -1  10 6067.50 872.450   7
   3   1  11 383.892 229.683   7
   3  -1  11 807.116 403.799   7
   3  -1  12-160.030 423.749   7
   3   1  12-47.8001 144.927   7
   3  -1  13 1250.92 500.493   7
   3   1  13 1493.08 526.334   7
   3   1  14 109.667 294.020   7
   3  -1  14 329.199 265.937   7
   3  -1  15 3510.74 869.662   7
   3   1  15 4342.48 893.076   7
  -3   1 -16 4227.53 539.027  26
  -3  -1 -16 3509.43 542.811  26
   3  -1  16 3571.30 952.826   7
   3   1  16 3945.60 852.687   7
  -3   1 -16 4785.26 534.391  11
  -3   1 -16 3673.09 532.269  10
  -3  -1 -16 5364.75 583.554  10
  -3  -1 -16 4011.47 476.402  22
  -3   1 -16 3464.27 483.121  22
   3   1  16 4084.68 539.358  24
   3   1  16 4196.57 499.527  33
  -3   1 -16 3644.86 471.025  43
  -3   1 -16 3961.58 533.246  41
   3   1  17-96.8823 118.254  33
  -3  -1 -17 97.8024 139.797  26
  -3   1 -17-42.5873 232.458  26
  -3  -1 -17 233.247 140.467  10
   3  -1  17-147.745 225.789   7
  -3   1 -17 295.005 137.666  11
   3   1  17-27.7920 317.343   7
  -3   1 -17-100.412 181.867  10
   3   1  17 139.873 187.890  24
  -3  -1 -17 16.1587 68.7627  22
  -3   1 -17-74.1135 193.892  22
  -3   1 -17 294.353 191.764  41
  -3   1 -17-85.1907 100.667  43
  -3   1 -18 4449.36 592.779  26
  -3  -1 -18 3473.90 550.080  26
  -3   1 -18 4262.26 595.259  10
  -3  -1 -18 5182.84 625.703  10
   3  -1  18 4875.78 1095.55   7
  -3   1 -18 5288.40 592.362  11
   3   1  18 5778.94 1126.48   7
  -3  -1 -18 3991.49 520.664  22
   3   1  18 3999.77 543.397  24
  -3   1 -18 3567.53 516.103  22
   3   1  18 4535.41 538.894  33
  -3   1 -18 4079.86 516.682  43
   3   1  19 1110.46 287.295  33
  -3   1 -19 1308.68 319.241  43
  -3   1 -19 1425.15 317.358  51
  -3   1 -19 1043.90 313.807  26
  -3  -1 -19 987.821 348.523  26
  -3   1 -19 1318.63 342.014  22
   3   1  19 1350.84 319.446  24
  -3  -1 -19 1023.34 264.458  22
  -3   1 -19 1826.30 361.646  11
   3   1  19 2404.82 734.723   7
  -3   1 -19 2760.13 628.936  10
   3  -1  19 818.177 492.967   7
  -3  -1 -19 1395.76 336.081  10
  -3  -1 -20 506.271 173.550  10
  -3   1 -20 680.462 213.627  11
  -3   1 -20 474.760 232.376  10
  -3   1 -20 376.121 203.466  42
   3   1  20 329.891 161.476  33
  -3   1 -20 250.491 141.641  51
  -3   1 -20 116.842 94.4063  26
  -3  -1 -20 155.467 136.655  26
   3   1  20 252.545 179.149  24
  -3   1 -20 141.719 142.612  22
  -3  -1 -20 372.696 193.410  22
  -3   1 -20 450.699 139.350  19
  -3  -1 -21 1845.79 391.062  10
  -3   1 -21 1477.32 380.128  10
  -3   1 -21 2040.46 359.072  11
  -3   1 -21 1280.73 310.673  42
   3   1  21 1985.49 387.692  33
  -3   1 -21 1431.52 307.259  51
  -3   1 -21 1342.08 358.371  26
  -3  -1 -21 1082.82 328.932  26
  -3  -1 -21 1739.54 351.269  22
  -3   1 -21 1439.37 311.493  22
   3   1  21 1926.57 391.733  24
  -3   1 -21 2080.49 353.399  19
  -3  -1 -22 13206.0 999.715  10
   3   1  22 12904.0 929.477  33
  -3   1 -22 11614.8 954.745  42
  -3   1 -22 13040.0 972.923  51
  -3   1 -22 12256.8 1035.57  26
   3   1  22 12574.1 968.667  24
  -3  -1 -22 12055.1 949.142  22
  -3   1 -22 10784.8 946.672  22
  -3   1 -22 14615.6 968.698  19
  -3  -1 -23 3789.62 514.545  10
  -3   1 -23 5515.49 532.807  11
  -3   1 -23 4324.13 537.565  51
   3   1  23 3628.56 461.137  33
  -3   1 -23 3326.85 497.196  42
   3   1  23 3622.85 471.572  24
  -3  -1 -23 3981.78 527.814  22
  -3   1 -23 3428.38 512.759  22
  -3   1 -23 4508.46 512.186  19
  -3   1 -24 93.6560 107.598  51
   3  -1  24 122.460 149.767  33
  -3   1 -24-70.5812 139.509  22
   3   1  24 2.12680 119.977  24
  -3  -1 -24-11.7481 108.408  22
  -3   1 -24-116.992 199.599  18
  -3   1 -24 190.461 145.748  19
   3   1  24 148.941 65.3356  33
  -3   1 -24-33.9210 109.924  42
  -3   1 -25 19.5480 109.705  51
   3   1  25 66.0354 95.1419  33
   3  -1  25 181.696 111.347  33
  -3   1 -25 137.964 141.206  42
   3   1  25 241.549 86.1715  24
  -3   1 -25-60.7198 162.157  22
  -3  -1 -25 225.079 192.018  22
  -3   1 -25 114.283 101.370  18
  -3   1 -26 563.355 181.735  51
  -3  -1 -26 229.260 58.2286  51
   3  -1  26 368.373 120.389  27
  -3   1 -26 292.737 70.1927  42
   3  -1  26 348.128 146.818  33
  -3   1 -26 272.820 119.953  22
  -3  -1 -26 318.736 150.296  22
   3   1  26 262.394 80.5886  24
  -3   1 -26 257.389 150.371  18
  -3  -1 -27 201.380 83.9255  51
  -3   1 -27 315.404 134.209  51
   3   1  27 55.4795 49.9429  48
   3  -1  27 225.417 113.537  27
  -3  -1 -27 34.1071 55.7489  22
  -3   1 -27 442.118 161.078  22
   3   1  27 165.380 59.7534  24
  -3   1 -27 280.959 109.728  42
   3  -1  27 293.949 131.703  33
  -3   1 -27 237.255 101.056  18
  -3  -1 -28 2146.76 240.487  22
  -3   1 -28 2196.66 261.539  22
   3  -1  28 2669.96 254.651  33
  -3   1 -28 2222.37 247.087  18
  -3  -1 -28 1932.74 236.662  18
  -3   3  28 5582.19 407.223  36
   3   3 -28 5417.41 406.729  42
   3   3 -28 4310.60 377.966  51
  -3   3  28 5381.75 427.490  24
   3   3 -28 5778.28 404.762  19
   3   3 -27 19029.3 821.721  11
  -3   3  27 15409.9 836.636  36
   3   3 -27 15423.7 839.203  42
   3   3 -27 14416.0 833.878  51
  -3   3  27 17343.1 752.480  15
  -3   3  27 15043.2 865.931  24
   3  -3 -27 17195.3 786.063  22
   3   3 -27 17774.4 796.905  18
   3   3 -27 15494.1 848.530  19
   3   3 -26 2949.15 363.882  11
   3   3 -26 2384.13 337.400  42
  -3   3  26 2004.35 319.549  36
   3   3 -26 2281.55 358.878  51
  -3   3  26 2489.68 313.382  15
   3  -3 -26 2626.98 315.451  22
  -3   3  26 2603.08 383.726  24
   3   3 -26 2393.31 337.833  19
  -3   3  26 2691.54 326.898  17
   3   3 -26 2606.22 332.136  18
   3   3 -25 11.0766 83.2653  11
   3   3 -25 95.7933 83.1640  42
   3   3 -25 194.110 142.986  43
  -3   3  25 23.1697 107.822  36
   3   3 -25 166.596 160.169  51
  -3   3  25-40.8179 107.321  17
   3  -3 -25-11.5754 60.0139  22
  -3   3  25-17.9691 133.423  24
   3   3 -25-37.6741 57.6139  18
   3   3 -25 139.193 152.784  19
   3   3 -24 1546.40 284.695  11
   3   3 -24 1637.96 257.968  43
  -3   3  24 1497.32 308.030  36
   3   3 -24 1650.65 344.029  51
  -3   3  24 1763.43 321.083  17
   3  -3 -24 1541.11 281.283  22
  -3   3  24 1606.42 328.145  24
   3   3 -24 1527.35 307.971  19
   3   3 -24 1441.10 271.451  18
   3   3 -23 20875.4 1215.82  11
   3   3 -23 18899.9 1258.58  51
  -3   3  23 17985.2 1196.90  24
   3  -3 -23 18737.7 1079.43  22
  -3   3  23 18796.3 1100.03  17
   3   3 -23 19406.1 1175.81  18
   3   3 -23 18246.3 1231.93  19
  -3   3  23 18482.6 1214.30  36
   3   3 -23 21815.2 1168.35  43
   3   3 -22 6405.54 669.714  11
  -3   3  22 5884.63 692.000  45
   3   3 -22 5585.13 681.036  51
  -3   3  22 6043.48 690.759  24
   3  -3 -22 6164.44 607.117  22
   3   3 -22 6724.50 611.886  20
   3   3 -22 5941.53 699.510  19
   3   3 -22 5680.94 634.713  18
  -3   3  22 5606.57 659.104  36
   3   3 -22 6741.08 645.255  43
   3   3 -22 6306.44 717.131  41
   3   3 -21-102.456 182.338  11
  -3   3  21-33.8175 80.0226  45
   3   3 -21 46.2529 91.6892  51
  -3   3  21-139.008 159.753  24
  -3   3  21 16.9437 94.5284  23
   3  -3 -21 230.823 130.385  22
   3   3 -21 56.2480 129.663  19
   3   3 -21 75.2179 131.885  20
   3   3 -21 63.1203 130.608  18
   3   3 -21 44.3953 112.843  41
   3   3 -21-1.73240 121.176  43
  -3   3  21-95.9077 195.982  40
  -3   3  21 90.2010 135.351  36
   3   3 -20 1399.04 339.791  11
   3   3 -20 1280.13 363.764  51
  -3   3  20 1422.58 346.521  45
  -3   3  20 1234.76 297.393  23
  -3   3  20 1164.76 341.628  24
   3  -3 -20 1302.19 303.716  22
   3   3 -20 1279.65 324.770  18
   3   3 -20 1282.65 301.486  20
   3   3 -20 1387.10 351.060  19
  -3   3  20 1452.39 348.513  36
   3   3 -20 2201.74 454.597  43
  -3   3  20 1076.68 314.685  40
   3   3 -20 1330.16 337.848  41
   3   3 -19 2540.67 466.084  11
  -3   3  19 3244.39 457.644  46
   3   3 -19 2561.82 477.316  51
  -3   3  19 2865.63 510.676  45
  -3   3  19 2831.60 427.335  23
   3  -3 -19 2672.00 397.205  22
  -3   3  19 2589.23 455.419  24
   3   3 -19 2374.55 484.759  19
   3   3 -19 2551.98 420.434  20
   3   3 -19 2941.71 489.647  18
   3   3 -19 2878.94 470.761  41
   3   3 -19 3290.32 466.903  43
  -3   3  19 2509.62 482.087  40
   3   3 -18 39221.9 1916.29  11
   3  -3 -18 47958.0 3118.90   6
  -3   3  18 39220.3 1749.57  46
  -3   3  18 38150.3 1961.28  45
   3   3 -18 38010.4 1997.70  51
   3   3 -18 36822.2 1852.77  41
  -3   3  18 35503.4 1873.87  40
   3   3 -18 45678.8 1917.31  43
  -3   3  18 37610.5 1739.67  23
   3  -3 -18 40631.1 1782.84  22
  -3   3  18 34367.7 1815.16  24
   3   3 -18 37678.1 1796.28  20
   3   3 -18 39539.1 2041.54  19
   3   3 -18 38989.8 1892.29  18
   3   3 -17 893.125 283.292  11
  -3  -3  17 1193.30 361.165   8
  -3   3  17 678.055 459.415   9
   3   3 -17 697.890 197.366  51
  -3   3  17 1034.66 282.854  45
  -3   3  17 810.424 209.962  46
   3   3 -17 1239.91 327.624  41
  -3   3  17 931.390 259.223  40
   3  -3 -17 822.829 412.870   6
   3   3 -17 675.737 226.359  12
  -3   3  17 1289.99 314.909  24
  -3   3  17 826.835 247.686  23
   3  -3 -17 1068.73 252.611  22
   3   3 -17 883.866 255.889  18
   3   3 -17 859.282 239.745  20
   3   3 -17 767.662 298.297  19
   3  -3 -16 44155.6 2933.83   6
   3   3 -16 40397.5 1980.24  11
  -3   3  16 45275.4 3063.42   9
  -3  -3  16 43815.4 2573.89   8
   3   3 -16 60449.8 2054.74  47
  -3   3  16 44645.0 1858.18  46
  -3   3  16 46807.6 2123.68  45
   3   3 -16 50847.0 2039.77  55
   3   3 -16 42304.1 2084.23  51
   3   3 -16 45233.9 2008.30  41
  -3   3  16 38116.0 1926.42  40
   3   3 -16 48772.3 2049.77  12
  -3   3  16 41788.3 1881.12  23
   3  -3 -16 50898.5 1985.34  22
  -3   3  16 41181.7 1972.33  24
   3   3 -16 44004.5 2008.14  18
   3   3 -16 42189.5 1923.09  20
   3   3 -16 45013.4 2178.23  19
  -3   3  15 112.264 255.766   9
   3   3 -15 176.881 98.3281  11
  -3  -3  15 229.762 199.638   8
   3  -3 -15 344.700 299.728   6
   3   3 -15 427.765 250.398  51
  -3   3  15 151.595 76.6565  46
  -3   3  15 620.524 193.685  45
   3   3 -15 661.326 249.770  55
  -3   3  15 134.391 157.225  40
   3   3 -15 65.1228 195.020  41
   3   3 -15 195.366 75.4759  12
  -3   3  15 62.4104 119.929  30
  -3   3  15 347.298 150.095  24
   3   3 -15 375.793 204.408  19
   3   3 -15 197.470 157.313  20
   3   3 -15-14.3163 137.874  18
   3  -3 -15 208.992 89.9370  22
   3   3 -14-0.75622 143.030  11
  -3   3  14 109.160 223.872   9
  -3  -3  14-33.9456 228.121   8
   3  -3 -14 2.54648 297.476   6
   3   3 -14 57.9711 131.249  51
  -3   3  14 39.4071 85.1238  46
  -3   3  14 44.1266 118.032  36
  -3   3  14 27.2895 108.069  40
   3   3 -14 67.9655 175.324  14
   3   3 -14 10.9243 101.826  12
  -3   3  14 117.986 102.451  30
  -3   3  14 371.655 233.437  24
   3  -3 -14 431.359 191.369  22
   3   3 -14 159.305 94.2365  20
   3   3 -14-61.5516 118.773  19
   3   3 -14 455.627 224.303  18
   3   3 -13 1057.12 257.788  11
  -3   3  13 1614.89 523.541   9
  -3  -3  13 536.934 245.139   8
  -3   3  13 755.670 184.267  46
   3   3 -13 1156.36 305.112  51
  -3   3  13 1028.29 283.004  36
  -3   3  13 1007.02 290.696  40
   3   3 -13 627.183 196.730  12
   3   3 -13 884.911 208.658  25
   3   3 -13 780.719 283.228  20
   3   3 -13 983.931 246.562  19
   3  -3 -13 842.965 346.460   6
  -3   3  12 6840.72 1065.99   9
  -3  -3  12 6591.56 856.570   8
   3  -3 -12 5892.62 895.403   6
  -3   3  11 520.661 234.056   9
  -3  -3  11 619.358 270.304   8
   3   3 -11 946.354 309.640   1
  -3   3  11 1176.62 314.464   2
   3  -3 -11 912.865 332.399   6
  -3  -3  10-73.6148 164.918   8
  -3   3  10 465.456 363.950   9
   3   3 -10-44.1997 128.790   1
   3  -3 -10 19.8194 122.582   6
  -3   3  10 113.329 112.800   5
  -3   3  10 52.4603 176.727   2
   3  -3  -9 44661.0 2434.35   6
  -3   3   9 49934.1 2645.22   9
  -3   3   9 45965.8 2189.79   2
  -3   3   9 48863.7 2157.62   5
   3   3  -9 44756.6 2204.43   1
   3   3  -8 166.808 153.323   9
  -3   3   8 343.865 142.487   9
   3   3  -8 254.801 180.444   2
   3   3  -8 233.701 165.537   1
  -3   3   8 528.180 261.366   2
   3  -3  -8 464.318 252.887   6
  -3   3   8 516.635 209.467   5
   3   3  -8 90.4366 136.579   5
   3  -3  -7 27292.8 1748.00   6
  -3   3   7 28501.7 1804.05   9
   3   3  -7 30667.8 1771.99   9
  -3   3   7 29303.2 1671.01   2
   3   3  -7 30600.9 1638.13   2
   3   3  -7 28428.6 1656.70   1
   3   3  -7 29497.8 1829.29   5
  -3   3   7 31054.9 1583.68   5
  -3   3   6 11621.7 1103.14   9
   3  -3  -6 10645.5 1017.34   6
   3   3  -6 12032.1 1063.88   9
   3   3  -6 11398.2 1094.75   5
  -3   3   6 11888.7 1041.10   2
   3   3  -6 12419.7 1035.90   2
   3   3  -6 10789.2 993.391   1
  -3   3   6 13807.0 993.788   5
   3  -3  -5 15586.1 1196.15   6
   3   3  -5 15623.9 1253.28   9
  -3   3   5 17185.5 1311.26   9
   3   3  -5 16021.6 1202.76   1
  -3   3   5 16134.9 1120.02   5
   3   3  -5 17087.6 1222.08   2
  -3   3   5 15338.5 1189.66   2
   3   3  -5 16896.9 1298.47   5
  -3   3   4 2538.41 470.771   9
   3   3  -4 1609.63 349.870   9
   3   3  -4 2248.24 419.999   1
   3   3  -4 2184.30 455.472   5
  -3   3   4 2108.66 426.096   2
   3  -3  -4 2164.32 412.662   6
   3   3  -4 2235.93 447.331   2
  -3   3   4 2346.09 416.810   5
   3  -3  -3 64245.0 2493.01   6
   3   3  -3 63557.8 2696.09   9
  -3   3   3 65893.3 2653.04   9
   3   3  -3 57652.4 2610.37   1
   3   3  -3 65415.2 2626.29   2
  -3   3   3 64832.4 2501.75   5
  -3   3   3 61433.7 2676.80   1
  -3   3   3 61939.8 2635.95   2
   3   3  -3 62229.6 2672.89   5
   3   3  -2 5074.04 700.769   9
   3  -3  -2 5119.09 594.920   6
  -3   3   2 5364.14 657.995   9
   3   3  -2 5881.05 717.736   1
  -3   3   2 6331.10 662.877   5
   3   3  -2 5361.05 685.498   2
  -3   3   2 4526.77 628.097   2
   3   3  -2 5648.32 707.038   5
  -3   3   2 5147.95 686.739   1
  -3   3   1 20983.1 1289.14   9
   3   3  -1 19160.3 1382.28   9
   3  -3  -1 18855.3 1174.01   6
  -3   3   1 17762.3 1315.56   2
  -3   3   1 19767.5 1233.62   5
   3   3  -1 18068.9 1316.98   1
  -3   3   1 18896.3 1352.60   1
   3   3  -1 18176.9 1321.40   5
   3   3  -1 17625.2 1277.80   2
   3  -3   0 9804.14 844.068   6
   3  -3   0 12366.8 763.688   8
  -3   3   0 9343.44 857.080   9
   3   3   0 9069.80 935.813   9
  -3   3   0 8243.36 897.395   1
   3   3   0 9365.54 902.102   2
  -3   3   0 8078.23 879.516   2
   3   3   0 8684.68 895.956   5
  -3   3   0 8770.82 837.705   5
   3   3   0 7656.58 854.679   1
  -3   3  -1 9202.52 805.626   9
   3   3   1 7820.65 887.907   9
   3  -3   1 10652.6 737.648   8
   3  -3   1 10601.5 797.840   6
   3   3   1 8181.67 880.468   1
   3   3   1 7345.80 854.769   5
   3   3   1 8210.78 869.598   2
  -3   3  -1 7947.46 846.664   1
  -3   3  -1 8225.59 821.398   5
  -3   3  -1 7894.50 851.658   2
   3   3   2 19387.5 1469.52   9
  -3   3  -2 23258.9 1323.58   9
   3  -3   2 22651.6 1211.39   8
   3   3   2 20157.0 1372.90   2
   3   3   2 20259.8 1431.63   5
   3   3   2 20040.2 1421.29   1
  -3   3  -2 18728.2 1330.67   2
  -3   3  -2 20572.4 1327.46   5
   3  -3   3 62548.5 2308.92   8
   3   3   3 52878.0 2691.60   9
  -3   3  -3 64425.6 2465.50   9
   3   3   3 57108.2 2612.55   5
   3   3   3 56278.4 2569.37   1
   3   3   3 62600.4 2547.78   2
  -3   3  -3 56216.7 2489.50   2
   3   3   4 23089.9 1708.36   9
   3  -3   4 25807.7 1390.35   8
   3   3   4 24599.8 1566.74   1
  -3   3  -4 22287.0 1464.28   2
   3   3   4 24467.9 1512.66   2
   3   3   4 21930.9 1577.42   5
   3   3   5 15253.1 1379.64   9
   3  -3   5 16637.1 1130.67   8
   3  -3   5 16242.7 1487.56   7
   3   3   5 15737.8 1306.26   5
   3   3   5 16295.2 1212.71   2
  -3   3  -5 15693.4 1172.56   2
   3   3   5 16347.6 1243.76   1
   3   3   6 9813.41 1142.61   9
   3  -3   6 10365.3 937.115   8
   3  -3   6 11050.1 1212.52   7
   3   3   6 11375.2 1030.83   1
   3   3   6 10288.1 1091.28   5
  -3   3  -6 9469.70 919.522   2
   3   3   7 1291.70 478.779   9
   3  -3   7 696.585 266.396   8
   3  -3   7 1681.91 595.666   7
   3   3   7 1102.35 375.029   5
  -3   3  -7 699.042 274.366   2
   3   3   7 918.836 279.079   1
   3   3   8 3139.23 724.676   9
   3  -3   8 3189.30 704.243   7
   3  -3   8 2743.71 503.375   8
  -3   3  -8 3506.44 529.737   2
   3   3   8 3387.62 564.762   1
   3   3   8 2642.77 602.988   5
   3  -3   9 2149.05 490.850   8
   3  -3   9 2731.33 659.595   7
   3   3   9 2725.90 632.625   9
  -3   3  -9 2937.78 489.982   2
   3   3   9 3093.30 527.249   1
   3   3   9 2963.09 630.318   5
   3   3  10 7961.41 780.806  36
  -3   3 -10 6193.39 659.172  18
   3   3  10 5984.81 1005.22   9
   3  -3  10 6250.22 1055.93   7
   3   3  10 6479.41 950.156   5
   3  -3  11 107.224 344.421   7
  -3   3 -11 186.479 141.046  11
   3   3  11 212.690 365.487   9
   3   3  11 153.121 140.192   5
   3   3  11 278.990 158.488  46
   3   3  11 415.474 240.709  45
  -3   3 -11 270.641 96.7433  51
  -3   3 -11 320.591 174.343  14
  -3   3 -11 165.069 163.403  12
  -3   3 -11-27.6823 103.180  16
   3   3  11 10.9320 121.479  23
   3   3  11 98.8633 115.509  24
  -3   3 -11 171.708 131.325  18
  -3   3 -11 617.690 236.096  20
  -3   3 -11 89.3016 137.374  19
   3   3  12 598.594 356.040   9
  -3   3 -12 734.416 260.020  11
   3  -3  12 1051.69 370.305   7
   3   3  12 1161.14 512.305   5
  -3   3 -12 824.922 268.115  51
   3   3  12 610.287 184.627  46
   3   3  12 712.808 170.005  45
  -3   3 -12 240.408 149.283  16
  -3   3 -12 1090.03 297.910  22
   3   3  12 941.726 219.404  23
   3   3  12 910.742 283.384  24
  -3   3 -12 955.063 224.762  20
  -3   3 -12 439.290 174.346  18
  -3   3 -12 993.386 308.632  19
   3  -3  13 7721.24 1267.23   7
  -3   3 -13 8561.25 783.937  11
   3   3  13 8865.48 1265.08   9
   3   3  13 10241.0 1225.92   5
   3   3  13 8901.57 718.725  46
   3   3  13 9225.89 828.481  45
  -3   3 -13 8413.02 812.973  51
  -3   3 -13 9385.96 835.126  16
   3   3  13 9019.24 752.365  23
   3   3  13 8412.51 803.739  24
  -3   3 -13 9551.18 845.588  22
  -3   3 -13 7734.47 811.784  18
  -3   3 -13 8159.56 796.178  19
  -3   3 -13 12162.8 860.249  20
  -3   3 -14 9034.87 807.557  11
   3   3  14 10410.7 1420.63   9
   3  -3  14 11626.2 1597.96   7
   3   3  14 13414.8 1470.46   5
   3   3  14 9636.76 854.886  45
  -3   3 -14 9419.54 883.164  51
  -3   3 -14 10463.1 901.618  16
   3   3  14 9368.43 774.998  23
  -3   3 -14 9932.20 890.797  22
   3   3  14 9710.86 883.296  24
  -3   3 -14 8577.61 867.601  18
  -3   3 -14 8469.72 811.020  19
  -3   3 -15 31500.7 1665.78  11
  -3   3 -15 32819.6 1769.96  51
  -3   3 -15 34944.0 1763.66  16
   3   3  15 31542.1 1729.79  24
   3   3  15 35967.9 1623.69  23
  -3   3 -15 34960.0 1801.46  22
  -3   3 -15 34187.7 1746.17  19
  -3   3 -15 32610.0 1814.11  18
  -3   3 -16 350.162 152.548  11
  -3   3 -16 538.587 220.352  42
  -3   3 -16 624.612 250.195  51
  -3   3 -16 869.990 306.145  16
  -3   3 -16 939.602 300.432  22
   3   3  16 695.986 245.486  24
   3   3  16 591.432 192.839  23
  -3   3 -16 544.722 223.882  19
  -3   3 -16 674.769 270.393  18
  -3   3 -17 24693.6 1443.11  11
  -3   3 -17 22475.8 1369.34  42
  -3   3 -17 24698.4 1492.78  51
  -3   3 -17 28413.1 1527.40  16
   3   3  17 24556.8 1492.09  24
  -3   3 -17 26508.3 1518.34  22
   3   3  17 29294.0 1357.73  23
  -3   3 -17 23133.2 1519.20  18
  -3   3 -17 25954.4 1453.04  19
  -3   3 -18 75.9009 93.7621  11
   3   3  18 417.579 269.873  36
  -3   3 -18 144.557 129.916  42
  -3   3 -18 392.361 212.339  51
  -3   3 -18 312.563 186.772  16
   3   3  18 179.017 52.9866  23
  -3   3 -18 247.787 203.240  22
   3   3  18 268.665 255.406  24
  -3   3 -18-110.021 164.208  18
  -3   3 -18 191.914 112.168  19
  -3   3 -19 11280.6 925.475  11
  -3   3 -19 10057.6 869.020  42
   3   3  19 10401.8 939.927  36
  -3   3 -19 10981.5 901.453  51
  -3   3 -19 14005.3 941.051  16
   3   3  19 10658.5 929.174  24
  -3   3 -19 12014.0 961.087  22
  -3   3 -19 11439.6 891.107  19
  -3   3 -19 10009.2 929.983  18
  -3   3 -20 52.1918 105.976  11
  -3   3 -20 354.437 228.254  51
  -3   3 -20 293.555 138.859  22
   3   3  20 72.0438 115.688  24
  -3   3 -20-48.7717 110.850  18
  -3   3 -20 334.210 175.671  19
  -3   3 -20 144.608 109.611  42
   3   3  20-31.3784 132.911  36
  -3   3 -21 116.269 143.149  11
  -3   3 -21 80.8897 130.327  51
   3   3  21-93.3747 118.002  24
  -3   3 -21 16.0693 127.703  18
  -3   3 -21-140.959 138.404  19
   3   3  21 75.4293 77.2517  36
  -3   3 -21 48.4091 85.1050  42
  -3   3 -22-48.1885 127.520  11
  -3   3 -22 111.616 126.902  51
   3   3  22-149.175 153.613  24
  -3   3 -22 58.1110 134.907  18
  -3   3 -22 235.443 161.022  19
   3   3  22 100.051 110.571  36
  -3   3 -22-108.744 120.705  42
  -3   3 -23 84.7634 98.4721  11
  -3   3 -23 2.69075 61.5633  51
   3   3  23 62.9960 69.3612  36
  -3   3 -23-62.6872 97.2521  42
   3   3  23 30.0600 66.8003  24
  -3   3 -23-95.6872 99.1864  19
  -3   3 -23 58.7127 99.0924  18
  -3   3 -24 950.469 189.865  11
  -3   3 -24 833.757 169.070  51
   3   3  24 877.068 202.245  36
  -3   3 -24 646.071 147.833  42
   3   3  24 815.978 199.469  15
   3  -3  24 731.993 169.350  33
   3   3  24 1015.70 235.295  24
   3   3  24 399.008 149.401  25
  -3   3 -24 721.623 182.569  18
  -3   3 -25 324.583 115.935  11
  -3   3 -25 332.628 113.457  51
  -3   3 -25 225.946 122.183  42
   3  -3  25 271.437 91.5763  33
   3   3  25 350.934 97.6481  36
   3   3  25 111.192 50.1046  15
   3  -3  25 256.486 97.7934  27
   3   3  25 273.029 105.564  24
  -3   3 -25 183.813 51.6756  18
  -3   5  22 107.753 59.7883  36
  -3   5  22 140.874 69.0685  25
   3   5 -22-62.3267 89.1574  11
   3   5 -22-91.5482 69.8063  19
  -3   5  21 179.173 68.6841  36
  -3   5  21 483.788 124.906  17
   3   5 -21 124.055 81.1550  19
   3   5 -21 301.578 85.7342  18
   3   5 -21 377.406 95.4859  20
  -3   5  21 40.1026 77.4428  25
  -3   5  21 354.090 105.628  23
   3   5 -21 361.370 100.835  11
  -3   5  20 1782.96 285.550  36
  -3   5  20 2300.45 268.659  17
   3   5 -20 2235.04 317.885  19
   3   5 -20 2344.93 307.047  18
   3   5 -20 2691.90 315.121  20
  -3   5  20 2753.34 299.023  15
  -3   5  20 2108.72 269.179  23
  -3   5  20 1981.90 284.146  25
   3   5 -20 2395.02 303.661  11
  -3   5  19 2305.98 349.893  36
   3   5 -19 2503.40 373.759  19
   3   5 -19 2308.96 317.762  20
  -3   5  19 2352.34 303.191  17
   3   5 -19 2592.57 361.690  18
  -3   5  19 2851.86 319.343  15
  -3   5  19 2057.45 294.975  23
  -3   5  19 2093.68 314.789  25
   3   5 -19 2445.68 344.558  11
   3   5 -18-11.6708 114.721  11
  -3   5  18 20.8432 123.631  36
   3   5 -18 49.5057 124.014  51
  -3   5  18-27.2492 89.1563  15
  -3   5  18 108.777 99.1237  23
  -3   5  18 144.032 146.453  25
   3   5 -18 84.9560 88.7366  19
   3   5 -18-3.36081 75.6216  20
   3   5 -18 91.7783 90.4951  18
  -3   5  18 221.382 125.468  17
   3   5 -17 619.757 209.359  11
  -3   5  17 987.258 264.887  36
   3   5 -17 712.957 178.552  47
  -3   5  17 1145.40 231.401  46
   3   5 -17 601.611 179.079  51
  -3   5  17 934.316 221.475  15
  -3   5  17 647.682 181.585  23
  -3   5  17 585.865 201.068  25
  -3   5  17 880.024 209.381  17
   3   5 -17 626.475 155.450  20
   3   5 -17 971.044 219.069  18
   3   5 -17 630.791 278.415  19
   3   5 -16 610.371 197.233  11
  -3   5  16 210.905 97.4643  36
   3   5 -16 166.784 136.565  51
  -3   5  16 668.609 226.142  46
   3   5 -16 560.560 185.716  47
  -3   5  16 468.052 171.275  15
  -3   5  16 427.784 158.646  23
  -3   5  16 274.160 125.313  25
  -3   5  16 404.265 210.449  17
   3   5 -16 490.762 180.378  19
   3   5 -16 314.327 137.093  20
   3   5 -16 493.229 210.037  18
   3   5 -15 3151.90 416.514  11
  -3   5  15 3164.65 493.252  36
   3   5 -15 2913.46 470.511  51
   3   5 -15 3285.78 456.050  47
  -3   5  15 3468.21 434.492  46
   3   5 -15 4302.07 520.487  12
  -3   5  15 3616.05 470.676  15
   3   5 -15 4303.67 525.642  14
  -3   5  15 2795.33 406.132  23
  -3   5  15 3149.17 500.529  25
  -3   5  15 3318.99 475.392  17
   3   5 -15 2915.65 433.648  18
   3   5 -15 3172.14 467.660  20
   3   5 -15 2578.60 453.357  19
   3   5 -14 6242.22 616.396  11
  -3   5  14 5931.62 688.410  36
   3   5 -14 6034.51 687.653  51
   3   5 -14 5545.39 602.692  47
  -3   5  14 6905.70 627.594  46
   3   5 -14 6819.19 677.708  12
   3   5 -14 7071.57 699.272  14
  -3   5  14 6283.90 629.754  15
  -3   5  14 5247.23 653.960  25
  -3   5  14 4260.39 513.783  23
   3   5 -14 5531.80 605.309  20
   3   5 -14 6060.77 637.195  18
  -3   5  14 6055.65 652.677  17
   3   5 -14 5225.81 637.658  19
   3   5 -13 8481.81 727.343  11
   3   5 -13 7467.55 711.759  47
  -3   5  13 8999.35 724.342  46
   3   5 -13 7252.12 766.184  51
  -3   5  13 7843.24 816.420  36
   3   5 -13 8706.64 788.999  14
   3   5 -13 8428.32 765.233  12
  -3   5  13 8278.29 737.368  15
  -3   5  13 6741.30 669.966  23
  -3   5  13 8495.62 832.778  25
   3   5 -13 8224.12 761.119  18
   3   5 -13 7869.60 786.864  19
  -3   5  13 7955.06 752.789  17
   3   5 -13 7409.09 755.983  20
   3   5 -12 1993.20 363.130  11
   3   5 -12 1432.84 329.556  47
  -3   5  12 1462.50 284.809  46
  -3   5  12 1670.29 379.984  36
   3   5 -12 1906.50 362.876  12
  -3   5  12 1945.86 361.304  15
   3   5 -12 1639.68 361.474  14
  -3   5  12 1585.87 343.646  30
  -3   5  12 1404.14 319.942  23
  -3   5  12 1289.05 326.868  25
   3   5 -12 1926.41 362.041  25
   3   5 -12 1289.88 297.748  20
  -3   5  12 1401.52 348.743  17
   3   5 -12 1475.18 334.382  18
   3   5 -12 1612.02 385.554  19
   3   5 -11 297.688 183.517  11
  -3   5  11 413.202 148.298   3
   3   5 -11 255.347 113.868   3
   3   5 -11 106.357 119.226  47
  -3   5  11 300.695 157.257  46
   3   5 -11 267.962 190.043  37
  -3   5  11 367.799 236.487  36
   3   5 -11 203.878 188.576  14
   3   5 -11 174.487 117.289  12
  -3   5  11 215.028 148.357  15
   3   5 -11 417.133 208.158  15
  -3   5  11 239.941 121.307  30
   3   5 -11 253.723 78.3929  25
  -3   5  11 201.587 155.985  23
  -3   5  11 360.340 249.541  25
   3   5 -11 72.3432 123.762  20
   3   5 -11 115.352 96.0726  18
   3   5 -11 110.733 89.0880  17
  -3   5  11 245.680 186.948  17
   3   5 -11 126.161 158.004  19
   3   5 -10 1922.24 345.937  11
  -3   5  10 1797.66 319.966   3
   3   5 -10 2370.48 378.544   3
   3   5 -10 1666.13 351.561  47
  -3   5  10 1996.57 342.042  46
   3   5 -10 2094.09 390.046  37
  -3   5  10 2062.25 434.543  36
   3   5 -10 1970.49 372.053  12
  -3   5  10 2027.89 378.308  15
   3   5 -10 1877.48 362.267  14
   3   5 -10 2109.15 393.653  15
  -3   5  10 1690.51 364.157  30
  -3   5  10 1824.23 369.541  25
   3   5 -10 1626.62 317.227  25
  -3   5  10 1591.86 324.462  23
   3   5 -10 1683.39 395.627  20
   3   5 -10 1987.52 418.817  17
   3   5 -10 1913.26 386.554  19
   3   5 -10 1823.33 348.941  18
  -3   5  10 1964.80 425.523  17
   3   5  -9 4585.45 538.965  11
   3   5  -9 3555.39 443.738   3
  -3   5   9 3970.49 486.342   3
  -3   5   9 3603.36 463.925  46
   3   5  -9 3338.10 494.870  47
   3   5  -9 3720.55 508.998  37
  -3   5   9 3518.17 527.515  36
  -3   5   9 3494.65 500.222  38
   3   5  -9 3171.37 502.582  14
   3   5  -9 4220.33 545.301  12
   3   5  -9 3485.17 509.324  15
  -3   5   9 3286.99 479.984  15
  -3   5   9 3136.33 473.795  30
  -3   5   9 3458.71 482.166  23
  -3   5   9 3568.10 535.119  25
   3   5  -9 3761.52 499.736  25
  -3   5   9 3553.82 539.251  17
   3   5  -9 3472.71 532.456  20
   3   5  -9 3716.47 559.286  19
   3   5  -9 3580.07 523.113  17
   3   5  -9 3513.14 516.032  18
  -3   5   8 4100.72 502.809   3
   3   5  -8 4397.44 512.848   3
  -3   5   8 3448.97 452.935  46
   3   5  -8 3876.95 540.038  47
  -3   5   8 3907.86 536.399  38
   3   5  -8 3983.86 529.295  37
  -3   5   8 3820.89 579.162  36
   3   5  -8 4878.86 510.816  16
   3   5  -8 4157.84 560.012  15
  -3   5   8 3144.86 473.808  15
   3   5  -8 3753.41 556.576  14
   3   5  -8 4426.00 561.346  12
  -3   5   8 4119.23 529.001  16
  -3   5   8 3833.12 538.589  30
   3   5  -8 4575.07 558.327  25
  -3   5   8 3330.33 469.213  23
  -3   5   8 3443.23 505.843  25
   3   5  -8 3772.92 557.672  19
   3   5  -8 4212.18 576.870  20
   3   5  -8 3602.48 525.446  18
   3   5  -8 3807.65 533.813  17
  -3   5   8 3511.59 543.232  17
  -3   5   7 1937.52 351.570   3
  -3   5   7 2328.67 422.675   4
   3   5  -7 2000.08 346.409   3
  -3   5   7 2342.77 376.064  46
   3   5  -7 2178.05 402.310  47
   3   5  -7 1794.42 342.021  37
  -3   5   7 2375.68 455.393  36
  -3   5   7 2296.97 412.233  38
   3   5  -7 2218.45 374.584  35
   3   5  -7 2580.77 422.138  12
   3   5  -7 2068.10 395.783  14
   3   5  -7 3244.40 408.796  16
   3   5  -7 2478.67 405.277  15
  -3   5   7 1906.46 351.068  16
  -3   5   7 2348.73 395.840  15
  -3   5   7 2062.84 387.510  30
  -3   5   7 2232.18 389.185  23
   3   5  -7 2233.29 401.248  25
  -3   5   7 1583.59 358.695  25
   3   5  -7 2096.21 398.065  18
  -3   5   7 1972.22 409.676  17
   3   5  -7 1976.06 390.949  20
   3   5  -7 2226.84 380.858  17
   3   5  -7 2219.74 408.502  19
  -3   5   6 11750.8 944.821   4
  -3   5   6 12734.2 938.903   3
   3   5  -6 12832.8 920.395   3
   3   5  -6 11570.4 966.240  47
  -3   5   6 11387.9 848.918  46
   3   5  -6 13150.5 984.922  37
  -3   5   6 13432.4 989.888  38
   3   5  -6 14995.0 963.254  35
  -3   5   6 13257.2 972.960  16
   3   5  -6 15503.4 962.669  16
   3   5  -6 13747.2 977.649  12
   3   5  -6 12785.2 998.849  15
   3   5  -6 11642.5 987.973  14
  -3   5   6 11396.3 911.238  15
  -3   5   6 11286.8 930.309  30
  -3   5   6 11930.0 906.829  23
  -3   5   6 13374.0 1020.81  25
   3   5  -6 13604.5 1003.08  25
  -3   5   6 11587.5 970.788  17
   3   5  -6 13321.8 1023.33  19
   3   5  -6 12895.8 964.227  17
   3   5  -6 12610.7 1025.79  20
   3   5  -6 12524.4 984.513  18
  -3   5   5 4889.02 564.945   3
  -3   5   5 4185.65 538.085   4
   3   5  -5 4612.05 545.565   3
   3   5  -5 4204.20 548.209  47
  -3   5   5 4191.30 488.157  46
  -3   5   5 4629.86 563.409  38
   3   5  -5 5157.01 601.161  37
   3   5  -5 4397.47 594.540  14
  -3   5   5 5142.34 592.580  16
  -3   5   5 4430.48 532.218  15
   3   5  -5 5555.51 561.513  16
   3   5  -5 5058.01 586.416  12
   3   5  -5 4420.64 580.512  15
  -3   5   5 4531.99 586.832  30
   3   5  -5 4600.77 570.615  25
  -3   5   5 4318.47 529.025  23
  -3   5   5 5096.75 601.481  25
   3   5  -5 4556.78 596.585  20
   3   5  -5 4605.67 587.670  18
   3   5  -5 5373.94 613.231  17
  -3   5   5 4723.65 601.148  17
   3   5  -5 5259.91 646.507  19
   3   5  -4 5195.66 590.169   3
  -3   5   4 4962.12 609.329   4
  -3   5   4 5008.67 581.173   3
   3   5  -4 5677.86 645.206  47
  -3   5   4 5287.88 596.269  38
   3   5  -4 5379.61 614.456  37
   3   5  -4 5445.58 638.421  15
  -3   5   4 5647.72 614.415  16
   3   5  -4 6251.62 651.322  12
   3   5  -4 6030.99 599.972  16
  -3   5   4 5260.84 618.164  15
  -3   5   4 9010.09 745.491  14
   3   5  -4 5515.61 665.305  14
  -3   5   4 5344.49 618.062  30
   3   5  -4 4868.95 599.114  25
  -3   5   4 5653.90 590.010  23
  -3   5   4 5312.46 597.055  25
   3   5  -4 5203.12 621.905  18
  -3   5   4 5649.63 654.838  17
   3   5  -4 5383.47 597.627  17
   3   5  -4 5514.76 640.107  19
   3   5  -4 5280.03 649.006  20
  -3   5   3 39723.8 1924.22   4
  -3   5   3 40300.1 1871.58   3
   3   5  -3 42482.7 1882.57   3
   3   5  -3 38813.5 1880.84  47
  -3   5   3 41496.9 1861.86  38
   3   5  -3 41951.7 1907.24  37
  -3   5   3 49416.9 1971.65  35
   3   5  -3 47051.7 1863.38  16
  -3   5   3 59509.3 2165.63  14
   3   5  -3 41403.8 1960.70  15
  -3   5   3 39806.7 1849.10  16
   3   5  -3 44034.5 1895.75  12
   3   5  -3 39886.6 1943.90  14
  -3   5   3 40882.0 1867.47  15
  -3   5   3 42741.0 1933.15  30
  -3   5   3 50682.1 1927.91  23
  -3   5   3 43056.2 1906.00  25
   3   5  -3 40837.3 1913.62  25
   3   5  -3 43570.1 1982.13  18
   3   5  -3 42708.0 1874.81  17
   3   5  -3 44988.6 2023.00  19
  -3   5   3 39438.5 1905.08  17
   3   5  -3 44954.1 2008.13  20
  -3   5   2 11272.2 922.289   3
  -3   5   2 11809.5 954.413   4
   3   5  -2 12994.1 956.698   3
   3   5  -2 12312.5 957.585  47
   3   5  -2 11864.5 940.091  37
  -3   5   2 12229.9 920.760  38
  -3   5   2 13822.4 967.402  35
  -3   5   2 12142.3 945.987  15
  -3   5   2 16884.7 1114.50  14
   3   5  -2 11537.6 976.277  15
   3   5  -2 12987.0 1007.51  14
   3   5  -2 14310.4 955.821  16
  -3   5   2 11843.2 925.006  16
   3   5  -2 13941.9 966.009  12
  -3   5   2 12893.2 963.500  30
  -3   5   2 13132.9 960.405  25
   3   5  -2 12343.2 966.586  25
   3   5  -2 13202.6 997.696  20
  -3   5   2 14077.9 1045.35  18
  -3   5   2 11357.4 925.698  17
   3   5  -2 12698.4 944.729  17
   3   5  -2 13614.9 1036.25  18
   3   5  -2 14028.8 1040.80  19
  -3   5   1 12257.6 997.260   4
  -3   5   1 12368.1 970.888   3
   3   5  -1 13020.5 961.310   3
   3   5  -1 12797.0 967.380  47
  -3   5   1 12929.7 942.226  38
  -3   5   1 13089.4 961.461  35
  -3   5   1 12032.5 936.521  37
  -3   5   1 12541.9 964.439  15
   3   5  -1 13509.2 979.337  12
  -3   5   1 12159.1 943.037  16
  -3   5   1 14960.9 1059.44  14
   3   5  -1 13619.5 942.804  16
   3   5  -1 13411.6 1023.13  14
   3   5  -1 12604.7 1021.60  15
  -3   5   1 14007.0 998.580  30
  -3   5   1 14189.7 1000.73  25
   3   5  -1 12621.3 993.046  25
  -3   5   1 14707.3 1103.62  19
   3   5  -1 15705.0 1106.78  19
   3   5  -1 12577.0 948.335  17
  -3   5   1 14928.4 1067.02  18
  -3   5   1 12383.9 966.315  17
   3   5  -1 14096.1 1054.10  18
   3   5  -1 15517.5 1065.90  20
  -3   5   0 44782.4 2007.22   3
  -3   5   0 41046.1 1992.51   4
   3   5   0 47695.1 1998.14   3
   3   5   0 49384.9 2014.31  47
  -3   5   0 45231.2 1959.75  35
  -3   5   0 43160.0 1902.45  38
  -3   5   0 40291.5 1892.39  37
   3   5   0 48370.6 1996.77  12
   3   5   0 47187.9 2062.19  14
  -3   5   0 41778.6 1910.16  16
   3   5   0 48296.5 1952.10  16
  -3   5   0 43281.9 1930.29  15
   3   5   0 42641.9 2033.11  15
  -3   5   0 49163.3 2093.98  14
  -3   5   0 51053.2 2026.36  30
   3   5   0 42616.6 1993.76  25
   3   5   0 53387.8 1944.59  23
  -3   5   0 47865.6 1974.86  25
  -3   5   0 43449.9 1965.41  17
  -3   5   0 47855.7 2144.50  20
  -3   5   0 46723.6 2062.28  18
   3   5   0 43830.8 1932.31  17
  -3   5   0 47824.2 2131.95  19
   3   5   0 53734.0 2147.08  20
   3   5   1 2253.80 388.251  12
  -3   5  -1 1789.04 345.461   3
   3   5   1 2474.52 405.445   3
  -3   5  -1 1724.07 353.579   4
   3   5   1 2521.02 404.770  47
  -3   5  -1 1506.63 306.236  35
  -3   5  -1 1659.10 322.827  37
  -3   5  -1 1928.16 327.188  38
  -3   5  -1 1979.76 405.496  14
   3   5   1 1703.20 371.579  15
  -3   5  -1 1807.53 362.573  16
   3   5   1 2292.82 390.128  14
  -3   5  -1 1771.05 367.158  15
   3   5   1 1848.32 339.752  16
  -3   5  -1 2300.85 375.976  30
   3   5   1 2040.33 330.448  23
  -3   5  -1 2293.57 370.613  25
   3   5   1 1689.71 360.644  25
   3   5   1 1902.50 356.528  17
  -3   5  -1 2185.28 419.348  20
   3   5   1 2970.00 459.516  20
  -3   5  -1 2129.56 400.460  19
  -3   5  -1 2193.94 399.300  17
  -3   5  -1 2439.62 454.670  18
  -3   5  -2 14743.3 1079.06  47
  -3   5  -2 12566.3 950.370  37
  -3   5  -2 14022.6 968.608  38
  -3   5  -2 12235.7 943.197  35
   3   5   2 13378.2 969.840   3
  -3   5  -2 12429.8 962.459   3
  -3   5  -2 11965.8 982.439   4
   3   5   2 15101.2 1012.34  16
  -3   5  -2 12773.2 964.266  16
   3   5   2 14908.9 1017.83  12
  -3   5  -2 14420.8 1056.02  14
   3   5   2 15446.0 1076.03  14
   3   5   2 12665.3 1038.64  15
  -3   5  -2 13114.0 984.079  15
   3   5   2 13184.8 1027.02  25
  -3   5  -2 15162.9 988.077  25
   3   5   2 13760.2 946.612  23
  -3   5  -2 14347.8 1088.10  20
  -3   5  -2 13568.6 1025.55  18
  -3   5  -2 13088.7 979.032  17
  -3   5  -2 14023.6 1074.53  19
   3   5   2 13680.4 975.987  17
   3   5   3 2034.23 345.969  12
  -3   5  -3 1654.62 366.308  47
  -3   5  -3 1466.25 320.560  37
  -3   5  -3 1774.42 328.383  38
  -3   5  -3 982.454 285.442  35
   3   5   3 1700.95 335.905   3
  -3   5  -3 1447.17 316.670   3
  -3   5  -3 1591.96 345.033   4
  -3   5  -3 1565.33 350.738  16
  -3   5  -3 1878.34 370.685  15
   3   5   3 1495.71 359.948  15
   3   5   3 1651.96 350.958  14
  -3   5  -3 2038.29 396.010  14
  -3   5  -3 2429.23 429.672  25
   3   5   3 1446.53 357.375  25
   3   5   3 1692.28 324.527  23
  -3   5  -3 1690.86 396.148  19
  -3   5  -3 1812.79 389.887  20
  -3   5  -3 1676.74 334.199  17
   3   5   3 1762.33 345.722  17
  -3   5  -3 1876.31 364.130  18
   3   5   4 2618.03 403.873  12
  -3   5  -4 2579.50 437.610  47
  -3   5  -4 2171.40 393.535  35
  -3   5  -4 2542.03 434.993  37
   3   5   4 2685.13 464.798  36
  -3   5  -4 3309.18 447.404  38
   3   5   4 2464.52 383.679   3
  -3   5  -4 2388.47 434.953   4
  -3   5  -4 2257.46 391.946   3
  -3   5  -4 2599.52 453.723  14
  -3   5  -4 2207.33 404.652  16
   3   5   4 2379.72 452.109  15
  -3   5  -4 2391.48 414.932  15
  -3   5  -4 2850.26 421.291  25
   3   5   4 2419.51 444.711  25
   3   5   4 2631.13 420.661  23
  -3   5  -4 2476.50 431.273  18
  -3   5  -4 2799.67 482.139  20
  -3   5  -4 2591.28 441.404  17
   3   5   4 2093.53 392.634  17
  -3   5  -4 2294.93 428.115  19
  -3   5  -5 158.246 104.514  47
  -3   5  -5 521.940 187.731  37
   3   5   5 247.254 147.224  36
  -3   5  -5 291.981 169.735  38
  -3   5  -5 218.588 97.6087  35
  -3   5  -5 311.742 163.972   3
  -3   5  -5 587.352 216.802   4
   3   5   5 608.682 225.281   3
   3   5   5 444.461 214.924  15
  -3   5  -5 417.467 196.913  15
  -3   5  -5 607.221 251.220  14
  -3   5  -5 439.762 171.110  16
   3   5   5 207.505 94.3993  25
   3   5   5 305.593 172.396  23
  -3   5  -5 461.908 166.569  25
  -3   5  -5 189.226 106.060  20
   3   5   5 496.732 222.941  17
  -3   5  -5 608.779 257.476  18
  -3   5  -5 222.902 103.528  19
  -3   5  -5 668.302 218.071  17
  -3   5  -6 130.207 131.669  47
  -3   5  -6 313.934 204.387  35
   3   5   6-139.715 177.263  36
  -3   5  -6 187.957 119.844  38
  -3   5  -6 179.590 207.468  37
  -3   5  -6-15.4649 92.5626   3
   3   5   6 43.7272 89.8509   3
   3   5   6-153.261 219.941  15
  -3   5  -6-20.3811 113.988  14
  -3   5  -6-187.501 192.296  15
  -3   5  -6 12.9251 134.873  16
   3   5   6 41.6226 152.832  25
   3   5   6-33.9105 97.0377  23
  -3   5  -6-64.6370 136.639  25
   3   5   6-146.042 180.150  17
  -3   5  -6-20.9410 148.753  19
  -3   5  -6 48.4054 86.4394  17
  -3   5  -6 83.1823 85.9902  20
  -3   5  -6 215.436 220.551  18
  -3   5  -7 76.4864 113.805  47
   3   5   7-148.296 167.762  36
  -3   5  -7 94.8514 186.717  37
  -3   5  -7 1.13172 128.909  35
   3   5   7-146.145 91.3221   3
  -3   5  -7 136.353 82.8968   3
  -3   5  -7 76.3275 96.3935  15
   3   5   7 75.2500 98.4400  15
  -3   5  -7-179.045 176.236  14
  -3   5  -7 129.837 102.614  16
  -3   5  -7 63.8406 157.996  12
   3   5   7 119.625 135.611  25
   3   5   7 49.4617 92.9923  23
  -3   5  -7 28.0733 101.154  25
   3   5   7-130.232 176.252  17
  -3   5  -7-135.796 134.188  17
  -3   5  -7-10.6693 104.323  18
  -3   5  -7 72.2383 104.702  20
  -3   5  -7 104.809 79.2509  19
  -3   5  -8 5413.54 618.633  37
   3   5   8 5968.55 737.198  36
  -3   5  -8 5957.04 565.813   3
   3   5   8 6888.61 598.111   3
  -3   5  -8 5042.90 590.663  16
   3   5   8 4927.91 654.340  15
  -3   5  -8 6359.58 613.900  12
   3   5   8 5305.11 605.204  23
  -3   5  -8 6412.03 593.058  25
   3   5   8 5455.55 681.155  25
  -3   5  -8 5196.81 633.194  18
  -3   5  -8 5807.42 662.921  20
  -3   5  -8 6291.30 643.183  17
  -3   5  -8 5270.13 632.961  19
   3   5   8 4932.21 557.342  17
  -3   5  -9 9120.32 726.633  11
   3   5   9 9236.46 676.100  46
   3   5   9 6813.71 797.528  36
  -3   5  -9 8061.70 752.616  37
   3   5   9 10723.5 747.713   3
  -3   5  -9 8866.55 665.317   3
  -3   5  -9 7642.50 735.499  16
   3   5   9 7069.16 802.591  15
   3   5   9 6029.71 709.947  25
   3   5   9 6082.08 648.171  23
  -3   5  -9 8002.99 734.600  17
  -3   5  -9 6568.47 700.087  19
  -3   5  -9 7692.15 751.595  20
  -3   5  -9 7136.16 762.672  18
   3   5   9 6800.23 657.757  17
  -3   5 -10 7.19116 80.3304  11
   3   5  10 263.765 190.044  36
   3   5  10-25.5316 102.424  46
   3   5  10 145.319 160.482  15
  -3   5 -10 3.01737 84.0089  16
   3   5  10 148.839 165.785  25
   3   5  10 211.937 155.051  23
  -3   5 -10 187.598 167.716  18
   3   5  10 273.255 162.793  17
  -3   5 -10 204.051 181.930  19
  -3   5 -10-28.0975 95.0810  20
  -3   5 -11 127.118 86.9542  18
  -3   5 -11 55.9842 71.7037  20
  -3   5 -11 12.2644 98.8959  19
   3   5  11-83.2774 102.802  17
   3   5  11-24.2209 161.290  15
  -3   5 -11 44.6975 74.7016  16
   3   5  11-207.712 173.764  36
   3   5  11 9.89623 71.2353  23
   3   5  11-153.066 179.881  25
  -3   5 -11 165.611 141.195  11
   3   5  12 6246.66 563.557  17
  -3   5 -12 6110.52 616.555  20
  -3   5 -12 5072.66 613.547  18
  -3   5 -12 5659.05 626.352  19
   3   5  12 4732.86 619.171  15
  -3   5 -12 6268.08 603.313  16
   3   5  12 5805.80 702.751  36
   3   5  12 5475.02 614.790  25
   3   5  12 4707.21 540.930  23
  -3   5 -12 6770.82 618.459  11
  -3   5 -13 151.183 109.221  18
  -3   5 -13 18.6257 62.9445  20
   3   5  13 62.4813 104.492  17
  -3   5 -13 37.5556 142.268  19
  -3   5 -13-119.733 107.205  16
   3   5  13-184.460 106.454  15
   3   5  13 169.409 181.421  36
   3   5  13-24.9620 67.7957  23
  -3   5 -13 41.0582 99.0983  11
  -3   5 -14 414.660 120.730  19
  -3   5 -14 427.828 214.061  18
  -3   5 -14 671.328 196.025  20
  -3   5 -14 747.004 183.677  16
   3   5  14 275.376 160.193  15
   3   5  14 486.153 194.063  36
   3   5  14 587.093 194.879  25
   3   5  14 366.267 136.341  23
  -3   5 -14 828.392 229.390  11
  -3   5 -15 2844.54 350.256  20
  -3   5 -15 2019.44 365.036  18
  -3   5 -15 2291.99 347.013  19
   3   5  15 2027.33 360.484  15
   3   5  15 2316.15 394.166  36
   3   5  15 1997.09 301.400  23
   3   5  15 2345.00 355.521  25
  -3   5 -15 2058.07 319.846  11
  -3   5 -16 7163.64 633.238  18
  -3   5 -16 7637.91 599.879  19
   3   5  16 6269.30 588.281  15
   3   5  16 7827.80 688.845  36
   3   5  16 6876.97 539.695  23
   3   5  16 6144.53 568.964  25
  -3   5 -16 8240.96 604.921  11
  -3   5 -17-0.20048 82.9614  19
  -3   5 -17-204.213 137.299  18
   3   5  17 25.1850 58.2884  15
   3   5  17 68.1323 71.5878  36
  -3   5 -17 3.66817 55.9563  35
   3   5  17 21.2047 55.4359  25
   3   5  17-29.5981 73.1505  23
  -3   5 -17 226.357 133.130  11
  -3   5 -18-53.2752 84.2353  19
  -3   5 -18 255.037 151.876  18
   3   5  18 110.551 104.131  15
  -3   5 -18-15.5492 68.3392  35
   3   5  18 68.5220 49.6135  36
   3   5  18 138.482 63.9161  23
   3   5  18 117.929 69.2955  25
  -3   5 -18 33.6982 75.9345  11
  -3   5 -19 69.7961 61.2086  18
  -3   5 -19-12.8117 60.8056  19
   3   5  19 192.827 112.432  15
   3   5  19 122.283 59.7794  25
  -3   5 -19 4.13661 54.7157  35
   3   5  19 84.7406 68.7684  36
  -3   5 -19 118.056 81.5573  11
  -3   5 -20 10.6082 49.5084  35
  -3   5 -20-30.7416 60.7500  18
  -3   7   6 299.096 75.0808  17
  -3   7   5 401.239 97.8443  37
  -3   7   5 467.596 113.716  17
  -3   7   4 7.83108 55.9154  37
  -3   7   4 112.818 52.0153  17
  -3   7   3 3579.07 296.334  37
   3   7  -3 3884.97 305.106  25
  -3   7   3 3611.75 300.666   3
  -3   7   3 3636.62 316.620  17
   3   7  -2 380.407 124.177  37
  -3   7   2 483.947 109.837  37
  -3   7   2 300.779 86.4281  17
   3   7  -2 441.162 113.782  25
  -3   7   2 308.159 101.999   3
   3   7  -1 30.1313 62.1520  37
  -3   7   1-33.3418 53.1815  37
  -3   7   1 34.8329 69.8836  17
   3   7  -1 166.000 98.1271  15
   3   7  -1-27.0365 46.7127  25
  -3   7   1 138.608 93.7550   3
   3   7   0 0.91768 39.2877  37
  -3   7   0-22.6248 46.3374  17
   3   7   0-7.00149 40.6268  15
   3   7   0-38.1876 81.6873  25
  -3   7   0 1.06953 55.3179   3
   3   7   1 196.834 86.3100  15
  -3   7  -1 265.050 89.5789   3
   3   7   1 349.192 97.6900  25
   3   7   1 427.228 122.638  37
   3   7   2 102.224 43.4510  25
   3   7   2 145.322 70.0517  15
   3   7   2-11.9494 36.9564  37
   3   7   3 643.448 134.060  25
   3   7   3 781.422 144.222  15
   3   7   3 806.515 135.394  37
   4   0 -31 31.0328 67.8240  51
   4   0 -31-41.3241 64.7890  22
   4   0 -31-59.7271 55.6972  19
   4   0 -30 1305.48 259.738  10
   4   0 -30 1926.82 307.401  51
   4   0 -30 1457.29 280.944  26
   4   0 -30 1630.78 272.328  22
   4   0 -30 2138.32 246.066  18
   4   0 -30 1555.12 255.139  19
   4   0 -29-87.6124 79.6915  10
   4   0 -29 76.7129 94.3465  42
   4   0 -29 38.2091 71.4974  51
   4   0 -29 116.269 182.183  26
   4   0 -29 131.609 170.113  22
   4   0 -29-135.000 102.279  19
   4   0 -29 52.0628 76.8197  18
   4   0 -28 3681.06 480.518  51
   4   0 -28 3164.34 491.363  26
   4   0 -28 3714.05 425.185  42
  -4   0  28 4615.45 436.039  33
   4   0 -28 3535.72 459.580  22
   4   0 -28 3500.74 482.411  10
  -4   0  27-0.51157 51.2519  33
   4   0 -27-1.25225 88.8011  26
   4   0 -27 170.543 91.5051  42
   4   0 -27 16.5614 118.301  10
   4   0 -27-103.555 99.5308  22
   4   0 -26 465.773 202.393  26
   4   0 -26 534.637 199.161  22
   4   0 -26 419.729 227.368  10
   4   0 -25-114.092 114.789  26
   4   0 -25 37.4472 118.549  41
   4   0 -25 39.7188 83.3205  43
   4   0 -25 84.3553 199.248  22
  -4   0  25-31.1829 117.947  24
   4   0 -25 30.7006 205.517  10
   4   0 -24 4190.24 613.575  26
   4   0 -24 5124.48 625.695  41
   4   0 -24 4380.53 583.333  43
  -4   0  24 5347.56 568.431  24
   4   0 -24 4663.83 578.564  22
   4   0 -24 4797.87 663.959  10
   4   0 -23 114.715 147.654  54
   4   0 -23-28.1861 138.180  26
   4   0 -23 101.007 97.3091  41
   4   0 -23-4.07903 106.810  43
   4   0 -23 96.4875 172.254  22
  -4   0  23 197.800 107.237  24
   4   0 -23 115.497 123.962  10
   4   0 -22 11372.1 992.746  54
   4   0 -22 11329.7 1001.39  26
   4   0 -22 12602.0 994.058  41
   4   0 -22 10971.8 933.775  43
   4   0 -22 11367.2 912.196  22
  -4   0  22 12731.8 897.490  24
   4   0 -22 11856.1 1013.77  10
  -4   0  22 14467.0 1804.13   7
  -4   0  21-98.6969 74.2301  45
   4   0 -21 29.8183 144.227  54
   4   0 -21-68.8922 104.946  26
   4   0 -21-19.5490 161.113  43
   4   0 -21 85.7688 121.449  34
   4   0 -21-54.0927 121.689  41
  -4   0  21 293.014 159.862  24
   4   0 -21 123.792 110.131  22
   4   0 -21 64.6872 79.5890  10
  -4   0  21 69.9622 345.391   7
  -4   0  20 58630.6 2022.15  45
   4   0 -20 43965.4 2032.17  54
   4   0 -20 42046.4 2057.86  26
   4   0 -20 41859.7 2015.46  34
   4   0 -20 44486.3 1986.58  43
   4   0 -20 54015.5 2146.18  41
   4   0 -20 43744.7 1909.81  22
  -4   0  20 58643.2 2088.16  24
   4   0 -20 45013.2 2066.18  10
  -4   0  20 44776.0 3150.20   7
   4   0 -19-74.0250 130.772  54
   4   0 -19 105.689 204.991  41
   4   0 -19 219.702 147.627  43
   4   0 -19 354.036 181.861  34
   4   0 -19 70.3110 74.1596  22
   4   0 -19-215.700 175.993  10
  -4   0  19 180.539 296.267   7
   4   0 -19-48.8418 100.201  26
  -4   0  18 5471.96 1017.60   7
  -4   0  17-248.964 184.812   7
  -4   0  16 11742.7 1318.37   7
   4   0 -16 12732.5 1035.01   6
   4   0 -15-95.2820 173.622   6
  -4   0  15 36.4643 201.892   7
   4   0 -14 2786.25 442.328   6
  -4   0  14 2732.85 594.636   7
   4   0 -13 229.549 163.840   6
  -4   0  13 168.644 187.966   7
  -4   0  13 26.0434 89.1668   8
  -4   0  12 27816.7 1307.52   8
   4   0 -12 30686.3 1478.93   6
  -4   0  12 27936.7 1724.31   7
   4   0 -11 63.9549 45.2273   1
   4   0 -11 1.95645 121.525   6
  -4   0  11 308.101 217.228   7
  -4   0  11-52.6731 133.624   8
  -4   0  10 11883.6 995.269   7
  -4   0  10 10523.0 782.156   8
   4   0  -9 115.642 107.206   6
  -4   0   9-50.3445 126.567   8
  -4   0   9 218.709 234.659   7
  -4   0   8 40880.2 1709.48   7
  -4   0   8 42058.1 1426.23   8
   4   0  -8 45544.8 1569.95   6
   4   0  -7-3.78857 87.9810   6
  -4   0   7 75.2237 104.784   7
  -4   0   6 72883.9 2307.45   7
   4   0  -6 82711.8 2234.46   6
   4   0  -5 71.4419 99.6849   6
  -4   0   5-155.197 107.332   7
  -4   0   4 156857. 3779.63   7
   4   0  -4 147433. 3695.01   6
   4   0  -3 57.8511 37.7802   5
   4   0  -3-11.0785 85.3348   6
   4   0  -2 4547.18 383.858   6
   4   0  -2 6611.52 241.965   9
   4   0  -1 110.100 98.3683   6
   4   0  -1 18.5419 29.7311   9
   4   0   0 5880.84 409.881   6
   4   0   1 9.89434 79.0551   6
   4   0   2 137242. 3597.37   7
   4   0   3 18.1816 115.392   7
   4   0   4 428.788 234.942   7
   4   0   5-38.7123 143.027   7
   4   0   6 7237.10 762.302   7
   4   0   7-29.5786 34.8428   1
   4   0   7-268.765 198.426   7
   4   0   8 18739.0 1395.90   7
   4   0   9 88.7426 150.226   7
   4   0  10 33885.3 2087.27   7
   4   0  11-257.918 331.221   7
   4   0  12-447.064 378.489   7
   4   0  13-205.311 430.450   7
   4   0  14 2034.19 647.690   7
   4   0  15 1.00588 266.316   7
  -4   0 -16 1712.10 378.871  26
   4   0  16 3083.36 430.147  24
  -4   0 -16 2459.69 396.066  22
   4   0  16 2657.06 711.379   7
  -4   0 -16 2740.11 432.557  10
  -4   0 -17-199.884 161.723  26
   4   0  17-217.408 394.927   7
  -4   0 -17 278.557 229.132  10
   4   0  17 29.2953 72.7276  24
  -4   0 -17-47.9139 140.745  22
  -4   0 -17-97.1975 70.0849  42
  -4   0 -18 279.509 209.591  26
  -4   0 -18 94.7921 147.748  10
   4   0  18 229.951 282.649   7
  -4   0 -18 30.9375 152.471  22
   4   0  18 180.556 172.243  24
  -4   0 -18-230.118 157.199  42
  -4   0 -19-228.198 232.361  26
   4   0  19-160.510 252.121   7
  -4   0 -19 243.415 172.986  10
   4   0  19 201.841 120.217  24
  -4   0 -19 225.704 205.439  22
  -4   0 -19-79.9315 144.299  42
  -4   0 -20 6810.05 795.597  26
  -4   0 -20 7703.40 806.095  10
   4   0  20 9463.20 772.824  24
  -4   0 -20 7108.00 751.606  22
  -4   0 -20 8080.73 771.518  42
  -4   0 -21-32.2360 132.716  26
   4   0  21-78.8331 143.317  33
  -4   0 -21-20.2982 150.314  10
  -4   0 -21-154.265 204.806  22
   4   0  21 63.5367 125.440  24
  -4   0 -21-30.9887 129.226  42
  -4   0 -22 2418.40 448.972  22
   4   0  22 3259.82 432.324  24
  -4   0 -22 1991.64 372.185  42
   4   0  22 2187.77 412.182  33
   4   0  23 86.4677 101.992  27
  -4   0 -23-172.294 169.475  51
  -4   0 -23-128.476 92.4234  22
   4   0  23 26.0740 46.7594  24
  -4   0 -23 23.3715 92.5517  42
   4   0  23 126.764 135.904  33
   4   0  24 875.914 252.816  27
  -4   0 -24 702.167 181.903  51
  -4   0 -24 1452.84 308.777  22
  -4   0 -24 956.568 245.131  42
   4   0  24 1052.21 240.419  33
   4   0  25 22.6275 70.2460  27
  -4   0 -25-99.1551 82.5873  51
  -4   0 -25-118.233 111.670  22
  -4   0 -25 94.5136 109.930  42
   4   0  25 68.5464 94.6228  33
   4   0  26 238.045 78.5000  27
  -4   0 -26 103.889 120.749  22
   4   0  26-2.38165 72.6844  33
  -4   0 -27-108.956 95.8944  51
  -4   0 -27 163.265 97.4662  22
  -4   0 -27-4.28186 67.0153  18
  -4   0 -28 78.5500 42.5589  22
  -4   0 -28 96.9429 65.6042  18
  -4   2  30 531.331 121.533  36
   4   2 -30 603.473 148.817  42
   4   2 -30 569.615 143.452  51
  -4  -2  30 432.083 94.8527  33
   4  -2 -30 298.916 108.293  22
  -4   2  30 643.775 138.959  24
   4   2 -30 592.187 134.334  19
  -4   2  29 226.507 115.048  36
   4   2 -29 116.622 72.3516  42
   4   2 -29 26.2625 96.3127  51
  -4   2  29 257.683 91.4323  24
   4  -2 -29 218.660 62.7760  22
   4   2 -29 246.428 135.582  19
   4   2 -29 462.068 127.728  18
   4  -2 -28 320.381 170.812  10
   4   2 -28 326.617 157.118  42
  -4   2  28 112.656 89.6477  36
   4   2 -28 70.4379 109.060  51
   4   2 -28 55.7293 64.7839  26
  -4   2  28 79.4963 80.2054  24
   4   2 -28 509.836 182.420  22
   4  -2 -28-34.8546 65.4413  22
   4   2 -28 47.1004 96.9141  18
   4   2 -28-121.470 101.885  19
   4  -2 -27 745.994 209.798  10
   4   2 -27 1022.01 220.782  11
   4   2 -27 716.602 191.811  43
   4   2 -27 850.286 226.424  51
   4   2 -27 829.050 215.542  26
   4   2 -27 613.264 143.094  22
   4  -2 -27 599.038 160.371  22
  -4   2  27 554.122 179.225  24
   4   2 -27 806.121 238.400  19
   4   2 -27 795.375 191.332  18
   4   2 -26 653.027 151.276  11
   4  -2 -26 485.264 184.691  10
   4   2 -26 466.306 169.805  43
  -4   2  26 555.590 217.332  40
   4   2 -26 465.759 203.683  51
   4   2 -26 339.310 140.496  26
   4  -2 -26 242.584 156.065  26
   4   2 -26 316.222 123.092  22
   4  -2 -26 543.332 188.045  22
  -4   2  26 321.933 127.171  24
   4   2 -26 387.068 102.695  18
   4   2 -26 472.669 216.314  19
   4  -2 -25 19701.9 1166.98  10
   4   2 -25 20425.1 1130.86  11
   4   2 -25 18088.2 1221.20  10
  -4   2  25 17875.3 1163.40  40
   4   2 -25 16080.4 1203.73  41
   4   2 -25 15770.1 1083.24  43
   4   2 -25 16039.5 1155.45  51
   4  -2 -25 17355.9 1203.25  26
   4   2 -25 17301.9 1140.18  26
  -4   2  25 16013.6 1144.37  24
   4  -2 -25 16403.9 1067.61  22
   4   2 -25 21191.9 1193.36  22
   4   2 -25 18449.9 1114.98  18
   4   2 -25 16744.4 1180.42  19
   4   2 -24 466.863 199.346  10
   4   2 -24 572.977 215.947  11
   4  -2 -24 459.139 117.194  10
   4   2 -24 551.761 221.368  43
  -4   2  24 270.848 113.024  40
   4   2 -24 459.671 217.064  41
   4   2 -24 73.0450 88.5092  51
  -4   2  24 208.586 85.7730  45
   4  -2 -24 396.263 142.775  26
   4   2 -24 170.524 121.058  26
   4   2 -24 275.446 97.8191  22
   4  -2 -24 262.338 196.060  22
  -4   2  24 601.419 254.843  24
   4   2 -24 319.732 166.242  18
   4   2 -24 472.257 253.698  19
   4   2 -23 7556.88 731.179  11
   4  -2 -23 6743.50 699.579  10
   4   2 -23 5788.61 700.644  10
   4   2 -23 5518.95 705.195  41
  -4   2  23 6243.68 709.332  40
   4   2 -23 6544.98 701.926  43
   4   2 -23 6276.08 726.964  51
  -4   2  23 6098.48 704.663  45
   4  -2 -23 6719.67 759.936  26
   4   2 -23 6078.73 690.815  26
   4  -2 -23 5541.32 640.075  22
  -4   2  23 6355.61 742.835  24
   4   2 -23 7858.95 753.018  22
   4   2 -23 6401.16 689.171  18
   4   2 -23 6655.32 777.684  19
   4  -2 -22 15274.5 1082.12  10
   4   2 -22 13468.6 1092.25  10
   4   2 -22 15824.1 1098.36  11
   4   2 -22 13213.7 1115.85  41
   4   2 -22 13728.6 1040.02  43
  -4   2  22 13452.1 1077.08  40
   4   2 -22 13563.1 1098.42  51
  -4   2  22 13814.0 1116.39  45
   4  -2 -22 15090.1 1143.89  26
   4   2 -22 14786.5 1093.62  26
   4  -2 -22 13385.3 1003.77  22
  -4   2  22 12397.3 1055.42  24
   4   2 -22 17954.7 1164.43  22
   4   2 -22 13737.6 1121.35  19
   4   2 -22 18561.3 1105.93  20
   4   2 -22 15345.8 1095.96  18
   4   2 -21 12993.3 979.712  11
   4   2 -21 11632.0 995.504  10
   4  -2 -21 13710.8 1021.47  10
   4   2 -21 10957.9 1006.22  41
  -4   2  21 10589.9 934.194  40
   4   2 -21 10758.3 927.877  43
  -4   2  21 11264.4 992.935  45
   4   2 -21 11304.8 1010.02  51
   4   2 -21 12879.9 999.377  26
   4  -2 -21 11667.8 1003.87  26
   4  -2 -21 10697.4 887.819  22
  -4   2  21 10820.2 975.919  24
   4   2 -21 15142.4 1060.99  22
   4   2 -21 13936.3 979.399  20
   4   2 -21 11780.4 1032.51  19
   4   2 -21 11621.5 959.780  18
   4  -2 -20 46194.5 1987.30  10
  -4  -2  20 61652.6 3479.73   7
   4   2 -20 40443.0 1959.13  10
   4   2 -20 43195.3 1941.73  11
   4  -2 -20 50972.3 3048.10   6
   4   2 -20 42481.9 2064.21  51
  -4   2  20 38902.6 1971.02  45
   4   2 -20 51834.0 2021.95  54
  -4   2  20 37933.4 1884.61  40
   4   2 -20 35368.7 1926.47  41
   4   2 -20 38068.8 1890.98  43
   4  -2 -20 42919.7 2029.03  26
   4   2 -20 46156.3 2028.44  26
  -4   2  20 36305.3 1925.55  24
   4   2 -20 55008.7 2137.69  22
   4  -2 -20 38667.1 1841.84  22
   4   2 -20 43961.5 1903.74  20
   4   2 -20 38737.7 1996.64  19
   4   2 -20 40322.4 1913.06  18
   4   2 -19 4055.89 517.879  11
  -4  -2  19 4260.61 943.450   7
   4   2 -19 3506.43 517.698  10
   4  -2 -19 4779.17 582.492  10
   4  -2 -19 4112.09 549.212  54
   4   2 -19 3666.57 557.207  51
  -4   2  19 4006.41 563.152  45
   4   2 -19 3172.02 492.559  55
   4   2 -19 3740.20 505.141  43
  -4   2  19 3228.84 474.404  40
   4   2 -19 3462.94 518.827  41
   4  -2 -19 4128.21 832.261   6
   4  -2 -19 4402.67 580.084  26
   4   2 -19 4785.66 583.336  26
  -4   2  19 3126.96 502.358  24
   4  -2 -19 3504.59 489.598  22
   4   2 -19 5575.18 616.496  22
   4   2 -19 4134.26 557.154  18
   4   2 -19 4315.60 536.877  20
   4   2 -19 3664.98 554.089  19
   4   2 -18 1192.46 295.765  11
   4  -2 -18 1876.39 293.171  10
  -4  -2  18 1148.57 446.822   7
   4   2 -18 1499.90 340.000  10
  -4  -2  18 1437.38 497.899   8
   4  -2 -18 1692.70 501.679   6
   4   2 -18 1267.55 321.012  51
   4  -2 -18 1631.72 346.788  54
   4   2 -18 1211.77 284.474  55
  -4   2  18 1513.18 295.827  46
  -4   2  18 1411.68 336.203  45
  -4   2  18 1050.41 269.605  40
   4   2 -18 1256.77 322.965  41
   4  -2 -18 1173.43 266.655  26
   4   2 -18 1802.98 324.997  26
  -4   2  18 1016.70 315.205  24
   4   2 -18 1151.94 279.191  19
   4  -2 -18 1586.68 338.207  22
   4   2 -18 1508.98 335.484  18
   4   2 -18 1237.77 303.415  20
   4   2 -17 1723.99 361.800  51
  -4   2  17 1541.09 277.635  46
   4   2 -17 1170.15 279.376  55
  -4   2  17 1480.28 326.908  45
  -4   2  17 1357.22 304.411  40
   4   2 -17 1428.95 327.573  41
   4  -2 -17 1285.25 485.507   6
   4   2 -17 1763.10 345.603  18
   4   2 -17 1523.53 334.364  20
   4  -2 -17 1512.19 300.795  22
   4   2 -17 1295.95 314.815  12
  -4  -2  17 882.308 347.960   7
  -4  -2  17 933.675 380.494   8
   4   2 -17 1363.59 299.243  11
  -4  -2  16 6899.90 988.723   7
   4  -2 -16 6480.15 975.533   6
  -4  -2  16 6498.80 884.660   8
   4  -2 -15 75836.6 3537.54   6
  -4  -2  15 83866.8 3719.10   7
  -4  -2  15 76762.6 3316.42   8
  -4  -2  14 9472.42 1042.06   7
   4  -2 -14 8187.07 1007.23   6
  -4  -2  14 6860.72 880.579   8
  -4  -2  13 22276.6 1638.75   7
   4  -2 -13 19397.3 1564.91   6
  -4  -2  13 19819.0 1443.35   8
  -4   2  12 8561.97 726.975   5
  -4   2  12 9142.26 723.988   2
   4   2 -12 8490.81 726.227   1
   4  -2 -12 6959.63 893.683   6
  -4  -2  12 8102.36 868.447   8
  -4  -2  12 6791.02 889.938   7
   4  -2 -11 2340.86 489.798   6
   4   2 -11 2275.36 352.780   1
  -4   2  11 2141.26 369.401   2
  -4   2  11 3185.96 385.362   5
  -4  -2  11 2099.49 441.392   8
  -4  -2  11 2235.76 519.313   7
  -4   2  10 1381.89 264.166   2
  -4   2  10 1856.73 296.077   5
   4  -2 -10 1118.18 332.607   6
   4   2 -10 1140.61 257.446   1
  -4  -2  10 983.433 303.113   7
   4   2  -9 4564.50 537.539   1
  -4   2   9 5455.92 476.927   5
   4  -2  -9 3978.16 585.998   6
   4   2  -9 5149.22 592.015   5
  -4   2   9 4511.38 538.705   2
  -4  -2   9 5872.26 658.005   7
   4   2  -8 24331.8 1366.40   5
  -4   2   8 23780.0 1262.98   2
   4   2  -8 22308.6 1232.36   1
  -4   2   8 23359.0 1144.06   5
   4   2  -8 24536.3 1383.42   9
   4  -2  -8 23271.9 1434.75   6
  -4  -2   8 25600.2 1384.01   7
   4   2  -7 534.781 250.168   5
  -4   2   7 428.076 192.938   2
   4   2  -7 571.473 213.102   1
  -4   2   7 553.325 133.660   5
   4  -2  -7 425.900 168.183   6
  -4  -2   7 797.871 233.053   7
   4   2  -7 365.491 133.482   9
  -4   2   6 646.289 205.831   2
   4   2  -6 449.289 194.260   5
   4   2  -6 692.504 144.390   2
  -4   2   6 771.171 181.357   5
   4   2  -6 618.804 183.111   1
   4  -2  -6 585.371 228.261   6
   4   2  -6 632.034 214.365   9
  -4   2   6 570.045 213.119   9
  -4  -2   6 892.965 240.512   7
   4   2  -5 1366.50 313.624   5
  -4   2   5 1908.44 256.068   5
   4   2  -5 1732.39 341.484   2
   4   2  -5 1813.42 343.266   1
  -4   2   5 1955.76 342.179   2
   4  -2  -5 1926.34 365.517   6
   4   2  -5 1402.92 304.282   9
  -4   2   5 2309.18 356.110   9
  -4  -2   5 2112.95 284.580   7
   4   2  -4 3219.48 442.777   2
  -4   2   4 4230.93 409.007   5
   4   2  -4 3414.42 450.375   1
   4   2  -4 3738.04 504.025   5
  -4   2   4 3556.99 460.446   2
  -4  -2   4 5281.52 403.329   7
   4  -2  -4 3898.79 495.391   6
  -4   2   4 3473.45 448.188   9
   4   2  -4 2928.92 454.911   9
   4   2  -3 34346.9 1741.80   5
  -4   2   3 35921.2 1701.25   2
   4   2  -3 36501.9 1701.19   1
   4   2  -3 38569.3 1680.61   2
  -4   2   3 40268.1 1528.97   5
   4   2  -3 34873.3 1718.37   9
   4  -2  -3 37498.9 1701.81   6
  -4   2   3 39195.8 1660.43   9
  -4   2   2 3189.74 448.232   2
  -4   2   2 3428.13 367.281   5
   4   2  -2 3226.20 440.533   5
   4   2  -2 3334.71 433.905   2
   4   2  -2 2866.94 440.373   1
  -4   2   2 3226.94 408.627   9
   4  -2  -2 3921.29 444.324   6
   4   2  -2 3141.39 415.941   9
   4  -2  -2 4841.22 318.395   8
   4   2  -1 75564.0 2513.70   2
  -4   2   1 72847.4 2356.16   5
  -4   2   1 70359.1 2570.55   2
   4   2  -1 69892.8 2579.70   5
   4   2  -1 67507.4 2540.60   1
   4   2  -1 70880.8 2596.54   9
  -4   2   1 75910.2 2367.72   9
   4  -2  -1 80271.7 2538.22   6
   4   2   0 7282.59 666.489   1
  -4   2   0 7286.12 665.046   2
   4   2   0 7555.31 648.500   2
   4   2   0 7330.69 686.376   5
  -4   2   0 7014.03 589.641   5
  -4   2   0 8125.71 588.727   9
   4   2   0 6867.65 736.007   9
   4  -2   0 8602.37 648.637   6
   4  -2   0 9743.45 577.853   8
   4   2   1 102343. 3265.18   1
  -4   2  -1 103185. 3245.64   2
   4   2   1 93382.0 3273.38   5
   4   2   1 99817.9 3140.93   2
   4   2   1 97698.9 3332.79   9
   4  -2   1 121795. 3150.93   6
  -4   2  -1 110220. 2996.82   9
   4  -2   1 115651. 3019.91   8
  -4   2  -2 88.7462 92.0306   2
   4  -2   2 136.918 107.098   6
   4   2   2 152.640 160.306   1
   4   2   2 160.653 129.341   2
   4   2   2 157.058 143.501   5
   4   2   2 42.7082 122.395   9
  -4   2  -2 73.1858 91.4684   9
   4  -2   2 200.005 95.7159   8
   4  -2   3 21576.3 1017.51   6
   4   2   3 19326.9 1161.16   1
  -4   2  -3 19191.0 1125.08   2
   4   2   3 17761.1 1182.37   5
   4   2   3 18291.5 1214.42   9
   4  -2   3 22957.2 1091.84   8
   4   2   4 34162.1 1734.71   5
  -4   2  -4 34328.9 1591.51   2
   4   2   4 33940.9 1644.57   1
   4   2   4 30520.7 1759.16   9
   4   2   5 56472.1 2191.03   1
   4   2   5 54192.1 2363.25   5
  -4   2  -5 55256.6 2143.47   2
   4  -2   5 60412.3 2190.86   8
   4   2   5 49722.2 2387.45   9
   4  -2   5 58860.3 2840.45   7
   4   2   6 49144.4 1924.79   1
   4   2   6 43874.4 2089.74   5
  -4   2  -6 45126.4 1839.41   2
   4   2   6 41405.9 2117.98   9
   4  -2   6 42336.9 1868.78   8
   4  -2   6 45028.4 2493.79   7
   4   2   7 71560.0 2434.19   1
  -4   2  -7 63454.1 2315.62   2
   4   2   7 62989.9 2728.01   5
   4  -2   7 67842.5 3224.57   7
   4  -2   7 66349.4 2503.52   8
   4   2   7 59880.0 2733.11   9
  -4   2  -8 64263.8 2261.81   2
   4   2   8 68026.5 2361.33   1
   4   2   8 59546.0 2714.94   5
   4  -2   8 61141.9 3223.24   7
   4   2   9 4990.95 689.427   5
   4  -2   9 4438.24 852.593   7
   4   2   9 6088.30 790.729   7
   4   2  10 1647.53 462.342   5
   4   2  10 2194.55 554.132   7
   4  -2  10 2050.23 623.249   7
   4   2  11 310.900 215.653   5
   4  -2  11 354.286 426.034   7
   4   2  11 222.831 200.245   7
   4   2  12 6368.78 909.255   5
   4   2  12 8085.70 1083.67   7
   4  -2  12 5869.58 1115.45   7
   4   2  13 13.5455 68.9495  45
  -4   2 -13 49.1795 172.855  41
   4  -2  13 147.988 239.770   7
   4   2  13 185.222 176.219   7
  -4   2 -13 23.1535 102.035  11
   4   2  13 258.553 367.278  24
   4   2  13 411.934 308.859   5
   4  -2  14 385.065 300.385   7
  -4   2 -14 1061.70 234.098  11
   4   2  14 1054.10 506.951   7
  -4   2 -14 1431.87 327.952  51
   4   2  14 991.584 359.381   5
  -4  -2 -14 1436.37 411.742  26
  -4   2 -14 638.984 162.616  22
   4   2  14 618.029 220.181  24
  -4  -2 -14 1362.16 291.656  22
  -4   2 -14 1463.96 261.574  19
  -4   2 -15 1694.68 366.724  11
   4  -2  15 1593.69 689.960   7
   4   2  15 1265.79 456.978   7
   4   2  15 2640.54 439.980  33
  -4   2 -15 1708.59 335.987  51
   4   2  15 1970.98 541.124   5
  -4   2 -15 1229.94 299.769  22
  -4  -2 -15 1970.64 308.342  22
   4   2  15 1782.49 363.755  24
  -4   2 -15 1863.73 324.496  19
   4  -2  16 1300.55 607.151   7
  -4   2 -16 1335.01 305.494  11
   4   2  16 1813.40 599.500   7
  -4   2 -16 1606.13 310.144  43
   4   2  16 1805.97 354.602  33
  -4   2 -16 1054.02 281.905  51
   4   2  16 1885.32 543.925   5
  -4   2 -16 1420.03 345.827  22
  -4  -2 -16 1488.75 298.728  22
   4   2  16 1588.88 370.237  24
  -4   2 -16 1861.65 329.826  19
  -4   2 -16 1674.98 357.874  18
   4  -2  17 21548.8 2355.53   7
  -4   2 -17 17169.1 1161.45  11
   4   2  17 20982.6 1200.03  33
  -4   2 -17 13915.5 1088.36  42
  -4   2 -17 18355.1 1101.98  43
  -4   2 -17 17241.4 1183.67  51
   4   2  17 15480.6 1170.77  24
  -4  -2 -17 17491.7 1071.91  22
  -4   2 -17 15742.8 1171.50  22
  -4   2 -17 16247.9 1212.32  18
  -4   2 -17 19518.2 1202.50  19
  -4   2 -18 882.283 275.242  11
  -4   2 -18 908.821 264.938  51
  -4   2 -18 917.079 247.549  22
  -4  -2 -18 1080.27 261.557  22
   4   2  18 837.759 287.508  24
  -4   2 -18 1041.82 250.066  19
  -4   2 -18 761.472 238.440  18
  -4   2 -18 803.513 220.464  43
  -4   2 -18 814.347 286.011  42
   4   2  18 1064.17 297.540  33
  -4   2 -19 1009.78 255.082  11
  -4   2 -19 922.378 373.252  51
  -4   2 -19 870.068 302.399  22
  -4  -2 -19 753.456 201.512  22
   4   2  19 1009.52 297.955  24
  -4   2 -19 1253.81 291.721  19
  -4   2 -19 972.759 298.666  18
  -4   2 -19 1211.34 302.403  42
  -4   2 -20 2154.09 392.565  11
  -4   2 -20 2228.29 416.178  42
  -4   2 -20 2466.10 426.938  51
  -4  -2 -20 2033.05 324.793  22
  -4   2 -20 2218.07 407.997  22
   4   2  20 2143.40 413.363  24
  -4   2 -20 2309.19 374.005  19
  -4   2 -20 2334.24 455.636  18
  -4   2 -21 140.911 108.524  11
  -4   2 -21 10.1177 126.730  42
  -4   2 -21 96.1965 146.711  51
   4   2  21-320.750 196.743  48
  -4   2 -21 64.5871 136.512  16
  -4   2 -21 146.999 199.243  22
  -4  -2 -21 161.226 128.914  22
   4   2  21-224.069 195.472  24
  -4   2 -21 156.918 204.179  19
  -4   2 -21 292.271 268.651  18
  -4   2 -22 6452.91 617.311  11
  -4   2 -22 5249.26 631.225  42
  -4   2 -22 5133.15 574.569  51
   4   2  22 6397.61 622.754  48
  -4   2 -22 7533.83 635.511  16
  -4   2 -22 5236.63 613.180  22
   4   2  22 5574.23 638.626  24
  -4  -2 -22 6004.16 570.086  22
  -4   2 -22 4831.00 585.179  18
  -4   2 -22 6496.25 588.000  19
  -4   2 -23-68.2415 115.027  11
  -4   2 -23-27.8413 96.9982  42
   4   2  23 37.5251 59.1701  48
  -4   2 -23 86.5303 120.140  51
  -4   2 -23-32.7050 131.891  22
  -4  -2 -23-19.4908 112.551  22
   4   2  23-39.4550 83.4641  24
  -4   2 -23 44.9621 74.3942  18
  -4   2 -24-117.659 105.719  11
  -4   2 -24-50.5960 69.1086  42
   4   2  24 325.507 114.333  48
  -4   2 -24 137.940 135.863  51
   4  -2  24-64.0673 117.020  33
  -4  -2 -24 167.326 100.674  22
   4   2  24 110.189 112.662  24
  -4   2 -24 36.9811 113.797  22
  -4   2 -24 12.9417 128.745  18
  -4   2 -25 116.049 57.6193  11
   4  -2  25-69.7535 102.090  33
  -4   2 -25 0.97220 84.4000  42
   4   2  25-125.523 101.712  36
  -4   2 -25 50.2863 71.5773  51
   4  -2  25 49.5373 74.5714  27
   4   2  25-10.6668 90.8097  24
  -4  -2 -25-13.5356 75.9963  22
  -4   2 -25-121.618 86.5766  22
  -4   2 -25-74.0148 85.8378  18
   4   2  26 9538.26 610.318  36
   4  -2  26 9598.34 578.696  33
   4  -2  26 9367.55 600.480  27
   4   2  26 11218.8 637.716  24
  -4   2 -26 9808.41 599.026  18
   4   4 -26 721.970 146.103  11
   4   4 -26 765.409 150.959  51
  -4   4  26 656.950 155.410  25
  -4   4  26 684.220 140.014  24
   4   4 -26 667.481 135.416  19
  -4   4  26 997.762 167.950  36
   4   4 -25 1456.32 235.097  11
   4   4 -25 1115.18 217.329  51
  -4   4  25 1479.83 240.419  24
  -4   4  25 933.506 198.007  25
  -4   4  25 1610.39 203.812  17
   4   4 -25 1522.40 239.736  19
   4   4 -25 1540.95 203.255  18
   4   4 -25 1787.88 224.448  42
  -4   4  25 1470.86 230.400  36
   4   4 -24 2922.26 362.184  11
  -4   4  24 3503.36 401.323  36
   4   4 -24 3511.09 362.739  42
   4   4 -24 2759.17 365.526  51
   4  -4 -24 3866.55 331.940  22
  -4   4  24 2537.98 359.441  25
  -4   4  24 3194.10 372.694  24
   4   4 -24 2887.53 320.926  18
  -4   4  24 3086.92 327.163  17
   4   4 -24 2778.76 366.128  19
   4   4 -23 412.692 170.744  11
   4   4 -23 831.792 220.583  42
  -4   4  23 611.065 182.861  36
   4   4 -23 483.589 179.582  51
  -4   4  23 444.587 95.9463  15
  -4   4  23 552.121 169.321  17
  -4   4  23 418.918 126.513  23
   4  -4 -23 621.540 149.358  22
  -4   4  23 452.261 195.633  25
  -4   4  23 429.182 142.697  24
   4   4 -23 399.419 123.472  20
   4   4 -23 496.310 168.605  19
   4   4 -23 743.862 181.625  18
   4   4 -22 17006.8 1036.54  11
  -4   4  22 16146.2 1056.61  36
   4   4 -22 19442.8 1011.79  42
   4   4 -22 16535.6 1086.53  51
  -4   4  22 18296.1 985.214  15
  -4   4  22 18262.4 949.446  23
  -4   4  22 17012.3 1017.47  24
   4  -4 -22 19548.5 935.330  22
   4   4 -22 17451.7 957.282  20
   4   4 -22 16739.4 1102.03  19
  -4   4  22 15133.9 945.872  17
   4   4 -22 18920.6 1043.49  18
   4   4 -21 48.4351 101.097  11
  -4   4  21 162.979 78.5842  36
   4   4 -21 417.768 149.934  51
  -4   4  21-46.6262 110.221  45
  -4   4  21-28.0409 117.474  15
  -4   4  21-132.296 156.234  17
  -4   4  21-26.0473 122.693  23
  -4   4  21 205.368 149.138  24
   4  -4 -21-95.2881 63.7867  22
   4   4 -21 162.739 120.564  18
   4   4 -21 99.2558 109.875  20
   4   4 -21 1.15047 109.691  19
   4   4 -20 4560.23 566.520  11
  -4   4  20 4526.96 590.139  36
   4   4 -20 5659.41 663.484  51
  -4   4  20 5238.74 594.694  45
  -4   4  20 4805.33 537.123  15
  -4   4  20 5072.63 541.003  23
  -4   4  20 4295.29 521.268  24
   4  -4 -20 5585.87 519.939  22
   4   4 -20 4608.80 521.003  20
   4   4 -20 4926.54 565.312  18
   4   4 -20 4766.49 668.041  19
  -4   4  20 4684.90 563.500  17
   4   4 -19 3967.31 544.371  11
   4   4 -19 4301.76 517.875  41
  -4   4  19 3911.95 568.742  36
  -4   4  19 4044.15 499.119  46
   4   4 -19 4031.12 578.139  51
   4   4 -19 4586.63 492.709  47
  -4   4  19 3964.89 539.158  45
  -4   4  19 4265.07 517.538  15
  -4   4  19 3777.97 508.335  24
  -4   4  19 3253.86 462.872  23
   4  -4 -19 4849.99 502.344  22
  -4   4  19 3603.55 516.719  17
   4   4 -19 3668.99 489.306  20
   4   4 -19 3981.90 525.774  18
   4   4 -18 422.137 171.609  11
   4   4 -18-87.2187 200.150  51
  -4   4  18 404.323 174.217  45
   4   4 -18 441.404 145.715  47
  -4   4  18 509.023 215.097  46
   4   4 -18 230.783 168.376  41
  -4   4  18 538.816 225.160  36
  -4   4  18 761.118 284.477  17
  -4   4  18 407.478 113.594  15
  -4   4  18 422.479 168.244  24
  -4   4  18 196.715 147.686  23
   4  -4 -18 697.269 213.090  22
   4   4 -18 473.106 228.314  19
   4   4 -18 457.631 195.611  18
   4   4 -18 345.679 181.293  20
   4   4 -17-7.30044 98.0719  11
  -4   4  17 32.0485 111.154  45
  -4   4  17 43.4913 107.934  46
   4   4 -17 148.291 77.8966  47
   4   4 -17 77.2507 133.584  51
  -4   4  17 164.800 208.006  36
   4   4 -17 131.732 120.024  12
  -4   4  17-55.7611 99.6288  17
   4   4 -17 36.8844 112.459  14
  -4   4  17-24.8020 115.533  15
  -4   4  17 129.087 147.536  30
  -4   4  17 106.504 94.1878  23
  -4   4  17-33.0364 115.591  24
   4   4 -17 215.504 160.404  20
   4   4 -17-258.667 196.751  18
   4   4 -17-143.572 194.124  19
   4  -4 -17-50.6179 77.4689  22
   4   4 -16 5631.71 670.095  11
   4   4 -16 6169.06 650.910  47
  -4   4  16 5905.57 626.006  46
   4   4 -16 5499.42 697.546  51
  -4   4  16 5753.76 662.613  45
  -4   4  16 6096.58 733.722  36
   4   4 -16 7243.55 716.865  14
  -4   4  16 5582.52 641.053  15
   4   4 -16 6030.24 680.719  12
  -4   4  16 6481.84 652.335  30
   4  -4 -16 7328.16 641.362  22
  -4   4  16 5056.00 597.367  23
  -4   4  16 6338.33 667.602  24
   4   4 -16 4865.15 608.615  18
  -4   4  16 5924.73 716.809  17
   4   4 -16 5180.16 625.159  20
   4   4 -16 4877.63 690.760  19
   4   4 -15 997.454 296.779  11
  -4   4  15 866.091 249.302  45
   4   4 -15 845.379 241.780  47
  -4   4  15 1161.32 275.977  46
   4   4 -15 952.816 315.924  51
  -4   4  15 1019.78 314.586  36
  -4   4  15 1164.13 320.034  15
   4   4 -15 799.880 254.540  12
   4   4 -15 1184.99 323.495  14
  -4   4  15 586.522 258.319  17
  -4   4  15 774.717 246.857  30
  -4   4  15 602.248 235.476  23
  -4   4  15 931.319 219.921  24
   4   4 -15 763.902 230.849  19
   4   4 -15 700.476 201.118  18
   4   4 -15 648.633 250.960  20
   4  -4 -15 1424.93 291.273  22
   4   4 -14 978.638 275.447  11
   4  -4 -14 477.778 344.452   6
  -4   4  14 831.467 201.606  46
  -4   4  14 990.909 271.508  45
   4   4 -14 936.527 275.205  47
   4   4 -14 1029.92 309.420  51
  -4   4  14 950.773 295.175  36
   4   4 -14 920.577 283.818  12
   4   4 -14 856.450 235.310  14
  -4   4  14 1042.07 269.000  15
  -4   4  14 741.840 282.309  17
  -4   4  14 805.708 247.880  30
  -4   4  14 469.790 161.093  23
  -4   4  14 1194.08 269.309  24
   4   4 -14 649.697 250.075  18
   4  -4 -14 1272.93 279.999  22
   4   4 -14 1064.60 302.928  20
   4   4 -14 795.400 322.028  19
  -4  -4  13 12075.0 1268.08   8
  -4   4  13 19832.6 1895.02   9
   4   4 -13 11120.6 944.275  11
   4  -4 -13 14355.9 1587.69   6
   4   4 -13 10413.2 882.480  47
  -4   4  13 15279.4 1060.08  45
   4   4 -13 11026.6 979.441  51
  -4   4  13 11818.9 883.548  46
   4   4 -13 14339.9 1019.53  37
  -4   4  13 11060.3 1004.45  36
   4   4 -13 14194.5 1029.14  15
   4   4 -13 12088.9 983.607  12
   4   4 -13 14039.9 1036.27  14
  -4   4  13 13204.2 987.412  15
  -4   4  13 11289.0 916.650  30
   4   4 -13 13214.1 966.353  25
   4  -4 -13 17515.8 1023.27  22
  -4   4  13 10029.3 866.283  23
  -4   4  13 11703.6 1013.81  17
   4   4 -13 10885.4 998.472  19
   4   4 -13 11857.1 948.252  18
   4   4 -13 11009.7 957.288  20
  -4  -4  12 24948.3 1814.59   8
   4   4 -12 23319.3 1406.68  11
  -4   4  12 34485.6 2464.29   9
   4  -4 -12 29278.7 2251.22   6
  -4   4  12 23874.4 1306.88  46
   4   4 -12 23206.5 1433.65  51
  -4   4  12 24066.0 1497.09  36
  -4   4  12 27089.4 1462.54  38
   4   4 -12 30247.4 1495.06  37
   4   4 -12 26621.7 1484.88  14
  -4   4  12 25899.2 1408.99  15
   4   4 -12 27934.3 1486.61  15
   4   4 -12 25229.4 1411.06  12
  -4   4  12 22622.4 1353.36  30
   4   4 -12 27840.1 1433.52  25
  -4   4  12 23997.5 1476.62  17
   4   4 -12 22125.1 1389.35  20
   4   4 -12 25210.7 1435.38  17
   4   4 -12 23403.8 1370.17  18
   4   4 -12 24351.0 1490.28  19
  -4   4  11 5026.63 932.340   9
   4   4 -11 5131.53 609.810  11
  -4  -4  11 4441.18 735.558   8
   4  -4 -11 6427.28 1056.79   6
  -4   4  11 6932.65 657.559   4
   4   4 -11 5929.82 540.777   3
   4   4 -11 5809.56 886.592   1
  -4   4  11 6329.89 870.138   2
  -4   4  11 7361.27 638.282   3
   4   4 -11 4689.98 599.031  51
  -4   4  11 4984.95 543.065  46
  -4   4  11 4458.67 610.676  36
  -4   4  11 5262.86 626.641  38
   4   4 -11 5492.81 604.901  37
   4   4 -11 5550.91 614.495  15
  -4   4  11 5935.55 625.138  16
   4   4 -11 5002.59 586.292  12
  -4   4  11 5349.74 618.074  15
   4   4 -11 4504.06 572.622  14
  -4   4  11 4493.11 577.480  30
   4   4 -11 4743.31 568.387  25
  -4   4  11 4604.35 597.373  17
   4   4 -11 4578.86 575.026  18
   4   4 -11 4657.46 615.192  20
   4   4 -11 5595.46 624.709  17
   4   4 -11 4975.61 630.556  19
  -4   4  10 18837.0 1796.68   9
  -4  -4  10 15103.6 1332.39   8
   4  -4 -10 18419.7 1716.99   6
   4   4 -10 16543.1 1133.18  11
  -4   4  10 17722.5 1465.53   2
  -4   4  10 21029.0 1168.75   4
   4   4 -10 18251.9 1558.72   1
  -4   4  10 22759.5 1194.67   3
   4   4 -10 20819.6 1067.76   3
  -4   4  10 15140.3 993.074  46
   4   4 -10 15047.9 1100.86  51
  -4   4  10 16868.2 1186.54  36
   4   4 -10 17609.8 1096.25  37
  -4   4  10 17119.5 1117.60  38
   4   4 -10 16705.2 1098.61  15
  -4   4  10 18101.1 1123.68  16
   4   4 -10 15430.5 1083.98  12
  -4   4  10 17914.5 1131.38  15
   4   4 -10 15655.9 1116.88  14
  -4   4  10 13583.1 1032.70  30
  -4   4  10 15654.7 1149.71  25
   4   4 -10 16700.6 1084.31  25
   4   4 -10 13792.1 1066.80  20
   4   4 -10 15372.2 1055.74  18
  -4   4  10 16077.9 1162.54  17
   4   4 -10 14779.3 1115.29  19
   4   4 -10 17128.5 1102.22  17
  -4  -4   9 555.163 262.982   8
   4   4  -9 104.938 94.7835  11
  -4   4   9 440.773 346.767   9
  -4   4   9 538.618 250.357   2
   4  -4  -9 604.345 393.744   6
   4   4  -9 237.219 128.853   3
  -4   4   9 579.094 241.312   4
  -4   4   9 641.603 210.553   3
   4   4  -9 297.543 292.868   1
   4   4  -9 331.906 153.662  51
  -4   4   9 320.986 102.896  46
   4   4  -9 295.532 167.161  37
  -4   4   9 379.815 169.732  36
  -4   4   9 250.165 95.4655  38
  -4   4   9 362.131 189.143  16
   4   4  -9 517.490 197.029  14
  -4   4   9 296.100 177.663  17
  -4   4   9 317.908 127.367  15
   4   4  -9 196.481 178.276  15
   4   4  -9 548.182 211.544  12
  -4   4   9 556.232 206.813  30
  -4   4   9 333.842 107.798  25
   4   4  -9 462.207 206.609  25
   4   4  -9 202.290 90.4392  19
   4   4  -9 634.767 254.999  20
   4   4  -9 349.167 118.372  17
   4   4  -9 210.148 107.206  18
   4   4  -8 10807.1 853.022  11
   4   4  -8 9183.01 1135.39   9
  -4   4   8 9376.12 1107.19   9
   4  -4  -8 8310.85 1044.93   6
  -4  -4   8 7709.69 914.502   8
  -4   4   8 10776.1 836.290   3
   4   4  -8 9385.16 1181.21   5
   4   4  -8 10357.4 746.870   3
   4   4  -8 8077.72 1007.96   1
  -4   4   8 8921.33 1040.44   2
  -4   4   8 10924.2 827.966   4
   4   4  -8 9899.13 850.407  51
   4   4  -8 9736.36 770.376  37
  -4   4   8 9945.25 869.564  36
  -4   4   8 9367.16 803.593  38
   4   4  -8 9043.97 777.675  15
  -4   4   8 11091.6 864.820  15
   4   4  -8 8740.88 818.240  14
   4   4  -8 9472.26 800.228  12
  -4   4   8 9716.72 788.972  16
  -4   4   8 7698.93 732.387  30
   4   4  -8 9154.61 785.860  25
  -4   4   8 9892.42 852.406  25
   4   4  -8 9227.67 774.969  17
   4   4  -8 9110.05 811.330  19
  -4   4   8 9202.13 837.952  17
   4   4  -8 8809.53 816.458  20
   4   4  -8 9987.41 808.157  18
   4   4  -7 7381.75 692.707  11
  -4   4   7 6337.36 905.461   9
   4   4  -7 5130.61 884.040   9
  -4   4   7 5783.35 609.120   4
  -4   4   7 6658.05 649.713   3
   4   4  -7 5165.88 850.709   5
   4   4  -7 4643.23 815.865   1
  -4   4   7 4850.87 784.363   2
   4  -4  -7 4970.73 794.713   6
   4   4  -7 6384.77 588.045   3
   4   4  -7 5859.06 637.429  51
   4   4  -7 5559.71 583.577  37
  -4   4   7 5386.11 605.295  38
  -4   4   7 6560.29 697.656  36
   4   4  -7 4847.36 598.252  14
  -4   4   7 7471.81 672.989  15
  -4   4   7 5312.17 580.824  16
   4   4  -7 5591.86 607.030  15
   4   4  -7 6282.58 654.847  12
  -4   4   7 5076.14 608.460  30
  -4   4   7 5870.85 653.844  25
   4   4  -7 5190.09 580.220  25
   4   4  -7 5367.98 616.753  19
   4   4  -7 5034.34 595.434  20
   4   4  -7 6319.63 610.658  17
  -4   4   7 5016.83 575.355  17
   4   4  -7 5829.76 630.188  18
   4   4  -6 2542.32 392.265  12
   4   4  -6 2265.25 499.177   9
  -4   4   6 2395.67 499.001   9
   4   4  -6 1655.51 474.256   1
   4   4  -6 1661.79 467.391   5
   4   4  -6 2900.28 396.095   3
  -4   4   6 2141.98 547.979   2
   4  -4  -6 2491.83 576.363   6
  -4   4   6 3184.51 464.651   3
  -4   4   6 2140.95 360.478   4
   4   4  -6 2192.50 382.476  51
  -4   4   6 2292.10 393.995  38
  -4   4   6 2108.57 357.773  36
   4   4  -6 2544.45 353.512  37
   4   4  -6 2336.62 447.975  14
  -4   4   6 2300.97 380.267  16
   4   4  -6 2431.82 389.460  15
  -4   4   6 2295.93 386.483  30
  -4   4   6 2418.89 386.929  25
   4   4  -6 2392.63 404.124  25
   4   4  -6 2265.75 341.614  17
   4   4  -6 2120.56 387.840  20
  -4   4   6 2318.97 389.802  17
   4   4  -6 2585.82 414.259  19
   4   4  -6 1898.04 366.449  18
  -4   4   5 732.947 295.330   2
   4   4  -5 1292.41 270.910   3
   4   4  -5 728.700 324.455   5
   4   4  -5 598.582 290.220   1
  -4   4   5 1197.53 283.008   5
  -4   4   5 909.469 239.871   3
   4  -4  -5 794.991 371.283   6
  -4   4   5 1067.27 256.529   4
   4   4  -5 578.952 175.425  17
   4   4  -5 854.938 247.071  20
  -4   4   5 1365.94 291.947  18
  -4   4   5 826.391 264.972  17
   4   4  -5 1025.42 262.273  18
   4   4  -5 836.917 241.094  19
  -4   4   5 871.137 244.432  35
  -4   4   5 945.431 240.936  38
   4   4  -5 965.164 221.432  37
  -4   4   5 1057.92 280.456  36
  -4   4   5 814.056 261.481  16
   4   4  -5 994.309 292.182  15
   4   4  -5 420.656 197.463  14
  -4   4   5 782.626 226.478  30
   4   4  -5 676.172 201.885  25
   4   4  -5 898.671 295.957  12
   4   4  -5 695.406 241.486   9
  -4   4   5 438.911 214.150   9
  -4   4   4 11087.5 844.721   3
   4   4  -4 9030.77 1152.61   5
  -4   4   4 10903.8 1064.07   5
  -4   4   4 8638.82 1045.71   2
   4   4  -4 10842.1 813.245   3
   4   4  -4 8184.42 1042.43   1
  -4   4   4 10559.2 841.624   4
   4   4  -4 10875.1 807.087  17
  -4   4   4 13328.4 934.500  18
   4   4  -4 12488.2 917.729  18
  -4   4   4 11868.0 912.546  19
  -4   4   4 9440.89 802.221  17
  -4   4   4 11353.5 919.508  36
  -4   4   4 9750.29 809.153  38
   4   4  -4 10211.8 860.509  14
  -4   4   4 9990.20 794.175  16
   4   4  -4 10110.1 842.075  15
  -4   4   4 11188.4 854.558  30
   4   4  -4 9440.01 783.850  25
  -4   4   4 9654.26 1064.52   9
   4   4  -4 8979.02 1111.07   9
   4  -4  -4 9270.42 994.837   6
  -4   4   3 16602.0 1085.08  20
  -4   4   3 16282.9 1089.53  19
  -4   4   3 14436.1 989.805  17
  -4   4   3 14872.7 985.326  38
   4   4  -3 14840.5 1049.52  14
   4   4  -3 13282.3 980.710  15
  -4   4   3 14657.7 992.732  16
   4   4  -3 15875.9 990.790   3
  -4   4   3 14928.0 1023.26   4
   4   4  -3 11961.8 1307.16   1
  -4   4   3 14542.3 998.768   3
  -4   4   3 15335.1 1246.55   5
   4   4  -3 13449.8 1368.88   5
  -4   4   3 11526.1 1245.22   2
   4   4  -3 14384.9 986.905  25
   4   4  -3 12948.2 1352.21   9
  -4   4   3 13693.6 1265.77   9
  -4   4   2 6786.65 656.642  17
  -4   4   2 7522.13 710.168  19
  -4   4   2 7118.01 681.787  20
   4   4  -2 5410.53 843.667   1
  -4   4   2 5173.89 754.732   5
   4   4  -2 5689.23 887.153   5
  -4   4   2 7078.28 680.471   4
   4   4  -2 7159.51 645.821   3
  -4   4   2 4956.13 825.312   2
  -4   4   2 6349.70 646.962   3
  -4   4   2 6003.25 616.038  16
   4   4  -2 6663.55 683.557  15
   4   4  -2 5871.22 624.219  25
   4   4  -2 5669.80 901.798   9
  -4   4   2 5774.20 833.544   9
  -4   4   1 884.643 248.648  19
  -4   4   1 950.153 257.834  20
  -4   4   1 678.287 228.203  17
   4   4  -1 799.161 268.571  36
  -4   4   1 776.498 215.879   3
  -4   4   1 710.270 376.784   2
   4   4  -1 914.436 375.569   5
  -4   4   1 771.854 198.966   4
   4   4  -1 726.536 208.783   3
   4   4  -1 349.682 203.882   1
  -4   4   1 772.696 201.304  16
   4   4  -1 565.723 235.233  15
   4   4  -1 807.632 273.526  25
  -4   4   1 767.299 318.982   9
   4   4  -1 412.094 288.961   9
  -4   4   0 6286.20 812.679   9
   4   4   0 4205.00 756.168   9
  -4   4   0 6151.47 647.944  47
  -4   4   0 5246.19 550.255  35
   4   4   0 5321.51 628.455  36
  -4   4   0 4536.92 781.403   2
   4   4   0 4355.53 783.815   5
  -4   4   0 4914.08 574.087   4
   4   4   0 4258.16 731.302   1
   4   4   0 6099.74 596.488   3
  -4   4   0 5259.52 591.434   3
   4   4   0 4658.69 576.753  15
  -4   4   0 5119.52 559.755  16
   4   4   0 5168.25 567.537  25
  -4   4   0 5737.08 621.714  20
  -4   4   0 5318.01 588.548  19
   4   4   0 6497.35 652.899  18
  -4   4   0 5168.12 571.004  18
  -4   4   0 5552.24 568.624  17
  -4   4  -1 640.951 239.102   9
   4   4   1 868.729 314.889   9
  -4   4  -1 1219.12 291.395  47
  -4   4  -1 1241.92 248.703  37
  -4   4  -1 1378.85 257.043  35
   4   4   1 1882.64 400.545  36
  -4   4  -1 1331.06 305.955   3
   4   4   1 1303.79 269.338   3
   4   4   1 789.122 315.730   5
  -4   4  -1 1097.37 276.035   4
  -4   4  -1 581.816 314.916   2
   4   4   1 1204.31 407.409   1
  -4   4  -1 1307.79 294.880  16
   4   4   1 921.688 259.482  15
  -4   4  -1 1758.65 378.962  14
   4   4   1 1437.25 298.187  25
  -4   4  -1 1263.46 279.080  17
  -4   4  -1 1566.96 332.144  20
  -4   4  -1 1500.31 367.663  19
   4   4   1 1468.69 336.911  18
  -4   4  -1 1126.29 279.850  18
  -4   4  -2 4418.42 694.202   9
   4   4   2 4258.20 804.145   9
  -4   4  -2 4539.92 555.804  47
   4   4   2 5030.22 616.546  36
  -4   4  -2 5017.36 544.175  38
  -4   4  -2 4387.82 499.894  37
  -4   4  -2 3560.70 677.053   2
  -4   4  -2 4692.94 558.926   4
  -4   4  -2 4098.83 511.868   3
   4   4   2 3567.47 671.636   1
   4   4   2 5389.02 566.961   3
   4   4   2 3918.62 762.282   5
   4   4   2 3901.88 519.807  15
   4   4   2 5416.50 556.566  16
  -4   4  -2 5525.82 563.921  15
  -4   4  -2 4276.19 524.551  16
  -4   4  -2 5166.93 595.124  14
   4   4   2 4789.49 542.488  23
   4   4   2 3657.24 508.039  25
  -4   4  -2 3996.48 542.951  20
  -4   4  -2 4831.88 566.400  18
  -4   4  -2 4269.28 498.125  17
   4   4   2 5737.50 572.870  17
  -4   4  -2 4764.27 569.095  19
   4  -4   3 9337.06 1214.23   7
   4   4   3 7292.36 1084.35   9
  -4   4  -3 10081.0 846.661  51
  -4   4  -3 9229.11 808.695  47
  -4   4  -3 10090.5 795.704  37
  -4   4  -3 10728.0 802.498  38
   4   4   3 9559.10 876.851  36
   4   4   3 7550.36 1041.39   1
   4   4   3 8437.83 1132.63   5
  -4   4  -3 7978.78 1010.78   2
  -4   4  -3 9728.37 806.728   3
   4   4   3 10272.5 788.826   3
  -4   4  -3 9544.94 786.349   4
  -4   4  -3 11035.9 831.605  15
  -4   4  -3 8921.32 768.512  16
   4   4   3 8211.67 795.596  15
   4   4   3 10962.1 890.851  12
  -4   4  -3 9046.27 801.462  14
   4   4   3 10505.3 809.931  16
   4   4   3 8841.37 744.174  23
   4   4   3 8070.79 767.483  25
  -4   4  -3 8957.42 766.159  18
   4   4   3 10833.0 799.973  17
  -4   4  -3 9373.44 804.893  20
  -4   4  -3 9599.50 777.573  17
  -4   4  -3 9676.30 822.348  19
   4   4   4 9095.50 1237.07   9
   4  -4   4 11147.3 1313.23   7
  -4   4  -4 10501.8 878.531  51
  -4   4  -4 10357.9 869.058  47
  -4   4  -4 12377.3 885.292  38
  -4   4  -4 10276.4 795.537  37
   4   4   4 11297.0 963.123  36
  -4   4  -4 11393.6 871.904   4
   4   4   4 9367.86 1130.94   1
   4   4   4 8606.58 1168.60   5
  -4   4  -4 11724.8 867.361   3
   4   4   4 12185.1 852.597   3
  -4   4  -4 9404.93 1130.96   2
   4   4   4 9718.86 879.038  15
  -4   4  -4 9484.55 832.129  14
   4   4   4 13083.1 964.437  12
  -4   4  -4 9649.18 825.725  16
  -4   4  -4 12533.9 903.266  15
   4   4   4 9233.69 835.984  25
   4   4   4 10260.6 810.276  23
  -4   4  -4 9330.45 831.662  18
  -4   4  -4 12458.2 897.359  17
  -4   4  -4 10155.6 862.982  19
  -4   4  -4 10590.8 878.948  20
   4   4   5 4254.98 868.116   9
   4  -4   5 5508.92 915.674   7
  -4   4  -5 5065.56 600.988  51
  -4   4  -5 4757.11 578.856  47
  -4   4  -5 5851.73 607.047  38
   4   4   5 5253.52 659.368  36
  -4   4  -5 5643.72 595.880  37
   4   4   5 7244.43 617.779   3
  -4   4  -5 6146.83 611.400   3
   4   4   5 4457.37 799.724   1
  -4   4  -5 5246.36 823.687   2
   4   4   5 4939.29 874.309   5
  -4   4  -5 5518.78 571.511   4
   4   4   5 4787.30 630.431  15
  -4   4  -5 6491.55 637.200  15
   4   4   5 6292.78 696.092  12
  -4   4  -5 4791.16 612.709  14
  -4   4  -5 5161.60 577.944  16
   4   4   5 4879.11 574.334  23
   4   4   5 5187.70 620.533  25
  -4   4  -5 5384.73 584.397  17
  -4   4  -5 4761.37 569.623  18
   4   4   5 6601.95 634.790  17
  -4   4  -5 4593.03 572.881  19
  -4   4  -5 4839.97 588.009  20
   4   4   6 12968.7 1571.16   9
  -4   4  -6 25769.2 1294.58  11
   4  -4   6 19055.7 1758.39   7
  -4   4  -6 15861.5 1107.58  47
  -4   4  -6 15339.8 1117.63  51
  -4   4  -6 16358.5 1062.74  37
  -4   4  -6 19778.4 1143.30  38
   4   4   6 16854.1 1243.31  36
   4   4   6 16401.1 1610.25   5
  -4   4  -6 18299.5 1520.30   2
  -4   4  -6 18653.2 1099.01   3
   4   4   6 22332.4 1138.79   3
   4   4   6 18015.8 1600.57   1
  -4   4  -6 20746.6 1283.10   4
   4   4   6 19292.6 1221.52  12
   4   4   6 14148.1 1117.63  15
  -4   4  -6 17188.5 1108.80  15
  -4   4  -6 15585.3 1112.66  14
  -4   4  -6 15352.2 1091.99  16
  -4   4  -6 24870.1 1185.94  12
   4   4   6 15297.8 1055.17  23
   4   4   6 14110.5 1083.04  25
  -4   4  -6 15257.2 1092.24  19
  -4   4  -6 13998.8 1074.28  18
  -4   4  -6 16194.8 1129.38  20
  -4   4  -6 18164.8 1094.15  17
   4   4   6 18697.4 1120.00  17
   4   4   7 2099.40 388.537  12
   4   4   7 2157.36 704.960   9
   4  -4   7 2634.79 661.798   7
  -4   4  -7 2380.13 394.538  11
  -4   4  -7 2060.71 382.882  51
  -4   4  -7 1682.09 353.459  47
  -4   4  -7 1853.05 348.937  37
  -4   4  -7 2007.33 364.564  38
   4   4   7 1676.82 360.806  36
  -4   4  -7 1524.19 448.718   2
  -4   4  -7 2198.38 345.387   4
   4   4   7 1415.24 510.134   5
   4   4   7 2735.16 387.771   3
  -4   4  -7 1954.67 354.518   3
   4   4   7 2709.64 565.676   1
  -4   4  -7 1642.23 333.803  16
  -4   4  -7 2764.91 424.879  12
  -4   4  -7 1831.97 360.687  14
   4   4   7 1593.45 378.063  15
  -4   4  -7 1754.53 347.296  15
   4   4   7 1804.10 383.092  25
   4   4   7 1461.58 335.955  23
  -4   4  -7 1691.97 334.334  18
  -4   4  -7 1795.90 333.709  17
   4   4   7 2744.34 446.551  17
  -4   4  -7 1548.43 339.262  19
  -4   4  -7 1454.67 317.701  20
  -4   4  -8 5172.05 580.344  11
   4  -4   8 6497.26 1240.86   7
   4   4   8 5312.34 1022.83   9
  -4   4  -8 4766.70 583.111  47
  -4   4  -8 4484.88 604.710  51
   4   4   8 6518.17 577.854  46
  -4   4  -8 4969.75 582.584  37
   4   4   8 4398.68 652.320  36
  -4   4  -8 6082.09 605.178  38
   4   4   8 5745.71 994.385   5
  -4   4  -8 5805.03 602.949  12
  -4   4  -8 5303.59 610.804  15
  -4   4  -8 4926.45 589.127  14
   4   4   8 5638.07 643.548  12
  -4   4  -8 4182.66 530.668  16
   4   4   8 4275.79 618.219  15
   4   4   8 4586.05 573.508  23
   4   4   8 3812.58 548.692  25
   4   4   8 5758.23 595.769  17
  -4   4  -8 5283.93 570.678  17
  -4   4  -8 4837.61 587.516  18
  -4   4  -8 4262.28 556.478  19
  -4   4  -8 4631.08 590.746  20
  -4   4  -9 269.595 112.657  11
   4   4   9 331.292 394.668   9
   4   4   9 311.902 112.103  46
  -4   4  -9 359.623 168.328  47
  -4   4  -9 379.484 217.468  51
   4   4   9 459.885 252.425  36
  -4   4  -9 333.631 132.243  37
   4   4   9 654.865 372.169   5
   4   4   9 278.605 142.048  15
  -4   4  -9 165.091 107.474  14
  -4   4  -9 313.997 161.962  12
  -4   4  -9 364.139 195.643  16
   4   4   9 347.352 250.722  25
   4   4   9 171.619 105.888  23
  -4   4  -9 299.535 196.210  20
  -4   4  -9 166.507 145.906  17
  -4   4  -9 317.827 199.506  19
  -4   4  -9 198.358 99.5456  18
   4   4   9 207.968 119.577  17
  -4   4 -10 11699.1 913.928  11
   4   4  10 14017.3 895.089  46
  -4   4 -10 11676.5 902.587  47
  -4   4 -10 10588.1 935.219  51
   4   4  10 10886.8 1025.18  36
  -4   4 -10 10646.9 911.159  16
   4   4  10 9971.77 971.538  15
   4   4  10 10517.9 872.564  23
   4   4  10 9623.12 910.227  25
   4   4  10 13234.4 946.286  17
  -4   4 -10 12419.9 940.305  20
  -4   4 -10 12467.4 912.207  17
  -4   4 -10 10911.1 940.403  18
  -4   4 -10 10774.7 939.617  19
  -4   4 -11 5961.17 638.151  11
   4   4  11 6504.41 804.485  36
  -4   4 -11 5789.58 707.546  51
   4   4  11 7205.97 632.245  46
   4   4  11 5550.09 754.616  15
  -4   4 -11 5361.33 644.097  16
   4   4  11 5209.36 605.364  23
   4   4  11 7614.37 720.023  24
   4   4  11 4850.57 621.466  25
  -4   4 -11 6640.61 681.154  20
  -4   4 -11 4976.84 661.113  18
  -4   4 -11 5872.00 675.548  19
   4   4  11 7517.49 653.498  17
  -4   4 -12 174.002 103.959  11
   4   4  12-68.5288 119.842  36
  -4   4 -12 167.782 120.476  51
  -4   4 -12-22.4155 171.337  16
   4   4  12 176.352 171.531  15
   4   4  12-133.064 117.942  25
   4   4  12 51.4277 147.933  24
   4   4  12 60.3541 83.4506  23
  -4   4 -12-71.4749 106.935  20
  -4   4 -12 324.701 145.933  18
  -4   4 -12 109.281 175.095  19
  -4   4 -13 4704.53 582.410  11
   4   4  13 4296.83 640.787  36
  -4   4 -13 4970.96 634.325  51
  -4   4 -13 5153.50 598.265  16
   4   4  13 4081.81 586.305  15
   4   4  13 4350.22 535.194  23
   4   4  13 5155.90 602.838  24
   4   4  13 4231.89 578.185  25
  -4   4 -13 5035.36 661.713  18
  -4   4 -13 4164.69 540.157  19
  -4   4 -13 6240.55 628.673  20
  -4   4 -14 15653.0 1077.56  11
   4   4  14 14144.6 1165.03  36
  -4   4 -14 14723.8 1098.31  51
   4   4  14 13529.3 1117.36  15
  -4   4 -14 16472.9 1118.06  16
   4   4  14 14440.8 985.735  23
   4   4  14 16624.1 1109.97  24
   4   4  14 13555.1 1057.01  25
  -4   4 -14 13829.0 1117.69  18
  -4   4 -14 17641.8 1043.00  20
  -4   4 -14 15680.4 1080.52  19
  -4   4 -15 58.9558 157.984  11
   4   4  15 238.365 185.106  36
  -4   4 -15 51.3937 177.643  51
  -4   4 -15 59.6683 134.685  16
   4   4  15 18.4578 102.351  15
   4   4  15-47.0023 102.427  25
   4   4  15-125.308 130.390  23
   4   4  15-51.7482 129.524  24
  -4   4 -15 8.59663 130.735  18
  -4   4 -15-99.2230 87.7513  19
  -4   4 -16 3813.29 507.828  11
  -4   4 -16 4576.14 494.030  42
   4   4  16 3093.09 498.938  36
  -4   4 -16 3010.40 475.222  51
   4   4  16 2757.24 483.758  15
  -4   4 -16 3697.41 458.786  16
   4   4  16 3589.53 480.120  24
   4   4  16 3805.83 454.609  23
   4   4  16 3179.51 448.044  25
  -4   4 -16 3695.16 553.003  18
  -4   4 -16 3774.20 491.609  19
  -4   4 -17 1251.26 268.034  11
  -4   4 -17 1180.65 247.855  42
   4   4  17 1172.22 325.686  36
  -4   4 -17 1224.20 289.877  51
  -4   4 -17 1755.88 308.755  16
   4   4  17 831.285 225.665  15
   4   4  17 889.389 232.738  25
   4   4  17 1525.23 267.487  23
   4   4  17 1394.52 276.055  24
  -4   4 -17 1370.77 511.944  18
  -4   4 -17 1324.18 284.045  19
  -4   4 -18 448.097 170.540  11
  -4   4 -18 909.235 213.976  42
   4   4  18 413.779 201.446  36
  -4   4 -18 554.707 181.710  51
  -4   4 -18 482.764 122.989  16
   4   4  18 485.573 204.355  15
   4   4  18 684.932 185.498  23
   4   4  18 448.509 153.365  25
   4   4  18 561.358 165.984  24
  -4   4 -18 212.181 131.889  19
  -4   4 -18 342.667 163.238  18
  -4   4 -19 32.3069 98.3221  11
  -4   4 -19-54.3905 73.2623  42
   4   4  19 93.2054 140.301  36
  -4   4 -19-152.046 127.859  51
   4   4  19-29.4398 122.128  15
   4   4  19 201.817 151.449  25
   4   4  19-30.3169 66.9540  23
   4   4  19-184.579 112.741  24
  -4   4 -19 81.5862 75.9144  18
  -4   4 -19-104.886 89.9163  19
  -4   4 -20 746.685 189.914  11
  -4   4 -20 947.503 207.959  51
   4   4  20 791.422 205.139  36
   4   4  20 804.160 239.992  15
   4   4  20 850.937 192.140  25
   4   4  20 736.049 175.941  24
  -4   4 -20 847.760 157.890  19
  -4   4 -20 825.181 223.132  18
  -4   4 -21 295.795 119.368  11
  -4   4 -21 447.969 129.949  51
   4   4  21 340.962 129.441  36
   4   4  21 415.334 121.616  15
   4  -4  21 436.714 105.719  33
   4   4  21 288.006 106.272  25
   4   4  21 418.631 123.091  24
  -4   4 -21 805.815 139.006  19
  -4   4 -21 504.495 180.027  18
  -4   4 -22 11767.1 643.737  11
  -4   4 -22 12595.0 603.729  51
   4   4  22 10561.0 620.419  36
   4   4  22 10327.2 596.730  15
   4  -4  22 10828.4 516.088  27
   4   4  22 12969.0 645.744  24
  -4   4 -22 10674.0 613.421  18
  -4   6  17 284.227 92.1601  25
  -4   6  17 281.934 88.4837  23
  -4   6  17 171.580 67.4861  37
   4   6 -17 238.437 71.0334  19
   4   6 -17 134.015 44.3983  20
  -4   6  17 220.172 82.6252  17
   4   6 -16-29.1000 58.0248  20
   4   6 -16 81.3946 72.6867  19
  -4   6  16-72.7280 65.2132  17
  -4   6  16 160.719 74.5629  25
  -4   6  16 10.7470 50.0087  23
   4   6 -15 2487.36 326.180  20
   4   6 -15 3220.08 325.372  18
   4   6 -15 2581.12 316.052  19
  -4   6  15 2328.51 284.040  17
  -4   6  15 2089.53 256.889  23
  -4   6  15 2569.78 293.426  25
  -4   6  14 9741.81 559.670  46
  -4   6  14 8420.65 569.556  23
  -4   6  14 9477.10 609.294  25
   4   6 -14 10905.8 718.687  19
   4   6 -14 11652.0 680.396  18
  -4   6  14 8909.05 608.456  17
   4   6 -14 10765.0 707.773  20
  -4   6  13 5302.08 408.936  15
  -4   6  13 4955.02 404.616  46
  -4   6  13 4118.47 400.125  23
  -4   6  13 4221.07 418.333  25
   4   6 -13 4526.61 428.122  18
   4   6 -13 4259.93 463.053  20
   4   6 -13 4355.81 463.233  19
  -4   6  13 3512.30 396.081  17
   4   6 -12 7526.50 560.123  12
  -4   6  12 7293.51 505.512  15
  -4   6  12 6589.09 486.194  46
  -4   6  12 6034.86 511.280  23
  -4   6  12 6205.18 527.963  25
   4   6 -12 6691.65 553.165  18
   4   6 -12 6772.48 615.890  20
   4   6 -12 6565.10 598.603  19
  -4   6  12 5107.03 507.233  17
  -4   6  11 978.392 182.285   3
   4   6 -11 950.068 225.462  12
   4   6 -11 753.805 201.982  14
  -4   6  11 722.362 166.296  15
   4   6 -11 642.183 175.355  47
  -4   6  11 662.434 157.713  46
  -4   6  11 685.290 160.317  25
  -4   6  11 803.695 193.306  23
   4   6 -11 429.772 155.529  20
   4   6 -11 593.085 176.525  18
  -4   6  11 773.172 206.472  17
   4   6 -11 665.385 180.719  19
  -4   6  10 7589.84 537.310   3
   4   6 -10 5581.70 562.028  47
  -4   6  10 7286.21 534.253  46
  -4   6  10 7556.95 554.377  15
   4   6 -10 7217.90 573.098  12
   4   6 -10 6452.13 606.494  14
  -4   6  10 6842.00 585.757  25
   4   6 -10 7284.98 595.320  25
  -4   6  10 6073.14 529.908  23
   4   6 -10 6559.42 636.226  20
   4   6 -10 6917.05 596.393  18
  -4   6  10 5837.08 582.805  17
   4   6 -10 7200.80 634.040  19
  -4   6   9 70.4109 53.5939   3
   4   6  -9 62.0053 114.056  37
  -4   6   9 132.081 112.512  46
   4   6  -9 157.335 76.9572  47
  -4   6   9 84.6807 128.374  15
   4   6  -9 154.868 139.056  12
   4   6  -9 98.1882 109.361  15
   4   6  -9 105.653 145.965  14
  -4   6   9 117.755 101.300  25
   4   6  -9-109.055 127.501  25
  -4   6   9-64.4341 70.6370  23
   4   6  -9 117.162 189.423  20
  -4   6   9 128.754 84.3777  17
   4   6  -9 112.128 80.9791  18
   4   6  -9 74.3213 86.6036  19
  -4   6   8 12540.1 768.464   3
   4   6  -8 13833.6 870.318  37
  -4   6   8 11870.9 835.101  37
   4   6  -8 12842.1 911.144  47
  -4   6   8 13363.2 771.929  46
   4   6  -8 12618.4 874.357  15
  -4   6   8 13328.7 803.001  15
   4   6  -8 13603.0 830.084  12
   4   6  -8 11552.2 878.455  14
  -4   6   8 12357.9 812.417  25
  -4   6   8 13338.9 823.433  23
   4   6  -8 12935.5 847.348  25
  -4   6   8 10771.8 821.723  17
   4   6  -8 13281.0 866.655  17
   4   6  -8 13294.5 925.977  20
   4   6  -8 13719.7 917.908  19
   4   6  -7 4813.69 497.934   3
  -4   6   7 4115.82 449.183   3
  -4   6   7 3622.25 438.348  37
   4   6  -7 4031.90 474.464  37
   4   6  -7 4251.16 511.984  47
  -4   6   7 4202.28 413.665  46
   4   6  -7 4110.90 499.017  15
  -4   6   7 3937.86 431.238  15
   4   6  -7 4801.11 479.128  12
   4   6  -7 4234.26 500.164  14
   4   6  -7 4404.31 498.670  25
  -4   6   7 4514.21 455.978  23
  -4   6   7 4200.90 452.512  25
  -4   6   7 3278.33 443.559  17
   4   6  -7 4710.00 550.369  20
   4   6  -7 4870.28 546.735  19
   4   6  -7 3684.54 445.484  17
  -4   6   6 3260.39 408.486   3
   4   6  -6 4038.85 454.875   3
   4   6  -6 3326.55 439.764  37
  -4   6   6 3563.92 438.080  37
   4   6  -6 3388.44 459.729  47
  -4   6   6 3685.31 392.341  46
  -4   6   6 4055.98 438.192  15
   4   6  -6 3193.28 427.952  15
   4   6  -6 3811.79 482.883  14
   4   6  -6 4048.24 442.732  12
  -4   6   6 4384.12 448.096  23
  -4   6   6 4021.40 438.409  25
   4   6  -6 3835.00 468.175  25
  -4   6   6 3352.37 462.230  17
   4   6  -6 4294.08 508.326  20
   4   6  -6 3887.06 462.633  17
   4   6  -5 130.687 94.7068   3
  -4   6   5 9.74235 76.6702   3
  -4   6   5 9.33642 89.5677  37
   4   6  -5 119.087 134.502  37
   4   6  -5-103.496 93.3629  47
  -4   6   5-6.01001 78.7772  46
  -4   6   5 76.0410 83.4210  16
   4   6  -5 54.2763 129.982  14
   4   6  -5-74.4118 54.8834  12
   4   6  -5 159.961 148.896  15
  -4   6   5 27.8292 92.0521  15
  -4   6   5-26.0725 77.8914  25
   4   6  -5-63.0949 109.229  25
   4   6  -5-29.4357 138.402  20
  -4   6   5 11.6169 86.4714  17
   4   6  -5-52.8906 90.5411  17
   4   6  -4 959.766 238.257   3
  -4   6   4 630.300 217.401   3
   4   6  -4 923.265 235.260  37
  -4   6   4 1063.46 310.679  38
  -4   6   4 870.178 214.020  37
   4   6  -4 709.994 200.467  47
  -4   6   4 635.515 157.715  46
  -4   6   4 690.086 230.700  16
   4   6  -4 948.671 221.587  12
   4   6  -4 941.593 288.428  15
  -4   6   4 860.344 195.502  15
   4   6  -4 1077.75 297.694  14
  -4   6   4 990.832 245.514  25
   4   6  -4 1354.33 300.000  25
  -4   6   4 851.920 230.905  17
   4   6  -4 595.680 156.610  17
   4   6  -3 1734.66 316.611   3
  -4   6   3 1442.15 294.435   3
   4   6  -3 1561.48 290.737  37
  -4   6   3 1983.75 324.422  38
  -4   6   3 1295.49 272.430  37
   4   6  -3 1796.40 351.794  47
  -4   6   3 1677.11 263.847  46
   4   6  -3 1396.04 283.974  15
  -4   6   3 1608.62 299.938  16
   4   6  -3 1657.61 274.648  12
  -4   6   3 1792.24 301.773  15
   4   6  -3 1645.05 355.821  14
   4   6  -3 1946.11 332.502  25
  -4   6   3 1921.92 284.852  25
  -4   6   3 1526.30 310.213  17
   4   6  -3 1324.14 257.580  17
   4   6  -2 3630.22 439.339   3
  -4   6   2 3510.95 446.774   3
   4   6  -2 3817.27 471.942  37
  -4   6   2 3619.05 442.444  37
  -4   6   2 3954.55 451.163  38
  -4   6   2 3622.33 392.570  46
  -4   6   2 3774.96 452.813  16
   4   6  -2 3751.30 485.290  15
   4   6  -2 4088.52 504.858  14
   4   6  -2 4292.90 458.661  12
  -4   6   2 3911.57 428.023  15
   4   6  -2 3472.42 451.453  25
  -4   6   2 4244.08 456.903  25
  -4   6   2 3445.21 461.528  17
   4   6  -2 3932.95 460.655  17
  -4   6   1 389.468 124.199   3
   4   6  -1 596.346 184.506   3
   4   6  -1 738.723 220.641  37
  -4   6   1 604.600 232.159  38
  -4   6   1 408.705 186.440  37
  -4   6   1 376.677 115.572  46
   4   6  -1 467.743 165.828  15
   4   6  -1 651.258 193.481  12
  -4   6   1 589.480 161.368  15
  -4   6   1 354.447 149.118  16
   4   6  -1 421.816 164.291  14
   4   6  -1 745.134 231.096  25
  -4   6   1 794.007 203.267  25
  -4   6   1 196.507 76.4001  17
   4   6  -1 636.640 240.220  17
  -4   6   0 4835.11 522.622   3
   4   6   0 5810.13 569.680   3
  -4   6   0 5351.81 554.083  37
  -4   6   0 6674.44 583.748  38
   4   6   0 5359.03 555.316  37
  -4   6   0 5791.07 507.103  46
  -4   6   0 6758.19 587.420  15
   4   6   0 7319.17 588.446  12
   4   6   0 5152.99 575.181  15
  -4   6   0 5538.31 556.054  16
   4   6   0 7537.26 651.703  14
   4   6   0 5581.83 585.505  25
   4   6   0 5866.48 559.184  17
  -4   6   0 5844.21 586.926  17
  -4   6  -1 121.421 117.645  38
  -4   6  -1 211.119 111.301  37
   4   6   1 111.308 88.7667  37
  -4   6  -1 79.4143 114.179  17
   4   6   1 85.4431 65.7135  17
  -4   6  -1 129.985 124.331  16
   4   6   1 178.481 124.155  14
   4   6   1 199.983 136.192  15
  -4   6  -1 237.042 104.335  15
  -4   6  -1 221.799 103.548  25
   4   6   1 334.195 134.246  23
   4   6   1 205.143 150.425  25
   4   6   1 97.0845 93.7795   3
  -4   6  -1 158.560 69.8092   3
  -4   6  -2 2418.21 358.312  37
   4   6   2 2569.92 377.322  37
  -4   6  -2 2874.34 361.237  38
  -4   6  -2 2689.08 369.338  35
   4   6   2 2690.17 374.258  17
  -4   6  -2 2547.78 376.447  17
  -4   6  -2 2871.27 371.512  15
   4   6   2 3773.56 415.962  14
  -4   6  -2 2582.07 368.332  16
   4   6   2 2384.41 408.739  15
   4   6   2 2950.11 356.253  23
   4   6   2 2448.99 373.869  25
  -4   6  -2 3490.55 382.890  25
   4   6   2 2472.98 357.476   3
  -4   6  -2 2567.76 364.681   3
  -4   6  -3 2332.19 358.216  37
   4   6   3 2151.22 352.483  37
  -4   6  -3 2859.48 346.441  38
  -4   6  -3 2463.67 360.012  35
  -4   6  -3 2325.75 384.357  18
   4   6   3 2416.29 344.989  17
  -4   6  -3 2195.32 337.219  17
  -4   6  -3 1989.02 323.007  16
  -4   6  -3 2593.76 361.452  15
   4   6   3 2119.49 348.202  15
   4   6   3 2111.45 359.166  25
   4   6   3 2497.18 337.655  23
   4   6   3 2409.66 347.116   3
  -4   6  -3 2085.89 329.758   3
  -4   6  -4 257.106 109.804  38
  -4   6  -4 54.7224 101.342  37
   4   6   4 75.4809 115.451  37
  -4   6  -4-103.947 111.631  35
   4   6   4 59.7040 81.1148  17
  -4   6  -4-46.6497 82.9525  17
  -4   6  -4 87.0039 110.932  18
   4   6   4 5.89378 96.6245  15
  -4   6  -4 71.0153 119.679  16
   4   6   4-4.23554 71.9639  23
   4   6   4-31.9695 86.2864  25
  -4   6  -4-184.022 127.588   3
  -4   6  -5 379.204 148.066  37
  -4   6  -5 498.979 187.310  35
   4   6   5 237.980 100.359  17
  -4   6  -5 440.448 162.544  17
  -4   6  -5 307.623 164.521  18
   4   6   5 373.380 205.807  15
  -4   6  -5 546.054 179.374  16
   4   6   5 390.807 159.583  25
   4   6   5 440.623 170.240  23
  -4   6  -5 113.739 91.6573   3
  -4   6  -6 2015.15 312.274  35
  -4   6  -6 2305.28 340.769  17
   4   6   6 2307.62 311.209  17
  -4   6  -6 2051.35 356.692  18
   4   6   6 2053.39 358.377  15
  -4   6  -6 2290.35 345.336  16
   4   6   6 2219.22 310.666  23
   4   6   6 1832.29 308.883  25
  -4   6  -6 2088.58 289.517   3
  -4   6  -7 1025.61 244.132  35
   4   6   7 727.147 151.553  17
  -4   6  -7 1186.28 265.708  18
  -4   6  -7 1050.19 210.984  16
   4   6   7 822.282 228.014  15
   4   6   7 861.577 206.440  25
   4   6   7 681.317 159.873  23
  -4   6  -7 1324.10 227.956   3
  -4   6  -8 215.987 132.104  35
  -4   6  -8 144.903 88.5461  18
   4   6   8 186.498 93.3608  17
  -4   6  -8 86.9325 97.8743  16
   4   6   8 20.8686 115.940  15
   4   6   8 134.873 144.796  25
   4   6   8 72.9959 75.9501  23
  -4   6  -8 241.135 95.2767   3
   4   6   9 3590.32 432.414  15
  -4   6  -9 4307.75 400.624  16
  -4   6  -9 3820.35 420.290  35
   4   6   9 3450.48 403.266  25
   4   6   9 3218.08 353.482  23
  -4   6  -9 4046.95 452.557  18
   4   6   9 5053.08 357.180  17
  -4   6  -9 4236.80 444.578  19
   4   6  10 10266.7 710.024  15
  -4   6 -10 11127.4 706.257  35
   4   6  10 10171.9 629.671  23
   4   6  10 10301.5 676.566  25
  -4   6 -10 11801.1 751.983  18
   4   6  11 327.701 134.520  15
  -4   6 -11 205.545 115.129  16
  -4   6 -11 235.496 110.576  35
   4   6  11 149.733 72.6984  25
   4   6  11 218.170 86.9215  23
  -4   6 -11 157.405 83.7001  18
   4   6  12 167.071 104.360  15
  -4   6 -12 232.359 120.263  35
   4   6  12 236.210 63.0657  25
   4   6  12 120.927 63.0740  23
  -4   6 -12 175.366 90.0488  18
   4   6  13 2002.24 235.437  15
   4   6  13 1986.45 225.013  25
   4   6  13 1836.19 210.386  23
  -4   6 -13 2231.98 245.181  35
  -4   6 -13 2188.74 252.398  18
   4   6  14 3875.41 277.888  23
  -4   6 -14 3929.90 298.773  35
  -4   6 -14 4552.80 342.658  18
   5   1 -31 2112.22 250.038  42
  -5   1  31 1588.54 207.109  36
   5  -1 -31 1897.28 246.186  51
   5   1 -31 1844.62 246.986  51
   5   1 -31 2429.69 259.557  22
   5  -1 -31 1746.06 249.542  22
   5   1 -31 2082.53 267.709  19
   5  -1 -31 1629.91 230.428  19
   5  -1 -30 662.053 186.052  10
   5   1 -30 617.289 158.284  42
  -5  -1  30 440.606 96.6577  33
   5   1 -30 602.592 200.463  51
   5  -1 -30 454.137 128.224  51
   5   1 -30 401.572 163.753  26
   5   1 -30 1002.08 210.909  22
   5  -1 -30 670.142 201.506  22
  -5   1  30 933.293 174.983  24
   5   1 -30 702.836 197.173  19
   5   1 -29 2383.12 381.816  10
   5  -1 -29 2188.15 352.634  10
   5   1 -29 2114.92 337.257  42
   5   1 -29 2074.59 335.933  51
   5  -1 -29 1939.88 362.037  26
   5   1 -29 2010.41 343.507  26
   5   1 -29 2254.59 329.410  22
  -5   1  29 2407.84 329.010  24
   5  -1 -29 1934.64 323.915  22
   5   1 -29 2235.48 338.120  19
   5   1 -29 2954.17 330.786  18
   5   1 -28 491.778 190.788  10
   5  -1 -28 413.559 168.103  10
   5   1 -28 617.298 227.977  43
   5   1 -28 416.067 95.0077  51
   5  -1 -28 701.174 187.142  26
   5   1 -28 308.753 127.020  26
   5  -1 -28 402.961 106.556  22
  -5   1  28 354.759 159.721  24
   5   1 -28 416.565 89.9701  22
   5   1 -28 360.060 190.464  19
   5   1 -28 789.653 200.105  18
   5   1 -27 928.863 296.104  10
   5  -1 -27 710.902 225.768  10
   5   1 -27 877.631 276.132  41
   5   1 -27 641.032 192.352  43
  -5   1  27 936.307 235.855  40
   5   1 -27 745.596 243.725  51
   5   1 -27 584.041 229.978  26
   5  -1 -27 796.673 278.207  26
   5  -1 -27 561.952 212.596  22
   5   1 -27 789.251 208.547  22
  -5   1  27 1195.76 278.852  24
   5   1 -27 1007.92 222.638  18
   5   1 -27 707.901 265.006  19
   5   1 -26 2276.69 456.172  10
   5  -1 -26 2788.67 466.545  10
   5   1 -26 2900.26 479.951  41
  -5   1  26 3637.89 482.064  40
   5   1 -26 2474.39 433.753  43
   5   1 -26 2040.67 381.337  51
   5  -1 -26 2374.37 436.795  26
   5   1 -26 2943.49 499.820  26
   5  -1 -26 2369.69 404.135  22
   5   1 -26 2826.98 444.496  22
  -5   1  26 2723.82 428.998  24
   5   1 -26 2853.26 444.993  18
   5   1 -25 1345.03 367.472  10
   5  -1 -25 1095.97 315.834  10
  -5   1  25 1536.36 328.019  40
   5   1 -25 829.698 269.208  43
   5   1 -25 978.306 269.567  41
   5   1 -25 789.155 270.214  51
   5  -1 -25 860.808 237.712  26
   5   1 -25 939.627 299.448  26
   5  -1 -25 910.954 291.118  22
   5   1 -25 1228.03 272.564  22
  -5   1  25 1553.10 343.604  24
   5   1 -25 938.765 246.554  18
   5   1 -24 2286.47 432.144  51
  -5   1  24 1969.48 386.737  45
   5   1 -24 2277.65 440.482  26
   5  -1 -24 2228.15 446.667  26
  -5   1  24 2542.70 426.837  40
   5   1 -24 2165.58 406.862  43
   5   1 -24 2343.08 462.940  41
   5   1 -24 2395.96 399.423  22
  -5   1  24 2056.26 390.831  24
   5  -1 -24 1905.00 353.139  22
   5   1 -24 2643.57 483.699  10
   5  -1 -24 2246.44 433.396  10
   5   1 -23 34436.0 1795.51  54
  -5   1  23 33941.5 1694.59  45
   5  -1 -23 31667.8 1740.61  54
   5  -1 -23 30667.6 1746.61  26
   5   1 -23 32754.3 1787.56  26
  -5   1  23 36920.7 1758.70  40
   5   1 -23 32533.2 1713.27  43
   5  -1 -23 31363.6 1654.62  43
   5   1 -23 33172.5 1800.57  41
   5   1 -23 36143.9 1720.17  22
  -5   1  23 34810.7 1756.83  24
   5  -1 -23 31924.5 1655.45  22
   5   1 -23 33001.0 1790.98  10
   5  -1 -23 36079.5 1844.70  10
   5   1 -22 224.238 88.2626  54
  -5   1  22 336.776 170.893  45
   5  -1 -22 471.504 224.760  54
   5  -1 -22 197.089 121.201  26
   5   1 -22 311.446 169.110  26
  -5   1  22 292.180 105.297  40
   5   1 -22 202.479 189.759  43
   5   1 -22 88.1791 126.914  34
   5  -1 -22 271.071 120.251  43
   5   1 -22 62.8003 159.896  41
   5   1 -22 390.733 187.237  22
  -5   1  22 508.956 214.749  24
   5  -1 -22 224.518 113.290  22
  -5  -1  22 27.2554 241.656   7
  -5   1  22 577.902 421.027   7
   5   1 -22 58.4361 82.7113  10
   5  -1 -22 256.148 264.014  10
   5   1 -21 6902.86 726.864  54
  -5   1  21 7392.10 744.560  45
   5  -1 -21 6953.90 747.016  54
   5  -1 -21 5890.73 702.264  26
   5   1 -21 7025.02 764.419  26
   5  -1 -21 6002.91 708.187  34
   5  -1 -21 7470.18 738.411  43
   5   1 -21 7258.23 756.201  34
   5   1 -21 6617.51 741.667  41
   5   1 -21 6760.44 715.238  43
  -5   1  21 6638.46 719.036  24
   5   1 -21 7475.58 707.478  22
   5  -1 -21 7150.35 705.545  22
  -5  -1  21 7470.71 1178.86   7
   5  -1 -21 7361.90 763.977  10
   5   1 -21 6673.92 752.466  10
  -5   1  21 9934.61 1465.28   7
   5   1 -20 12850.7 1017.36  55
  -5   1  20 12997.4 970.047  45
   5  -1 -20 12710.3 991.161  54
   5   1 -20 14327.6 1043.55  54
   5   1 -20 14566.5 1048.81  34
   5  -1 -20 11124.6 970.197  34
   5   1 -20 12951.6 987.690  43
   5  -1 -20 13417.2 982.004  43
   5   1 -20 12390.4 1021.86  41
   5  -1 -20 13119.6 1027.75  26
   5   1 -20 13555.5 1061.22  26
   5   1 -20 14688.5 975.274  22
   5  -1 -20 11739.0 920.386  22
  -5   1  20 12426.4 999.211  24
  -5   1  20 13368.6 1714.02   7
   5  -1 -20 15936.4 1494.80   6
  -5  -1  20 14400.9 1658.89   7
   5   1 -20 12615.1 1017.45  10
   5  -1 -20 14474.2 1065.04  10
   5   1 -19 1537.63 345.815  55
   5   1 -19 2410.02 396.924  54
  -5   1  19 2048.67 362.797  45
   5  -1 -19 2628.82 439.364  54
   5  -1 -19 2685.19 417.290  43
   5   1 -19 2838.49 452.920  34
   5  -1 -19 2062.15 397.744  34
   5   1 -19 2366.52 400.447  43
   5  -1 -19 2262.25 548.259   6
   5   1 -19 2816.47 372.357  22
   5  -1 -19 2224.57 363.780  22
  -5  -1  19 2064.70 595.741   7
   5   1 -19 2446.90 419.737  10
  -5   1  19 1890.90 694.823   7
   5  -1 -19 2924.33 462.756  10
   5   1 -19 2175.33 373.893  26
   5  -1 -19 2017.96 381.706  26
   5  -1 -18 8373.72 1049.48   6
  -5  -1  18 9069.75 1253.86   7
  -5   1  18 9051.46 1285.96   7
  -5  -1  18 9545.23 1002.78   8
  -5  -1  17 7685.19 1153.68   7
  -5   1  17 9263.81 1258.25   7
  -5  -1  17 8320.60 940.335   8
   5  -1 -17 8295.65 1007.84   6
  -5  -1  16 62798.6 2729.21   8
  -5  -1  16 61473.9 3151.65   7
  -5   1  16 62240.0 3330.01   7
   5  -1 -16 59904.3 2817.82   6
  -5  -1  15 10745.7 1209.56   7
  -5   1  15 11064.5 1265.06   7
   5  -1 -15 11906.2 1107.47   6
  -5  -1  15 13033.6 1088.73   8
   5  -1 -14 1664.18 371.032   6
  -5  -1  14 2428.79 533.584   7
  -5   1  14 1336.01 499.428   7
  -5  -1  14 1840.59 393.014   8
  -5   1  13 58287.1 2827.95   7
   5  -1 -13 60799.4 2632.92   6
  -5  -1  13 62139.5 2498.46   8
  -5  -1  13 61256.7 2767.39   7
   5  -1 -12 61721.9 2667.29   6
  -5  -1  12 61997.3 2747.05   7
  -5  -1  12 61717.3 2500.62   8
  -5   1  12 58016.9 2801.09   7
   5   1 -11 130665. 3371.58   1
  -5   1  11 137539. 3408.56   2
  -5  -1  11 111752. 3975.88   7
  -5   1  11 106386. 4058.93   7
   5  -1 -11 110028. 3915.21   6
  -5  -1  11 111235. 3699.98   8
  -5   1  10 58289.0 1656.16   5
   5   1 -10 50920.5 1798.62   1
  -5   1  10 56892.5 1831.99   2
  -5   1  10 49017.5 2330.38   7
   5  -1 -10 51356.9 2214.16   6
  -5  -1  10 51617.2 2225.05   7
  -5   1   9 177227. 4373.63   2
  -5   1   9 176338. 4082.92   5
   5   1  -9 167561. 4340.53   1
  -5  -1   9 168226. 4790.10   7
  -5   1   9 158585. 5021.19   7
   5  -1  -9 164542. 4839.46   6
   5   1  -8 20836.5 1024.08   5
  -5   1   8 23001.8 748.372   5
   5   1  -8 20198.8 936.323   1
   5   1  -8 23162.5 874.191   6
   5  -1  -8 19505.3 1171.92   6
  -5  -1   8 18148.9 1058.56   7
   5   1  -7 5609.49 466.150   5
  -5   1   7 6419.77 303.439   5
   5   1  -7 5160.48 381.434   6
   5   1  -7 4856.15 432.684   1
  -5  -1   7 5034.97 470.481   7
   5  -1  -7 5002.77 546.302   6
  -5   1   6 55336.1 1249.00   5
   5   1  -6 48796.4 1515.70   6
   5   1  -6 47489.2 1600.29   1
   5   1  -6 47728.3 1640.20   5
  -5  -1   6 49271.3 1556.40   7
   5  -1  -6 41651.4 1779.18   6
   5   1  -6 44875.8 1651.39   9
   5   1  -5 31478.1 1226.45   1
   5   1  -5 33356.6 1181.01   6
   5   1  -5 30924.3 1254.94   5
   5   1  -5 30147.1 1258.90   9
   5  -1  -5 30756.5 1393.40   6
   5   1  -4 257264. 6003.36   5
   5   1  -4 253135. 5939.67   1
   5   1  -4 254121. 6002.59   9
   5  -1  -4 257157. 6213.01   6
   5   1  -3 7752.76 552.187   5
   5   1  -3 7405.72 519.933   1
   5  -1  -3 8449.47 623.183   6
   5   1  -3 8841.50 563.886   9
  -5   1   3 9159.02 434.079   9
   5   1  -2 42808.7 1512.98   5
   5   1  -2 39667.4 1443.20   1
   5  -1  -2 44728.6 1626.93   6
   5   1  -2 42615.8 1512.79   9
  -5   1   2 47082.2 1194.41   9
   5   1  -1 32761.0 1331.01   5
   5   1  -1 33699.5 1294.71   1
   5  -1  -1 36615.1 1424.89   6
   5   1  -1 34351.1 1366.96   9
   5   1   0 10103.2 677.612   5
   5  -1   0 11453.4 715.485   6
   5   1   0 10598.8 640.792   1
   5   1   0 10419.9 697.886   9
   5   1   1 22.7777 140.311   1
   5   1   1 183.292 137.622   5
   5  -1   1 192.957 120.662   6
   5   1   1 90.5801 89.0596   7
   5   1   1 26.7190 100.058   9
   5   1   2 25694.8 1196.78   5
   5   1   2 25863.6 1092.65   1
   5  -1   2 26010.9 1133.76   6
   5   1   2 24256.8 1139.98   9
   5   1   3 25360.2 1065.68   1
   5  -1   3 24011.9 1118.17   6
   5   1   3 26272.7 1192.20   7
   5  -1   4 60790.8 1941.25   6
   5   1   4 55041.7 1801.65   1
   5   1   4 53285.9 2035.45   7
   5  -1   4 56879.8 2435.41   7
  -5   1  -5 4637.04 414.054   2
   5   1   5 4676.20 422.558   1
   5   1   5 4544.46 543.212   7
   5  -1   5 3963.66 575.458   7
  -5   1  -6 17919.3 866.729   2
   5   1   6 18726.5 912.090   1
   5  -1   6 17042.5 1330.79   7
   5   1   6 15677.3 1170.26   7
  -5   1  -7 42035.0 1504.11   2
   5   1   7 38591.4 2009.85   7
   5  -1   7 36220.1 2186.41   7
   5   1   8 19923.9 857.039   1
  -5   1  -8 17840.3 834.868   2
   5  -1   8 12218.3 1250.12   7
   5   1   8 13765.5 1213.91   7
   5  -1   9 34313.8 2246.71   7
   5   1   9 36489.3 2087.98   7
   5  -1  10 57388.4 3138.92   7
   5   1  10 59593.0 2921.44   7
   5  -1  11 31443.5 2363.93   7
   5   1  11 33227.9 2175.30   7
   5   1  12 30049.9 2135.27   7
   5  -1  12 28315.7 2286.79   7
   5  -1  13 2912.59 643.020   7
   5   1  13 4385.46 813.158   7
  -5  -1 -14 276.077 199.292  26
  -5   1 -14 127.282 153.897  22
   5   1  14 461.462 199.051  24
   5  -1  14 452.110 461.023   7
   5   1  14-13.7144 373.318   7
  -5   1 -14 226.580 223.959  10
  -5  -1 -15 652.624 240.977  26
  -5   1 -15 883.366 196.471  26
   5   1  15 610.030 178.909  33
  -5   1 -15 877.059 271.792  43
  -5  -1 -15 1122.07 236.835  22
  -5   1 -15 650.911 242.608  22
   5   1  15 726.482 247.686  24
   5  -1  15 286.176 193.188   7
  -5   1 -15 588.392 204.683  10
   5   1  15 441.807 194.691   7
  -5  -1 -15 1362.98 306.355  10
  -5   1 -15 987.376 240.146  11
  -5   1 -16 520.123 203.886  51
  -5   1 -16 268.804 179.677  26
  -5  -1 -16 350.988 210.394  26
  -5   1 -16 167.646 97.9006  42
  -5   1 -16 412.702 172.045  43
   5   1  16 243.838 131.659  33
  -5  -1 -16 417.908 251.816  22
  -5   1 -16 276.125 182.961  22
   5   1  16 144.894 132.507  24
  -5   1 -16 636.926 212.450  11
   5  -1  16 284.043 339.974   7
  -5   1 -16 59.9134 196.624  10
  -5  -1 -16 563.834 232.746  10
   5   1  16 323.387 408.588   7
  -5   1 -17 2565.70 423.325  51
  -5   1 -17 1832.12 371.540  42
   5   1  17 1909.63 365.227  33
  -5  -1 -17 1939.52 432.992  26
   5   1  17 2653.90 429.899  27
  -5   1 -17 2046.23 420.847  26
  -5  -1 -17 1800.23 357.739  22
  -5   1 -17 2228.29 426.661  22
   5   1  17 2411.31 432.320  24
  -5   1 -17 1688.58 401.920  10
   5  -1  17 2474.12 747.047   7
  -5  -1 -17 2581.13 449.231  10
   5   1  17 3285.27 703.248   7
  -5   1 -17 2797.46 480.660  11
  -5   1 -18-26.5526 115.767  51
  -5   1 -18-219.900 221.949  42
   5   1  18-96.4708 79.8787  33
   5   1  18 183.737 194.390   5
   5   1  18-24.5856 155.711  27
  -5   1 -18-75.6163 106.376  26
  -5  -1 -18 164.088 155.073  26
   5   1  18 141.936 144.893  24
  -5   1 -18 367.259 186.835  22
  -5  -1 -18 31.3642 132.958  22
  -5   1 -18 258.274 173.486  11
  -5   1 -18-161.797 145.649  10
  -5  -1 -18 10.6384 83.5568  10
   5   1  18 22.3186 304.928   7
   5   1  19 2703.32 439.098  33
  -5   1 -19 2521.84 447.742  42
  -5   1 -19 2778.51 431.954  51
   5   1  19 3149.71 468.883  27
  -5   1 -19 2547.73 475.795  26
   5   1  19 3185.30 493.185  24
  -5  -1 -19 3421.00 548.797  22
  -5   1 -19 2242.05 412.261  22
  -5  -1 -19 2899.77 461.071  10
  -5   1 -19 3206.24 473.331  11
   5   1  20 10984.3 862.782  33
  -5   1 -20 7214.72 765.312  42
  -5   1 -20 7596.27 709.605  51
   5   1  20 9645.49 796.561  27
  -5   1 -20 7247.19 772.697  22
   5   1  20 7791.87 779.455  24
  -5  -1 -20 7590.41 757.043  22
  -5   1 -20 10100.8 813.380  11
  -5  -1 -20 8326.73 811.335  10
   5   1  21 325.177 152.482  33
  -5   1 -21 406.263 180.372  42
  -5   1 -21 575.773 199.359  51
   5   1  21 374.126 157.331  27
  -5  -1 -21 331.453 130.228  22
  -5   1 -21 266.798 128.192  22
   5   1  21 236.224 133.603  24
  -5   1 -21 418.211 132.758  11
   5   1  22 1488.33 289.424  33
  -5   1 -22 1597.17 342.907  42
  -5   1 -22 1528.61 310.762  51
   5  -1  22 1230.00 300.719  33
  -5  -1 -22 1590.15 315.766  22
   5   1  22 1557.17 317.049  24
  -5   1 -22 1136.25 324.964  22
  -5   1 -22 2114.50 345.291  11
  -5   1 -23 4263.79 437.255  11
  -5   1 -23 3328.74 429.812  51
   5   1  23 3835.61 449.386  33
  -5   1 -23 2755.92 420.988  42
   5  -1  23 2940.99 430.109  33
  -5   1 -23 2753.31 425.745  22
  -5  -1 -23 2752.13 391.265  22
   5   1  23 3555.73 444.753  24
  -5   1 -23 3029.01 449.536  18
  -5   1 -24 83.1240 61.0740  51
  -5  -1 -24 144.044 90.4404  51
   5  -1  24-39.8782 123.272  27
  -5   1 -24 96.6977 74.3656  42
   5  -1  24 57.5589 95.8166  33
   5   1  24-6.74871 96.3230  24
  -5   1 -24 102.427 101.424  22
  -5  -1 -24 49.8094 128.041  22
  -5   1 -24 184.396 181.383  18
  -5  -1 -25 955.857 196.497  51
  -5   1 -25 700.511 168.967  51
   5   1  25 976.722 258.205  48
   5  -1  25 728.850 188.053  27
  -5   1 -25 754.848 193.159  42
   5  -1  25 688.745 195.081  33
  -5  -1 -25 713.852 175.850  22
  -5   1 -25 922.223 239.381  22
   5   1  25 786.906 173.605  24
  -5   1 -25 574.284 169.285  18
  -5   1 -26 6058.47 411.913  51
  -5  -1 -26 6819.94 414.755  51
   5   1  26 5344.47 455.259  48
   5  -1  26 5097.10 447.916  27
  -5   1 -26 4848.38 453.695  22
   5   1  26 7015.57 431.620  24
  -5  -1 -26 4937.74 416.680  22
   5  -1  26 5008.23 434.897  33
  -5   1 -26 3931.82 394.664  18
   5  -1  27 178.884 64.5271  33
   5   1  27 168.287 78.3880  36
  -5   1 -27 400.423 122.647  18
  -5  -1 -27 166.828 91.4575  18
   5   3 -29 897.378 161.461  42
   5   3 -29 880.035 158.833  51
  -5   3  29 770.884 145.347  24
  -5   3  29 307.223 119.347  25
   5   3 -29 938.452 154.678  19
   5   3 -28 567.139 117.225  11
   5   3 -28 366.131 97.0618  42
  -5   3  28 447.920 127.909  36
   5   3 -28 47.1123 66.5210  51
  -5   3  28 217.283 99.5411  17
   5  -3 -28 204.239 90.8676  22
  -5   3  28 220.987 99.2014  24
   5   3 -28 129.620 54.2576  19
   5   3 -27 4758.89 414.318  11
   5   3 -27 3695.77 417.358  42
  -5   3  27 4260.09 427.376  36
   5   3 -27 4008.52 383.073  43
   5   3 -27 3561.41 408.757  51
  -5   3  27 3476.12 406.427  24
   5  -3 -27 3393.98 360.244  22
   5   3 -27 4530.50 375.226  18
   5   3 -27 3444.08 422.176  19
   5   3 -26-136.907 117.963  11
  -5   3  26-56.4790 104.781  36
   5   3 -26 123.136 96.1708  43
   5   3 -26 114.069 124.249  51
  -5   3  26-31.6149 65.6119  17
  -5   3  26 202.149 167.720  24
   5  -3 -26-58.7916 85.3584  22
   5   3 -26-13.8108 112.030  19
   5   3 -26-21.8061 92.9462  18
   5   3 -25 4571.39 503.621  11
  -5   3  25 4831.92 539.452  36
   5   3 -25 4480.68 481.850  43
   5   3 -25 4027.38 502.619  51
  -5   3  25 4468.61 459.573  15
   5  -3 -25 4018.95 455.034  22
  -5   3  25 4239.31 522.271  24
   5   3 -25 5628.52 487.249  20
  -5   3  25 3940.79 474.003  17
   5   3 -25 4509.68 464.641  18
   5   3 -25 4064.98 520.235  19
   5   3 -24 7122.09 672.002  11
  -5   3  24 6972.14 739.309  45
   5   3 -24 6607.72 690.589  51
   5  -3 -24 6842.88 622.742  22
  -5   3  24 6340.59 692.518  24
   5   3 -24 7676.38 634.680  20
   5   3 -24 7388.06 647.414  18
   5   3 -24 6544.40 707.469  19
   5   3 -24 7079.61 710.513  41
   5   3 -24 7452.95 669.906  43
  -5   3  24 7118.06 701.661  36
   5   3 -23 565.886 194.116  11
  -5   3  23 215.926 196.957  45
   5   3 -23 318.182 188.291  51
  -5   3  23 351.468 198.373  24
   5  -3 -23 351.916 143.855  22
   5   3 -23 337.295 82.7791  20
   5   3 -23 466.867 177.647  18
   5   3 -23 424.405 211.927  19
  -5   3  23 298.217 148.541  40
   5   3 -23 402.504 192.708  41
  -5   3  23 372.111 220.423  36
   5   3 -23 766.533 236.499  43
   5   3 -22 228.934 167.923  11
  -5   3  22 456.108 220.747  45
   5   3 -22 334.613 165.981  51
  -5   3  22 226.922 151.909  24
  -5   3  22 109.249 54.7514  23
   5  -3 -22 548.237 230.140  22
   5   3 -22 203.602 156.605  19
   5   3 -22 252.868 129.662  20
   5   3 -22 308.839 177.064  18
  -5   3  22 289.207 178.175  36
  -5   3  22 529.216 241.642  40
   5   3 -22 175.406 103.831  43
   5   3 -22 410.560 227.662  41
   5   3 -21 645.332 239.545  11
   5   3 -21 457.442 102.982  51
  -5   3  21 637.378 245.195  45
  -5   3  21 725.506 224.252  24
  -5   3  21 614.286 243.562  23
   5  -3 -21 762.500 234.184  22
   5   3 -21 612.044 205.957  18
   5   3 -21 619.617 243.568  20
   5   3 -21 848.080 295.458  19
   5   3 -21 271.026 110.682  41
   5   3 -21 946.151 251.595  43
  -5   3  21 744.320 252.481  40
  -5   3  21 1034.99 312.740  36
   5   3 -20 415.841 96.9066  11
   5   3 -20 197.881 166.069  41
  -5   3  20 225.110 197.970  36
  -5   3  20 157.405 145.038  40
   5   3 -20 169.711 92.0050  43
  -5   3  20 488.485 210.221  45
   5   3 -20 358.037 258.863  51
  -5   3  20-72.9251 143.073  46
  -5   3  20 233.421 126.957  23
  -5   3  20 24.5450 111.331  24
   5  -3 -20 304.226 89.8751  22
   5   3 -20-20.8992 180.599  19
   5   3 -20 314.272 219.031  18
   5   3 -20 144.647 94.7065  20
   5   3 -19 2148.91 447.753  11
  -5   3  19 2370.87 403.306  46
   5   3 -19 2493.84 475.376  51
   5   3 -19 2061.41 398.209  55
  -5   3  19 2343.04 462.672  45
  -5   3  19 1830.47 409.248  40
  -5   3  19 2236.91 438.200  36
   5   3 -19 2120.18 418.855  41
   5   3 -19 2408.00 432.682  12
  -5   3  19 2642.19 447.870  23
  -5   3  19 1858.29 364.809  24
   5   3 -19 2074.54 441.104  19
   5   3 -19 2075.44 359.352  20
   5   3 -19 2792.77 455.944  18
   5  -3 -19 2452.89 390.845  22
  -5   3  18 6694.71 1122.06   9
   5   3 -18 4130.04 562.196  11
   5  -3 -18 4204.51 864.650   6
  -5   3  18 4118.46 517.844  46
  -5   3  18 4064.53 588.790  45
   5   3 -18 4243.73 601.582  51
   5   3 -18 4100.56 549.785  55
  -5   3  18 3335.53 524.747  40
  -5   3  18 3922.44 585.244  36
   5   3 -18 3947.12 553.379  41
   5   3 -18 4735.61 601.197  12
   5  -3 -18 4054.47 531.172  22
  -5   3  18 3574.00 540.031  24
   5   3 -18 3743.62 604.857  19
   5   3 -18 3412.63 518.477  20
   5   3 -18 3572.45 495.720  18
   5   3 -17 2.11801 174.442  11
  -5  -3  17 268.405 212.493   8
  -5   3  17 852.851 676.285   9
   5  -3 -17 382.686 251.800   6
   5   3 -17 226.436 203.404  51
  -5   3  17 14.6492 194.052  45
  -5   3  17 42.7119 77.2917  46
   5   3 -17-107.744 118.893  55
  -5   3  17 54.8720 73.1799  40
   5   3 -17 171.436 123.326  41
  -5   3  17 49.5205 144.274  36
   5   3 -17-82.2065 148.853  12
  -5   3  17 318.914 182.099  30
  -5   3  17 47.3496 71.9789  24
   5  -3 -17-2.41754 83.9457  22
   5   3 -17 106.931 104.790  19
   5   3 -17 22.8264 153.686  20
   5   3 -17 184.689 179.878  18
   5   3 -16 17640.2 1220.06  11
  -5   3  16 19996.5 1931.90   9
  -5  -3  16 16197.2 1578.72   8
   5  -3 -16 17186.2 1786.66   6
   5   3 -16 17787.4 1241.05  51
   5   3 -16 20541.2 1254.69  55
  -5   3  16 17236.5 1085.11  46
   5   3 -16 17172.9 1173.78  41
  -5   3  16 17630.4 1225.33  36
  -5   3  16 16339.7 1154.46  40
   5   3 -16 19566.6 1199.03  12
  -5   3  16 26258.8 1309.40  30
  -5   3  16 17327.2 1183.30  24
   5  -3 -16 19353.8 1161.96  22
   5   3 -16 15721.3 1126.84  20
   5   3 -16 18560.2 1191.19  18
   5   3 -16 16420.3 1236.72  19
  -5  -3  15 4251.01 764.364   8
   5   3 -15 4938.39 635.604  11
  -5   3  15 5325.12 1035.93   9
   5  -3 -15 4860.75 919.093   6
  -5   3  15 5374.17 559.089  46
   5   3 -15 4711.15 585.051  51
   5   3 -15 6307.23 652.955  55
  -5   3  15 5792.67 675.336  44
   5   3 -15 8621.29 648.942  53
  -5   3  15 5133.50 595.316  40
  -5   3  15 4728.86 602.338  36
   5   3 -15 5851.66 641.357  41
   5   3 -15 5305.50 600.540  12
   5   3 -15 9381.19 762.934  14
  -5   3  15 6387.71 614.664  30
   5  -3 -15 5791.45 599.513  22
   5   3 -15 5404.87 617.806  18
   5   3 -15 5218.68 696.786  19
   5   3 -15 5004.15 613.380  20
  -5   3  14 1047.76 419.787   9
   5   3 -14 1712.81 337.948  11
  -5  -3  14 1005.81 370.160   8
  -5   3  14 1217.26 260.482  46
   5   3 -14 1471.63 316.233  51
  -5   3  14 1557.05 331.385  44
  -5   3  14 1287.36 287.679  40
  -5   3  14 1609.93 345.633  36
  -5   3  14 1470.61 291.141  38
   5   3 -14 1545.37 311.003  12
   5   3 -14 1351.46 317.058  19
   5   3 -14 902.234 255.715  20
   5   3 -14 1125.91 214.312  18
   5   3 -14 967.727 302.554  21
   5   3 -14 1280.93 295.289  25
   5  -3 -14 687.790 276.563   6
   5   3 -13 15950.4 1126.25  11
  -5   3  13 16471.2 1641.00   9
  -5  -3  13 13306.3 1301.12   8
   5  -3 -13 14553.8 1523.13   6
  -5   3  13 16353.4 970.410  46
   5   3 -13 18294.4 1081.14  12
   5   3 -13 19453.9 1131.32  25
   5   3 -13 16828.4 1135.03  20
   5   3 -12 27519.2 1720.68   1
  -5   3  12 29556.5 1675.99   2
  -5   3  12 27497.8 2008.01   9
   5  -3 -12 24612.2 1927.90   6
  -5  -3  12 22121.9 1635.06   8
   5   3 -11 679.491 269.751   1
  -5   3  11 736.516 294.156   2
   5  -3 -11 701.106 266.540   6
  -5   3  11 679.769 377.183   9
  -5   3  10 380.677 237.706   2
   5  -3 -10 187.877 320.089   6
   5   3 -10 195.568 93.3016   1
  -5   3  10 307.079 274.854   9
   5   3  -9-28.1460 120.259   5
  -5   3   9 55.7665 146.037   2
   5   3  -9 372.498 226.720   1
   5  -3  -9-52.5277 176.880   6
  -5   3   9-138.460 228.756   9
   5   3  -9-8.88625 169.086   9
  -5   3   8 6852.77 625.169   5
   5   3  -8 5523.83 762.879   5
  -5   3   8 5165.22 706.599   2
   5   3  -8 4411.97 640.842   1
   5   3  -8 6271.03 791.622   9
  -5   3   8 5511.07 778.324   9
   5  -3  -8 6077.84 845.139   6
   5   3  -7 86.5536 154.288   1
   5   3  -7 166.001 191.425   5
   5  -3  -7-20.9638 182.211   6
  -5   3   7 0.65443 94.7080   5
  -5   3   7 40.6549 111.172   2
   5   3  -7-55.5424 111.241   9
  -5   3   7-67.3479 184.411   9
   5   3  -6 12616.6 1138.65   5
  -5   3   6 15388.5 976.064   5
   5   3  -6 11649.7 1073.83   1
  -5   3   6 11521.7 1057.59   2
   5   3  -6 12314.6 1120.68   9
  -5   3   6 12930.6 1084.39   9
   5  -3  -6 12516.0 1091.95   6
   5  -3  -5 49.2524 147.581   6
   5   3  -5 357.537 260.544   1
  -5   3   5 406.681 206.657   2
   5   3  -5 81.8211 174.219   5
  -5   3   5 108.170 89.7418   5
   5   3  -5 147.674 176.708   9
  -5   3   5 78.3512 169.844   9
   5   3  -4 38620.1 2046.48   1
  -5   3   4 41892.5 1843.08   5
   5   3  -4 38863.7 2112.09   5
  -5   3   4 39183.1 2050.51   2
  -5   3   4 44068.8 1983.87   9
   5   3  -4 38374.3 2084.94   9
   5  -3  -4 36552.1 1960.66   6
  -5   3   3 563.367 213.989   2
  -5   3   3 644.975 229.812   5
   5  -3  -3 401.867 126.331   6
   5   3  -3 1002.41 371.258   5
   5   3  -3 317.993 225.132   1
   5   3  -3 641.161 232.865   9
  -5   3   3 530.660 197.360   9
   5   3  -2 10041.1 1013.61   1
   5   3  -2 11439.7 1048.86   5
  -5   3   2 11154.6 1037.16   2
  -5   3   2 11906.3 941.456   5
  -5   3   2 12614.8 964.373   9
   5   3  -2 10894.5 1061.39   9
   5  -3  -2 12428.8 990.273   6
  -5   3   1-97.0934 193.478   2
   5   3  -1 283.893 265.330   1
   5  -3  -1 34.1994 123.621   6
   5   3  -1-31.1301 176.540   5
  -5   3   1 181.732 143.373   9
   5   3  -1-17.5519 144.482   9
   5   3   0 13152.1 1155.73   1
  -5   3   0 14052.2 1183.03   2
   5   3   0 13131.9 1183.87   5
  -5   3   0 15217.9 1048.39   9
   5   3   0 12930.7 1187.76   9
   5  -3   0 16350.6 1081.99   6
   5   3   1 20700.7 1481.81   1
   5   3   1 20627.2 1563.59   5
  -5   3  -1 21034.5 1486.77   2
   5   3   1 19855.5 1516.57   9
   5   3   2 12115.6 1129.82   1
  -5   3  -2 12784.1 1123.60   2
   5   3   2 11110.2 1130.77   5
   5   3   2 11425.1 1150.98   9
  -5   3  -2 14310.2 1007.08   9
   5  -3   2 14888.4 947.561   8
   5   3   3 67474.1 3031.31   5
   5   3   3 65883.6 2872.24   1
  -5   3  -3 64735.6 2826.70   2
   5   3   3 63239.0 3020.01   9
   5   3   4 18708.9 1530.42   5
   5   3   4 19204.2 1420.56   1
  -5   3  -4 18555.3 1354.06   2
   5   3   4 16619.9 1485.72   9
   5  -3   4 22659.6 1287.48   8
   5  -3   4 20868.6 1814.11   7
  -5   3  -5 477.901 143.927   2
   5   3   5 410.329 212.081   1
   5   3   5 261.122 161.732   5
   5   3   5 188.774 166.521   9
   5  -3   5 410.831 319.395   7
   5   3   6 18283.5 1396.69   1
  -5   3  -6 17865.2 1359.21   2
   5   3   6 18870.9 1596.02   5
   5   3   6 17988.9 1565.59   9
   5  -3   6 20428.8 1836.13   7
   5   3   7 7695.15 1029.24   5
  -5   3  -7 6830.53 808.749   2
   5   3   7 8159.76 903.033   1
   5   3   7 6280.67 945.327   9
   5  -3   7 6630.22 1036.28   7
   5   3   8 1716.80 420.222   1
   5   3   8 1412.46 490.859   5
  -5   3  -8 1189.48 312.198   2
   5   3   8 1201.16 482.772   9
   5  -3   8 1535.52 528.720   7
   5   3   9 1006.43 498.486   9
   5  -3   9 1258.61 541.624   7
  -5   3  -9 1847.29 359.220  11
  -5   3  -9 1838.61 363.231  51
   5   3   9 1416.57 318.819  36
   5   3   9 1667.91 566.841   5
  -5   3  -9 1546.33 316.953  16
   5   3   9 1310.06 269.845  23
  -5   3  -9 1316.65 271.972  18
  -5   3 -10 27498.7 1486.24  11
   5  -3  10 25263.0 2405.16   7
   5   3  10 23022.8 2092.10   9
   5   3  10 44532.0 1933.92  48
  -5   3 -10 29124.5 1533.27  51
   5   3  10 37902.3 1481.43  46
  -5   3 -10 41435.2 1726.25  42
   5   3  10 29771.6 1660.19  36
   5   3  10 25854.1 2122.90   5
  -5   3 -10 27317.4 1550.95  16
   5   3  10 26910.9 1424.44  23
   5   3  10 31284.7 1626.10  24
  -5   3 -10 28566.5 1587.91  22
  -5   3 -10 34565.0 1638.51  19
  -5   3 -10 24696.0 1520.07  18
  -5   3 -11 9470.39 817.887  11
   5  -3  11 9719.79 1493.09   7
   5   3  11 8116.49 1189.06   9
  -5   3 -11 9657.66 859.835  51
   5   3  11 12428.1 1003.09  48
  -5   3 -11 12780.4 924.292  42
   5   3  11 9389.15 916.980  36
   5   3  11 10153.5 1295.56   5
  -5   3 -11 9537.55 858.455  16
   5   3  11 9440.15 782.893  23
   5   3  11 9816.88 876.940  24
  -5   3 -11 9677.53 868.335  22
  -5   3 -11 9427.97 857.763  18
  -5   3 -11 10706.1 865.196  19
  -5   3 -12 1159.19 289.170  11
   5   3  12 1456.28 529.967   9
   5  -3  12 1026.80 462.597   7
  -5   3 -12 1782.63 352.675  51
   5   3  12 2745.10 468.868  48
  -5   3 -12 1703.71 318.898  42
   5   3  12 1985.20 590.038   5
  -5   3 -12 1239.94 290.876  16
   5   3  12 1557.96 301.512  23
  -5   3 -12 2050.46 429.741  22
   5   3  12 2039.32 381.847  24
  -5   3 -12 1777.53 375.531  19
  -5   3 -12 1293.25 260.552  18
  -5   3 -13 43517.9 1999.38  11
   5   3  13 50881.7 3276.40   9
   5  -3  13 57085.4 3852.83   7
  -5   3 -13 45178.6 2079.21  51
   5   3  13 58950.8 2359.03  48
  -5   3 -13 49094.4 2099.85  42
   5   3  13 62935.2 3417.63   5
  -5   3 -13 43228.7 2116.39  16
   5   3  13 46041.0 2142.07  24
  -5   3 -13 45521.3 2117.21  22
   5   3  13 49426.2 1972.68  23
  -5   3 -13 49988.1 2108.79  19
  -5   3 -13 43498.1 2138.90  18
  -5   3 -14 1566.19 334.788  11
   5  -3  14 2978.76 868.731   7
   5   3  14 2221.71 430.604  48
  -5   3 -14 1041.50 259.253  51
  -5   3 -14 1546.45 349.490  42
   5   3  14 2431.09 715.955   5
  -5   3 -14 1492.02 324.139  16
  -5   3 -14 1656.94 351.856  22
   5   3  14 1600.30 374.469  24
   5   3  14 1602.21 297.150  23
  -5   3 -14 1402.10 345.586  18
  -5   3 -14 1746.19 351.210  19
  -5   3 -15 10633.7 906.262  11
  -5   3 -15 10481.3 895.268  42
  -5   3 -15 11386.8 949.076  51
  -5   3 -15 10385.1 952.033  16
  -5   3 -15 11048.2 962.163  22
   5   3  15 12980.4 878.707  23
   5   3  15 11249.5 979.016  24
  -5   3 -15 10003.7 963.380  18
  -5   3 -15 11050.5 898.623  19
  -5   3 -16 830.179 232.205  11
  -5   3 -16 1191.64 308.279  42
   5   3  16 997.468 282.526  36
  -5   3 -16 512.138 200.696  51
   5   3  16 1536.48 376.253  48
  -5   3 -16 781.700 225.581  16
   5   3  16 924.390 255.306  24
   5   3  16 916.631 218.079  23
  -5   3 -16 686.191 220.880  22
  -5   3 -16 605.114 254.156  18
  -5   3 -16 970.843 253.160  19
  -5   3 -17 2327.81 420.293  11
  -5   3 -17 2441.39 431.190  42
   5   3  17 2267.80 454.074  36
  -5   3 -17 2141.19 378.132  51
   5   3  17 2691.62 443.281  48
  -5   3 -17 2177.15 393.047  16
   5   3  17 3554.95 408.125  23
   5   3  17 2264.25 437.699  24
  -5   3 -17 2254.37 432.981  22
  -5   3 -17 2045.23 421.795  18
  -5   3 -17 2070.81 382.264  19
  -5   3 -18 630.270 207.097  11
  -5   3 -18 604.878 268.902  42
   5   3  18 608.301 256.178  36
  -5   3 -18 811.132 213.301  51
   5   3  18 755.040 214.355  48
  -5   3 -18 430.213 166.180  16
  -5   3 -18 838.386 289.171  22
   5   3  18 470.932 178.709  24
  -5   3 -18 331.540 213.610  18
  -5   3 -18 593.347 188.465  19
  -5   3 -19 2273.54 409.130  11
   5   3  19 2283.73 417.610  36
  -5   3 -19 1992.82 344.120  42
   5   3  19 3077.68 414.623  48
  -5   3 -19 2015.32 361.459  51
  -5   3 -19 2570.34 401.317  16
   5   3  19 1921.67 390.529  24
  -5   3 -19 1633.00 365.466  18
  -5   3 -19 2009.55 310.319  19
  -5   3 -20 1881.93 325.391  11
   5   3  20 1950.87 366.723  36
  -5   3 -20 1860.49 338.316  42
  -5   3 -20 1826.65 331.087  51
  -5   3 -20 2499.12 356.012  16
   5   3  20 1708.60 339.429  24
  -5   3 -20 2142.87 309.825  19
  -5   3 -20 1369.23 295.806  18
  -5   3 -21 812.765 202.167  11
   5   3  21 426.663 155.155  36
  -5   3 -21 781.332 184.221  42
  -5   3 -21 884.023 211.336  51
  -5   3 -21 1289.15 244.212  16
   5   3  21 921.828 234.701  24
   5   3  21 694.441 193.447  25
  -5   3 -21 802.392 220.004  18
  -5   3 -22 3394.17 404.176  11
  -5   3 -22 3657.79 388.084  51
   5   3  22 3094.96 392.904  36
   5  -3  22 2770.86 326.610  33
  -5   3 -22 3032.68 376.793  42
   5   3  22 3193.04 417.935  24
  -5   3 -22 3024.80 391.206  18
  -5   3 -23 425.500 128.431  11
  -5   3 -23 689.112 157.313  51
  -5   3 -23 264.516 102.310  42
   5   3  23 530.621 147.740  36
   5  -3  23 366.399 104.982  33
   5   3  23 341.123 147.831  15
   5  -3  23 417.669 108.316  27
   5   3  23 406.805 130.913  25
   5   3  23 478.468 134.662  24
  -5   3 -23 433.288 147.959  18
  -5   3 -24 581.551 149.378  18
   5   3  24 351.818 105.976  36
   5  -3  24 579.946 115.523  33
   5  -3  24 542.000 133.560  27
   5   3  24 695.629 167.215  24
  -5   3 -24 810.441 145.829  11
   5   3  24 621.383 140.352  15
   5   5 -23 617.760 128.617  19
  -5   5  23 838.909 142.655  25
   5   5 -23 848.724 146.484  11
   5   5 -22-6.66307 95.0109  19
   5   5 -22 37.2364 54.2627  20
  -5   5  22 46.3357 46.5535  17
  -5   5  22-82.0497 81.9800  25
  -5   5  22 185.585 97.2915  23
   5   5 -22 27.8067 49.4625  11
  -5   5  22-86.1308 71.8812  36
  -5   5  21 40.5903 55.2822  17
   5   5 -21-205.896 116.797  20
   5   5 -21 325.150 148.778  18
   5   5 -21-113.650 100.695  19
  -5   5  21 59.8555 116.558  25
  -5   5  21 104.772 100.947  23
   5   5 -21 85.8179 81.3772  11
  -5   5  21-18.2069 56.1097  36
   5   5 -20 2393.94 299.685  18
   5   5 -20 2173.81 319.177  20
  -5   5  20 1700.72 267.705  17
   5   5 -20 1771.72 305.229  19
  -5   5  20 1509.72 248.012  23
  -5   5  20 1926.99 334.656  25
   5   5 -20 2046.40 296.201  11
  -5   5  20 2145.17 314.164  36
   5   5 -19 930.716 216.819  11
   5   5 -19 1118.21 223.251  47
  -5   5  19 901.864 207.715  23
  -5   5  19 666.092 186.709  25
  -5   5  19 928.438 218.823  17
   5   5 -19 764.188 188.597  19
   5   5 -19 1044.44 242.919  20
   5   5 -19 952.634 197.946  18
  -5   5  19 1122.42 240.547  36
   5   5 -18 174.757 94.1588  11
  -5   5  18 129.239 99.9177  36
  -5   5  18 334.859 132.878  46
   5   5 -18 65.2931 53.9714  47
  -5   5  18 320.540 155.353  23
  -5   5  18 135.584 74.9257  25
   5   5 -18 7.57165 90.6280  20
  -5   5  18 57.6087 112.076  17
   5   5 -18 352.594 158.253  18
   5   5 -18 107.412 123.988  19
   5   5 -17 1171.07 247.095  11
  -5   5  17 1414.30 317.061  36
  -5   5  17 1340.50 268.743  46
   5   5 -17 1178.30 273.955  47
  -5   5  17 1592.41 250.872  15
  -5   5  17 914.340 212.869  23
  -5   5  17 809.729 240.346  25
   5   5 -17 1432.28 312.777  20
   5   5 -17 1313.63 275.010  18
  -5   5  17 1052.13 250.124  17
   5   5 -17 1038.54 267.350  19
   5   5 -16 4425.03 520.026  11
   5   5 -16 4385.30 498.712  47
  -5   5  16 4598.71 509.584  46
  -5   5  16 4727.54 565.928  36
   5   5 -16 5330.69 575.942  12
   5   5 -16 5289.31 548.514  14
  -5   5  16 5727.97 523.953  15
  -5   5  16 3212.39 440.438  23
  -5   5  16 4160.65 557.437  25
  -5   5  16 3689.78 523.936  17
   5   5 -16 4142.12 536.448  20
   5   5 -16 4242.46 556.174  19
   5   5 -16 5210.01 546.944  18
   5   5 -15 53.7164 124.044  11
   5   5 -15 280.210 144.485  47
  -5   5  15 99.5760 127.885  46
  -5   5  15-97.2382 122.853  36
   5   5 -15 24.9260 91.1220  12
  -5   5  15-57.5470 89.6506  15
   5   5 -15 97.7197 101.990  14
  -5   5  15 142.142 133.303  30
  -5   5  15-63.5425 113.960  25
  -5   5  15-66.9456 115.376  23
  -5   5  15 1.49916 123.449  17
   5   5 -15 39.0344 145.106  20
   5   5 -15 7.74568 92.5763  18
   5   5 -15-59.3297 117.709  19
   5   5 -14 4498.49 540.475  11
   5   5 -14 3852.67 494.482  47
  -5   5  14 4349.76 505.726  46
  -5   5  14 4789.81 610.520  36
   5   5 -14 5225.26 597.464  12
  -5   5  14 5422.84 540.816  15
   5   5 -14 4856.29 594.372  14
  -5   5  14 4300.35 533.859  30
  -5   5  14 4037.43 540.923  25
  -5   5  14 3076.83 452.308  23
   5   5 -14 5070.28 570.185  18
  -5   5  14 3989.16 575.122  17
   5   5 -14 4483.88 596.983  19
   5   5 -14 4697.17 592.457  20
   5   5 -13 3790.30 491.273  11
  -5   5  13 3352.83 459.331  46
   5   5 -13 3075.01 469.327  47
  -5   5  13 3614.06 531.325  36
  -5   5  13 3966.63 469.176  15
   5   5 -13 3565.03 481.198  12
   5   5 -13 3849.46 517.188  14
  -5   5  13 3203.96 470.536  30
   5   5 -13 3514.66 500.247  25
  -5   5  13 2658.96 416.667  23
  -5   5  13 3454.62 512.089  25
  -5   5  13 3559.89 527.128  17
   5   5 -13 3223.94 456.844  18
   5   5 -13 3243.76 504.501  20
   5   5 -13 3428.00 516.190  19
   5   5 -12 660.958 187.947  11
  -5   5  12 410.860 177.952   3
  -5   5  12 520.370 195.083  46
   5   5 -12 372.814 171.371  47
  -5   5  12 368.113 76.9283  36
   5   5 -12 436.356 148.012  37
   5   5 -12 414.257 192.070  15
  -5   5  12 624.886 230.781  15
   5   5 -12 582.638 215.849  12
   5   5 -12 469.332 199.696  14
  -5   5  12 213.573 119.217  30
   5   5 -12 702.440 238.292  25
  -5   5  12 292.488 113.832  23
  -5   5  12 576.133 178.623  25
   5   5 -12 698.996 252.371  20
   5   5 -12 184.741 139.224  18
  -5   5  12 446.388 261.359  17
   5   5 -12 383.396 227.223  19
   5   5 -11 684.915 234.968  11
  -5   5  11 366.117 182.823   3
   5   5 -11 530.571 162.669   3
  -5   5  11 512.976 215.782  46
   5   5 -11 570.598 211.102  47
  -5   5  11 457.980 194.247  36
   5   5 -11 299.895 131.902  37
  -5   5  11 462.828 205.099  38
   5   5 -11 335.099 136.465  12
  -5   5  11 491.064 195.540  15
   5   5 -11 654.702 233.155  14
   5   5 -11 520.583 220.906  15
  -5   5  11 415.718 192.236  30
  -5   5  11 354.867 187.734  23
  -5   5  11 343.103 152.488  25
   5   5 -11 425.268 141.718  25
  -5   5  11 542.609 210.773  17
   5   5 -11 475.447 190.270  19
   5   5 -11 246.251 208.531  20
   5   5 -11 331.476 184.932  18
   5   5 -11 504.995 189.555  17
   5   5 -10 5071.92 571.237  11
  -5   5  10 4724.50 551.689   4
  -5   5  10 5500.30 567.070   3
   5   5 -10 5612.93 563.998   3
  -5   5  10 4666.63 533.616  46
   5   5 -10 3754.29 534.132  47
  -5   5  10 5325.66 658.003  36
  -5   5  10 4764.09 593.658  38
   5   5 -10 5219.35 586.654  37
   5   5 -10 5714.38 642.897  15
   5   5 -10 5080.67 596.914  12
   5   5 -10 4898.46 602.365  14
  -5   5  10 4794.52 549.022  15
  -5   5  10 5046.58 590.418  16
  -5   5  10 4305.42 554.586  30
  -5   5  10 4451.85 553.241  23
  -5   5  10 5225.92 639.462  25
   5   5 -10 5081.23 592.261  25
   5   5 -10 4997.26 601.518  17
   5   5 -10 4586.23 609.117  20
   5   5 -10 4664.02 602.679  19
   5   5 -10 5171.31 589.905  18
  -5   5  10 4803.68 635.372  17
   5   5  -9 23424.5 1275.96  11
  -5   5   9 19121.8 1132.53   3
  -5   5   9 19414.3 1194.23   4
   5   5  -9 22853.6 1200.00   3
  -5   5   9 17687.7 1099.38  46
   5   5  -9 15929.2 1157.92  47
  -5   5   9 20942.4 1332.39  36
   5   5  -9 21786.6 1255.09  37
  -5   5   9 20174.7 1247.44  38
   5   5  -9 21197.8 1288.87  15
  -5   5   9 19857.7 1159.92  15
  -5   5   9 20999.4 1254.46  16
   5   5  -9 19366.0 1229.88  12
   5   5  -9 18808.8 1255.49  14
  -5   5   9 17824.8 1205.04  30
  -5   5   9 19030.9 1235.45  25
  -5   5   9 16975.1 1137.29  23
   5   5  -9 21387.5 1274.77  25
   5   5  -9 20113.3 1233.62  18
   5   5  -9 18228.8 1257.26  20
   5   5  -9 20198.4 1206.23  17
   5   5  -9 19944.2 1290.23  19
  -5   5   9 18825.9 1288.47  17
   5   5  -8 124.357 129.745   3
  -5   5   8 163.905 147.542   3
  -5   5   8-24.6178 128.766   4
   5   5  -8 82.7890 133.495  47
  -5   5   8 28.2549 118.377  46
   5   5  -8 165.857 117.519  37
  -5   5   8 58.6774 108.012  38
   5   5  -8 319.758 171.700  12
   5   5  -8 64.1153 185.800  14
  -5   5   8 101.588 136.037  15
   5   5  -8 79.9699 83.3134  15
  -5   5   8 1.07163 163.486  16
  -5   5   8 92.1351 80.4730  30
  -5   5   8 337.167 184.567  25
  -5   5   8 102.171 155.666  23
   5   5  -8 164.896 197.227  25
   5   5  -8 190.483 169.174  19
  -5   5   8 246.949 253.220  17
   5   5  -8 41.2163 174.311  20
   5   5  -8-12.2992 163.280  17
   5   5  -8 264.057 195.530  18
   5   5  -7 1565.37 320.445   3
  -5   5   7 1066.77 270.580   4
  -5   5   7 954.768 231.275   3
  -5   5   7 1096.28 270.993  46
   5   5  -7 1110.33 262.824  47
   5   5  -7 1193.51 286.712  37
  -5   5   7 1048.24 267.632  38
  -5   5   7 1393.24 293.608  15
  -5   5   7 1250.88 276.843  16
   5   5  -7 1204.24 291.593  12
   5   5  -7 1155.69 286.561  15
   5   5  -7 1179.35 300.611  14
  -5   5   7 1285.18 300.031  30
   5   5  -7 959.788 283.822  25
  -5   5   7 1559.07 358.992  25
  -5   5   7 1589.83 338.522  23
   5   5  -7 1492.10 356.276  19
  -5   5   7 1425.89 338.827  17
   5   5  -7 1365.49 336.821  20
   5   5  -7 1264.76 311.080  17
   5   5  -7 1560.18 316.154  18
  -5   5   6 8236.94 751.179   3
   5   5  -6 9249.16 779.620   3
  -5   5   6 8980.54 813.406   4
   5   5  -6 7533.01 760.909  47
   5   5  -6 9997.37 830.093  37
  -5   5   6 9021.53 806.674  38
  -5   5   6 9083.50 749.476  15
   5   5  -6 8490.87 790.016  12
   5   5  -6 8193.70 813.217  14
   5   5  -6 9308.10 853.422  15
  -5   5   6 8577.29 783.106  16
  -5   5   6 8628.07 815.135  30
  -5   5   6 9126.51 784.599  25
  -5   5   6 10009.3 808.386  23
   5   5  -6 9255.84 834.102  25
   5   5  -6 8700.69 810.649  19
   5   5  -6 9367.09 831.664  18
   5   5  -6 8505.07 814.066  20
   5   5  -6 8791.96 755.955  17
  -5   5   6 8539.01 821.665  17
  -5   5   5 25737.4 1478.80   4
   5   5  -5 30479.3 1517.86   3
  -5   5   5 26552.0 1460.48   3
   5   5  -5 26735.0 1501.07  47
   5   5  -5 29187.4 1494.62  37
  -5   5   5 27466.4 1487.24  38
   5   5  -5 27327.8 1480.85  12
  -5   5   5 29649.2 1466.86  15
  -5   5   5 26024.8 1446.01  16
   5   5  -5 27063.0 1528.58  15
   5   5  -5 26437.5 1540.24  14
  -5   5   5 27668.2 1530.45  30
  -5   5   5 28346.5 1452.44  25
   5   5  -5 27166.3 1494.74  25
  -5   5   5 29819.8 1465.83  23
   5   5  -5 29132.0 1569.20  20
   5   5  -5 29519.6 1544.40  18
  -5   5   5 25425.8 1496.07  17
   5   5  -5 32031.8 1613.27  19
   5   5  -5 28474.2 1467.59  17
  -5   5   4 16871.3 1147.79   3
  -5   5   4 15346.9 1116.58   4
   5   5  -4 18158.8 1151.38   3
   5   5  -4 16093.8 1128.82  47
  -5   5   4 17328.2 1140.85  38
   5   5  -4 17295.0 1118.71  37
   5   5  -4 23108.6 1173.90  16
   5   5  -4 17743.5 1156.04  12
  -5   5   4 17205.6 1145.72  16
   5   5  -4 16314.7 1171.64  14
  -5   5   4 17480.4 1088.59  15
   5   5  -4 16915.9 1183.19  15
  -5   5   4 17524.4 1162.45  30
  -5   5   4 20223.6 1144.85  23
  -5   5   4 19561.9 1155.47  25
   5   5  -4 16857.4 1150.99  25
   5   5  -4 18976.4 1202.44  20
   5   5  -4 17199.0 1102.17  17
   5   5  -4 18877.8 1210.78  19
  -5   5   4 16006.5 1124.63  17
   5   5  -4 18741.2 1200.54  18
  -5   5   3 7084.49 721.281   3
  -5   5   3 6730.66 730.817   4
   5   5  -3 7554.45 732.091   3
   5   5  -3 6858.62 701.856  47
  -5   5   3 7168.73 712.494  38
   5   5  -3 7666.53 726.214  37
  -5   5   3 8051.50 758.598  35
  -5   5   3 9337.58 843.801  14
   5   5  -3 7808.56 780.780  15
  -5   5   3 6695.67 692.144  16
   5   5  -3 8888.34 714.468  16
   5   5  -3 7203.27 768.683  14
   5   5  -3 6614.93 691.129  12
  -5   5   3 8148.05 717.766  15
  -5   5   3 8205.11 760.419  30
  -5   5   3 8482.32 727.509  25
   5   5  -3 6955.92 720.629  25
   5   5  -3 8356.94 786.359  18
  -5   5   3 8538.78 792.439  18
   5   5  -3 8481.93 794.956  19
   5   5  -3 7756.80 696.436  17
  -5   5   3 6906.84 731.952  17
   5   5  -3 8407.04 772.414  20
   5   5  -2 2528.52 439.824  12
   5   5  -2 2225.21 394.956   3
  -5   5   2 2280.24 410.068   3
  -5   5   2 2113.69 417.965   4
   5   5  -2 2357.19 392.905  47
  -5   5   2 2224.58 384.391  35
  -5   5   2 2140.15 379.589  38
  -5   5   2 2249.70 372.447  37
  -5   5   2 2238.04 382.754  16
   5   5  -2 2925.43 419.130  16
  -5   5   2 2340.98 378.560  15
   5   5  -2 2273.15 426.441  15
   5   5  -2 2453.24 443.037  14
  -5   5   2 2808.10 444.318  14
  -5   5   2 2386.93 420.448  30
   5   5  -2 3355.70 417.452  23
   5   5  -2 2434.27 431.607  25
  -5   5   2 2873.70 437.658  25
  -5   5   2 2461.95 411.104  18
   5   5  -2 2765.69 434.792  20
   5   5  -2 2448.53 410.804  17
  -5   5   2 2140.83 378.331  17
   5   5  -2 3000.39 469.339  19
   5   5  -1 113.312 85.7216  12
  -5   5   1 165.731 184.350   3
  -5   5   1-69.7296 94.3588   4
   5   5  -1 57.6747 144.917   3
   5   5  -1 78.9509 136.307  47
  -5   5   1 78.0865 103.204  35
  -5   5   1 110.873 72.9447  37
  -5   5   1 37.5426 70.8278  38
   5   5  -1 264.906 159.596  16
  -5   5   1 346.664 117.873  14
   5   5  -1 92.0266 98.3489  15
   5   5  -1-137.555 166.530  14
  -5   5   1 110.174 168.316  15
  -5   5   1 56.4986 74.1054  16
  -5   5   1 173.883 150.339  30
   5   5  -1-82.9333 152.480  25
   5   5  -1-34.9607 128.388  23
  -5   5   1-30.4220 138.247  25
  -5   5   1 179.898 93.8304  19
  -5   5   1 67.4245 85.2186  18
   5   5  -1 25.6761 103.852  17
   5   5  -1 60.2732 101.368  20
  -5   5   1 48.1403 77.5377  17
   5   5   0 1523.79 386.455  12
   5   5   0 950.151 250.509   3
  -5   5   0 996.605 287.384   4
  -5   5   0 1217.54 301.489   3
   5   5   0 1181.43 245.306  47
  -5   5   0 1006.44 274.557  37
  -5   5   0 1039.31 252.490  38
  -5   5   0 1088.90 301.089  35
   5   5   0 1285.44 327.223  14
  -5   5   0 1590.32 326.127  15
  -5   5   0 888.549 245.611  16
  -5   5   0 1177.66 310.877  14
   5   5   0 945.144 294.931  15
  -5   5   0 1476.63 317.320  30
   5   5   0 890.309 263.816  25
  -5   5   0 1580.35 285.960  25
   5   5   0 1175.25 267.097  23
  -5   5   0 1350.28 321.358  19
  -5   5   0 1245.49 288.329  18
   5   5   0 1555.67 336.187  17
  -5   5   0 1116.56 264.807  17
   5   5   0 1781.52 322.861  20
  -5   5  -1 3983.52 541.627  18
  -5   5  -1 4032.41 523.694  17
  -5   5  -1 4125.69 562.935  19
   5   5   1 4510.97 541.338  17
  -5   5  -1 4074.91 599.523  20
  -5   5  -1 3998.55 528.769  37
  -5   5  -1 3597.34 504.595  35
  -5   5  -1 3464.39 483.105  38
  -5   5  -1 4130.17 580.193  14
  -5   5  -1 3410.56 489.239  16
   5   5   1 3566.73 520.487  12
  -5   5  -1 3956.99 498.212  15
   5   5   1 4257.90 564.816  14
   5   5   1 3539.82 559.597  15
  -5   5  -1 5080.02 551.318  30
   5   5   1 3529.62 462.120  23
  -5   5  -1 4990.85 527.182  25
   5   5   1 3907.83 555.547  25
  -5   5  -1 3849.01 529.345   3
   5   5   1 3831.04 501.138   3
  -5   5  -1 3878.90 542.945   4
  -5   5  -2 6223.32 645.749  38
  -5   5  -2 5627.05 625.041  37
  -5   5  -2 6100.99 663.823  35
   5   5   2 7423.47 699.186   3
  -5   5  -2 6070.58 696.866   4
  -5   5  -2 6328.95 659.979   3
  -5   5  -2 6890.83 668.211  15
  -5   5  -2 5653.23 644.937  16
   5   5   2 6476.12 689.486  12
   5   5   2 7411.43 730.626  14
   5   5   2 5365.60 671.992  15
   5   5   2 5634.34 590.380  23
   5   5   2 6131.62 689.968  25
  -5   5  -2 6253.90 703.932  20
  -5   5  -2 5763.25 631.021  17
  -5   5  -2 6341.38 706.058  19
   5   5   2 5800.96 601.197  17
  -5   5  -2 6400.58 705.989  18
  -5   5  -3 109.280 115.893  20
   5   5   3-63.6624 136.196  17
  -5   5  -3 164.479 206.526  18
  -5   5  -3-80.6082 160.135  17
  -5   5  -3-42.8926 86.8847  19
   5   5   3-44.5860 105.016  36
  -5   5  -3 51.8695 129.358  37
  -5   5  -3 339.857 179.660  35
  -5   5  -3 114.476 119.507  38
   5   5   3 190.149 113.616   3
  -5   5  -3 52.1718 143.690   3
  -5   5  -3 174.784 133.001   4
   5   5   3-90.1966 187.155  15
   5   5   3 196.953 98.9191  14
  -5   5  -3 254.624 160.694  16
  -5   5  -3 131.228 110.445  15
   5   5   3 112.453 126.342  25
   5   5   3 132.094 147.302  23
   5   5   3 147.557 210.106  12
  -5   5  -4 2807.26 450.589  35
   5   5   4 3910.58 597.076  36
  -5   5  -4 3528.31 471.041  38
  -5   5  -4 3520.08 482.908  37
  -5   5  -4 3669.97 518.429   4
  -5   5  -4 3782.54 491.864   3
   5   5   4 3972.45 501.504   3
   5   5   4 3447.68 520.649  15
   5   5   4 4047.17 544.723  12
  -5   5  -4 4302.37 529.944  15
  -5   5  -4 3689.40 519.314  16
   5   5   4 3582.49 483.048  23
   5   5   4 3479.49 527.048  25
  -5   5  -4 4120.99 579.563  20
  -5   5  -4 3424.08 513.508  18
  -5   5  -4 3960.49 546.069  19
   5   5   4 4304.64 511.708  17
  -5   5  -4 3557.00 485.666  17
  -5   5  -5 385.927 227.720  19
   5   5   5-113.497 141.874  17
  -5   5  -5 271.309 121.267  17
  -5   5  -5 262.627 130.828  20
  -5   5  -5 151.985 161.903  18
  -5   5  -5-90.3533 141.473  37
  -5   5  -5 57.9211 81.8519  35
   5   5   5 156.927 153.881  36
  -5   5  -5 78.3922 109.426  38
   5   5   5 147.041 102.881   3
  -5   5  -5 169.637 75.3743   4
  -5   5  -5-124.367 108.953   3
  -5   5  -5-87.9441 208.023  15
  -5   5  -5 59.3342 121.744  16
   5   5   5 111.563 96.8780  15
   5   5   5 104.558 139.464  25
   5   5   5 102.793 142.227  23
   5   5   5-6.95570 101.554  12
  -5   5  -6 3484.33 494.199  37
   5   5   6 3547.42 538.503  36
  -5   5  -6 4245.14 509.210  38
  -5   5  -6 2812.94 440.073  35
  -5   5  -6 3608.26 475.418   4
  -5   5  -6 3329.09 451.171   3
   5   5   6 4449.32 500.546   3
   5   5   6 3364.07 526.371  15
   5   5   6 3577.49 497.667  12
  -5   5  -6 3045.74 482.743  16
   5   5   6 2937.63 451.060  23
   5   5   6 3100.87 492.738  25
  -5   5  -6 4426.75 582.196  20
  -5   5  -6 3513.07 537.237  18
  -5   5  -6 3694.61 483.041  17
   5   5   6 3628.31 459.823  17
  -5   5  -6 3689.79 530.329  19
  -5   5  -7 10555.7 863.407  37
   5   5   7 10034.8 947.856  36
  -5   5  -7 8408.44 784.376  35
  -5   5  -7 11907.8 850.326  38
  -5   5  -7 10512.6 793.281   3
   5   5   7 13546.9 869.587   3
  -5   5  -7 8981.86 817.709  16
   5   5   7 10755.9 893.371  12
   5   5   7 8676.99 877.838  15
   5   5   7 9440.75 800.480  23
   5   5   7 8989.90 843.127  25
  -5   5  -7 11694.1 938.459  20
  -5   5  -7 10029.9 885.518  18
  -5   5  -7 11305.9 854.304  17
  -5   5  -7 9583.16 856.982  19
   5   5   7 10752.1 781.762  17
  -5   5  -8 3691.94 515.929  35
   5   5   8 4903.16 653.240  36
  -5   5  -8 5250.25 519.782   3
   5   5   8 4949.94 569.896  12
   5   5   8 3880.49 589.457  15
  -5   5  -8 3771.48 519.504  16
   5   5   8 3861.98 505.902  23
   5   5   8 3496.78 494.487  25
  -5   5  -8 4751.35 575.236  20
  -5   5  -8 4180.42 562.529  18
  -5   5  -8 4281.11 546.834  19
   5   5   8 5361.63 530.308  17
  -5   5  -8 4440.25 527.775  17
  -5   5  -9 3130.30 437.425  20
  -5   5  -9 3511.15 499.670  19
   5   5   9 3723.34 409.576  17
  -5   5  -9 2983.41 477.959  18
   5   5   9 3922.52 514.442  12
  -5   5  -9 3261.55 482.566  16
   5   5   9 2803.82 481.538  15
   5   5   9 3552.46 569.720  36
  -5   5  -9 2378.95 401.002  35
   5   5   9 2748.76 412.198  23
   5   5   9 2977.16 489.595  25
  -5   5  -9 3929.59 456.654  11
  -5   5 -10 5646.93 601.446  20
  -5   5 -10 5073.83 579.562  19
  -5   5 -10 4911.56 595.325  18
  -5   5 -10 5216.91 590.470  16
   5   5  10 4606.96 605.789  15
  -5   5 -10 3857.43 515.068  35
   5   5  10 5122.72 651.505  36
   5   5  10 4158.78 495.851  23
   5   5  10 4423.81 553.888  25
  -5   5 -10 6253.18 584.237  11
  -5   5 -11 363.028 178.097  19
  -5   5 -11 409.780 169.151  20
  -5   5 -11 303.096 205.125  18
   5   5  11 336.506 237.928  15
  -5   5 -11 142.000 81.0537  16
   5   5  11 93.3440 107.551  36
  -5   5 -11 105.362 87.2339  35
   5   5  11 141.211 151.005  23
   5   5  11 159.689 100.014  25
  -5   5 -11 314.503 174.298  11
  -5   5 -12 1277.77 263.983  20
  -5   5 -12 900.240 249.245  19
  -5   5 -12 798.540 234.797  18
   5   5  12 515.561 193.551  15
  -5   5 -12 970.403 230.651  16
  -5   5 -12 395.193 143.620  35
   5   5  12 738.818 244.981  36
   5   5  12 688.019 199.110  25
   5   5  12 642.601 180.359  23
  -5   5 -12 840.063 215.569  11
  -5   5 -13-16.1494 133.506  18
  -5   5 -13 98.3305 84.0972  19
   5   5  13-40.1306 90.4172  15
  -5   5 -13 144.009 106.060  16
   5   5  13 91.7903 104.100  36
  -5   5 -13-76.1992 153.950  35
   5   5  13-3.04603 75.8623  23
   5   5  13 79.7396 101.319  25
  -5   5 -13-20.3550 99.5723  11
  -5   5 -14 226.313 142.624  18
  -5   5 -14 147.720 80.0193  19
  -5   5 -14 153.427 127.421  16
   5   5  14 170.252 141.633  15
   5   5  14 54.7825 115.052  36
  -5   5 -14 40.3949 79.1756  35
   5   5  14 71.3095 62.4030  23
   5   5  14-26.2201 108.680  25
  -5   5 -14 43.9032 85.1804  11
  -5   5 -15 988.518 183.386  19
  -5   5 -15 1096.80 242.297  18
   5   5  15 1273.82 258.017  15
  -5   5 -15 1257.10 211.867  16
  -5   5 -15 828.588 191.581  35
   5   5  15 1044.11 242.504  36
   5   5  15 1028.17 212.514  25
   5   5  15 1042.22 210.334  23
  -5   5 -15 1101.53 214.974  11
  -5   5 -16 81.4013 62.1167  18
  -5   5 -16 86.0957 65.1156  19
   5   5  16 62.4636 60.0049  15
  -5   5 -16 34.4758 52.7702  35
   5   5  16 126.451 63.1141  36
   5   5  16 179.103 132.275  25
   5   5  16 189.305 82.1579  23
  -5   5 -16 61.7768 81.8099  11
  -5   5 -17 601.934 129.335  19
  -5   5 -17 183.000 97.4360  18
   5   5  17 465.308 141.732  15
   5   5  17 285.362 111.225  36
  -5   5 -17 194.805 103.831  35
   5   5  17 440.915 111.307  25
   5   5  17 432.087 98.1731  23
  -5   5 -17 522.168 144.308  11
  -5   5 -18 421.417 103.092  18
   5   5  18 340.237 106.725  15
   5   5  18 727.279 130.415  25
   5   5  18 412.658 125.684  36
  -5   5 -18 307.290 80.8707  35
  -5   5 -18 315.030 91.5238  11
  -5   7   5 86.1729 74.7946  17
  -5   7   4 2865.28 257.944  17
  -5   7   4 2532.16 238.875   3
  -5   7   3 7729.53 449.829   3
   5   7  -3 8711.66 468.387  25
  -5   7   3 8367.21 467.627  17
  -5   7   2 81.6993 67.5869   3
   5   7  -2 100.715 40.1181  15
   5   7  -2 72.7798 61.0648  25
  -5   7   2 128.401 60.2502  17
  -5   7   1 296.366 103.419   3
   5   7  -1 229.058 80.6742  15
   5   7  -1 148.568 81.6809  25
  -5   7   1 82.7116 68.6838  17
   5   7   0 3100.79 271.673  25
  -5   7   0 3115.87 274.592   3
   5   7   0 2578.15 250.841  15
   5   7   1 203.356 122.085  25
   5   7   1-19.8893 52.8224  15
   6   0 -32 856.081 163.557  51
   6   0 -32 493.581 112.546  22
   6   0 -32 530.956 135.021  19
   6   0 -31 113.311 96.5509  10
   6   0 -31-108.778 81.2615  51
   6   0 -31-38.3649 101.821  26
   6   0 -31-95.7170 83.9690  22
   6   0 -31-53.2207 73.4234  19
   6   0 -30 223.693 134.766  10
   6   0 -30 382.079 117.228  42
   6   0 -30 484.010 149.638  51
   6   0 -30 316.486 149.242  26
   6   0 -30 265.844 117.745  22
   6   0 -30 281.659 129.635  19
   6   0 -29 86.4994 103.845  51
   6   0 -29 126.749 168.342  26
   6   0 -29-88.5794 120.314  42
   6   0 -29 50.0682 116.092  22
   6   0 -29-42.4135 117.281  10
   6   0 -28 6823.15 657.059  51
   6   0 -28 5887.03 676.220  26
   6   0 -28 5755.26 602.602  22
   6   0 -28 5758.87 651.496  10
   6   0 -27-64.8184 169.100  26
   6   0 -27 97.4150 95.1904  41
   6   0 -27 12.0591 99.9219  43
   6   0 -27-15.2046 90.6008  22
   6   0 -27-173.440 153.435  10
   6   0 -26 353.455 138.360  26
   6   0 -26 686.380 233.584  41
   6   0 -26 451.532 208.594  43
   6   0 -26 472.798 224.461  22
  -6   0  26 618.220 195.621  24
   6   0 -26 416.851 200.224  10
   6   0 -25 153.124 169.982  54
   6   0 -25 108.506 193.379  26
   6   0 -25 4.04976 93.1663  41
  -6   0  25-298.844 169.814  40
   6   0 -25 16.8105 99.4153  43
   6   0 -25 128.440 149.159  22
  -6   0  25-1.55127 69.2264  24
   6   0 -25-221.796 210.929  10
   6   0 -24 16303.9 1231.84  54
   6   0 -24 16354.7 1243.13  26
   6   0 -24 19419.5 1265.56  41
   6   0 -24 15571.5 1143.88  43
  -6   0  24 19729.0 1137.56  24
   6   0 -24 16313.3 1121.87  22
   6   0 -24 16694.6 1240.28  10
   6   0 -23 146.466 127.199  54
  -6   0  23-55.4788 98.3492  45
   6   0 -23-113.350 195.068  26
   6   0 -23 200.121 158.773  43
   6   0 -23 182.810 168.426  41
   6   0 -23-167.210 114.014  34
  -6   0  23 257.609 186.594  24
   6   0 -23 294.638 167.685  22
   6   0 -23-231.482 191.978  10
  -6   0  23-353.607 495.566   7
  -6   0  22 57838.1 2040.68  45
   6   0 -22 44716.8 2137.52  54
   6   0 -22 43657.8 2150.23  26
   6   0 -22 52654.9 2205.92  41
   6   0 -22 43263.7 2122.31  34
   6   0 -22 45115.0 2059.07  43
  -6   0  22 55450.6 2097.01  24
   6   0 -22 44815.4 1984.72  22
  -6   0  22 54231.5 3651.68   7
   6   0 -22 46747.4 2182.72  10
  -6   0  21 7.44245 56.4857  45
   6   0 -21-132.950 186.377  54
   6   0 -21 142.934 82.7135  26
   6   0 -21 135.012 195.117  41
   6   0 -21 114.235 70.1828  34
   6   0 -21 134.017 103.241  43
   6   0 -21-91.0849 303.606  22
  -6   0  21-280.693 218.411  24
   6   0 -21 308.448 222.409  10
  -6   0  21 297.844 383.885   7
   6   0 -20 805.652 229.394  55
   6   0 -20 991.094 243.069  54
   6   0 -20 1271.06 303.899  31
   6   0 -20 911.039 259.210  26
   6   0 -20 1077.27 262.699  43
   6   0 -20 1062.08 308.771  34
   6   0 -20 854.372 203.026  22
   6   0 -20 639.236 248.727  10
  -6   0  20 404.111 251.044   7
   6   0 -19-92.8820 163.505  54
  -6   0  19 58.9793 194.347   7
   6   0 -19 214.244 190.343  26
  -6   0  18 855.299 376.863   7
   6   0 -17 203.944 137.243   6
  -6   0  17-65.6729 212.644   7
  -6   0  16 71405.4 3574.60   7
   6   0 -16 85823.7 3157.41   6
   6   0 -15 112.557 155.140   6
  -6   0  15-64.9833 88.6079   8
  -6   0  15 190.653 165.095   7
  -6   0  14 26727.2 1802.53   7
   6   0 -14 28016.3 1563.48   6
  -6   0  14 25896.8 1311.23   8
   6   0 -13-86.5858 132.120   6
  -6   0  13-113.109 104.331   8
  -6   0  13 49.5571 150.786   7
  -6   0  12 110632. 4049.49   7
   6   0 -12 122842. 3776.61   6
  -6   0  12 117137. 3471.57   8
   6   0 -11-1.54704 144.865   6
  -6   0  11 129.783 168.770   7
  -6   0  11 21.8154 66.7046   8
   6   0 -10 2127.99 369.831   6
  -6   0  10 2084.43 383.013   7
  -6   0  10 1840.97 264.580   8
   6   0  -9-73.7106 115.608   6
  -6   0   9 65.5528 118.179   7
   6   0  -8 46728.5 1712.42   6
  -6   0   8 46800.3 1826.19   7
   6   0  -7 53.4782 151.543   6
  -6   0   7-248.165 170.977   7
   6   0  -6 551338. 12148.2   6
   6   0  -5-15.0444 32.1777   5
   6   0  -5-76.9622 114.079   6
   6   0  -4 820915. 20105.9   6
   6   0  -4 999999. 19640.2   5
   6   0  -3-25.2441 46.9018   5
   6   0  -3-67.4487 112.854   6
   6   0  -2 1517.84 271.268   6
   6   0  -2 2371.98 138.102   9
   6   0  -1-51.5714 128.795   6
   6   0  -1-80.6096 49.1752   9
   6   0   0 22148.5 1070.01   6
   6   0   0 26788.4 809.563   9
   6   0   1-39.0865 108.328   6
   6   0   2 324.292 233.464   7
   6   0   3 270.881 210.868   7
   6   0   4 61.0555 158.880   7
   6   0   5 166.432 233.454   7
   6   0   6 45155.9 2235.08   7
   6   0   7 83.2750 100.454   1
   6   0   7-87.9805 218.005   7
   6   0   8 26574.8 1800.34   7
   6   0   9 8.69718 260.555   7
   6   0  10 17216.4 1570.91   7
   6   0  11-134.323 325.666   7
   6   0  12 11095.7 1388.68   7
   6   0  13-97.9257 339.386   7
  -6   0 -14 2570.33 442.067  26
   6   0  14 1784.70 632.090   7
  -6   0 -14 2947.57 441.035  10
  -6   0 -14 2415.65 408.911  22
  -6   0 -14 3874.22 524.943  42
  -6   0 -15-14.8833 150.413  26
  -6   0 -15-55.3601 162.354  10
   6   0  15 153.212 289.980   7
  -6   0 -15-286.111 193.887  11
   6   0  15 60.9468 142.397  24
  -6   0 -15-33.7755 79.0149  22
  -6   0 -15 188.950 107.238  42
  -6   0 -16 42035.1 2186.69  26
   6   0  16 48220.6 3403.20   7
  -6   0 -16 47608.7 2214.07  10
  -6   0 -16 43160.6 2013.35  22
   6   0  16 54423.1 2106.27  24
  -6   0 -16 49303.2 2132.82  42
  -6   0 -17 67.0910 116.809  26
  -6   0 -17-82.1880 110.425  10
   6   0  17-80.5071 108.643  24
  -6   0 -17 45.2306 90.1831  22
  -6   0 -17 22.0531 111.943  42
  -6   0 -18 92.6507 108.287  26
   6   0  18 279.841 146.537  33
  -6   0 -18 294.825 213.923  10
  -6   0 -18-6.35888 161.861  22
   6   0  18 151.785 117.405  24
  -6   0 -18 173.658 170.027  42
  -6   0 -19 43.4976 124.136  22
   6   0  19-122.058 114.028  24
   6   0  19-189.113 126.262  33
  -6   0 -19-88.5347 126.949  42
  -6   0 -20 266.273 96.2810  22
   6   0  20 76.6645 120.905  24
   6   0  20 268.173 144.807  33
  -6   0 -20-11.7543 114.396  42
   6   0  21 144.725 93.3584  27
  -6   0 -21 158.487 197.098  42
   6   0  21 22.8476 135.687  33
   6   0  21 31.3508 86.8359  24
  -6   0 -21 83.4357 88.1404  22
  -6   0 -21 212.161 151.542  51
   6   0  22 18188.6 1143.54  27
   6   0  22 16445.8 1088.24  33
  -6   0 -22 17559.4 1096.40  42
  -6   0 -22 16920.9 1130.12  22
   6   0  22 21308.6 1031.26  24
  -6   0 -22 18843.0 1069.65  51
   6   0  23 45.4364 76.4871  27
   6   0  23 274.179 173.611  33
  -6   0 -23-150.414 162.488  42
  -6   0 -23 67.0286 79.2952  22
  -6   0 -23-185.775 161.281  51
   6   0  24 10772.2 738.696  27
   6   0  24 9790.05 730.952  33
  -6   0 -24 8956.85 723.076  22
  -6   0 -24 11266.7 693.397  51
  -6   0 -25-36.5757 59.5534  51
   6   0  25 89.7073 99.7546  27
  -6   0 -25 85.6684 106.353  22
  -6   0 -25-26.8927 77.6515  18
   6   0  25 149.432 71.0232  33
  -6   0 -26 12.2819 55.6779  22
  -6   0 -26-34.0580 83.9890  18
   6   2 -31 2197.48 231.027  51
   6   2 -31 1930.63 219.846  42
   6  -2 -31 2275.44 241.621  22
   6   2 -31 2057.42 223.670  19
   6   2 -30 636.275 162.731  51
   6   2 -30 678.737 160.348  42
  -6   2  30 633.153 156.183  36
  -6   2  30 610.145 128.522  17
   6  -2 -30 497.644 125.271  22
  -6   2  30 811.989 189.497  24
   6   2 -30 669.628 161.559  19
   6  -2 -29-79.8852 121.399  10
  -6   2  29 290.375 119.264  36
   6   2 -29 128.575 101.637  42
   6   2 -29 256.869 117.467  51
   6   2 -29 196.278 98.7681  26
   6  -2 -29-35.5687 111.120  22
  -6   2  29-31.6104 63.4838  24
   6   2 -29 184.726 143.514  19
   6  -2 -28 2508.09 355.413  10
  -6   2  28 2575.96 361.550  36
   6   2 -28 2211.08 340.181  43
   6   2 -28 2494.36 400.161  51
   6   2 -28 3175.16 407.775  26
   6  -2 -28 2356.72 344.602  22
  -6   2  28 2324.20 335.146  24
   6   2 -28 2406.20 381.086  19
   6   2 -28 3132.94 339.970  18
   6   2 -27 439.230 134.367  11
   6   2 -27 347.899 137.088  10
   6  -2 -27 401.508 123.055  10
  -6   2  27 657.881 205.936  40
   6   2 -27 433.046 166.608  43
   6   2 -27 438.708 183.245  41
   6   2 -27 822.105 239.516  51
   6  -2 -27 378.857 101.410  26
   6   2 -27 710.001 216.969  26
  -6   2  27 336.340 148.231  24
   6  -2 -27 480.520 185.880  22
   6   2 -27 532.816 229.635  19
   6   2 -27 819.644 183.997  18
   6   2 -26 78.0583 94.1215  10
   6  -2 -26 188.645 148.910  10
   6   2 -26 136.105 84.1844  11
   6   2 -26-177.570 182.815  41
   6   2 -26 193.410 83.8490  43
  -6   2  26 285.020 205.507  40
  -6   2  26 73.9933 130.969  45
   6   2 -26 58.0869 120.205  51
   6   2 -26-7.73980 99.8842  26
   6  -2 -26 425.204 206.557  26
   6  -2 -26 72.5685 117.460  22
  -6   2  26-53.3074 97.4775  24
   6   2 -26 124.627 124.892  18
   6   2 -26 74.7511 174.054  19
   6   2 -25 123.524 150.119  11
   6  -2 -25 114.961 138.228  10
   6   2 -25 283.196 195.821  41
   6   2 -25-161.118 145.812  43
  -6   2  25 95.9039 114.082  40
   6   2 -25-64.7163 120.822  51
  -6   2  25 110.514 123.413  45
   6   2 -25 71.0660 131.931  26
   6  -2 -25 156.717 178.217  26
   6  -2 -25-149.155 136.484  22
  -6   2  25 11.8232 92.8128  24
   6   2 -25-106.066 153.792  19
   6   2 -25-35.0945 87.1930  20
   6   2 -25 99.2195 71.6133  18
   6   2 -24 956.417 276.319  11
   6   2 -24 809.874 259.677  10
   6  -2 -24 552.726 77.4623  10
  -6   2  24 591.246 227.275  40
   6   2 -24 679.648 255.648  41
   6   2 -24 955.638 297.285  43
   6   2 -24 446.156 216.073  51
  -6   2  24 586.727 195.224  45
   6   2 -24 845.741 275.072  26
   6  -2 -24 1011.07 291.019  26
   6  -2 -24 819.772 287.088  22
  -6   2  24 884.013 263.959  24
   6   2 -24 699.308 259.838  19
   6   2 -24 652.512 215.851  20
   6   2 -24 881.662 238.276  18
   6   2 -23 3288.90 476.234  11
   6   2 -23 2906.04 457.894  10
   6  -2 -23 3540.35 541.348  10
  -6   2  23 2688.34 471.303  40
   6   2 -23 3114.14 562.073  41
   6   2 -23 2436.98 437.858  43
  -6   2  23 2963.78 512.006  45
   6   2 -23 3211.73 505.739  51
   6   2 -23 3066.60 495.551  26
   6  -2 -23 3417.57 528.369  26
  -6   2  23 2726.27 476.438  24
   6  -2 -23 2918.29 460.703  22
   6   2 -23 2727.71 500.871  19
   6   2 -23 3472.05 482.805  20
   6   2 -23 3894.95 522.843  18
   6   2 -22 1810.51 363.685  11
   6   2 -22 1143.56 291.191  10
   6  -2 -22 1906.30 391.022  10
  -6   2  22 1475.17 349.384  40
   6   2 -22 1498.44 390.914  41
   6   2 -22 1578.45 347.149  43
   6  -2 -22 1308.38 306.206  54
   6   2 -22 2005.37 378.171  54
  -6   2  22 1695.34 362.468  45
   6   2 -22 1712.59 387.850  51
   6  -2 -22 1703.03 366.583  26
   6   2 -22 1663.58 395.887  26
   6  -2 -22 1856.94 398.737  22
  -6   2  22 1223.87 315.487  24
   6   2 -22 1837.47 417.972  19
   6   2 -22 1638.68 358.559  18
   6   2 -22 1993.58 376.316  20
   6   2 -21 6161.45 672.151  11
   6  -2 -21 8357.42 1221.19   6
   6   2 -21 6205.65 721.598  10
   6  -2 -21 6259.49 687.410  10
  -6   2  21 4719.53 614.804  40
   6   2 -21 5988.91 687.744  43
   6   2 -21 4426.38 632.758  41
   6   2 -21 6690.48 684.446  54
  -6   2  21 5405.58 683.000  45
   6   2 -21 5886.07 689.731  51
   6   2 -21 5024.71 643.543  55
   6  -2 -21 5768.35 685.862  54
   6   2 -21 6437.82 715.300  26
   6  -2 -21 5970.18 674.846  26
   6  -2 -21 5083.98 603.368  22
  -6   2  21 4952.70 657.699  24
   6   2 -21 6082.03 663.296  20
   6   2 -21 5346.78 693.939  19
   6   2 -21 6818.32 708.665  18
   6  -2 -20 13888.0 1031.96  10
   6  -2 -20 14459.7 1577.26   6
  -6  -2  20 14276.3 1419.56   8
   6   2 -20 12475.2 990.983  10
   6   2 -20 13071.4 992.418  11
  -6   2  20 10032.2 897.498  40
   6   2 -20 10429.6 965.225  41
   6   2 -20 10800.2 963.944  55
   6   2 -20 16083.7 1064.42  54
  -6   2  20 12274.9 853.404  46
  -6   2  20 12182.8 1031.00  45
   6  -2 -20 12378.2 975.489  54
   6   2 -20 12059.9 1006.25  51
   6  -2 -20 12864.1 1013.96  26
   6   2 -20 13620.7 1044.96  26
   6  -2 -20 11746.2 940.188  22
   6   2 -20 12036.1 950.148  20
   6   2 -20 12095.3 1043.89  19
  -6  -2  19 23781.2 2042.92   7
   6  -2 -19 22580.6 1315.20  10
   6   2 -19 21227.2 1286.86  10
  -6  -2  19 18176.1 1621.93   8
   6  -2 -19 19645.1 1874.97   6
   6   2 -19 20309.2 1257.47  11
  -6   2  19 18856.5 1096.66  46
  -6   2  19 18768.8 1268.27  45
   6   2 -19 17397.3 1223.80  55
   6   2 -19 20597.1 1306.40  51
   6  -2 -19 21541.3 1272.26  54
  -6   2  19 15909.5 1122.69  40
   6   2 -19 23585.4 1393.24  26
   6  -2 -19 23516.0 1355.17  26
   6  -2 -19 18486.6 1168.99  22
   6   2 -19 18220.7 1298.35  19
   6   2 -19 19360.7 1221.52  20
   6   2 -19 21091.9 1253.80  18
   6  -2 -18 15.4020 360.212   6
   6   2 -18 444.814 172.986  51
   6   2 -18 187.867 92.0849  55
   6  -2 -18 307.548 161.388  54
   6   2 -18 320.042 107.250  53
  -6   2  18 206.435 60.6569  46
   6  -2 -18 186.716 93.6374  34
   6   2 -18 106.734 88.2736  12
   6  -2 -18 689.782 302.439  26
   6   2 -18 247.417 101.230  26
   6   2 -18 674.429 229.055  21
   6   2 -18 466.446 213.096  20
   6  -2 -18 191.858 104.467  22
   6   2 -18 547.386 272.041  18
   6   2 -18 445.298 236.280  11
   6  -2 -18 215.847 206.351  10
  -6  -2  18 346.979 228.189   8
  -6  -2  18 900.703 441.326   7
   6   2 -18 109.830 111.071  10
   6   2 -17 4790.30 555.034  11
  -6  -2  17 4568.20 779.814   8
  -6  -2  17 4337.32 779.197   7
  -6   2  17 5682.34 524.051  46
   6   2 -17 5294.49 622.258  55
  -6   2  17 4740.58 600.851  44
   6   2 -17 5686.69 620.140  51
   6  -2 -17 5021.48 598.695  34
   6   2 -17 5913.69 629.762  12
   6  -2 -17 4800.78 541.387  22
   6  -2 -17 4147.04 800.514   6
   6   2 -17 4573.71 637.556  21
   6   2 -17 5115.51 590.125  20
  -6  -2  16 17756.2 1515.36   7
   6  -2 -16 13604.5 1435.17   6
  -6  -2  16 14483.6 1342.25   8
  -6  -2  15 18097.8 1561.92   7
   6  -2 -15 15248.4 1461.69   6
  -6  -2  15 15206.2 1330.43   8
  -6  -2  14 10792.6 1088.33   7
   6  -2 -14 7862.99 1047.39   6
  -6  -2  14 8010.75 917.075   8
   6   2 -13 68350.9 2526.41   1
  -6   2  13 75630.8 2533.39   2
   6  -2 -13 58917.6 2993.43   6
  -6  -2  13 70188.7 2956.10   7
  -6  -2  13 55934.0 2751.73   8
   6   2 -12 6330.03 656.501   1
  -6   2  12 6891.50 682.780   2
  -6  -2  12 7612.13 796.490   7
   6  -2 -12 6060.11 854.386   6
  -6   2  11 713.736 229.651   2
   6  -2 -11 542.281 293.673   6
   6   2 -11 614.014 168.807   1
  -6  -2  11 932.485 250.032   7
   6   2 -10 12671.1 999.861   5
   6   2 -10 12548.1 926.687   1
  -6   2  10 11847.0 942.363   2
   6  -2 -10 11208.1 1060.47   6
  -6   2   9 573.002 175.482   2
   6   2  -9 332.053 212.350   5
   6   2  -9 427.570 155.314   1
  -6   2   9 586.119 155.183   5
   6  -2  -9 473.343 246.780   6
  -6  -2   9 747.419 222.626   7
  -6   2   8 237.723 100.894   5
   6   2  -8 170.700 115.456   1
   6   2  -8 319.101 184.306   5
  -6   2   8 288.881 151.189   2
   6  -2  -8 145.845 181.197   6
   6   2  -8 385.725 188.342   9
  -6  -2   8 432.188 131.301   7
  -6   2   7 11996.6 627.642   5
   6   2  -7 9756.78 840.176   5
  -6   2   7 8832.91 781.690   2
   6   2  -7 9540.16 807.209   1
   6   2  -7 9234.46 825.989   9
   6  -2  -7 9638.67 892.370   6
  -6   2   7 9464.27 783.371   9
   6   2  -6 1878.94 385.828   5
  -6   2   6 2024.27 256.555   5
   6  -2  -6 1597.77 350.089   6
   6   2  -6 1933.45 365.015   1
  -6   2   6 1857.93 354.552   2
   6   2  -6 1534.92 327.277   9
  -6   2   6 2044.60 370.831   9
   6   2  -5 89819.5 3090.33   5
  -6   2   5 99661.7 2644.11   5
  -6   2   5 85652.4 3003.86   2
   6   2  -5 86452.5 3024.09   1
   6   2  -5 91891.7 3103.10   9
  -6   2   5 105941. 2927.09   9
   6  -2  -5 86962.3 3153.46   6
  -6   2   4 8789.41 572.952   5
   6   2  -4 8034.19 743.260   5
  -6   2   4 7603.82 700.508   2
   6   2  -4 7628.75 712.025   1
   6   2  -4 7551.35 725.745   9
  -6   2   4 8604.23 644.931   9
   6  -2  -4 7904.12 771.260   6
   6   2  -3 20677.5 1258.66   5
   6   2  -3 19277.0 1231.75   1
  -6   2   3 19772.5 1219.89   2
   6  -2  -3 23028.3 1294.79   6
   6   2  -3 20083.8 1256.93   9
   6   2  -2 13027.8 975.883   5
   6   2  -2 11550.3 899.257   1
  -6   2   2 11552.3 901.885   2
   6  -2  -2 13749.7 989.965   6
  -6   2   2 14671.1 767.044   9
   6   2  -2 13140.1 951.898   9
  -6   2   1 189.584 190.414   2
   6   2  -1-155.295 205.704   5
   6   2  -1 19.4473 94.4680   1
   6  -2  -1 141.438 120.205   6
   6   2  -1 62.2989 123.048   9
  -6   2   1 248.461 136.937   9
   6   2   0 12540.1 945.189   1
   6   2   0 12226.5 986.976   5
   6  -2   0 14865.6 944.256   6
  -6   2   0 11969.1 953.392   2
  -6   2   0 16315.3 766.871   9
   6   2   0 11579.9 928.911   9
  -6   2  -1 18176.3 1144.19   2
   6  -2   1 20051.0 1100.68   6
   6   2   1 17792.4 1121.82   1
   6   2   1 15704.0 1157.80   5
   6   2   1 16488.3 1138.10   9
   6   2   2 9099.11 859.113   5
   6  -2   2 10448.1 782.854   6
  -6   2  -2 8753.40 798.934   2
   6   2   2 9330.59 817.877   1
   6   2   2 8319.50 807.439   9
   6   2   3 48425.7 2248.33   5
  -6   2  -3 51858.1 2145.64   2
   6   2   3 52048.2 2158.73   1
   6   2   3 45550.8 2219.24   9
   6  -2   4 1239.76 273.106   6
   6   2   4 959.455 302.539   5
  -6   2  -4 948.698 283.173   2
   6   2   4 961.588 274.329   1
   6   2   4 1985.70 330.772   7
   6   2   4 1203.48 333.510   9
   6   2   5 21090.7 1492.11   5
  -6   2  -5 23298.6 1344.69   2
   6   2   5 23934.8 1373.07   1
   6   2   5 21329.5 1498.29   9
   6  -2   5 24312.7 1893.61   7
  -6   2  -6 47.6831 134.719   2
   6   2   6 220.598 163.343   1
   6   2   6-89.1742 147.688   5
   6   2   6-52.8143 102.508   7
   6   2   6-262.735 227.326   9
   6  -2   6-154.455 258.850   7
   6   2   7 9021.78 790.633   1
  -6   2  -7 8785.70 770.273   2
   6   2   7 7679.76 954.037   5
   6   2   7 7367.33 912.434   9
   6   2   7 11041.2 991.954   7
   6  -2   7 8425.80 1200.06   7
  -6   2  -8 556.640 207.807   2
   6   2   8 153.895 203.157   5
   6   2   8 237.125 151.933   9
   6  -2   8 738.437 278.733   7
   6   2   8 702.237 290.694   7
   6   2   9 2279.46 465.012   5
   6  -2   9 3149.14 809.090   7
   6   2   9 2578.34 549.999   9
   6   2   9 3514.81 609.640   7
   6   2  10 894.485 420.859   5
   6   2  10 793.139 325.227   7
   6   2  10 331.684 230.980   9
   6  -2  10 412.184 237.640   7
   6   2  11 12494.2 1347.94   5
   6   2  11 12021.1 1325.25   9
   6   2  11 15768.4 1533.59   7
   6  -2  11 11782.5 1633.04   7
  -6   2 -12 12740.9 953.739  42
   6   2  12 11141.8 1257.59   5
  -6   2 -12 12766.6 985.454  22
   6   2  12 13091.0 1018.41  24
   6   2  12 11654.1 1323.72   9
  -6   2 -12 13054.4 950.193  11
   6  -2  12 10384.5 1517.34   7
   6   2  13 26777.8 1376.42  33
  -6   2 -13 20043.5 1277.15  42
  -6   2 -13 26587.2 1366.40  51
   6   2  13 20469.9 1806.18   5
  -6   2 -13 19039.8 1279.18  22
   6   2  13 20532.6 1333.54  24
   6  -2  13 21509.9 2322.63   7
   6   2  13 18814.0 1758.50   9
  -6   2 -13 21391.8 1260.95  11
   6  -2  14 27864.2 2692.23   7
   6   2  14 25688.8 2128.96   9
  -6   2 -14 26575.6 1450.62  11
   6   2  14 30527.4 1523.94  33
  -6   2 -14 25318.7 1483.76  42
  -6   2 -14 31152.1 1549.51  51
   6   2  14 29378.6 2215.97   5
  -6   2 -14 24877.7 1487.55  22
   6   2  14 26863.9 1561.23  24
  -6   2 -14 27969.8 1584.20  18
   6  -2  15 33399.4 3026.24   7
   6   2  15 40425.9 2747.81   9
  -6   2 -15 32403.3 1655.03  11
  -6   2 -15 29531.5 1661.09  42
   6   2  15 35847.7 1696.31  33
  -6   2 -15 37407.3 1741.46  51
   6   2  15 41955.1 2691.18   5
  -6   2 -15 30839.3 1719.04  22
   6   2  15 31777.2 1762.27  24
  -6  -2 -15 41838.6 1694.29  22
  -6   2 -15 34510.7 1798.81  18
  -6   2 -16 13537.7 1021.72  11
  -6   2 -16 15273.8 1068.93  51
  -6   2 -16 11864.7 1012.23  22
   6   2  16 13349.5 1091.22  24
  -6  -2 -16 17251.7 1048.39  22
  -6   2 -16 13431.3 1082.66  18
   6   2  16 15551.6 1058.98  33
  -6   2 -16 11589.9 999.164  42
  -6   2 -17 488.498 193.142  11
  -6   2 -17 476.473 203.443  51
  -6   2 -17 705.089 256.346  22
   6   2  17 340.068 175.083  24
  -6  -2 -17 545.018 139.023  22
  -6   2 -17 212.430 266.093  18
  -6   2 -17 424.874 242.963  42
  -6   2 -18 6485.74 680.298  11
  -6   2 -18 6705.20 689.544  51
  -6   2 -18 5680.20 673.602  22
   6   2  18 5540.05 677.146  24
  -6  -2 -18 5819.87 576.845  22
  -6   2 -18 5624.05 677.079  18
  -6   2 -18 5470.14 680.982  42
  -6   2 -19 1417.72 317.293  11
  -6   2 -19 1113.56 330.471  42
   6   2  19 1520.35 342.764  48
  -6   2 -19 1175.28 294.878  51
  -6   2 -19 954.142 272.904  22
  -6  -2 -19 1608.20 284.070  22
   6   2  19 1739.65 393.070  24
  -6   2 -19 1263.30 337.075  18
  -6   2 -20 292.739 157.801  11
   6   2  20 1011.12 290.799  48
  -6   2 -20 560.104 193.337  51
  -6   2 -20 262.072 77.4484  42
  -6   2 -20 411.694 172.417  16
  -6   2 -20 581.561 220.802  22
  -6  -2 -20 509.866 203.632  22
   6   2  20 385.625 179.066  24
  -6   2 -20 448.092 225.825  18
  -6   2 -21 186.847 115.070  11
  -6   2 -21 72.6154 94.3919  51
   6   2  21 39.3551 69.9726  48
  -6   2 -21 77.5659 137.848  42
  -6   2 -21 102.499 84.3167  16
   6  -2  21 203.301 162.979  33
  -6  -2 -21 102.428 83.3666  22
   6   2  21-34.2515 106.463  24
  -6   2 -21 224.236 122.682  22
  -6   2 -21-41.1487 108.724  18
  -6   2 -22 3541.34 427.519  11
  -6   2 -22 3177.02 396.811  51
   6   2  22 3181.57 421.086  48
   6  -2  22 2611.93 375.571  33
  -6   2 -22 2665.70 416.743  42
  -6   2 -22 3589.20 427.682  16
  -6  -2 -22 3429.81 393.767  22
   6   2  22 2883.72 428.325  24
  -6   2 -22 2501.24 388.684  22
  -6   2 -22 2440.84 378.445  18
  -6   2 -23 1751.71 283.578  11
  -6   2 -23 1694.00 262.319  51
   6   2  23 2218.44 310.972  48
  -6   2 -23 1646.46 287.342  42
   6  -2  23 1341.83 254.815  33
   6   2  23 1476.91 271.721  36
  -6   2 -23 2576.86 308.341  16
   6  -2  23 1360.50 264.593  27
  -6  -2 -23 2078.18 258.561  22
  -6   2 -23 1542.51 295.084  22
   6   2  23 1722.17 295.605  24
  -6   2 -23 1349.69 250.856  18
  -6   2 -24 4069.66 351.214  11
   6  -2  24 2943.96 341.144  33
   6   2  24 2930.82 354.143  36
   6   2  24 4199.81 374.018  48
  -6   2 -24 3790.39 340.478  51
   6  -2  24 2829.19 349.444  27
   6   2  24 3350.74 375.179  24
  -6   2 -24 2854.33 350.893  18
   6  -2  25 1934.42 251.895  27
   6   2  25 2342.51 261.073  24
  -6   2 -25 1925.70 246.412  18
   6  -2  25 1911.26 229.476  33
   6   2  25 2215.18 267.232  36
  -6   4  27 910.715 155.458  25
   6   4 -27 1541.00 204.575  19
   6   4 -26 242.257 92.5853  11
   6   4 -26 235.421 112.018  51
  -6   4  26 85.5471 85.1273  25
  -6   4  26 212.436 94.3882  24
   6   4 -26 346.337 115.505  19
  -6   4  26 225.767 66.9514  17
  -6   4  26 401.518 106.716  36
   6   4 -25 3579.88 375.254  11
   6   4 -25 4681.34 382.770  42
  -6   4  25 4166.51 393.559  36
   6   4 -25 3453.23 386.917  51
  -6   4  25 2498.40 343.376  25
  -6   4  25 3304.12 365.490  24
   6  -4 -25 3878.82 330.941  22
  -6   4  25 3244.49 339.075  17
   6   4 -25 4627.24 364.389  20
   6   4 -25 3538.91 392.166  19
   6   4 -24 1416.28 274.990  11
   6   4 -24 1535.52 243.556  42
  -6   4  24 1638.17 268.357  36
   6   4 -24 1915.65 253.542  43
   6   4 -24 1345.72 258.085  51
  -6   4  24 998.114 212.220  17
  -6   4  24 843.760 236.546  25
  -6   4  24 1478.54 266.699  24
  -6   4  24 1513.38 211.704  23
   6  -4 -24 1380.61 221.670  22
   6   4 -24 1338.98 267.381  19
   6   4 -24 1780.79 246.128  18
   6   4 -24 1457.32 250.135  20
   6   4 -23 1924.71 327.494  11
   6   4 -23 1990.25 279.127  43
  -6   4  23 1449.03 284.486  36
   6   4 -23 1253.23 259.745  51
  -6   4  23 1325.91 297.817  45
  -6   4  23 1032.80 227.514  17
  -6   4  23 1655.54 271.825  23
   6  -4 -23 1580.69 254.427  22
  -6   4  23 1405.03 253.883  24
   6   4 -23 1593.47 306.280  19
   6   4 -23 1521.51 285.752  20
   6   4 -23 1552.81 257.348  18
   6   4 -22-79.4853 116.145  11
  -6   4  22 243.859 164.605  36
   6   4 -22 46.9870 94.7216  43
   6   4 -22 127.220 139.342  51
  -6   4  22 65.1822 111.445  45
  -6   4  22 81.4132 120.587  17
   6  -4 -22 35.3716 57.2184  22
  -6   4  22 48.3346 93.2240  24
  -6   4  22-57.1234 64.1276  23
   6   4 -22 51.5214 130.107  19
   6   4 -22-108.756 67.6654  20
   6   4 -22-106.119 77.9156  18
   6   4 -21 2632.20 422.347  11
   6   4 -21 3596.35 465.196  41
  -6   4  21 3255.47 457.267  36
   6   4 -21 3735.85 434.270  43
  -6   4  21 3257.33 466.006  45
   6   4 -21 3149.31 488.565  51
  -6   4  21 2682.67 430.271  17
  -6   4  21 3247.06 436.708  24
  -6   4  21 3186.49 427.175  23
   6  -4 -21 3509.88 413.952  22
   6   4 -21 3125.04 450.901  20
   6   4 -21 3586.05 543.579  19
   6   4 -21 2800.80 391.792  18
   6   4 -20 934.249 260.739  11
   6   4 -20 1361.24 276.640  47
   6   4 -20 894.399 273.907  51
  -6   4  20 917.766 232.608  46
  -6   4  20 843.089 208.218  45
  -6   4  20 565.099 205.915  36
   6   4 -20 991.239 247.255  41
   6   4 -20 1071.57 240.714  43
  -6   4  20 971.653 318.553  17
  -6   4  20 829.080 203.113  23
   6  -4 -20 1143.53 263.173  22
  -6   4  20 893.639 245.952  24
   6   4 -20 1202.18 368.961  19
   6   4 -20 836.736 257.083  20
   6   4 -20 817.700 216.083  18
   6   4 -19 1278.99 325.883  11
   6   4 -19 1382.31 318.170  51
  -6   4  19 1263.77 267.200  46
   6   4 -19 1512.15 322.302  47
  -6   4  19 1922.58 385.964  45
  -6   4  19 1380.55 321.003  36
   6   4 -19 1566.91 327.119  41
   6   4 -19 1680.32 327.670  43
   6   4 -19 1336.71 342.130  12
  -6   4  19 1046.93 309.756  17
  -6   4  19 1821.73 322.572  30
  -6   4  19 1185.09 289.914  23
  -6   4  19 1276.07 290.319  24
   6   4 -19 1037.22 309.203  19
   6   4 -19 1491.98 297.151  18
   6   4 -19 1177.28 279.958  20
   6  -4 -19 1530.46 283.431  22
   6   4 -18 226.421 178.437  11
   6   4 -18-59.3521 92.9058  47
  -6   4  18-0.40762 101.891  45
   6   4 -18 134.214 149.445  51
  -6   4  18-24.4586 84.8104  46
   6   4 -18 39.4463 139.930  41
  -6   4  18-41.1839 91.1656  36
   6   4 -18 45.9871 175.539  12
   6   4 -18-42.2616 92.4502  14
  -6   4  18 25.8743 187.914  17
  -6   4  18 139.364 126.764  30
  -6   4  18 120.746 159.449  23
  -6   4  18 105.492 80.3024  24
   6   4 -18 255.866 143.858  18
   6  -4 -18-34.5483 101.679  22
   6   4 -18 45.0034 143.057  19
   6   4 -18-18.0873 113.144  20
   6   4 -17 904.089 285.356  11
  -6   4  17 873.054 208.288  46
   6   4 -17 630.332 172.194  47
   6   4 -17 1187.48 337.057  51
  -6   4  17 1436.37 328.826  45
  -6   4  17 1119.71 322.160  40
  -6   4  17 1069.84 271.586  36
   6   4 -17 1074.25 248.368  12
  -6   4  17 825.436 296.985  17
   6   4 -17 1175.63 294.894  14
  -6   4  17 1150.40 295.810  30
  -6   4  17 990.966 254.806  24
  -6   4  17 796.446 257.629  23
   6  -4 -17 1058.97 214.262  22
   6   4 -17 1253.94 304.074  18
   6   4 -17 875.428 269.790  20
   6   4 -17 623.767 259.863  19
   6   4 -16 258.878 159.789  11
  -6   4  16 158.050 160.444  45
   6   4 -16 333.288 207.675  51
  -6   4  16 353.946 162.119  46
   6   4 -16 115.349 140.521  47
  -6   4  16 85.3156 114.071  40
  -6   4  16 505.348 268.137  36
   6   4 -16 443.650 223.079  14
   6   4 -16-167.474 172.878  12
  -6   4  16 132.640 121.533  17
  -6   4  16 240.522 127.836  30
  -6   4  16 22.8533 102.975  23
  -6   4  16 408.252 208.578  24
   6   4 -16 23.4379 132.912  19
   6   4 -16 109.413 125.952  20
   6   4 -16 256.969 190.593  18
   6  -4 -16 117.622 85.6904  22
   6   4 -15 10042.9 912.934  11
  -6   4  15 10446.8 846.396  46
   6   4 -15 9999.00 911.097  51
   6   4 -15 14634.8 881.134  53
  -6   4  15 11610.8 958.697  45
  -6   4  15 10029.0 952.837  40
  -6   4  15 10152.8 917.270  36
   6   4 -15 12030.5 966.026  14
   6   4 -15 10823.7 922.004  12
  -6   4  15 10166.7 869.339  30
  -6   4  15 12535.4 923.203  24
   6  -4 -15 12321.7 897.999  22
   6   4 -15 9942.71 911.717  20
   6   4 -15 10947.7 877.712  18
  -6   4  15 9374.39 899.711  17
   6   4 -15 9371.80 929.233  19
   6   4 -14 166.991 151.844  11
   6  -4 -14-325.433 222.773   6
  -6   4  14 6.85348 84.3663  46
   6   4 -14 26.8359 207.384  51
   6   4 -14 296.270 152.351  53
  -6   4  14 208.203 205.824  40
  -6   4  14 45.2769 83.5837  36
   6   4 -14-76.6769 84.1295  15
   6   4 -14-62.4971 162.247  14
  -6   4  14-111.576 268.985  17
   6   4 -14 178.544 117.944  12
  -6   4  14-27.9844 120.043  30
   6   4 -14-172.539 183.156  25
   6  -4 -14 182.076 131.856  22
   6   4 -14-101.747 177.279  20
   6   4 -14 10.1065 85.6232  18
   6   4 -14 58.7370 154.562  19
   6   4 -13 1368.07 312.917  11
  -6  -4  13 1942.34 551.094   8
   6  -4 -13 2302.69 676.233   6
  -6   4  13 1679.06 333.715  46
   6   4 -13 1767.85 373.740  51
   6   4 -13 1917.08 329.347  37
  -6   4  13 2029.68 385.321  44
  -6   4  13 1721.11 364.113  40
  -6   4  13 1327.14 330.556  36
  -6   4  13 1937.31 375.982  38
   6   4 -13 1638.36 334.598  12
   6   4 -13 1724.16 337.887  15
   6   4 -13 1961.30 399.215  14
  -6   4  13 1526.12 392.851  17
  -6   4  13 1816.95 390.057  30
   6   4 -13 2061.80 410.505  25
   6   4 -13 2063.88 383.480  18
   6   4 -13 1593.81 368.055  20
   6   4 -13 1389.77 338.549  19
  -6  -4  12 4067.14 769.934   8
   6   4 -12 4587.38 594.392  11
   6  -4 -12 5369.35 966.167   6
  -6   4  12 7153.16 916.950   2
   6   4 -12 6529.35 919.474   1
  -6   4  12 7667.27 690.395   4
   6   4 -12 7324.72 613.370   3
  -6   4  12 7446.61 655.399   3
  -6   4  12 4413.16 533.326  46
  -6   4  12 5955.82 653.650  44
   6   4 -12 4805.95 593.182  51
   6   4 -12 6381.06 649.539  37
  -6   4  12 5751.95 689.365  40
  -6   4  12 4708.35 619.748  36
  -6   4  12 5662.73 659.927  38
   6   4 -12 5693.75 623.164  15
  -6   4  12 5830.49 625.503  16
   6   4 -12 4764.71 598.776  12
   6   4 -12 5176.94 666.277  14
  -6   4  12 4286.44 555.234  30
   6   4 -12 5816.50 633.168  25
  -6   4  12 4506.65 616.811  17
   6   4 -12 4590.74 581.510  20
   6   4 -12 5773.82 646.926  17
   6   4 -12 5141.71 571.105  18
   6   4 -12 4653.62 599.573  19
   6   4 -11 5774.78 657.965  11
   6  -4 -11 5662.60 1041.38   6
  -6  -4  11 4639.96 799.037   8
  -6   4  11 9384.84 1154.17   9
  -6   4  11 7604.33 693.502   4
  -6   4  11 7174.08 673.334   3
  -6   4  11 6154.10 900.105   2
   6   4 -11 6930.23 996.925   1
   6   4 -11 7239.30 617.789   3
  -6   4  11 5390.89 578.226  46
   6   4 -11 5860.22 647.900  51
  -6   4  11 7879.96 734.147  44
   6   4 -11 6924.33 654.708  37
  -6   4  11 8242.62 802.101  40
  -6   4  11 5144.07 632.410  36
  -6   4  11 6158.66 661.407  38
  -6   4  11 6334.72 644.997  16
   6   4 -11 5814.25 649.069  12
   6   4 -11 5932.13 654.428  15
   6   4 -11 6006.66 716.911  14
  -6   4  11 4629.53 577.058  30
  -6   4  11 5522.39 684.675  25
   6   4 -11 5731.86 637.591  25
  -6   4  11 5638.53 696.693  17
   6   4 -11 5605.91 671.496  20
   6   4 -11 6504.56 660.876  17
   6   4 -11 6052.94 643.575  18
   6   4 -11 5862.06 676.320  19
   6   4 -10 8465.29 797.198  11
  -6   4  10 10803.1 1233.10   9
   6  -4 -10 8433.64 1163.46   6
   6   4 -10 8183.78 1061.05   1
   6   4 -10 10351.6 748.585   3
  -6   4  10 9429.37 1072.48   2
  -6   4  10 9071.02 766.585   3
  -6   4  10 9369.67 788.061   4
   6   4 -10 7895.02 744.871  51
  -6   4  10 6856.84 663.947  46
   6   4 -10 9859.92 780.819  37
  -6   4  10 8710.26 803.465  36
  -6   4  10 8690.52 775.670  38
   6   4 -10 7697.88 748.175  12
   6   4 -10 9266.64 788.892  15
  -6   4  10 9621.43 793.977  16
   6   4 -10 7513.35 782.451  14
  -6   4  10 6806.31 710.955  30
   6   4 -10 7853.23 726.210  25
  -6   4  10 8046.36 797.122  25
  -6   4  10 7490.64 803.808  17
   6   4 -10 7585.56 771.199  20
   6   4 -10 9109.38 774.846  18
   6   4 -10 8867.19 760.045  17
   6   4 -10 8559.03 804.847  19
   6  -4  -9 10015.0 1242.96   6
   6   4  -9 10656.1 882.667  11
   6   4  -9 10667.5 892.591  51
  -6   4   9 11000.8 907.977  36
  -6   4   9 10652.2 864.147  38
   6   4  -9 12462.1 877.530  37
  -6   4   9 11851.9 897.832   3
   6   4  -9 9584.72 1155.42   1
   6   4  -9 10157.6 1230.23   5
  -6   4   9 11442.8 873.661   4
  -6   4   9 10031.1 1129.02   2
   6   4  -9 11231.9 801.016   3
   6   4  -9 10117.2 869.283  12
   6   4  -9 10530.7 863.141  15
  -6   4   9 10927.5 848.659  16
   6   4  -9 9416.36 868.728  14
  -6   4   9 10568.1 888.743  25
   6   4  -9 10035.9 830.251  25
  -6   4   9 9482.02 871.455  17
   6   4  -9 10970.4 860.091  18
   6   4  -9 10432.5 822.810  17
   6   4  -9 10868.3 897.015  19
   6   4  -9 9802.92 853.111  20
   6  -4  -8 12467.4 1295.54   6
   6   4  -8 13467.9 1435.16   9
   6   4  -8 14208.6 1011.53  11
   6   4  -8 14632.1 1026.52  51
   6   4  -8 15207.7 983.462  37
  -6   4   8 14072.4 1019.64  36
  -6   4   8 13036.0 970.471  38
   6   4  -8 12369.5 1383.73   5
  -6   4   8 12952.4 948.452   4
   6   4  -8 14374.8 926.529   3
  -6   4   8 11793.4 1263.70   2
  -6   4   8 14253.0 997.020   3
   6   4  -8 11388.8 1256.15   1
   6   4  -8 12255.0 983.768  14
   6   4  -8 13305.8 988.630  12
   6   4  -8 13529.7 984.693  15
  -6   4   8 14092.2 980.162  16
   6   4  -8 13189.1 943.446  25
  -6   4   8 15558.0 1022.45  25
  -6   4   8 11486.6 958.019  17
   6   4  -8 11302.8 940.827  20
   6   4  -8 14633.2 1009.61  18
   6   4  -8 13692.6 938.752  17
   6   4  -8 12816.5 982.101  19
   6   4  -7 6688.27 674.747  11
   6   4  -7 5157.10 842.860   9
   6   4  -7 6100.96 645.126  51
   6   4  -7 6401.27 611.965  37
  -6   4   7 5859.02 627.770  36
  -6   4   7 4917.16 591.322  38
  -6   4   7 5352.03 595.000   3
  -6   4   7 4297.33 729.763   2
   6   4  -7 4012.15 736.260   5
  -6   4   7 4713.66 552.987   4
   6   4  -7 5852.72 573.078   3
   6  -4  -7 5083.52 799.412   6
   6   4  -7 5075.59 850.719   1
   6   4  -7 5499.06 594.158  15
   6   4  -7 4673.09 559.412  12
  -6   4   7 5677.18 599.575  16
   6   4  -7 4633.31 605.033  14
   6   4  -7 5579.56 603.101  25
  -6   4   7 6077.85 615.693  25
  -6   4   7 5230.68 631.947  17
   6   4  -7 5738.66 622.580  19
   6   4  -7 5411.26 613.841  20
   6   4  -7 6408.15 635.928  18
   6   4  -7 5131.83 542.993  17
   6   4  -6 796.626 254.700  20
  -6   4   6 909.980 234.598  18
   6   4  -6 1016.77 237.110  18
   6   4  -6 864.583 289.251  19
   6   4  -6 670.764 213.984  17
  -6   4   6 552.223 177.530  17
  -6   4   6 754.643 218.749  35
   6   4  -6 854.399 239.155  37
  -6   4   6 496.522 165.757  36
  -6   4   6 561.722 225.625  38
  -6   4   6 704.332 213.721   3
  -6   4   6 347.643 244.904   2
  -6   4   6 659.491 211.825   4
   6  -4  -6 425.242 157.214   6
   6   4  -6 752.938 208.233   3
   6   4  -6 782.775 473.145   1
   6   4  -6 737.963 279.413   5
   6   4  -6 839.377 328.197  14
  -6   4   6 553.825 130.182  16
   6   4  -6 567.285 186.161  15
  -6   4   6 1023.71 325.616  25
   6   4  -6 565.544 125.198  25
   6   4  -6 722.117 213.999  12
   6   4  -6 333.300 288.747   9
  -6   4   5 32269.2 1614.78  17
  -6   4   5 46204.0 1836.88  18
   6   4  -5 37845.5 1700.47  20
   6   4  -5 40274.6 1720.37  18
   6   4  -5 37402.4 1560.10  17
   6   4  -5 43152.8 1788.79  19
  -6   4   5 38798.2 1761.34  36
  -6   4   5 35849.6 1650.50  35
  -6   4   5 29756.1 1542.53  38
  -6   4   5 31671.1 1600.30   3
   6   4  -5 29297.4 2169.24   5
   6   4  -5 27555.5 2058.80   1
  -6   4   5 30988.1 1570.59   4
   6   4  -5 36392.9 1590.30   3
  -6   4   5 26614.6 2015.57   2
   6   4  -5 34159.2 1666.09  15
   6   4  -5 30665.4 1627.20  12
   6   4  -5 29882.4 1620.57  14
  -6   4   5 33127.1 1587.27  16
   6   4  -5 31086.3 1563.79  25
   6   4  -5 29906.8 2134.58   9
   6  -4  -5 35092.3 2078.73   6
   6   4  -4 187.720 109.918   9
   6   4  -4 327.465 163.374  12
   6   4  -4 617.437 223.677  48
  -6   4   4 409.658 214.443  35
  -6   4   4 404.703 153.418  38
  -6   4   4 225.688 178.777   2
   6   4  -4 510.080 147.435   3
  -6   4   4 371.595 151.949   4
   6   4  -4-32.1275 136.295   1
   6   4  -4 365.259 199.183   5
  -6   4   4 368.432 204.108   3
  -6   4   4 446.902 151.995  16
   6   4  -4 368.101 250.360  14
   6   4  -4 377.281 189.115  15
   6   4  -4 364.430 115.675  25
   6   4  -4 475.349 189.036  17
  -6   4   4 105.661 81.6897  19
   6   4  -4 823.867 227.972  20
  -6   4   4 397.530 163.542  18
   6   4  -4 444.646 203.084  18
   6   4  -4 433.537 148.075  19
  -6   4   4 448.570 139.896  17
  -6   4   3 927.890 252.287  17
  -6   4   3 462.175 137.311  19
   6   4  -3 656.820 252.635  17
   6   4  -3 508.923 192.969  18
  -6   4   3 847.298 274.532  18
  -6   4   3 473.543 170.954  38
  -6   4   3 824.104 266.939  35
  -6   4   3 587.698 330.712   2
   6   4  -3 533.606 173.985   3
   6   4  -3 593.782 289.273   5
  -6   4   3 793.937 209.096   4
   6   4  -3 465.015 297.392   1
  -6   4   3 549.106 222.402   3
   6   4  -3 579.329 144.745  14
   6   4  -3 326.556 135.467  15
  -6   4   3 314.898 145.195  16
   6   4  -3 413.034 101.055  25
   6   4  -3 303.285 323.641   9
   6   4  -3 401.063 165.634  12
  -6   4   2 9197.33 770.399  17
   6   4  -2 11777.4 794.001  17
   6   4  -2 11862.5 887.592  18
  -6   4   2 10391.2 828.969  18
  -6   4   2 9130.65 817.213  20
  -6   4   2 10588.6 849.593  19
  -6   4   2 8178.61 739.771  38
  -6   4   2 9034.48 755.457  35
  -6   4   2 8617.26 792.926   3
   6   4  -2 7948.40 1084.55   5
   6   4  -2 7470.71 1069.96   1
  -6   4   2 8430.10 785.686   4
   6   4  -2 9709.20 782.281   3
  -6   4   2 6780.82 978.065   2
   6   4  -2 8889.96 795.362  15
  -6   4   2 12745.6 916.428  14
   6   4  -2 9343.59 817.623  12
   6   4  -2 8919.29 817.031  14
  -6   4   2 7945.94 736.964  16
   6   4  -2 8795.82 752.369  25
   6   4  -2 7143.93 1026.07   9
  -6   4   1 6287.59 645.495  18
  -6   4   1 5284.96 609.798  20
  -6   4   1 5549.13 622.596  19
   6   4  -1 6121.33 563.640  17
  -6   4   1 5012.97 571.060  17
   6   4  -1 6271.50 642.125  18
   6   4  -1 5368.21 629.405  36
  -6   4   1 4701.98 551.949  38
  -6   4   1 5215.07 563.567  35
  -6   4   1 4308.17 558.503   4
   6   4  -1 4740.20 921.317   5
   6   4  -1 5853.52 597.997   3
   6   4  -1 3820.86 740.172   1
  -6   4   1 3947.33 532.728   3
  -6   4   1 3593.28 731.656   2
   6   4  -1 4835.16 610.472  15
  -6   4   1 6587.89 673.332  14
   6   4  -1 4737.65 592.383  12
   6   4  -1 4695.98 568.667  14
  -6   4   1 4466.53 536.727  16
   6   4  -1 5471.54 543.394  23
   6   4  -1 4820.51 556.971  25
   6   4  -1 3470.04 713.578   9
   6   4   0 9475.32 1237.32   9
   6   4   0 17767.3 1143.62  48
   6   4   0 14392.8 1044.90  36
  -6   4   0 11652.4 892.054  35
  -6   4   0 14051.1 924.930  37
  -6   4   0 11857.4 900.363  38
  -6   4   0 11773.8 923.988   3
   6   4   0 10381.4 1276.10   5
   6   4   0 9199.98 1197.01   1
  -6   4   0 12139.7 942.997   4
   6   4   0 13306.4 927.682   3
  -6   4   0 10085.5 1207.56   2
  -6   4   0 18266.0 1035.85  15
   6   4   0 17677.7 1023.95  16
   6   4   0 11613.8 954.660  15
  -6   4   0 11508.4 906.047  16
  -6   4   0 13967.3 1065.46  14
   6   4   0 13113.2 1009.01  12
   6   4   0 15197.3 1058.19  14
   6   4   0 12767.6 882.799  23
   6   4   0 10894.3 865.034  25
  -6   4   0 13044.6 977.573  20
  -6   4   0 13989.4 987.844  18
  -6   4   0 13884.2 989.896  19
   6   4   0 15956.4 936.843  17
  -6   4   0 12161.8 880.388  17
   6   4   1-26.1624 182.971  12
   6   4   1-65.3523 245.590   9
   6   4   1-140.385 100.778  48
  -6   4  -1-100.221 132.751  37
  -6   4  -1 151.161 186.537  35
   6   4   1 351.786 197.474  36
  -6   4  -1-233.278 171.513  38
   6   4   1-151.524 246.091   5
  -6   4  -1 414.583 226.639   2
   6   4   1 135.708 141.096   3
  -6   4  -1 146.369 135.480   3
   6   4   1 50.4164 173.025   1
  -6   4  -1 5.80014 192.289   4
   6   4   1-10.0636 153.392  14
   6   4   1-144.583 149.167  15
  -6   4  -1-67.4630 111.601  15
  -6   4  -1 124.226 170.105  16
  -6   4  -1 101.728 194.108  14
   6   4   1 41.1553 56.8561  23
   6   4   1 37.1084 88.9023  25
  -6   4  -1-113.440 85.0350  20
  -6   4  -1 159.691 102.850  19
  -6   4  -1 272.417 212.306  17
   6   4   1 58.3704 72.5414  17
  -6   4  -1 245.525 152.853  18
   6   4   2 7160.75 1084.28   9
   6  -4   2 10626.3 1303.68   7
   6   4   2 15967.3 1061.26  48
  -6   4  -2 8305.38 701.071  37
   6   4   2 10145.1 883.594  36
  -6   4  -2 8623.27 771.032  38
  -6   4  -2 9689.31 822.140   4
  -6   4  -2 8725.42 789.543   3
   6   4   2 8509.00 1177.32   5
   6   4   2 9754.59 787.758   3
  -6   4  -2 7640.79 1034.74   2
   6   4   2 7755.28 1069.82   1
  -6   4  -2 12349.4 844.197  15
   6   4   2 8102.84 791.865  15
   6   4   2 8645.49 837.576  12
   6   4   2 12400.2 937.694  14
  -6   4  -2 9783.46 832.968  14
  -6   4  -2 7693.81 746.589  16
   6   4   2 8703.36 751.600  23
   6   4   2 7991.72 757.561  25
  -6   4  -2 9454.53 807.802  19
  -6   4  -2 10847.8 822.514  17
  -6   4  -2 9680.68 824.357  18
  -6   4  -2 10737.1 874.221  20
   6   4   2 13314.8 854.427  17
   6   4   3 3590.55 728.166   9
   6  -4   3 3860.35 831.326   7
   6   4   3 5937.91 684.927  48
   6   4   3 4683.41 614.897  36
  -6   4  -3 3626.14 471.793  38
  -6   4  -3 4720.91 530.244  37
  -6   4  -3 4033.49 521.560   3
  -6   4  -3 3900.94 747.160   2
  -6   4  -3 3898.09 505.419   4
   6   4   3 4856.32 524.546   3
   6   4   3 4607.86 861.295   5
   6   4   3 4780.08 802.044   1
   6   4   3 3949.21 577.708  12
   6   4   3 6151.48 681.151  14
  -6   4  -3 3746.72 526.833  16
  -6   4  -3 5453.88 579.340  15
   6   4   3 4148.53 571.011  15
  -6   4  -3 4116.80 526.768  14
   6   4   3 3912.12 502.983  23
   6   4   3 3897.78 511.462  25
  -6   4  -3 4241.08 489.458  17
  -6   4  -3 4728.50 556.675  19
  -6   4  -3 3633.40 488.305  18
  -6   4  -3 4554.08 559.896  20
   6   4   3 5587.93 586.659  17
   6   4   4 15937.9 1652.84   9
   6  -4   4 22796.4 2060.87   7
  -6   4  -4 18681.4 1230.89  51
   6   4   4 27180.1 1497.04  48
  -6   4  -4 19608.1 1162.93  37
   6   4   4 20509.2 1329.59  36
  -6   4  -4 18212.9 1178.67  38
   6   4   4 19691.2 1870.91   5
  -6   4  -4 20720.8 1215.22   4
   6   4   4 22581.9 1204.39   3
   6   4   4 18594.7 1675.10   1
  -6   4  -4 18806.5 1188.23   3
  -6   4  -4 18345.2 1587.34   2
   6   4   4 17662.9 1239.37  12
   6   4   4 17256.7 1227.11  15
  -6   4  -4 24476.5 1263.94  15
  -6   4  -4 19124.8 1222.44  14
  -6   4  -4 17503.7 1167.26  16
   6   4   4 16545.0 1141.20  25
   6   4   4 17760.3 1153.63  23
  -6   4  -4 20675.7 1263.00  20
  -6   4  -4 17683.5 1187.11  18
  -6   4  -4 21518.8 1180.80  17
  -6   4  -4 20062.5 1241.52  19
   6   4   4 27942.0 1293.85  17
   6   4   5 4581.67 907.673   9
   6  -4   5 6409.24 1086.07   7
  -6   4  -5 5368.78 647.280  51
   6   4   5 7459.68 773.947  48
  -6   4  -5 6079.97 605.201  37
   6   4   5 4933.53 636.522  36
  -6   4  -5 4759.56 571.825  38
  -6   4  -5 6499.14 654.949   3
   6   4   5 5878.28 1026.24   5
   6   4   5 6820.99 999.203   1
  -6   4  -5 6191.21 625.149   4
  -6   4  -5 5788.31 843.272   2
   6   4   5 7021.97 639.587   3
   6   4   5 4492.71 596.700  15
  -6   4  -5 5564.28 644.868  16
  -6   4  -5 6437.61 644.259  15
   6   4   5 5084.64 619.360  12
   6   4   5 5432.76 627.108  23
   6   4   5 4242.88 561.037  25
  -6   4  -5 6176.07 683.657  20
  -6   4  -5 4913.22 616.509  18
  -6   4  -5 5782.07 604.732  17
  -6   4  -5 5539.77 648.577  19
   6   4   6 1493.80 352.484  12
   6   4   6 974.848 397.202   9
   6  -4   6 2471.91 731.378   7
  -6   4  -6 2298.79 456.755  11
   6   4   6 2814.46 461.046  48
  -6   4  -6 946.814 233.971  51
   6   4   6 1404.33 371.763  36
  -6   4  -6 1460.63 325.337  38
  -6   4  -6 1446.94 264.641  37
  -6   4  -6 2429.83 585.212   2
   6   4   6 2351.65 373.295   3
  -6   4  -6 1605.02 302.101   3
   6   4   6 1998.88 639.162   5
  -6   4  -6 2077.91 346.812   4
   6   4   6 2194.59 502.050   1
  -6   4  -6 1546.25 354.053  16
  -6   4  -6 1452.13 319.006  15
   6   4   6 1383.91 352.169  15
   6   4   6 1464.41 322.154  25
   6   4   6 1247.98 280.319  23
  -6   4  -6 1310.14 299.931  20
  -6   4  -6 1192.46 268.142  18
  -6   4  -6 1952.51 324.557  17
  -6   4  -6 1167.96 265.974  19
   6   4   7 2901.32 728.419   9
   6  -4   7 5402.15 1101.60   7
  -6   4  -7 4062.26 533.833  11
  -6   4  -7 3457.36 522.154  51
   6   4   7 4514.23 595.508  48
  -6   4  -7 3722.98 492.282  37
   6   4   7 4147.72 615.214  36
  -6   4  -7 3746.35 520.816  38
   6   4   7 4451.92 978.449   5
  -6   4  -7 4614.17 538.880   4
  -6   4  -7 4391.54 516.740   3
   6   4   7 5100.07 533.547   3
  -6   4  -7 2739.18 451.186  16
   6   4   7 2734.78 482.074  15
   6   4   7 3132.19 515.231  25
   6   4   7 3156.87 467.446  23
  -6   4  -7 4060.31 535.453  20
  -6   4  -7 3752.00 478.984  17
  -6   4  -7 3146.75 515.023  18
  -6   4  -7 3495.68 519.668  19
   6  -4   8 4237.19 894.012   7
  -6   4  -8 3319.26 467.406  11
   6   4   8 5553.16 686.256  48
  -6   4  -8 3094.33 477.513  51
   6   4   8 2881.22 513.184  36
  -6   4  -8 3153.40 476.897  38
   6   4   8 4517.98 930.361   5
   6   4   8 2651.98 455.502  15
  -6   4  -8 3254.73 523.324  16
   6   4   8 2752.92 436.778  23
   6   4   8 2616.53 445.329  25
  -6   4  -8 3106.20 463.100  19
  -6   4  -8 3664.15 506.699  20
  -6   4  -8 4042.19 497.678  17
  -6   4  -8 3271.53 490.971  18
  -6   4  -9 3209.77 454.537  11
  -6   4  -9 2784.12 445.504  38
   6   4   9 2767.49 529.763  36
  -6   4  -9 2351.57 447.027  51
   6   4   9 2443.60 474.721  15
  -6   4  -9 2107.26 430.296  16
   6   4   9 2099.54 416.794  25
   6   4   9 2484.97 412.524  23
  -6   4  -9 3519.52 458.920  17
  -6   4  -9 2733.93 443.639  20
  -6   4  -9 2310.97 422.657  18
  -6   4  -9 2708.21 463.358  19
  -6   4 -10 1690.29 326.711  11
  -6   4 -10 2747.20 443.371  38
   6   4  10 2490.78 500.068  36
  -6   4 -10 1755.11 337.519  51
  -6   4 -10 1851.10 417.119  16
   6   4  10 1796.85 423.847  15
   6   4  10 1658.15 337.523  25
   6   4  10 2307.08 416.285  24
   6   4  10 1553.38 317.529  23
  -6   4 -10 2635.02 439.648  20
  -6   4 -10 1825.89 371.192  18
  -6   4 -10 2637.65 441.516  19
  -6   4 -11 591.161 269.212  11
   6   4  11 232.202 151.629  36
  -6   4 -11 263.618 165.166  51
  -6   4 -11 403.044 232.837  16
   6   4  11 540.086 263.628  15
   6   4  11 748.887 235.343  24
   6   4  11 541.552 225.998  23
   6   4  11 321.844 183.466  25
  -6   4 -11 658.509 235.189  20
  -6   4 -11 673.779 238.884  18
  -6   4 -11 301.395 113.419  19
  -6   4 -12 92.7760 84.3910  11
   6   4  12 105.667 212.210  36
  -6   4 -12-22.7719 193.476  51
  -6   4 -12-60.9656 120.399  16
   6   4  12 296.205 249.631  15
   6   4  12-61.1166 94.7808  25
   6   4  12-35.4347 127.837  24
   6   4  12 274.514 181.086  23
  -6   4 -12 39.6755 111.114  20
  -6   4 -12 152.305 163.524  19
  -6   4 -12-177.675 138.745  18
  -6   4 -13 9025.69 786.361  11
   6   4  13 8280.73 852.408  36
  -6   4 -13 8608.03 787.224  51
  -6   4 -13 8431.95 799.210  16
   6   4  13 7446.86 814.215  15
   6   4  13 8082.06 706.364  23
   6   4  13 8840.15 785.924  24
   6   4  13 7776.77 743.720  25
  -6   4 -13 8607.36 848.265  18
  -6   4 -13 9274.81 776.391  19
  -6   4 -14 21677.8 1260.23  11
   6   4  14 19329.5 1303.96  36
  -6   4 -14 20213.5 1234.47  51
   6   4  14 17282.5 1252.87  15
  -6   4 -14 23041.3 1334.83  16
   6   4  14 21334.7 1167.61  23
   6   4  14 22001.0 1269.64  24
   6   4  14 18392.9 1177.27  25
  -6   4 -14 19254.4 1282.82  18
  -6   4 -14 21931.5 1196.62  19
  -6   4 -15 70.5409 84.6568  11
   6   4  15 110.948 160.922  36
  -6   4 -15 114.528 117.594  51
   6   4  15 83.0156 119.598  15
  -6   4 -15-0.68634 72.7676  16
   6   4  15 142.037 160.076  25
   6   4  15 65.6264 70.6216  24
   6   4  15 247.386 136.863  23
  -6   4 -15 203.964 187.791  18
  -6   4 -15 56.5564 128.727  19
  -6   4 -16 5.04788 88.4713  11
  -6   4 -16-237.097 146.735  42
   6   4  16-124.633 142.556  36
  -6   4 -16 11.8602 103.887  51
  -6   4 -16-0.30567 68.7705  16
   6   4  16 57.8236 129.922  15
   6   4  16-100.044 105.810  25
   6   4  16 24.4042 111.142  23
   6   4  16-194.318 160.579  24
  -6   4 -16 26.3829 86.5284  18
  -6   4 -16-32.1224 101.458  19
  -6   4 -17 59.0492 105.317  11
   6   4  17 44.7728 110.983  12
   6   4  17 136.519 180.944  36
  -6   4 -17-18.1022 66.4464  51
  -6   4 -17 14.5425 95.7756  16
   6   4  17-84.8741 147.836  15
   6   4  17-3.07034 111.123  25
   6   4  17 14.5892 104.112  24
   6   4  17 58.8536 56.5181  23
  -6   4 -17 6.65921 107.245  18
  -6   4 -17 184.390 98.2312  19
  -6   4 -18 7285.49 620.434  11
  -6   4 -18 7227.46 580.681  51
   6   4  18 6805.82 616.362  36
   6  -4  18 7651.87 483.608  33
   6   4  18 5808.22 590.070  15
  -6   4 -18 9017.21 612.942  16
   6   4  18 10146.6 568.664  23
   6   4  18 7617.54 621.557  24
  -6   4 -18 6696.33 619.769  18
  -6   4 -18 9854.00 591.943  19
  -6   4 -19 256.284 116.057  11
  -6   4 -19 280.493 103.012  51
   6  -4  19 400.072 107.339  33
   6   4  19 257.846 112.619  36
   6   4  19 252.947 165.706  15
   6  -4  19 341.156 115.717  27
   6   4  19 307.439 147.799  24
   6   4  19 221.896 105.140  25
  -6   4 -19 359.770 151.586  18
  -6   4 -20 577.888 142.468  11
  -6   4 -20 609.880 131.284  51
  -6   4 -20 502.941 121.480  35
   6   4  20 645.859 151.453  36
   6   4  20 791.632 196.918  15
   6  -4  20 674.169 130.517  27
   6   4  20 757.513 164.728  24
   6   4  20 459.287 106.066  25
  -6   4 -20 738.913 181.531  18
   6   4  21 2483.85 263.959  36
  -6   4 -21 2584.81 264.318  18
   6   4  21 2794.32 271.806  24
  -6   4 -21 2797.26 287.827  11
   6   4  21 2311.08 257.057  15
  -6   6  18 1563.59 177.318  23
   6   6 -18 1935.54 215.858  20
  -6   6  17 715.138 141.973  23
   6   6 -17 1069.44 171.971  19
   6   6 -17 770.333 150.588  20
  -6   6  17 594.771 128.636  17
  -6   6  16 210.470 73.1352  25
  -6   6  16 54.9989 60.7929  23
  -6   6  16 206.933 89.3418  37
   6   6 -16 131.854 83.4480  20
  -6   6  16 165.821 117.765  17
   6   6 -16 334.796 117.003  19
  -6   6  15 445.210 114.021  37
  -6   6  15 616.888 117.708  25
  -6   6  15 404.983 111.760  23
   6   6 -15 606.517 150.972  19
   6   6 -15 787.673 184.895  20
  -6   6  15 568.196 143.730  17
  -6   6  15 556.216 123.577  46
  -6   6  14 5365.24 433.213  37
  -6   6  14 5874.74 437.169  46
   6   6 -14 5645.59 494.737  47
  -6   6  14 5388.65 447.745  23
  -6   6  14 6666.86 473.686  25
   6   6 -14 6714.41 571.386  20
   6   6 -14 6603.10 532.398  19
  -6   6  14 4468.41 437.410  17
  -6   6  13 61.8021 43.7433  37
  -6   6  13 55.6229 43.0934  46
   6   6 -13 35.9294 73.9407  47
   6   6 -13-30.0638 84.2786  12
   6   6 -13-120.713 134.760  14
  -6   6  13 156.669 102.523  23
  -6   6  13 49.9115 89.5595  25
   6   6 -13 13.8755 92.4954  20
   6   6 -13 81.6972 117.130  19
  -6   6  13-83.4659 131.909  17
  -6   6  12 148.663 92.0374   3
  -6   6  12 2.03099 50.1792  37
  -6   6  12 58.7894 58.9746  46
   6   6 -12 69.1907 119.266  47
   6   6 -12 137.247 130.880  12
   6   6 -12 53.6945 76.2003  14
  -6   6  12 115.744 108.992  23
  -6   6  12-57.3507 48.0089  25
   6   6 -12 82.7735 103.365  19
  -6   6  12-23.2177 85.6192  17
   6   6 -12-31.8165 95.6869  20
  -6   6  11 2068.38 266.470   3
  -6   6  11 1872.15 280.175  37
   6   6 -11 1843.34 337.938  47
  -6   6  11 1563.64 243.338  46
   6   6 -11 1930.19 298.715  12
   6   6 -11 1175.91 226.151  14
  -6   6  11 1843.92 284.962  23
  -6   6  11 2075.03 299.502  25
   6   6 -11 2027.24 317.765  19
   6   6 -11 1955.08 303.716  20
  -6   6  11 1573.13 300.306  17
  -6   6  10 67.0256 85.2508   3
  -6   6  10 143.888 116.877  37
  -6   6  10 103.767 78.2858  46
   6   6 -10 31.1659 62.5163  47
   6   6 -10 120.611 141.694  12
   6   6 -10 64.2914 124.113  14
  -6   6  10 48.7017 49.0047  23
   6   6 -10 33.2199 93.1896  25
  -6   6  10 67.6783 72.9808  25
   6   6 -10-6.10628 85.0828  19
   6   6 -10 131.229 152.797  20
  -6   6  10-87.6095 133.772  17
  -6   6   9 564.645 161.598   3
   6   6  -9 496.597 168.823  37
  -6   6   9 397.503 157.600  37
  -6   6   9 442.776 139.578  46
   6   6  -9 637.261 196.968  47
   6   6  -9 412.936 153.742  15
   6   6  -9 592.247 186.787  12
[truncated: 848,491 more chars]
