# Supplementary material for: Diastereoselective, Catalytic Access to Cross‐Aldol Products Directly from Esters and Lactones
Source: Angew Chem Int Ed Engl. 2022 Aug 19;61(39):e202209584. doi: 10.1002/anie.202209584 (PMC9804986; doi:10.1002/anie.202209584)
Supplement: Supplementary file 3 — Supporting Information [file ANIE-61-0-s002.cif]

data_se21006
_audit_creation_date               2021-05-26
_audit_creation_method
;
Olex2 1.3-beta
(compiled 2020.11.12 svn.r5f609507 for OlexSys, GUI svn.r6272)
;
_shelx_SHELXL_version_number       '2018/3'
loop_
  _audit_author_name
  _audit_author_email
  _audit_author_address
 'Nicholson, K.' ''
;
The University of Edinburgh
School of Chemistry
Joseph Black Building David Brewster Road
Edinburgh
EH9 3FJ
;
 'Nichol, G.S.' g.s.nichol@ed.ac.uk
;
The University of Edinburgh
School of Chemistry
Joseph Black Building David Brewster Road
Edinburgh
EH9 3FJ
;

_audit_contact_author_address
;
The University of Edinburgh
School of Chemistry
Joseph Black Building David Brewster Road
Edinburgh
EH9 3FJ
;
_audit_contact_author_email        g.s.nichol@ed.ac.uk
_audit_contact_author_name         'Nichol, G.S.'
_audit_contact_author_phone        '+44 131 658 4806'
_publ_contact_author_id_orcid      0000-0002-1597-3679
_publ_section_references
;
Dolomanov, O.V., Bourhis, L.J., Gildea, R.J, Howard, J.A.K. & Puschmann, H.
 (2009), J. Appl. Cryst. 42, 339-341.

Sheldrick, G.M. (2015). Acta Cryst. A71, 3-8.

Sheldrick, G.M. (2015). Acta Cryst. C71, 3-8.
;
_chemical_name_common              ?
_chemical_name_systematic          ?
_chemical_formula_moiety           'C26 H40 O4'
_chemical_formula_sum              'C26 H40 O4'
_chemical_formula_weight           416.58
_chemical_absolute_configuration   syn
_chemical_melting_point            ?
loop_
  _atom_type_symbol
  _atom_type_description
  _atom_type_scat_dispersion_real
  _atom_type_scat_dispersion_imag
  _atom_type_scat_source
 'C' 'C' 0.0033 0.0016 'International Tables Vol C Tables 4.2.6.8 and 6.1.1.4'
 'H' 'H' 0.0000 0.0000 'International Tables Vol C Tables 4.2.6.8 and 6.1.1.4'
 'O' 'O' 0.0106 0.0060 'International Tables Vol C Tables 4.2.6.8 and 6.1.1.4'

_shelx_space_group_comment
;
The symmetry employed for this shelxl refinement is uniquely defined
by the following loop, which should always be used as a source of
symmetry information in preference to the above space-group names.
They are only intended as comments.
;
_space_group_crystal_system        'monoclinic'
_space_group_IT_number             5
_space_group_name_H-M_alt          'C 1 2 1'
_space_group_name_Hall             'C 2y'
loop_
  _space_group_symop_operation_xyz
 'x, y, z'
 '-x, y, -z'
 'x+1/2, y+1/2, z'
 '-x+1/2, y+1/2, -z'

_cell_length_a                     18.0777(9)
_cell_length_b                     6.4109(3)
_cell_length_c                     19.7176(10)
_cell_angle_alpha                  90
_cell_angle_beta                   101.499(2)
_cell_angle_gamma                  90
_cell_volume                       2239.29(19)
_cell_formula_units_Z              4
_cell_measurement_reflns_used      9944
_cell_measurement_temperature      100.0
_cell_measurement_theta_max        28.24
_cell_measurement_theta_min        2.33
_shelx_estimated_absorpt_T_max     0.996
_shelx_estimated_absorpt_T_min     0.965
_exptl_absorpt_coefficient_mu      0.081
_exptl_absorpt_correction_T_max    0.7457
_exptl_absorpt_correction_T_min    0.7190
_exptl_absorpt_correction_type     multi-scan
_exptl_absorpt_process_details
;
SADABS-2016/2 (Bruker,2016/2) was used for absorption correction.
wR2(int) was 0.1242 before and 0.0521 after correction.
The Ratio of minimum to maximum transmission is 0.9642.
The \l/2 correction factor is Not present.
;
_exptl_absorpt_special_details     ?
_exptl_crystal_colour              colourless
_exptl_crystal_colour_primary      colourless
_exptl_crystal_density_diffrn      1.236
_exptl_crystal_density_meas        ?
_exptl_crystal_density_method      ?
_exptl_crystal_description         blade
_exptl_crystal_F_000               912
loop_
  _exptl_crystal_face_index_h
  _exptl_crystal_face_index_k
  _exptl_crystal_face_index_l
  _exptl_crystal_face_perp_dist
 0.00 0.00 -1.00 0.0770
 0.00 0.00 1.00 0.0420
 0.00 -1.00 0.00 0.1350
 -2.00 0.00 1.00 0.0230
 2.00 0.00 -1.00 0.0150
 1.00 2.00 -2.00 0.1980

_exptl_crystal_recrystallization_method 
 'The material was recrystallised from hexane by slow evaporation'
_exptl_crystal_size_max            0.448
_exptl_crystal_size_mid            0.172
_exptl_crystal_size_min            0.046
_exptl_transmission_factor_max     ?
_exptl_transmission_factor_min     ?
_diffrn_reflns_av_R_equivalents    0.0827
_diffrn_reflns_av_unetI/netI       0.0454
_diffrn_reflns_Laue_measured_fraction_full  0.999
_diffrn_reflns_Laue_measured_fraction_max  0.999
_diffrn_reflns_limit_h_max         24
_diffrn_reflns_limit_h_min         -24
_diffrn_reflns_limit_k_max         8
_diffrn_reflns_limit_k_min         -8
_diffrn_reflns_limit_l_max         26
_diffrn_reflns_limit_l_min         -26
_diffrn_reflns_number              89418
_diffrn_reflns_point_group_measured_fraction_full  1.000
_diffrn_reflns_point_group_measured_fraction_max  0.998
_diffrn_reflns_theta_full          25.242
_diffrn_reflns_theta_max           28.304
_diffrn_reflns_theta_min           2.299
_diffrn_ambient_temperature        100.0
_diffrn_detector_area_resol_mean   ?
_diffrn_measured_fraction_theta_full  0.999
_diffrn_measured_fraction_theta_max  0.999
_diffrn_measurement_device_type    'Bruker APEX-II CCD'
_diffrn_measurement_method         '\f and \w scans'
_diffrn_radiation_type             MoK\a
_diffrn_radiation_wavelength       0.71073
_diffrn_source                     ?
_diffrn_source_current             1.4
_diffrn_source_power               0.07
_diffrn_source_voltage             50.0
_diffrn_standards_number           0
_reflns_Friedel_coverage           0.837
_reflns_Friedel_fraction_full      1.000
_reflns_Friedel_fraction_max       0.997
_reflns_number_gt                  4940
_reflns_number_total               5584
_reflns_special_details
;
 Reflections were merged by SHELXL according to the crystal
 class for the calculation of statistics and refinement.
 
 _reflns_Friedel_fraction is defined as the number of unique
 Friedel pairs measured divided by the number that would be
 possible theoretically, ignoring centric projections and
 systematic absences.
;
_reflns_threshold_expression       'I > 2\s(I)'
_computing_cell_refinement         'SAINT V8.40A (Bruker, 2019)'
_computing_data_collection         ?
_computing_data_reduction          'SAINT V8.40A (Bruker, 2019)'
_computing_molecular_graphics      'Olex2 1.3-beta (Dolomanov et al., 2009)'
_computing_publication_material    'Olex2 1.3-beta (Dolomanov et al., 2009)'
_computing_structure_refinement    'SHELXL 2018/3 (Sheldrick, 2015)'
_computing_structure_solution      'SHELXT 2018/2 (Sheldrick, 2018)'
_refine_diff_density_max           0.246
_refine_diff_density_min           -0.129
_refine_diff_density_rms           0.034
_refine_ls_abs_structure_details
;
 Flack x determined using 2024 quotients [(I+)-(I-)]/[(I+)+(I-)]
 (Parsons, Flack and Wagner, Acta Cryst. B69 (2013) 249-259).
;
_refine_ls_abs_structure_Flack     -0.03(18)
_refine_ls_extinction_coef         .
_refine_ls_extinction_method       none
_refine_ls_goodness_of_fit_ref     1.057
_refine_ls_hydrogen_treatment      refall
_refine_ls_matrix_type             full
_refine_ls_number_parameters       431
_refine_ls_number_reflns           5584
_refine_ls_number_restraints       1
_refine_ls_R_factor_all            0.0471
_refine_ls_R_factor_gt             0.0301
_refine_ls_restrained_S_all        1.057
_refine_ls_shift/su_max            0.000
_refine_ls_shift/su_mean           0.000
_refine_ls_structure_factor_coef   Fsqd
_refine_ls_weighting_details      
 'w=1/[\s^2^(Fo^2^)+(0.0535P)^2^+0.0089P] where P=(Fo^2^+2Fc^2^)/3'
_refine_ls_weighting_scheme        calc
_refine_ls_wR_factor_gt            0.0762
_refine_ls_wR_factor_ref           0.0779
_refine_special_details
;
H atoms were identified from a difference map and freely refined.


#===============================================================================
#>>> The Following Improvement and Query ALERTS were generated - (Acta-Mode) <<<
#===============================================================================
     Format: alert-number_ALERT_alert-type_alert-level text

089_ALERT_3_C Poor Data / Parameter Ratio (Zmax < 18) ........       7.05 Note

Non-centrosymmetric structure

222_ALERT_3_C NonSolvent Resd 1  H   Uiso(max)/Uiso(min) Range       10.0 Ratio
411_ALERT_2_C Short Inter H...H Contact  H11B     ..H11B     .       2.13 Ang.
                                                   1-x,y,-z  =      2_655 Check
906_ALERT_3_C Large K Value in the Analysis of Variance ......      4.095 Check

Not serious

#===============================================================================
;
_olex2_refinement_description
;
;
_atom_sites_solution_hydrogens     difmap
_atom_sites_solution_primary       dual
_atom_sites_solution_secondary     ?
loop_
  _atom_site_label
  _atom_site_type_symbol
  _atom_site_fract_x
  _atom_site_fract_y
  _atom_site_fract_z
  _atom_site_U_iso_or_equiv
  _atom_site_adp_type
  _atom_site_occupancy
  _atom_site_site_symmetry_order
  _atom_site_calc_flag
  _atom_site_refinement_flags_posn
  _atom_site_refinement_flags_adp
  _atom_site_refinement_flags_occupancy
  _atom_site_disorder_assembly
  _atom_site_disorder_group
 O1 O 0.22231(7) -0.05380(18) 0.37330(6) 0.0242(3) Uani 1 1 d . . . . .
 O2 O 0.29306(7) 0.27014(19) 0.48635(6) 0.0245(3) Uani 1 1 d . . . . .
 H2 H 0.2895(14) 0.363(5) 0.5180(13) 0.053(7) Uiso 1 1 d . . . . .
 O3 O 0.63992(6) 0.77152(18) 0.04817(6) 0.0226(2) Uani 1 1 d . . . . .
 O4 O 0.70434(8) 1.0535(2) 0.09462(7) 0.0368(3) Uani 1 1 d . . . . .
 C1 C 0.32115(8) 0.2034(2) 0.37712(8) 0.0163(3) Uani 1 1 d . . . . .
 C2 C 0.37655(9) 0.0209(2) 0.40229(8) 0.0185(3) Uani 1 1 d . . . . .
 H2A H 0.3984(10) 0.040(3) 0.4548(11) 0.020(5) Uiso 1 1 d . . . . .
 H2B H 0.3504(11) -0.109(3) 0.3973(10) 0.022(5) Uiso 1 1 d . . . . .
 C3 C 0.44029(9) 0.0269(2) 0.36042(9) 0.0196(3) Uani 1 1 d . . . . .
 H3A H 0.4905(10) 0.016(3) 0.3894(9) 0.016(4) Uiso 1 1 d . . . . .
 H3B H 0.4354(11) -0.085(4) 0.3251(11) 0.031(6) Uiso 1 1 d . . . . .
 C4 C 0.43023(8) 0.2362(2) 0.32272(8) 0.0154(3) Uani 1 1 d . . . . .
 H4 H 0.4526(9) 0.354(3) 0.3542(9) 0.012(4) Uiso 1 1 d . . . . .
 C5 C 0.46772(8) 0.2672(2) 0.26080(8) 0.0143(3) Uani 1 1 d . . . . .
 H5 H 0.4480(9) 0.166(3) 0.2238(8) 0.008(4) Uiso 1 1 d . . . . .
 C6 C 0.55310(8) 0.2362(2) 0.28114(8) 0.0168(3) Uani 1 1 d . . . . .
 H6A H 0.5741(11) 0.303(3) 0.3263(11) 0.026(5) Uiso 1 1 d . . . . .
 H6B H 0.5650(11) 0.091(3) 0.2896(10) 0.025(5) Uiso 1 1 d . . . . .
 C7 C 0.59370(9) 0.3123(2) 0.22685(8) 0.0183(3) Uani 1 1 d . . . . .
 H7 H 0.6451(11) 0.269(3) 0.2300(9) 0.021(5) Uiso 1 1 d . . . . .
 C8 C 0.56400(8) 0.4391(2) 0.17507(8) 0.0163(3) Uani 1 1 d . . . . .
 C9 C 0.60810(9) 0.5012(2) 0.12049(9) 0.0196(3) Uani 1 1 d . . . . .
 H9A H 0.5857(10) 0.441(3) 0.0744(10) 0.020(4) Uiso 1 1 d . . . . .
 H9B H 0.6596(13) 0.439(4) 0.1301(12) 0.044(6) Uiso 1 1 d . . . . .
 C10 C 0.60923(10) 0.7370(2) 0.11030(8) 0.0198(3) Uani 1 1 d . . . . .
 H10 H 0.6434(11) 0.800(3) 0.1486(10) 0.025(5) Uiso 1 1 d . . . . .
 C11 C 0.53102(9) 0.8321(2) 0.09969(9) 0.0210(3) Uani 1 1 d . . . . .
 H11A H 0.5362(12) 0.981(4) 0.1001(12) 0.041(6) Uiso 1 1 d . . . . .
 H11B H 0.5003(10) 0.781(3) 0.0540(10) 0.017(4) Uiso 1 1 d . . . . .
 C12 C 0.49134(9) 0.7690(2) 0.15791(8) 0.0180(3) Uani 1 1 d . . . . .
 H12A H 0.5206(11) 0.830(3) 0.2029(11) 0.026(5) Uiso 1 1 d . . . . .
 H12B H 0.4387(10) 0.834(3) 0.1501(9) 0.015(4) Uiso 1 1 d . . . . .
 C13 C 0.48460(8) 0.5301(2) 0.16650(8) 0.0149(3) Uani 1 1 d . . . . .
 C14 C 0.45110(8) 0.4893(2) 0.23186(8) 0.0142(3) Uani 1 1 d . . . . .
 H14 H 0.4795(10) 0.583(3) 0.2690(10) 0.019(5) Uiso 1 1 d . . . . .
 C15 C 0.36653(9) 0.5429(2) 0.22042(9) 0.0183(3) Uani 1 1 d . . . . .
 H15A H 0.3386(10) 0.463(3) 0.1795(10) 0.019(5) Uiso 1 1 d . . . . .
 H15B H 0.3574(11) 0.687(3) 0.2078(10) 0.026(5) Uiso 1 1 d . . . . .
 C16 C 0.33028(9) 0.5002(2) 0.28295(9) 0.0172(3) Uani 1 1 d . . . . .
 H16A H 0.3546(11) 0.590(3) 0.3219(11) 0.025(5) Uiso 1 1 d . . . . .
 H16B H 0.2768(10) 0.535(3) 0.2724(9) 0.012(4) Uiso 1 1 d . . . . .
 C17 C 0.34382(8) 0.2730(2) 0.30682(8) 0.0152(3) Uani 1 1 d . . . . .
 C18 C 0.43469(10) 0.4343(3) 0.10162(9) 0.0206(3) Uani 1 1 d . . . . .
 H18A H 0.4608(11) 0.439(3) 0.0640(11) 0.030(5) Uiso 1 1 d . . . . .
 H18B H 0.4241(10) 0.292(3) 0.1120(10) 0.021(5) Uiso 1 1 d . . . . .
 H18C H 0.3857(11) 0.494(3) 0.0891(10) 0.026(5) Uiso 1 1 d . . . . .
 C19 C 0.30420(9) 0.1230(2) 0.24989(9) 0.0186(3) Uani 1 1 d . . . . .
 H19A H 0.3094(11) -0.022(3) 0.2666(10) 0.024(5) Uiso 1 1 d . . . . .
 H19B H 0.2476(11) 0.149(3) 0.2350(10) 0.023(5) Uiso 1 1 d . . . . .
 H19C H 0.3240(12) 0.130(3) 0.2085(11) 0.027(5) Uiso 1 1 d . . . . .
 C20 C 0.23856(9) 0.1261(2) 0.36434(8) 0.0189(3) Uani 1 1 d . . . . .
 C21 C 0.17630(9) 0.2839(3) 0.34058(10) 0.0221(3) Uani 1 1 d . . . . .
 H21A H 0.1663(12) 0.356(4) 0.3802(12) 0.035(6) Uiso 1 1 d . . . . .
 H21B H 0.1297(14) 0.216(4) 0.3186(12) 0.050(7) Uiso 1 1 d . . . . .
 H21C H 0.1861(11) 0.385(3) 0.3066(11) 0.028(5) Uiso 1 1 d . . . . .
 C22 C 0.32440(9) 0.3738(2) 0.43368(9) 0.0177(3) Uani 1 1 d . . . . .
 H22 H 0.2903(9) 0.491(3) 0.4144(9) 0.014(4) Uiso 1 1 d . . . . .
 C23 C 0.40179(9) 0.4646(2) 0.46371(9) 0.0193(3) Uani 1 1 d . . . . .
 H23A H 0.4411(10) 0.352(3) 0.4764(10) 0.019(4) Uiso 1 1 d . . . . .
 H23B H 0.4203(11) 0.552(4) 0.4279(11) 0.030(5) Uiso 1 1 d . . . . .
 C24 C 0.40144(10) 0.6029(3) 0.52655(9) 0.0217(3) Uani 1 1 d . . . . .
 H24A H 0.3594(11) 0.702(4) 0.5175(10) 0.028(5) Uiso 1 1 d . . . . .
 H24B H 0.3946(11) 0.520(4) 0.5674(12) 0.035(6) Uiso 1 1 d . . . . .
 H24C H 0.4505(11) 0.674(3) 0.5392(10) 0.027(5) Uiso 1 1 d . . . . .
 C25 C 0.68428(9) 0.9381(2) 0.04618(9) 0.0204(3) Uani 1 1 d . . . . .
 C26 C 0.70498(10) 0.9616(3) -0.02326(10) 0.0256(4) Uani 1 1 d . . . . .
 H26A H 0.6975(13) 0.835(4) -0.0500(12) 0.039(6) Uiso 1 1 d . . . . .
 H26B H 0.7561(15) 1.002(4) -0.0193(13) 0.051(7) Uiso 1 1 d . . . . .
 H26C H 0.6742(19) 1.082(6) -0.0484(18) 0.086(10) Uiso 1 1 d . . . . .

loop_
  _atom_site_aniso_label
  _atom_site_aniso_U_11
  _atom_site_aniso_U_22
  _atom_site_aniso_U_33
  _atom_site_aniso_U_23
  _atom_site_aniso_U_13
  _atom_site_aniso_U_12
 O1 0.0234(6) 0.0196(5) 0.0302(7) 0.0012(5) 0.0072(5) -0.0046(4)
 O2 0.0281(6) 0.0268(5) 0.0209(6) -0.0017(5) 0.0104(5) -0.0051(5)
 O3 0.0267(6) 0.0221(5) 0.0216(6) -0.0029(5) 0.0113(5) -0.0070(4)
 O4 0.0462(8) 0.0333(6) 0.0329(7) -0.0076(6) 0.0123(6) -0.0173(6)
 C1 0.0161(7) 0.0131(5) 0.0194(7) 0.0009(5) 0.0031(6) 0.0006(5)
 C2 0.0194(8) 0.0145(6) 0.0214(8) 0.0038(6) 0.0039(6) 0.0022(6)
 C3 0.0198(8) 0.0164(6) 0.0232(8) 0.0042(6) 0.0054(7) 0.0042(6)
 C4 0.0164(7) 0.0115(6) 0.0181(7) -0.0005(5) 0.0034(6) 0.0009(5)
 C5 0.0150(7) 0.0127(5) 0.0151(7) -0.0012(6) 0.0027(5) 0.0013(5)
 C6 0.0159(7) 0.0163(6) 0.0175(7) 0.0002(6) 0.0014(6) 0.0028(5)
 C7 0.0152(7) 0.0180(6) 0.0221(8) -0.0028(6) 0.0047(6) 0.0015(5)
 C8 0.0178(7) 0.0152(5) 0.0167(7) -0.0043(6) 0.0054(6) -0.0002(5)
 C9 0.0211(8) 0.0197(6) 0.0200(8) -0.0015(6) 0.0088(6) 0.0013(6)
 C10 0.0248(8) 0.0200(7) 0.0161(7) -0.0020(6) 0.0079(6) -0.0029(6)
 C11 0.0270(9) 0.0182(7) 0.0194(8) 0.0023(6) 0.0085(7) 0.0007(6)
 C12 0.0234(8) 0.0150(6) 0.0170(7) 0.0000(6) 0.0074(6) 0.0025(6)
 C13 0.0187(7) 0.0126(5) 0.0137(7) -0.0015(5) 0.0039(6) 0.0010(5)
 C14 0.0174(7) 0.0113(5) 0.0144(7) -0.0009(5) 0.0042(6) 0.0009(5)
 C15 0.0206(8) 0.0143(6) 0.0212(8) 0.0046(6) 0.0074(6) 0.0043(6)
 C16 0.0176(8) 0.0123(6) 0.0226(8) 0.0025(6) 0.0062(6) 0.0038(5)
 C17 0.0167(7) 0.0117(5) 0.0175(7) 0.0002(5) 0.0042(6) 0.0016(5)
 C18 0.0219(8) 0.0227(7) 0.0163(8) -0.0029(6) 0.0019(6) -0.0002(6)
 C19 0.0185(8) 0.0170(6) 0.0198(8) -0.0012(6) 0.0023(6) -0.0002(6)
 C20 0.0191(8) 0.0212(6) 0.0169(8) 0.0009(6) 0.0048(6) -0.0012(6)
 C21 0.0163(8) 0.0243(7) 0.0256(8) 0.0041(7) 0.0036(7) -0.0003(6)
 C22 0.0189(7) 0.0157(6) 0.0191(8) 0.0006(5) 0.0051(6) 0.0007(5)
 C23 0.0186(7) 0.0190(6) 0.0206(8) -0.0034(6) 0.0042(6) -0.0012(5)
 C24 0.0217(8) 0.0229(7) 0.0200(8) -0.0022(6) 0.0032(6) -0.0005(6)
 C25 0.0169(7) 0.0176(6) 0.0270(8) 0.0026(6) 0.0050(6) 0.0010(6)
 C26 0.0259(9) 0.0223(7) 0.0308(10) 0.0056(7) 0.0115(8) -0.0004(7)

_geom_special_details
;
 All esds (except the esd in the dihedral angle between two l.s. planes)
 are estimated using the full covariance matrix.  The cell esds are taken
 into account individually in the estimation of esds in distances, angles
 and torsion angles; correlations between esds in cell parameters are only
 used when they are defined by crystal symmetry.  An approximate (isotropic)
 treatment of cell esds is used for estimating esds involving l.s. planes.
;
loop_
  _geom_bond_atom_site_label_1
  _geom_bond_atom_site_label_2
  _geom_bond_distance
  _geom_bond_site_symmetry_2
  _geom_bond_publ_flag
 O1 C20 1.212(2) . ?
 O2 H2 0.87(3) . ?
 O2 C22 1.4406(19) . ?
 O3 C10 1.4589(18) . ?
 O3 C25 1.3410(18) . ?
 O4 C25 1.205(2) . ?
 C1 C2 1.556(2) . ?
 C1 C17 1.586(2) . ?
 C1 C20 1.545(2) . ?
 C1 C22 1.553(2) . ?
 C2 H2A 1.04(2) . ?
 C2 H2B 0.95(2) . ?
 C2 C3 1.546(2) . ?
 C3 H3A 0.974(19) . ?
 C3 H3B 0.99(2) . ?
 C3 C4 1.527(2) . ?
 C4 H4 1.010(19) . ?
 C4 C5 1.523(2) . ?
 C4 C17 1.549(2) . ?
 C5 H5 0.987(17) . ?
 C5 C6 1.528(2) . ?
 C5 C14 1.5410(18) . ?
 C6 H6A 0.99(2) . ?
 C6 H6B 0.96(2) . ?
 C6 C7 1.495(2) . ?
 C7 H7 0.959(19) . ?
 C7 C8 1.331(2) . ?
 C8 C9 1.515(2) . ?
 C8 C13 1.527(2) . ?
 C9 H9A 0.996(19) . ?
 C9 H9B 1.00(2) . ?
 C9 C10 1.525(2) . ?
 C10 H10 0.96(2) . ?
 C10 C11 1.516(2) . ?
 C11 H11A 0.96(3) . ?
 C11 H11B 1.014(19) . ?
 C11 C12 1.525(2) . ?
 C12 H12A 1.02(2) . ?
 C12 H12B 1.023(18) . ?
 C12 C13 1.548(2) . ?
 C13 C14 1.552(2) . ?
 C13 C18 1.539(2) . ?
 C14 H14 1.01(2) . ?
 C14 C15 1.539(2) . ?
 C15 H15A 1.005(19) . ?
 C15 H15B 0.96(2) . ?
 C15 C16 1.532(2) . ?
 C16 H16A 0.99(2) . ?
 C16 H16B 0.972(18) . ?
 C16 C17 1.5358(19) . ?
 C17 C19 1.542(2) . ?
 C18 H18A 0.96(2) . ?
 C18 H18B 0.96(2) . ?
 C18 H18C 0.95(2) . ?
 C19 H19A 0.98(2) . ?
 C19 H19B 1.02(2) . ?
 C19 H19C 0.95(2) . ?
 C20 C21 1.517(2) . ?
 C21 H21A 0.96(2) . ?
 C21 H21B 0.97(3) . ?
 C21 H21C 0.97(2) . ?
 C22 H22 0.998(18) . ?
 C22 C23 1.522(2) . ?
 C23 H23A 1.01(2) . ?
 C23 H23B 1.01(2) . ?
 C23 C24 1.525(2) . ?
 C24 H24A 0.98(2) . ?
 C24 H24B 0.99(2) . ?
 C24 H24C 0.98(2) . ?
 C25 C26 1.497(2) . ?
 C26 H26A 0.96(2) . ?
 C26 H26B 0.95(3) . ?
 C26 H26C 1.02(4) . ?

loop_
  _geom_angle_atom_site_label_1
  _geom_angle_atom_site_label_2
  _geom_angle_atom_site_label_3
  _geom_angle
  _geom_angle_site_symmetry_1
  _geom_angle_site_symmetry_3
  _geom_angle_publ_flag
 C22 O2 H2 107.3(18) . . ?
 C25 O3 C10 118.37(13) . . ?
 C2 C1 C17 103.18(12) . . ?
 C20 C1 C2 110.52(11) . . ?
 C20 C1 C17 110.93(12) . . ?
 C20 C1 C22 103.87(12) . . ?
 C22 C1 C2 111.71(13) . . ?
 C22 C1 C17 116.77(12) . . ?
 C1 C2 H2A 108.9(11) . . ?
 C1 C2 H2B 110.5(11) . . ?
 H2A C2 H2B 106.6(16) . . ?
 C3 C2 C1 108.19(12) . . ?
 C3 C2 H2A 110.7(10) . . ?
 C3 C2 H2B 111.9(12) . . ?
 C2 C3 H3A 113.0(10) . . ?
 C2 C3 H3B 112.8(12) . . ?
 H3A C3 H3B 107.6(16) . . ?
 C4 C3 C2 104.62(12) . . ?
 C4 C3 H3A 110.9(11) . . ?
 C4 C3 H3B 107.9(12) . . ?
 C3 C4 H4 111.4(10) . . ?
 C3 C4 C17 104.46(12) . . ?
 C5 C4 C3 118.43(12) . . ?
 C5 C4 H4 101.9(10) . . ?
 C5 C4 C17 114.20(12) . . ?
 C17 C4 H4 105.9(10) . . ?
 C4 C5 H5 110.7(9) . . ?
 C4 C5 C6 111.12(12) . . ?
 C4 C5 C14 109.42(11) . . ?
 C6 C5 H5 107.8(9) . . ?
 C6 C5 C14 109.25(12) . . ?
 C14 C5 H5 108.5(9) . . ?
 C5 C6 H6A 111.4(11) . . ?
 C5 C6 H6B 110.5(12) . . ?
 H6A C6 H6B 103.3(18) . . ?
 C7 C6 C5 112.58(12) . . ?
 C7 C6 H6A 110.3(12) . . ?
 C7 C6 H6B 108.4(12) . . ?
 C6 C7 H7 117.7(11) . . ?
 C8 C7 C6 124.58(13) . . ?
 C8 C7 H7 117.7(11) . . ?
 C7 C8 C9 121.09(13) . . ?
 C7 C8 C13 122.99(14) . . ?
 C9 C8 C13 115.91(13) . . ?
 C8 C9 H9A 111.7(11) . . ?
 C8 C9 H9B 111.3(14) . . ?
 C8 C9 C10 112.15(12) . . ?
 H9A C9 H9B 102.2(17) . . ?
 C10 C9 H9A 106.2(12) . . ?
 C10 C9 H9B 112.8(15) . . ?
 O3 C10 C9 106.16(12) . . ?
 O3 C10 H10 107.7(12) . . ?
 O3 C10 C11 108.87(13) . . ?
 C9 C10 H10 109.5(12) . . ?
 C11 C10 C9 112.35(14) . . ?
 C11 C10 H10 112.0(12) . . ?
 C10 C11 H11A 108.2(14) . . ?
 C10 C11 H11B 108.8(10) . . ?
 C10 C11 C12 110.81(13) . . ?
 H11A C11 H11B 111.4(18) . . ?
 C12 C11 H11A 108.6(15) . . ?
 C12 C11 H11B 109.0(10) . . ?
 C11 C12 H12A 108.3(12) . . ?
 C11 C12 H12B 110.0(10) . . ?
 C11 C12 C13 113.83(12) . . ?
 H12A C12 H12B 106.4(16) . . ?
 C13 C12 H12A 108.9(12) . . ?
 C13 C12 H12B 109.2(11) . . ?
 C8 C13 C12 107.29(12) . . ?
 C8 C13 C14 110.95(12) . . ?
 C8 C13 C18 108.79(12) . . ?
 C12 C13 C14 108.04(11) . . ?
 C18 C13 C12 110.46(13) . . ?
 C18 C13 C14 111.23(12) . . ?
 C5 C14 C13 112.55(11) . . ?
 C5 C14 H14 104.4(11) . . ?
 C13 C14 H14 106.1(11) . . ?
 C15 C14 C5 112.04(12) . . ?
 C15 C14 C13 112.43(12) . . ?
 C15 C14 H14 108.7(10) . . ?
 C14 C15 H15A 109.2(11) . . ?
 C14 C15 H15B 111.5(12) . . ?
 H15A C15 H15B 104.5(17) . . ?
 C16 C15 C14 114.45(13) . . ?
 C16 C15 H15A 109.2(11) . . ?
 C16 C15 H15B 107.5(12) . . ?
 C15 C16 H16A 109.1(12) . . ?
 C15 C16 H16B 110.7(11) . . ?
 C15 C16 C17 110.40(12) . . ?
 H16A C16 H16B 107.7(15) . . ?
 C17 C16 H16A 107.0(12) . . ?
 C17 C16 H16B 111.8(11) . . ?
 C4 C17 C1 101.90(11) . . ?
 C16 C17 C1 118.78(12) . . ?
 C16 C17 C4 107.41(11) . . ?
 C16 C17 C19 110.24(12) . . ?
 C19 C17 C1 107.31(11) . . ?
 C19 C17 C4 110.85(12) . . ?
 C13 C18 H18A 109.5(12) . . ?
 C13 C18 H18B 108.1(11) . . ?
 C13 C18 H18C 114.8(12) . . ?
 H18A C18 H18B 110.1(17) . . ?
 H18A C18 H18C 111.4(17) . . ?
 H18B C18 H18C 102.7(16) . . ?
 C17 C19 H19A 110.1(12) . . ?
 C17 C19 H19B 113.6(11) . . ?
 C17 C19 H19C 113.3(13) . . ?
 H19A C19 H19B 106.0(16) . . ?
 H19A C19 H19C 107.5(17) . . ?
 H19B C19 H19C 105.7(17) . . ?
 O1 C20 C1 122.41(14) . . ?
 O1 C20 C21 119.56(15) . . ?
 C21 C20 C1 118.02(13) . . ?
 C20 C21 H21A 108.6(13) . . ?
 C20 C21 H21B 111.3(16) . . ?
 C20 C21 H21C 115.5(12) . . ?
 H21A C21 H21B 107.1(19) . . ?
 H21A C21 H21C 109.4(19) . . ?
 H21B C21 H21C 104.6(18) . . ?
 O2 C22 C1 103.26(11) . . ?
 O2 C22 H22 108.7(10) . . ?
 O2 C22 C23 111.04(13) . . ?
 C1 C22 H22 108.9(10) . . ?
 C23 C22 C1 116.66(13) . . ?
 C23 C22 H22 108.0(10) . . ?
 C22 C23 H23A 111.6(11) . . ?
 C22 C23 H23B 110.3(11) . . ?
 C22 C23 C24 112.73(13) . . ?
 H23A C23 H23B 104.7(16) . . ?
 C24 C23 H23A 109.3(11) . . ?
 C24 C23 H23B 107.7(12) . . ?
 C23 C24 H24A 111.0(12) . . ?
 C23 C24 H24B 111.6(13) . . ?
 C23 C24 H24C 109.0(12) . . ?
 H24A C24 H24B 106.2(17) . . ?
 H24A C24 H24C 111.9(18) . . ?
 H24B C24 H24C 107.1(17) . . ?
 O3 C25 C26 111.52(14) . . ?
 O4 C25 O3 123.56(16) . . ?
 O4 C25 C26 124.92(15) . . ?
 C25 C26 H26A 112.5(15) . . ?
 C25 C26 H26B 111.6(16) . . ?
 C25 C26 H26C 108.0(19) . . ?
 H26A C26 H26B 108(2) . . ?
 H26A C26 H26C 111(2) . . ?
 H26B C26 H26C 105(2) . . ?

loop_
  _geom_torsion_atom_site_label_1
  _geom_torsion_atom_site_label_2
  _geom_torsion_atom_site_label_3
  _geom_torsion_atom_site_label_4
  _geom_torsion
  _geom_torsion_site_symmetry_1
  _geom_torsion_site_symmetry_2
  _geom_torsion_site_symmetry_3
  _geom_torsion_site_symmetry_4
  _geom_torsion_publ_flag
 O2 C22 C23 C24 -52.63(17) . . . . ?
 O3 C10 C11 C12 170.49(12) . . . . ?
 C1 C2 C3 C4 11.28(16) . . . . ?
 C1 C22 C23 C24 -170.54(13) . . . . ?
 C2 C1 C17 C4 -34.48(13) . . . . ?
 C2 C1 C17 C16 -152.16(13) . . . . ?
 C2 C1 C17 C19 82.06(13) . . . . ?
 C2 C1 C20 O1 -0.2(2) . . . . ?
 C2 C1 C20 C21 179.03(14) . . . . ?
 C2 C1 C22 O2 -67.86(15) . . . . ?
 C2 C1 C22 C23 54.21(17) . . . . ?
 C2 C3 C4 C5 -162.01(13) . . . . ?
 C2 C3 C4 C17 -33.62(15) . . . . ?
 C3 C4 C5 C6 -58.42(17) . . . . ?
 C3 C4 C5 C14 -179.13(13) . . . . ?
 C3 C4 C17 C1 42.59(14) . . . . ?
 C3 C4 C17 C16 168.17(13) . . . . ?
 C3 C4 C17 C19 -71.35(15) . . . . ?
 C4 C5 C6 C7 -166.80(11) . . . . ?
 C4 C5 C14 C13 -177.52(11) . . . . ?
 C4 C5 C14 C15 -49.66(16) . . . . ?
 C5 C4 C17 C1 173.51(10) . . . . ?
 C5 C4 C17 C16 -60.92(15) . . . . ?
 C5 C4 C17 C19 59.57(15) . . . . ?
 C5 C6 C7 C8 16.1(2) . . . . ?
 C5 C14 C15 C16 50.63(17) . . . . ?
 C6 C5 C14 C13 60.63(15) . . . . ?
 C6 C5 C14 C15 -171.51(12) . . . . ?
 C6 C7 C8 C9 -177.37(14) . . . . ?
 C6 C7 C8 C13 2.5(2) . . . . ?
 C7 C8 C9 C10 -128.82(16) . . . . ?
 C7 C8 C13 C12 128.39(15) . . . . ?
 C7 C8 C13 C14 10.58(19) . . . . ?
 C7 C8 C13 C18 -112.10(16) . . . . ?
 C8 C9 C10 O3 -169.12(12) . . . . ?
 C8 C9 C10 C11 -50.22(18) . . . . ?
 C8 C13 C14 C5 -42.02(16) . . . . ?
 C8 C13 C14 C15 -169.68(11) . . . . ?
 C9 C8 C13 C12 -51.74(16) . . . . ?
 C9 C8 C13 C14 -169.54(12) . . . . ?
 C9 C8 C13 C18 67.78(16) . . . . ?
 C9 C10 C11 C12 53.20(18) . . . . ?
 C10 O3 C25 O4 5.1(2) . . . . ?
 C10 O3 C25 C26 -174.70(13) . . . . ?
 C10 C11 C12 C13 -57.06(18) . . . . ?
 C11 C12 C13 C8 54.42(17) . . . . ?
 C11 C12 C13 C14 174.11(13) . . . . ?
 C11 C12 C13 C18 -64.02(17) . . . . ?
 C12 C13 C14 C5 -159.37(12) . . . . ?
 C12 C13 C14 C15 72.97(15) . . . . ?
 C13 C8 C9 C10 51.30(18) . . . . ?
 C13 C14 C15 C16 178.56(11) . . . . ?
 C14 C5 C6 C7 -45.99(16) . . . . ?
 C14 C15 C16 C17 -54.62(17) . . . . ?
 C15 C16 C17 C1 171.53(13) . . . . ?
 C15 C16 C17 C4 56.77(16) . . . . ?
 C15 C16 C17 C19 -64.11(16) . . . . ?
 C17 C1 C2 C3 14.64(15) . . . . ?
 C17 C1 C20 O1 113.62(17) . . . . ?
 C17 C1 C20 C21 -67.15(17) . . . . ?
 C17 C1 C22 O2 173.73(12) . . . . ?
 C17 C1 C22 C23 -64.20(17) . . . . ?
 C17 C4 C5 C6 177.90(11) . . . . ?
 C17 C4 C5 C14 57.18(15) . . . . ?
 C18 C13 C14 C5 79.23(15) . . . . ?
 C18 C13 C14 C15 -48.42(15) . . . . ?
 C20 C1 C2 C3 133.29(13) . . . . ?
 C20 C1 C17 C4 -152.84(11) . . . . ?
 C20 C1 C17 C16 89.48(15) . . . . ?
 C20 C1 C17 C19 -36.30(15) . . . . ?
 C20 C1 C22 O2 51.27(14) . . . . ?
 C20 C1 C22 C23 173.34(13) . . . . ?
 C22 C1 C2 C3 -111.60(14) . . . . ?
 C22 C1 C17 C4 88.45(14) . . . . ?
 C22 C1 C17 C16 -29.23(18) . . . . ?
 C22 C1 C17 C19 -155.01(12) . . . . ?
 C22 C1 C20 O1 -120.14(17) . . . . ?
 C22 C1 C20 C21 59.09(17) . . . . ?
 C25 O3 C10 C9 -144.11(14) . . . . ?
 C25 O3 C10 C11 94.74(16) . . . . ?

_shelx_res_file
;
TITL se21006_a.res in C2
    se21006.res
    created by SHELXL-2018/3 at 14:00:46 on 26-May-2021
REM Old TITL mo_SE21006_0m in C2
REM SHELXT solution in C2: R1 0.092, Rweak 0.040, Alpha 0.002
REM <I/s> 0.000 for 0 systematic absences, Orientation as input
REM Flack x = -0.012 ( 0.178 ) from 1956 Parsons' quotients
REM Formula found by SHELXT: C26 O4
CELL 0.71073 18.0777 6.4109 19.7176 90 101.499 90
ZERR 4 0.0009 0.0003 0.001 0 0.002 0
LATT -7
SYMM -X,+Y,-Z
SFAC C H O
UNIT 104 160 16

L.S. 16 0 0
PLAN  4
SIZE 0.046 0.172 0.448
TEMP -173.15
CONF
BOND
list 4
MORE -1
BOND $H
fmap 2 53
acta
REM <olex2.extras>
REM <HklSrc "%.\\SE21006.hkl">
REM </olex2.extras>

WGHT    0.053500    0.008900
FVAR       0.40714
O1    3    0.222306   -0.053803    0.373302    11.00000    0.02341    0.01964 =
         0.03023    0.00117    0.00720   -0.00460
O2    3    0.293062    0.270138    0.486348    11.00000    0.02811    0.02685 =
         0.02090   -0.00166    0.01036   -0.00513
H2    2    0.289496    0.362869    0.517978    11.00000    0.05264
O3    3    0.639915    0.771519    0.048168    11.00000    0.02670    0.02211 =
         0.02158   -0.00289    0.01129   -0.00697
O4    3    0.704343    1.053470    0.094616    11.00000    0.04621    0.03330 =
         0.03288   -0.00760    0.01232   -0.01733
C1    1    0.321148    0.203422    0.377123    11.00000    0.01607    0.01311 =
         0.01940    0.00090    0.00310    0.00063
C2    1    0.376554    0.020946    0.402288    11.00000    0.01944    0.01454 =
         0.02140    0.00377    0.00386    0.00223
H2A   2    0.398435    0.039667    0.454760    11.00000    0.02006
H2B   2    0.350374   -0.109192    0.397296    11.00000    0.02151
C3    1    0.440295    0.026903    0.360422    11.00000    0.01975    0.01638 =
         0.02321    0.00423    0.00543    0.00421
H3A   2    0.490477    0.015809    0.389436    11.00000    0.01616
H3B   2    0.435431   -0.084759    0.325066    11.00000    0.03135
C4    1    0.430230    0.236202    0.322724    11.00000    0.01644    0.01155 =
         0.01806   -0.00050    0.00337    0.00088
H4    2    0.452603    0.354219    0.354190    11.00000    0.01166
C5    1    0.467724    0.267237    0.260803    11.00000    0.01505    0.01266 =
         0.01508   -0.00116    0.00274    0.00129
H5    2    0.447977    0.166150    0.223848    11.00000    0.00804
C6    1    0.553103    0.236206    0.281136    11.00000    0.01586    0.01627 =
         0.01752    0.00022    0.00139    0.00281
H6A   2    0.574065    0.302944    0.326290    11.00000    0.02632
H6B   2    0.564974    0.091194    0.289570    11.00000    0.02476
C7    1    0.593701    0.312281    0.226853    11.00000    0.01519    0.01804 =
         0.02208   -0.00280    0.00472    0.00147
H7    2    0.645062    0.268898    0.230041    11.00000    0.02061
C8    1    0.563997    0.439065    0.175073    11.00000    0.01784    0.01524 =
         0.01674   -0.00433    0.00535   -0.00024
C9    1    0.608103    0.501232    0.120489    11.00000    0.02108    0.01969 =
         0.02004   -0.00149    0.00880    0.00132
H9A   2    0.585727    0.440860    0.074420    11.00000    0.01953
H9B   2    0.659638    0.438722    0.130104    11.00000    0.04379
C10   1    0.609234    0.736979    0.110299    11.00000    0.02481    0.01998 =
         0.01614   -0.00197    0.00792   -0.00286
H10   2    0.643402    0.799858    0.148649    11.00000    0.02475
C11   1    0.531015    0.832096    0.099690    11.00000    0.02702    0.01823 =
         0.01937    0.00230    0.00846    0.00066
H11A  2    0.536208    0.980552    0.100067    11.00000    0.04053
H11B  2    0.500295    0.780823    0.054044    11.00000    0.01726
C12   1    0.491341    0.768980    0.157911    11.00000    0.02339    0.01501 =
         0.01695   -0.00003    0.00739    0.00254
H12A  2    0.520645    0.829829    0.202865    11.00000    0.02613
H12B  2    0.438658    0.834088    0.150118    11.00000    0.01475
C13   1    0.484599    0.530069    0.166498    11.00000    0.01874    0.01256 =
         0.01368   -0.00151    0.00388    0.00096
C14   1    0.451097    0.489324    0.231862    11.00000    0.01736    0.01134 =
         0.01442   -0.00090    0.00417    0.00088
H14   2    0.479497    0.583050    0.269049    11.00000    0.01945
C15   1    0.366526    0.542907    0.220419    11.00000    0.02062    0.01429 =
         0.02124    0.00464    0.00740    0.00431
H15A  2    0.338587    0.462630    0.179462    11.00000    0.01947
H15B  2    0.357372    0.687359    0.207765    11.00000    0.02572
C16   1    0.330280    0.500240    0.282946    11.00000    0.01755    0.01227 =
         0.02257    0.00247    0.00625    0.00381
H16A  2    0.354567    0.589515    0.321898    11.00000    0.02512
H16B  2    0.276850    0.534681    0.272399    11.00000    0.01243
C17   1    0.343823    0.272961    0.306820    11.00000    0.01670    0.01170 =
         0.01747    0.00016    0.00419    0.00159
C18   1    0.434686    0.434331    0.101619    11.00000    0.02187    0.02272 =
         0.01625   -0.00290    0.00187   -0.00020
H18A  2    0.460798    0.438857    0.064013    11.00000    0.03005
H18B  2    0.424118    0.292213    0.111966    11.00000    0.02121
H18C  2    0.385719    0.493549    0.089059    11.00000    0.02619
C19   1    0.304199    0.122994    0.249888    11.00000    0.01850    0.01701 =
         0.01977   -0.00115    0.00226   -0.00020
H19A  2    0.309429   -0.021557    0.266646    11.00000    0.02431
H19B  2    0.247646    0.149208    0.234983    11.00000    0.02343
H19C  2    0.323970    0.129508    0.208545    11.00000    0.02688
C20   1    0.238562    0.126093    0.364341    11.00000    0.01913    0.02118 =
         0.01691    0.00088    0.00483   -0.00117
C21   1    0.176297    0.283911    0.340583    11.00000    0.01628    0.02427 =
         0.02560    0.00413    0.00360   -0.00030
H21A  2    0.166309    0.356018    0.380219    11.00000    0.03491
H21B  2    0.129732    0.215974    0.318635    11.00000    0.05043
H21C  2    0.186127    0.384874    0.306596    11.00000    0.02772
C22   1    0.324401    0.373753    0.433675    11.00000    0.01890    0.01569 =
         0.01911    0.00061    0.00511    0.00074
H22   2    0.290314    0.491057    0.414386    11.00000    0.01401
C23   1    0.401790    0.464634    0.463709    11.00000    0.01863    0.01897 =
         0.02057   -0.00345    0.00423   -0.00116
H23A  2    0.441064    0.351810    0.476444    11.00000    0.01940
H23B  2    0.420348    0.551534    0.427911    11.00000    0.03028
C24   1    0.401445    0.602898    0.526555    11.00000    0.02173    0.02287 =
         0.01999   -0.00216    0.00321   -0.00047
H24A  2    0.359365    0.702253    0.517513    11.00000    0.02794
H24B  2    0.394623    0.519861    0.567399    11.00000    0.03469
H24C  2    0.450481    0.673886    0.539165    11.00000    0.02714
C25   1    0.684278    0.938135    0.046177    11.00000    0.01689    0.01759 =
         0.02699    0.00264    0.00504    0.00096
C26   1    0.704985    0.961601   -0.023259    11.00000    0.02594    0.02231 =
         0.03085    0.00559    0.01148   -0.00036
H26A  2    0.697451    0.835357   -0.049998    11.00000    0.03880
H26B  2    0.756139    1.001702   -0.019255    11.00000    0.05100
H26C  2    0.674169    1.081907   -0.048398    11.00000    0.08630
HKLF 4


REM  se21006_a.res in C2
REM wR2 = 0.0779, GooF = S = 1.057, Restrained GooF = 1.057 for all data
REM R1 = 0.0301 for 4940 Fo > 4sig(Fo) and 0.0471 for all 5584 data
REM 431 parameters refined using 1 restraints

END

WGHT      0.0535      0.0089

REM Highest difference peak  0.246,  deepest hole -0.129,  1-sigma level  0.034
Q1    1   0.4655  0.5095  0.1982  11.00000  0.05    0.25
Q2    1   0.5243  0.4894  0.1770  11.00000  0.05    0.23
Q3    1   0.3294  0.2548  0.3394  11.00000  0.05    0.22
Q4    1   0.4565  0.2549  0.2980  11.00000  0.05    0.22
;
_shelx_res_checksum                79029
_shelx_hkl_file
;
   2   0   0   -0.25    4.58
   2   0   0    2.95    0.49
   2   0   0    2.96    0.54
   2   0   0    2.78    0.38
   2   0   0    2.87    0.67
   2   0   0    2.71    0.68
   2   0   0    2.81    0.54
   2   0   0    2.72    0.48
  -2   0   0    3.49    0.72
  -2   0   0    3.06    0.69
  -2   0   0    2.95    0.58
  -2   0   0    3.05    0.57
  -2   0   0   -1.90    5.20
   4   0   0  314.03    7.13
   4   0   0  315.33    7.03
   4   0   0  319.58    7.12
   4   0   0  307.49    6.96
  -4   0   0  311.80    6.59
  -4   0   0  303.70    6.60
  -4   0   0  312.57    5.91
  -4   0   0  307.91    6.64
  -4   0   0  325.93    7.09
  -4   0   0  317.76    7.14
  -4   0   0  319.16    7.07
  -4   0   0  326.25    7.26
  -4   0   0  310.25    6.59
  -4   0   0  317.05    6.10
   4   0   0  309.73   32.24
   4   0   0  310.45    6.22
   4   0   0  316.90    6.52
   4   0   0  303.41    6.59
   4   0   0  319.70    6.06
   4   0   0  295.78    6.61
  -4   0   0  309.86    6.06
   4   0   0  314.47    6.26
  -4   0   0  352.25   32.93
   4   0   0  314.71    6.54
  -6   0   0   83.85   23.90
  -6   0   0   53.78    3.10
  -6   0   0   54.46    2.99
   6   0   0   56.87    3.21
  -6   0   0   56.37    3.15
  -6   0   0   55.88    2.62
  -6   0   0   52.80    2.05
   6   0   0   58.24   21.11
   6   0   0   54.40    2.29
  -6   0   0   53.66    2.97
   6   0   0   56.07    2.63
   6   0   0   53.38    2.05
   6   0   0   57.76    2.71
   6   0   0   57.89    3.04
   6   0   0   53.94    3.12
  -6   0   0   56.60    2.73
   6   0   0   56.76    3.06
  -6   0   0   56.88    2.06
   6   0   0   54.87    2.55
   6   0   0   58.82    2.37
   6   0   0   57.73    2.56
  -6   0   0   55.57    2.59
  -6   0   0   58.42    1.92
  -8   0   0 1007.71   20.47
  -8   0   0  999.47   19.57
  -8   0   0  967.98   17.98
   8   0   0 1070.67   79.73
   8   0   0  988.95   18.65
   8   0   0  967.34   18.52
   8   0   0  964.33   18.92
   8   0   0  988.61   19.26
  -8   0   0 1006.53   19.57
  -8   0   0 1030.02   20.49
  -8   0   0  994.72   20.20
  -8   0   0 1000.45   20.19
  -8   0   0  968.99   17.93
   8   0   0 1018.59   19.77
  -8   0   0 1024.01   17.83
  -8   0   0  964.44   19.33
   8   0   0  980.31   18.18
  -8   0   0 1145.80   83.46
   8   0   0  984.96   19.99
   8   0   0  993.00   20.29
   8   0   0  953.19   18.91
   8   0   0  997.63   20.28
   8   0   0  968.27   19.90
 -10   0   0   48.81    3.80
 -10   0   0   49.27    3.55
 -10   0   0   51.18    3.81
 -10   0   0   56.32    2.29
 -10   0   0   48.36    3.18
 -10   0   0   54.27    3.68
  10   0   0   53.39    2.84
  10   0   0   50.42    3.01
  10   0   0   60.14    3.90
  10   0   0   47.99    3.09
 -10   0   0   47.78    2.30
 -10   0   0   52.89   30.84
  10   0   0   38.38   27.53
 -10   0   0   48.79    3.17
  10   0   0   49.73    2.81
  10   0   0   51.05    2.63
  10   0   0   52.32    3.26
  10   0   0   54.86    3.64
  10   0   0   53.15    6.71
  10   0   0   52.54    3.70
  10   0   0   58.35    6.98
  10   0   0   56.46    3.17
 -10   0   0   52.64    2.34
 -10   0   0   50.46    3.19
  12   0   0   58.76    3.39
  12   0   0   69.43    3.51
 -12   0   0   66.18    2.84
 -12   0   0   63.92    3.92
 -12   0   0   60.05    2.63
  12   0   0   45.22   32.65
 -12   0   0   60.83    4.38
  12   0   0   64.88    3.67
  12   0   0   63.72    3.77
  12   0   0   60.49    3.16
  12   0   0   57.22    3.56
 -12   0   0   61.82    3.83
 -12   0   0   63.40    5.40
 -12   0   0   64.34    4.44
 -12   0   0   58.20    6.18
  12   0   0   59.03    4.43
 -12   0   0   63.45    4.06
  12   0   0   62.95    4.00
  12   0   0   59.79    4.24
  12   0   0   63.70    4.48
  12   0   0   59.10    4.27
 -12   0   0   60.62    2.71
 -14   0   0    3.72    1.88
  14   0   0    0.53    1.75
  14   0   0    4.64    2.08
 -14   0   0    0.31    1.65
  14   0   0    7.37    2.34
 -14   0   0    3.93    1.16
 -14   0   0    4.96    2.64
 -14   0   0    3.65    1.15
  14   0   0   -4.67   37.49
  14   0   0    1.06    1.33
  14   0   0    3.02    1.72
  14   0   0    4.14    1.72
  14   0   0    3.05    2.49
 -14   0   0   -9.15   34.98
 -14   0   0    5.20    2.63
  14   0   0    3.34    1.69
 -14   0   0    4.70    1.22
  14   0   0    2.12    1.33
  14   0   0    3.63    1.57
 -14   0   0    4.13    2.21
 -14   0   0    1.14    1.75
 -14   0   0    2.78    2.15
  14   0   0    3.37    2.22
  14   0   0    4.83    1.99
 -16   0   0   31.37    4.27
  16   0   0   28.02    3.43
  16   0   0   22.69    3.60
  16   0   0   28.61    3.33
  16   0   0   26.31    3.01
 -16   0   0   23.80    2.23
 -16   0   0   -4.75   47.31
  16   0   0   28.29    3.04
  16   0   0   25.57    5.85
  16   0   0   26.10    3.12
  16   0   0   26.68    3.93
  16   0   0   28.77    4.05
  16   0   0   26.70    4.02
  16   0   0   28.17    4.04
 -16   0   0   26.21    4.30
 -16   0   0   22.48    3.73
 -16   0   0   29.98    4.46
 -16   0   0   20.26    2.14
 -16   0   0   24.36    2.21
 -16   0   0   24.63    3.59
  16   0   0   26.21    3.43
  16   0   0   36.48   48.59
 -18   0   0   42.96    2.91
  18   0   0   43.29    3.68
  18   0   0   40.56    5.10
 -18   0   0   32.05    4.78
 -18   0   0   45.32    3.00
  18   0   0   43.79    4.48
  18   0   0   32.26    3.59
  18   0   0   45.89    5.57
 -18   0   0   37.44    5.01
 -18   0   0   40.29    5.52
 -18   0   0   38.53    5.12
  18   0   0   43.75    5.50
  18   0   0   40.40    4.27
 -18   0   0   46.54    5.13
  18   0   0   37.61    3.78
 -18   0   0   42.61    2.91
  18   0   0   22.72   63.86
 -18   0   0   30.12   69.17
  18   0   0   37.54    4.98
  18   0   0   37.99    4.72
  18   0   0   41.77    4.26
  20   0   0  -67.24   81.10
  20   0   0   -0.57    1.59
 -20   0   0    1.61    2.19
  20   0   0    0.08    2.25
  20   0   0   -0.57    2.14
 -20   0   0    3.50    2.76
 -20   0   0   -1.24    2.00
 -20   0   0    2.59    2.67
 -20   0   0   -0.19    1.08
  20   0   0   -2.68    1.23
 -20   0   0   -0.36    1.13
  20   0   0   -0.99    2.15
  20   0   0   -0.10    1.57
  20   0   0   -1.52    2.01
 -20   0   0 -163.47   72.79
 -20   0   0    1.19    1.18
  20   0   0   -2.23    1.77
 -20   0   0   -1.95    2.33
 -22   0   0  -18.11  121.35
 -22   0   0    6.81    2.90
 -22   0   0    2.68    2.65
  22   0   0    0.40    2.37
  22   0   0    0.95    2.18
 -22   0   0   -4.53    2.33
 -22   0   0   -1.39    2.72
  22   0   0   -1.66    2.08
  22   0   0    0.23    2.85
  22   0   0    0.68    1.85
  22   0   0   -0.62    2.38
  22   0   0    0.76    2.51
 -22   0   0   -0.15    1.23
  22   0   0  162.41  129.76
 -22   0   0    0.58    1.31
  22   0   0   -2.90    2.65
 -22   0   0   -3.38    1.89
  -1  -1   0 1541.20   26.92
   1  -1   0 1573.97   48.76
  -1   1   0 1579.63   49.34
   3  -1   0  110.07    3.43
   3  -1   0  104.65    3.07
  -3  -1   0  107.95    2.93
  -3  -1   0   80.68   13.44
  -3  -1   0  113.13    3.64
  -3  -1   0  110.54    2.92
  -3  -1   0  107.86    2.92
  -3  -1   0  106.98    2.70
  -3  -1   0  107.90    3.60
  -3  -1   0  109.83    3.60
   3  -1   0  105.19    3.34
   3  -1   0  114.74    3.56
  -3  -1   0  111.36    2.87
   3  -1   0  105.33    3.37
  -3  -1   0  107.65    2.72
   3  -1   0   94.97   18.88
   3  -1   0  113.48    3.71
  -3  -1   0  111.25    3.51
   3  -1   0  108.26    3.61
   3  -1   0  109.17    3.07
  -3  -1   0  114.83    2.89
   3   1   0  111.13    2.84
  -3   1   0  106.61    3.58
  -3   1   0  114.84    3.06
   3   1   0  116.76    2.87
  -3   1   0  113.00    3.52
   3   1   0  108.65    2.65
  -3   1   0  120.92   20.99
   3   1   0  110.39    2.88
  -3   1   0  113.40    3.51
   3   1   0  103.55    2.84
   3   1   0  116.95    3.68
  -3   1   0  111.23    3.01
   3   1   0  114.76    3.53
   3   1   0  105.08   15.55
  -3   1   0  108.97    3.58
  -3   1   0  109.76    3.28
  -3   1   0  104.43    3.54
   3   1   0  111.97    3.42
  -3   1   0  116.37    3.66
  -3   1   0  111.68    3.45
   3   1   0  109.41    3.50
   3   1   0  110.56    2.64
   3   1   0  116.10    2.85
   5  -1   0 1124.36   69.22
   5  -1   0 1129.48   20.23
  -5  -1   0 1117.20   19.62
   5  -1   0 1131.18   21.34
   5  -1   0 1115.89   20.65
  -5  -1   0 1114.22   19.34
  -5  -1   0 1126.16   20.92
   5  -1   0 1107.88   20.25
  -5  -1   0 1137.80   21.06
  -5  -1   0 1109.05   60.70
   5  -1   0 1108.67   20.80
   5  -1   0 1107.58   19.57
   5  -1   0 1113.96   19.35
  -5  -1   0 1096.24   19.28
  -5  -1   0 1126.37   21.16
   5  -1   0 1134.44   21.33
   5  -1   0 1113.43   21.10
   5  -1   0 1114.62   20.95
   5  -1   0 1102.42   21.10
   5  -1   0 1116.29   21.05
  -5  -1   0 1112.40   20.57
  -5  -1   0 1110.53   20.48
  -5  -1   0 1132.93   20.67
  -5  -1   0 1112.18   20.99
  -5  -1   0 1132.82   20.52
   5   1   0 1113.10   18.97
  -5   1   0 1072.30   20.41
  -5   1   0 1105.60   19.93
  -5   1   0 1136.24   21.02
  -5   1   0 1088.60   21.11
   5   1   0 1113.92   20.18
  -5   1   0 1179.54   75.47
   5   1   0 1114.81   18.95
   5   1   0 1164.74   61.17
   5   1   0 1097.60   20.42
  -5   1   0 1116.94   21.16
   5   1   0 1101.05   19.11
   5   1   0 1115.17   20.31
  -5   1   0 1115.57   19.97
   5   1   0 1104.70   20.26
  -5   1   0 1109.47   20.33
  -5   1   0 1123.96   20.18
  -5   1   0 1094.25   20.52
   5   1   0 1072.27   20.41
  -5   1   0 1109.86   20.99
   5   1   0 1059.12   20.78
   5   1   0 1101.10   20.14
   5   1   0 1102.76   20.48
  -7  -1   0 1921.56   33.22
   7  -1   0 1983.00  106.54
   7  -1   0 1906.51   33.45
   7  -1   0 1960.99   35.58
  -7  -1   0 1922.56   35.07
  -7  -1   0 2007.05   35.32
   7  -1   0 1908.91   35.68
  -7  -1   0 1925.41   32.89
  -7  -1   0 1927.18   32.93
   7  -1   0 1922.55   34.96
   7  -1   0 1896.44   33.86
   7  -1   0 1982.70   35.68
  -7  -1   0 1956.04   35.21
  -7  -1   0 1899.13   35.32
   7  -1   0 1896.55   34.17
  -7  -1   0 1940.29   35.12
   7  -1   0 1977.08   35.16
  -7  -1   0 1938.28   35.25
   7  -1   0 1832.88   34.14
   7  -1   0 1967.90   34.62
   7  -1   0 1936.09   35.80
   7  -1   0 1945.34   34.97
   7   1   0 1883.51   34.32
  -7   1   0 1936.68   33.74
   7   1   0 1921.31   34.24
  -7   1   0 1898.60   35.03
   7   1   0 1853.30   34.14
   7   1   0 1895.96   34.75
  -7   1   0 2002.09  109.81
  -7   1   0 1848.10   33.38
  -7   1   0 1868.34   33.99
   7   1   0 1937.19   32.35
  -7   1   0 1891.06   34.04
  -7   1   0 1941.19   33.77
   7   1   0 1901.05   32.38
   7   1   0 1883.22   32.39
   7   1   0 2097.36   98.86
  -7   1   0 1872.24   33.88
   7   1   0 1893.66   34.12
   7   1   0 1905.88   34.23
   7   1   0 1917.31   34.44
   7   1   0 1863.73   34.10
  -7   1   0 1864.30   34.97
  -7   1   0 1892.19   35.31
  -7   1   0 1930.71   35.34
   9  -1   0  494.74   12.02
  -9  -1   0  487.63   11.64
  -9  -1   0  448.79   11.56
  -9  -1   0  467.56    9.11
   9  -1   0  468.55   12.11
   9  -1   0  454.43   11.28
   9  -1   0  478.26   11.94
  -9  -1   0  472.27   11.54
   9  -1   0  471.72   12.19
   9  -1   0  477.94   10.62
   9  -1   0  482.02   10.89
   9  -1   0  465.23   11.27
  -9  -1   0  472.93   11.45
  -9  -1   0  487.13    9.51
  -9  -1   0  475.51    9.15
  -9  -1   0  224.95   55.55
   9  -1   0  492.34   11.30
   9  -1   0  467.31   10.85
   9  -1   0  481.99   69.29
   9  -1   0  461.40   10.84
  -9  -1   0  471.54   11.45
   9  -1   0  464.10   10.02
  -9  -1   0  470.89   11.62
  -9  -1   0  425.91   12.62
  -9   1   0  477.90   12.14
   9   1   0  452.12   12.20
   9   1   0  485.69   11.30
   9   1   0  483.02    9.60
  -9   1   0  424.00   65.93
   9   1   0  482.65   11.63
   9   1   0  461.28   12.24
   9   1   0  467.70   11.69
  -9   1   0  477.40   11.31
  -9   1   0  466.61   12.30
  -9   1   0  482.42   10.86
  -9   1   0  479.79   10.73
   9   1   0  488.60    9.33
   9   1   0  671.12   65.04
   9   1   0  469.98    9.51
  -9   1   0  488.16   12.14
   9   1   0  488.59   11.82
   9   1   0  463.40   11.46
   9   1   0  460.03   11.61
  -9   1   0  471.55   10.15
  -9   1   0  478.47   10.69
  -9   1   0  493.48   10.98
  -9   1   0  483.40   12.39
  11  -1   0   20.60    3.06
 -11  -1   0   18.20    2.69
 -11  -1   0   19.33    2.66
  11  -1   0   17.84    2.70
 -11  -1   0   19.74    2.65
 -11  -1   0   18.36    1.44
 -11  -1   0   16.90    1.44
  11  -1   0   16.10    2.76
 -11  -1   0   18.72    2.64
  11  -1   0   17.13    2.26
  11  -1   0   18.87    2.49
 -11  -1   0   19.62    2.67
  11  -1   0   17.04    1.85
 -11  -1   0   17.13    2.52
  11  -1   0   20.99    2.46
 -11  -1   0   23.51   24.96
  11  -1   0   19.56    2.59
  11  -1   0   16.85    2.18
  11  -1   0   17.66    2.67
  11  -1   0   63.50   39.28
 -11  -1   0   16.93    2.60
 -11  -1   0   17.43    1.56
  11  -1   0   19.18    2.29
  11  -1   0   17.09    2.27
  11   1   0  -23.35   25.90
 -11   1   0   15.19    2.78
 -11   1   0   20.14    3.09
  11   1   0   16.77    2.40
  11   1   0   18.52    1.73
 -11   1   0   23.92    2.71
 -11   1   0   22.37    2.99
  11   1   0   16.09    2.55
 -11   1   0   20.97    2.22
  11   1   0   15.11    2.27
  11   1   0   17.14    2.30
 -11   1   0   20.01    1.86
  11   1   0   15.93    2.23
  11   1   0   15.75    2.86
  11   1   0   17.44    2.57
  11   1   0   16.34    1.54
 -11   1   0   16.74    2.22
 -11   1   0    0.23   26.12
  11   1   0   20.51    2.71
  11   1   0   22.44    2.57
 -11   1   0   19.91    2.89
 -11   1   0   17.44    2.11
  11   1   0   17.24    1.69
 -11   1   0   21.53    2.44
 -13  -1   0  192.43    7.60
 -13  -1   0  178.11    7.48
 -13  -1   0  188.35    5.00
  13  -1   0  183.25    7.84
  13  -1   0  203.16    8.41
 -13  -1   0  194.32    5.34
  13  -1   0  188.42    7.47
 -13  -1   0  186.08    7.58
 -13  -1   0  190.43    7.93
 -13  -1   0  192.23    7.58
 -13  -1   0  133.57   41.78
  13  -1   0  192.82    8.12
  13  -1   0  189.19    7.02
 -13  -1   0  178.06    7.73
  13  -1   0  207.46    6.95
  13  -1   0  199.25    8.07
 -13  -1   0  184.58    4.93
  13  -1   0   91.32   49.77
  13  -1   0  181.52    6.69
  13  -1   0  189.93    6.71
  13  -1   0  188.23    6.76
 -13  -1   0  194.09    7.64
  13  -1   0  187.66    7.07
  13   1   0  183.97    7.25
 -13   1   0  147.72   48.50
  13   1   0  187.77    5.64
 -13   1   0  195.27    8.44
  13   1   0  184.77    6.81
  13   1   0  194.62    7.20
  13   1   0  178.40    6.78
  13   1   0  191.20    7.71
  13   1   0  188.72    7.50
 -13   1   0  195.58    7.06
 -13   1   0  194.25    8.34
  13   1   0  188.07    5.31
 -13   1   0  185.10    6.89
 -13   1   0  184.60    6.06
 -13   1   0  183.94    5.59
 -13   1   0  199.91    6.14
 -13   1   0  189.50    6.90
  13   1   0  202.25    8.43
  13   1   0   90.11   41.48
  13   1   0  181.49    7.30
  13   1   0  183.30    7.45
  13   1   0  193.74    5.78
  15  -1   0  238.39    8.17
  15  -1   0  228.36    7.53
  15  -1   0  240.99    9.69
 -15  -1   0  117.85   50.08
 -15  -1   0  239.20    6.11
  15  -1   0  247.42    8.34
 -15  -1   0  232.82    9.11
 -15  -1   0  233.86    9.66
 -15  -1   0  240.22    9.48
  15  -1   0  246.14    8.41
 -15  -1   0  234.61    6.12
  15  -1   0  228.92    9.76
 -15  -1   0  226.30    9.09
  15  -1   0  237.94    9.83
  15  -1   0  245.17    9.31
 -15  -1   0  244.48    9.52
  15  -1   0  240.18   71.56
  15  -1   0  241.03    8.37
  15  -1   0  241.94    8.65
  15  -1   0  234.44    9.54
  15  -1   0  239.74    8.53
 -15  -1   0  244.80    9.40
 -15  -1   0  235.47    9.78
 -15   1   0  241.77    6.82
 -15   1   0  231.27    8.55
 -15   1   0  219.86    8.33
  15   1   0  231.59    9.12
  15   1   0  250.98    6.79
 -15   1   0  244.42    7.23
  15   1   0  238.87    8.87
  15   1   0  241.76    8.33
  15   1   0  213.75   13.35
  15   1   0  239.71    8.33
  15   1   0  240.21    8.90
 -15   1   0  236.51   10.12
 -15   1   0  248.01    7.32
  15   1   0  232.81    7.08
  15   1   0  231.21    9.72
 -15   1   0  235.56    9.66
  15   1   0  221.71    8.87
  15   1   0  203.56   13.13
  15   1   0  237.04    7.15
 -15   1   0  184.65   62.72
 -15   1   0  235.09    9.78
 -15   1   0  237.49   10.11
 -15   1   0  249.93    8.82
  15   1   0  213.20   62.42
 -17  -1   0   20.20    3.95
  17  -1   0   17.31    6.08
  17  -1   0   19.86    3.71
 -17  -1   0   20.87    5.33
 -17  -1   0   23.94    2.09
  17  -1   0   20.47    3.67
  17  -1   0   24.70    3.53
  17  -1   0   20.71    3.67
  17  -1   0   21.47    3.17
  17  -1   0   17.71    2.96
  17  -1   0   19.32    6.21
 -17  -1   0   52.79   57.61
  17  -1   0    1.49   56.10
 -17  -1   0   18.82    3.56
 -17  -1   0   20.18    3.91
 -17  -1   0   22.63    2.15
 -17  -1   0   12.58    3.04
  17  -1   0   18.21    2.72
  17  -1   0   19.65    3.08
  17  -1   0   24.93    3.96
 -17  -1   0   25.65    2.28
  17   1   0   20.60    2.58
 -17   1   0   18.69    3.88
 -17   1   0  -38.73   54.99
 -17   1   0   15.00    3.58
  17   1   0   25.69    2.77
  17   1   0  -32.09   49.40
  17   1   0   20.01    3.29
  17   1   0   12.35    2.94
 -17   1   0   23.48    4.06
 -17   1   0   17.99    3.60
 -17   1   0   18.25    3.81
 -17   1   0   21.05    2.39
 -17   1   0   21.03    2.52
  17   1   0   16.77    4.71
  17   1   0   18.66    3.69
 -17   1   0   20.04    2.49
  17   1   0   12.83    2.91
  17   1   0   24.55    5.40
  19  -1   0   30.22    3.99
 -19  -1   0   33.21    4.94
  19  -1   0 -124.37  138.49
  19  -1   0   46.71    6.01
 -19  -1   0   38.10    2.87
 -19  -1   0   33.22    5.04
 -19  -1   0   26.87    5.96
 -19  -1   0   40.71    2.76
  19  -1   0   29.96    3.43
 -19  -1   0   35.68    5.03
  19  -1   0   32.85    4.98
  19  -1   0   38.34    4.57
  19  -1   0   33.97    4.05
 -19  -1   0   34.10    6.51
  19  -1   0   28.27    3.95
  19  -1   0   42.20    5.50
 -19  -1   0   36.08    2.63
  19  -1   0   42.62    5.86
 -19   1   0   36.54    2.91
  19   1   0  126.68   89.75
  19   1   0   30.03    3.14
  19   1   0   34.11    3.16
  19   1   0   32.75    4.26
 -19   1   0   29.04    4.32
  19   1   0   37.93    4.49
  19   1   0   37.17    3.37
  19   1   0   37.31    5.53
 -19   1   0   32.76    5.03
  19   1   0   32.91    4.69
 -19   1   0   53.48   75.32
  19   1   0   38.85    5.01
 -19   1   0   39.01    3.19
 -19   1   0   30.94    4.92
 -19   1   0   40.93    3.31
 -19   1   0   37.86    5.71
 -19   1   0   32.24    5.47
  21  -1   0   19.62    4.31
  21  -1   0   16.19    3.33
 -21  -1   0   13.59    2.14
 -21  -1   0  -23.39  105.48
 -21  -1   0   15.17    2.00
  21  -1   0   11.79    3.23
 -21  -1   0   15.06    3.89
 -21  -1   0   14.84    4.16
 -21  -1   0   12.49    1.92
  21  -1   0   14.12    2.90
 -21  -1   0   16.58    4.34
  21  -1   0   15.80    3.22
  21  -1   0   16.10    4.01
  21  -1   0    9.01    2.63
 -21  -1   0   14.50    3.91
  21  -1   0   19.56    3.51
  21  -1   0  -48.07  180.83
 -21  -1   0   15.72    3.64
  21  -1   0   15.37    3.48
  21   1   0   15.60    3.31
 -21   1   0  135.42  137.01
  21   1   0   18.03    3.71
  21   1   0   14.73    2.58
  21   1   0   59.45  102.62
 -21   1   0   12.29    3.80
 -21   1   0   13.86    4.44
  21   1   0   12.24    3.28
 -21   1   0   15.56    4.48
  21   1   0   15.89    3.49
 -21   1   0    9.21    3.38
 -21   1   0   15.22    3.73
 -21   1   0   16.95    2.43
  21   1   0   13.55    3.97
  21   1   0   20.05    2.81
  21   1   0   15.95    2.59
 -21   1   0   12.80    2.37
 -21   1   0   14.46    2.52
  23  -1   0   -1.48    2.30
  23  -1   0    2.76    2.69
  23  -1   0    3.88    2.53
 -23  -1   0    5.14  141.46
 -23  -1   0    0.51    1.18
  23  -1   0    0.07    1.96
 -23  -1   0    2.70    1.49
  23  -1   0   -0.80    2.23
  23  -1   0  -88.39  138.82
 -23  -1   0   -0.08    2.44
  23  -1   0    1.34    2.32
 -23  -1   0   -1.22    2.75
 -23  -1   0   -2.06    2.26
 -23   1   0   -0.32    1.58
  23   1   0    0.26    1.57
 -23   1   0   14.83  148.03
  23   1   0   -3.71    2.23
 -23   1   0   -0.01    3.26
  23   1   0    1.87    3.28
  23   1   0    0.30    2.37
  23   1   0 -117.99  136.75
 -23   1   0    1.68    2.50
 -23   1   0   -0.18    3.92
 -23   1   0   -3.25    3.28
 -23   1   0   -0.39    1.40
 -23   1   0   -3.05    3.50
  23   1   0   -0.62    2.26
  23   1   0    0.68    2.40
   0  -2   0  538.52   11.07
   0  -2   0  529.70   10.49
   0  -2   0  526.47    9.55
   0  -2   0  539.36   11.32
   0  -2   0  545.01    9.52
   0  -2   0  522.55   10.99
   0  -2   0  542.38    9.52
   0  -2   0  529.50    9.57
   0   2   0  551.46   10.62
   0   2   0  554.00   11.42
   0   2   0  534.02   11.01
   0   2   0  524.81   11.04
   0   2   0  524.53   11.43
   0   2   0  535.25   11.58
   0   2   0  540.65   11.53
   0   2   0  553.97   24.25
   0   2   0  537.26   11.27
   0   2   0  539.94   11.21
  -2  -2   0  195.60    3.55
   2  -2   0  192.90    5.72
   2  -2   0  188.79    4.85
  -2  -2   0  199.67    5.25
   2  -2   0  182.96    5.87
  -2  -2   0  193.65    5.42
   2  -2   0  202.97    5.85
   2  -2   0  188.08    4.88
   2  -2   0  205.80    5.43
   2  -2   0  196.31    6.07
   2  -2   0  188.31   24.75
   2  -2   0  201.75    4.84
   2  -2   0  195.15    4.80
  -2  -2   0  203.19    3.58
  -2  -2   0  191.07    5.66
   2  -2   0  201.01    5.37
  -2  -2   0  200.78    3.58
  -2  -2   0  194.99    3.55
  -2  -2   0  202.31    5.22
  -2   2   0  199.29    6.02
   2   2   0  195.88    5.50
  -2   2   0  190.06    5.65
   2   2   0  190.72    5.39
  -2   2   0  201.55    4.90
  -2   2   0  184.85    4.68
  -2   2   0  208.37    5.99
  -2   2   0  194.24    4.71
  -2   2   0  197.80   26.14
   2   2   0  205.82    5.63
   2   2   0  201.03    5.57
  -2   2   0  192.63    5.51
   2   2   0  197.51    5.16
   2   2   0  194.12    5.18
  -2   2   0  200.62    4.14
  -2   2   0  192.57    5.14
  -2   2   0  202.36    5.16
  -2   2   0  194.14    4.83
   2   2   0  198.36    5.33
   2   2   0  202.17    5.56
   4  -2   0    6.27    1.32
   4  -2   0    6.82    1.78
  -4  -2   0    4.75    1.09
   4  -2   0    5.40    1.28
  -4  -2   0    5.67    0.86
  -4  -2   0    5.43    0.86
   4  -2   0    5.11    1.27
  -4  -2   0    4.57    1.09
  -4  -2   0   -3.48    6.62
   4  -2   0    3.02    1.55
  -4  -2   0    6.90    1.58
  -4  -2   0    4.72    1.60
   4  -2   0    1.67    1.14
   4  -2   0    4.64    1.62
   4  -2   0    5.95    1.50
  -4  -2   0    4.95    0.80
   4  -2   0  -10.93   11.39
  -4  -2   0    5.25    0.80
  -4   2   0    5.07    1.48
  -4   2   0    5.74    1.67
   4   2   0    5.20    0.69
   4   2   0    4.64    0.98
   4   2   0    4.63    1.00
  -4   2   0    5.56    1.32
   4   2   0    2.66    1.39
   4   2   0    5.19    0.68
  -4   2   0    4.58    1.13
   4   2   0    7.09    1.62
   4   2   0    3.27    1.43
   4   2   0    3.74    1.14
  -4   2   0    3.36    1.48
  -4   2   0    3.46    1.04
  -4   2   0    2.71    1.17
   4   2   0   10.52    7.21
   4   2   0    5.91    1.48
  -4   2   0    3.31    1.21
  -4   2   0   -7.82   11.47
  -4   2   0    3.80    1.31
  -4   2   0    6.29    1.33
  -6  -2   0  395.89    8.70
  -6  -2   0  411.95    8.91
  -6  -2   0  384.58    8.73
  -6  -2   0  400.93    8.41
  -6  -2   0  398.99    8.70
  -6  -2   0  416.29   10.41
   6  -2   0  387.54   10.18
   6  -2   0  402.48    9.23
  -6  -2   0  380.56    9.89
   6  -2   0  400.74    9.83
   6  -2   0  399.83    9.99
   6  -2   0  408.72    9.92
  -6  -2   0  394.50   10.12
  -6  -2   0  397.58    8.88
  -6  -2   0  397.66    8.44
  -6  -2   0  371.37   37.17
   6  -2   0  401.77   10.05
   6  -2   0  401.35    9.27
   6  -2   0  400.85   10.02
   6  -2   0  395.69    9.94
   6  -2   0  404.81   10.43
   6  -2   0  366.19   53.14
  -6  -2   0  387.21   10.21
  -6   2   0  404.10    8.89
  -6   2   0  401.96   10.05
  -6   2   0  408.96    9.87
  -6   2   0  392.17    9.90
   6   2   0  388.86    9.64
   6   2   0  407.98    9.65
  -6   2   0  402.49    8.83
   6   2   0  392.39    9.33
  -6   2   0  387.94    9.30
   6   2   0  387.06    9.62
   6   2   0  402.92    7.91
   6   2   0  384.29    8.31
  -6   2   0  399.66   10.01
   6   2   0  400.29    7.89
  -6   2   0  374.03   53.93
   6   2   0  381.64   38.38
   6   2   0  390.17    8.36
   6   2   0  378.13    9.27
  -6   2   0  385.30    9.68
  -6   2   0  393.75   10.01
  -6   2   0  399.54    9.58
   6   2   0  396.48    8.30
  -8  -2   0  177.64    4.67
  -8  -2   0  177.84    4.63
   8  -2   0  176.74    6.68
   8  -2   0  167.87    3.80
  -8  -2   0  180.70    5.59
   8  -2   0  176.34    6.40
  -8  -2   0  175.60    5.67
  -8  -2   0  174.97    5.57
   8  -2   0  184.70    5.78
   8  -2   0  179.51    6.61
  -8  -2   0  176.91    6.58
  -8  -2   0  174.26    5.06
   8  -2   0  186.42    6.75
  -8  -2   0  176.93    6.53
  -8  -2   0  177.31   35.72
   8  -2   0  243.55   49.85
   8  -2   0  177.49    6.33
   8  -2   0  172.98    3.72
  -8  -2   0  177.74    5.75
   8  -2   0  192.75    5.81
   8  -2   0  171.12    6.35
   8  -2   0  173.62    6.29
   8  -2   0  180.49    6.57
  -8   2   0  176.34    6.64
   8   2   0  174.88    4.19
  -8   2   0  179.94    6.30
   8   2   0  191.83    6.74
   8   2   0  179.55    5.45
  -8   2   0  176.11    6.16
  -8   2   0  180.01    5.41
  -8   2   0  176.83    5.71
  -8   2   0  157.49   41.53
   8   2   0  191.29    5.48
   8   2   0  178.76    5.94
  -8   2   0  170.55    5.73
  -8   2   0  181.53    6.75
   8   2   0  170.60   33.83
   8   2   0  176.35    5.46
   8   2   0  165.39    6.04
   8   2   0  174.74    4.16
  -8   2   0  188.04    5.54
   8   2   0  179.10    4.45
  -8   2   0  179.06    6.68
   8   2   0  189.68    5.46
   8   2   0  167.72    6.07
  -8   2   0  172.73    6.59
 -10  -2   0   84.32    4.40
 -10  -2   0   90.28    4.91
 -10  -2   0   87.04    4.47
  10  -2   0   87.33    4.83
 -10  -2   0   87.23   33.29
 -10  -2   0   82.94    2.99
 -10  -2   0   81.81    4.76
 -10  -2   0   82.39    3.02
 -10  -2   0   77.57    3.30
 -10  -2   0   85.37    4.25
  10  -2   0   76.23    4.74
  10  -2   0   92.65    4.23
 -10  -2   0   88.09    4.94
  10  -2   0   82.34    4.78
  10  -2   0   77.35    3.90
  10  -2   0   80.03    4.51
 -10  -2   0   87.16    4.29
  10  -2   0   86.12    2.89
  10  -2   0   37.35   33.69
  10  -2   0   82.13    2.67
  10  -2   0   91.56    5.19
  10  -2   0   88.12    5.10
  10  -2   0   89.78    4.68
  10  -2   0   83.22    4.61
  10   2   0   81.18    4.07
 -10   2   0   78.99    4.96
  10   2   0   82.04    4.04
 -10   2   0   82.23    4.83
  10   2   0   58.39   28.79
  10   2   0   84.22    3.99
 -10   2   0   74.87    4.68
  10   2   0   81.50    4.66
  10   2   0   84.92    2.77
 -10   2   0   88.61    5.11
 -10   2   0   93.58   35.58
 -10   2   0   85.33    4.36
 -10   2   0   78.05    3.74
 -10   2   0   82.25    3.83
  10   2   0   81.44    4.19
  10   2   0   81.22    2.69
 -10   2   0   76.64    3.74
  10   2   0   91.16    4.35
  10   2   0   82.46    4.27
 -10   2   0   83.64    4.11
  10   2   0   81.98    3.97
  10   2   0   80.74    2.66
 -10   2   0   81.28    4.36
 -12  -2   0   54.10    2.53
  12  -2   0   50.74    4.11
 -12  -2   0   57.64    4.47
 -12  -2   0   54.54    4.09
  12  -2   0   55.98    4.64
  12  -2   0   81.41   40.88
 -12  -2   0   54.23    4.02
  12  -2   0   57.30    3.65
 -12  -2   0   55.04    4.36
 -12  -2   0   52.73    2.50
 -12  -2   0   56.84    3.97
  12  -2   0   59.66    3.76
 -12  -2   0   53.20    2.86
  12  -2   0   55.99    2.76
  12  -2   0   52.26    4.48
 -12  -2   0   53.39    3.86
  12  -2   0   53.97    2.51
  12  -2   0   59.38    4.39
  12  -2   0   56.82    4.57
 -12  -2   0   37.93   32.41
 -12  -2   0   54.25    4.34
  12  -2   0   47.13    4.35
  12  -2   0   47.75    3.93
  12  -2   0   45.31    4.06
 -12   2   0   68.77   37.06
 -12   2   0   52.64    4.69
 -12   2   0   55.54    4.42
 -12   2   0   59.39    3.82
 -12   2   0   61.20    4.55
  12   2   0   55.95    3.77
 -12   2   0   55.44    3.61
 -12   2   0   55.37    3.56
  12   2   0   19.69   27.25
  12   2   0   50.14    2.36
 -12   2   0   56.55    3.96
 -12   2   0   54.92    4.68
  12   2   0   55.47    2.36
 -12   2   0   54.99    3.30
  12   2   0   62.59    3.88
 -12   2   0   53.56    3.77
  12   2   0   53.46    3.70
  12   2   0   57.97    2.51
  12   2   0   48.87    5.18
  12   2   0   52.04    4.08
  12   2   0   52.17    3.77
  12   2   0   55.26    3.79
  12   2   0   53.63    3.83
  12   2   0   55.20    3.82
  14  -2   0    1.15    1.72
 -14  -2   0    2.03    2.30
 -14  -2   0    1.69    1.86
  14  -2   0    1.76    2.11
  14  -2   0    1.40    1.67
  14  -2   0    3.33    1.88
 -14  -2   0    2.61    2.00
 -14  -2   0    2.82    1.22
  14  -2   0    5.07    2.06
  14  -2   0    0.53    1.88
 -14  -2   0    4.96   34.77
  14  -2   0    4.34    2.29
 -14  -2   0    2.42    1.95
  14  -2   0    0.93    0.94
  14  -2   0  -29.99   41.83
 -14  -2   0    1.44    0.94
  14  -2   0    5.14    1.99
  14  -2   0    2.56    1.25
 -14  -2   0    0.81    1.78
 -14  -2   0    2.14    0.99
  14  -2   0    3.23    1.81
  14  -2   0    5.72    2.35
  14   2   0    5.78    2.26
  14   2   0    0.09    2.31
  14   2   0    6.37    1.86
 -14   2   0   -0.34    1.87
 -14   2   0  -34.80   38.33
 -14   2   0    0.86    1.62
  14   2   0   16.73   36.11
 -14   2   0    2.07    1.28
  14   2   0    1.10    0.91
 -14   2   0    2.93    1.73
  14   2   0    1.54    1.87
 -14   2   0   -0.21    1.27
 -14   2   0    5.73    2.58
  14   2   0    0.58    1.64
  14   2   0   -0.86    1.43
 -14   2   0    3.22    1.67
  14   2   0    1.91    0.98
  14   2   0    0.58    1.75
  14   2   0    2.79    1.69
 -14   2   0    0.87    1.83
 -14   2   0    1.90    1.94
 -14   2   0    1.33    1.65
  14   2   0    4.28    1.12
  14   2   0    0.77    1.42
  16  -2   0   26.32   62.22
 -16  -2   0   41.45    5.01
 -16  -2   0   34.92    2.40
  16  -2   0   42.86    5.24
  16  -2   0   41.15    5.17
  16  -2   0   32.31    4.70
  16  -2   0   41.44    5.21
 -16  -2   0   42.29    4.62
 -16  -2   0   36.83    4.24
  16  -2   0   46.26    4.79
  16  -2   0   39.55    4.14
  16  -2   0   32.96    2.93
  16  -2   0   27.63    5.85
  16  -2   0   34.55    6.23
 -16  -2   0   32.55    4.51
 -16  -2   0   37.15    4.37
 -16  -2   0   38.49    4.96
 -16  -2   0   36.39    2.38
  16  -2   0   36.79    4.12
 -16   2   0   34.00    2.92
 -16   2   0   30.71    3.41
  16   2   0   44.91    4.46
  16   2   0   38.80    4.18
 -16   2   0   31.69    4.38
  16   2   0   -2.02   43.40
 -16   2   0   34.87    4.24
  16   2   0   37.61    4.10
  16   2   0   32.91    2.52
 -16   2   0   52.39   60.13
 -16   2   0   45.22    3.72
  16   2   0   34.98    3.97
  16   2   0   34.75    2.52
  16   2   0   40.99    2.59
  16   2   0   43.21    5.76
 -16   2   0   38.83    4.87
  18  -2   0   46.26    5.11
 -18  -2   0   37.13    4.98
  18  -2   0   40.87    4.55
 -18  -2   0   32.26    4.51
  18  -2   0   28.57    4.70
 -18  -2   0   42.32    5.32
  18  -2   0   36.56    5.02
  18  -2   0  135.72   83.96
  18  -2   0   39.36    4.53
 -18  -2   0   37.84    4.75
  18  -2   0   41.88    4.90
 -18  -2   0  107.38   72.26
 -18  -2   0   39.06    2.59
  18  -2   0   35.21    2.95
 -18  -2   0   36.13    2.95
 -18  -2   0   40.63    5.59
  18  -2   0   38.08    5.36
 -18  -2   0   35.36    2.55
  18  -2   0   42.54    4.94
  18  -2   0   40.33    5.55
  18  -2   0   40.74    3.34
 -18   2   0   42.30    5.91
  18   2   0   29.31    3.99
  18   2   0   39.92    3.51
 -18   2   0   39.15    8.15
 -18   2   0   34.30    7.83
 -18   2   0   37.69    3.28
  18   2   0   37.10    5.68
  18   2   0   42.19    4.56
  18   2   0   44.32    3.53
  18   2   0   39.38    2.86
 -18   2   0   44.18    4.94
  18   2   0   38.33    4.50
 -18   2   0   44.55    5.98
  18   2   0    6.34   58.01
 -18   2   0   41.00    4.04
 -18   2   0   41.09    4.00
 -18   2   0  145.32   77.80
  18   2   0   42.31    4.83
 -20  -2   0   21.65    4.72
  20  -2   0   23.17    2.74
 -20  -2   0   21.14    2.55
 -20  -2   0   22.08    4.12
  20  -2   0   20.52    3.79
  20  -2   0    9.93    3.47
 -20  -2   0   17.38    3.78
  20  -2   0   15.51    4.25
 -20  -2   0   22.28    2.21
  20  -2   0   27.33    4.97
 -20  -2   0   20.57    2.15
 -20  -2   0   27.24   87.39
  20  -2   0   19.67    3.54
  20  -2   0   26.11    3.03
  20  -2   0   17.42    4.30
 -20  -2   0   19.44    4.13
  20  -2   0   55.45  106.58
 -20  -2   0   24.08    4.48
  20  -2   0   15.86    3.51
 -20   2   0   13.80    4.18
 -20   2   0   15.81    4.16
  20   2   0   17.69    3.56
  20   2   0   19.95    3.79
  20   2   0   23.34    3.82
 -20   2   0   21.35    3.05
  20   2   0   22.85    4.00
 -20   2   0   21.98    3.15
  20   2   0   26.14    5.06
 -20   2   0  -42.15  100.29
 -20   2   0   14.36    3.78
 -20   2   0   20.07    3.85
 -20   2   0   23.18    4.96
  20   2   0  -55.27   80.50
 -22  -2   0    0.33    2.96
 -22  -2   0   -0.30    2.40
  22  -2   0    1.60    2.48
 -22  -2   0  -55.62  124.96
 -22  -2   0   -2.62    2.23
  22  -2   0    4.20    2.61
  22  -2   0    1.50    2.81
 -22  -2   0    1.42    1.19
 -22  -2   0   -1.83    2.64
  22  -2   0    0.25    2.43
 -22  -2   0   -0.13    1.13
  22  -2   0    0.25    1.89
  22  -2   0   66.32  137.48
  22  -2   0    1.87    1.80
  22  -2   0    0.87    2.69
 -22  -2   0    0.88    1.81
 -22   2   0    2.01    2.37
 -22   2   0 -141.97  133.01
 -22   2   0    2.32    1.92
  22   2   0    0.39    1.87
  22   2   0    1.18    3.12
 -22   2   0    1.39    1.64
  22   2   0   -0.34    1.98
  22   2   0    1.27    2.34
  22   2   0   38.14  125.46
  -1  -3   0  354.38    6.51
  -1  -3   0  355.48    6.48
  -1  -3   0  360.63    6.54
  -1  -3   0  365.47    8.98
   1  -3   0  349.77    7.49
   1  -3   0  369.58    9.60
  -1  -3   0  358.22    9.00
   1  -3   0  352.79    8.97
   1  -3   0  345.05    7.43
   1  -3   0  356.20    7.38
  -1  -3   0  364.43    6.50
   1  -3   0  356.15    9.02
   1  -3   0  367.79    7.45
  -1   3   0  370.29    9.74
  -1   3   0  358.34   10.76
  -1   3   0  357.96    8.85
   1   3   0  362.35    9.14
  -1   3   0  372.37    7.05
  -1   3   0  364.33    7.07
  -1   3   0  368.67    9.86
   1   3   0  374.53    9.40
  -1   3   0  351.23    9.37
   1   3   0  361.50    9.70
  -1   3   0  363.48    9.70
  -1   3   0  342.43   28.60
  -1   3   0  375.27    9.00
  -1   3   0  354.44    9.55
  -1   3   0  360.69    7.05
   1   3   0  359.93    9.18
   1   3   0  364.20    8.65
   1   3   0  351.93    9.49
   1   3   0  373.01    9.21
   1   3   0  356.34    9.06
   1   3   0  361.96    9.30
  -1   3   0  376.42    7.04
   1   3   0  357.72    9.39
  -1   3   0  361.98    7.95
   3  -3   0   30.13   16.74
   3  -3   0   35.42    2.78
  -3  -3   0   38.10    3.16
  -3  -3   0   44.68    1.15
  -3  -3   0   37.02    1.10
   3  -3   0   31.89    2.29
   3  -3   0   38.30    2.81
  -3  -3   0   42.17    1.14
  -3  -3   0   37.09    1.10
   3  -3   0   32.49    2.23
   3  -3   0   34.28    3.15
   3  -3   0   34.38    3.11
   3  -3   0   38.64    2.36
   3  -3   0   32.57    2.28
  -3   3   0   29.76    3.19
  -3   3   0   35.25    2.29
  -3   3   0   37.33   15.86
   3   3   0   36.50    2.86
  -3   3   0   35.40    2.87
   3   3   0   35.11    2.53
   3   3   0   35.96    2.81
   3   3   0   39.03    2.95
  -3   3   0   35.22    1.56
   3   3   0   40.22    2.87
  -3   3   0   37.33    2.54
  -3   3   0   36.75    3.05
   3   3   0   37.76    3.05
  -3   3   0   35.41    3.16
  -3   3   0   32.69    2.21
  -3   3   0   35.08    2.12
  -3   3   0   34.39    1.81
   3   3   0   34.58    2.79
  -3   3   0   35.39    2.45
   3   3   0   35.82    2.82
   3   3   0   39.21    2.66
   3   3   0   36.31    3.03
  -3   3   0   35.76    2.13
  -5  -3   0   28.92    2.80
   5  -3   0   17.73   21.81
   5  -3   0   32.72    3.47
  -5  -3   0   30.02    2.66
  -5  -3   0   34.04    2.45
  -5  -3   0   29.59    3.06
   5  -3   0   33.85    2.64
  -5  -3   0   30.06    1.59
   5  -3   0   30.75    2.62
  -5  -3   0   30.53    2.43
   5  -3   0   27.95    2.97
   5  -3   0   29.83    2.69
   5  -3   0   28.23    3.27
   5  -3   0   29.36    2.48
  -5  -3   0   32.67    1.63
   5  -3   0   28.47    2.76
   5  -3   0   31.37    3.24
  -5  -3   0   22.78   10.81
   5  -3   0   32.17    2.56
   5   3   0   30.93    2.23
  -5   3   0   30.37    2.56
  -5   3   0   38.84    3.71
  -5   3   0   30.01    2.43
  -5   3   0   32.41    2.60
   5   3   0   32.87    3.17
   5   3   0   30.26    3.11
   5   3   0   32.76    2.31
   5   3   0   28.42    3.02
   5   3   0   32.59    2.56
  -5   3   0   34.82    2.92
  -5   3   0   33.26    3.37
   5   3   0   33.41    3.01
  -5   3   0   33.74    2.52
   5   3   0   27.09    2.90
  -5   3   0   47.88   22.58
  -5   3   0   29.38    2.71
   5   3   0   34.23    2.78
   5   3   0   27.97    2.49
  -7  -3   0   65.02    2.87
   7  -3   0   67.34    3.89
   7  -3   0   60.51    4.36
  -7  -3   0   67.31    3.19
  -7  -3   0   66.90    2.97
   7  -3   0   65.07    4.21
   7  -3   0   63.91    4.43
  -7  -3   0   67.73    3.19
  -7  -3   0   62.76    4.29
  -7  -3   0   60.92    2.79
   7  -3   0   59.91    4.20
   7  -3   0   62.41    4.37
   7  -3   0   68.24   30.61
  -7  -3   0   93.44   23.64
   7  -3   0   61.48    3.83
  -7  -3   0   65.84    2.93
   7  -3   0   59.32    4.42
  -7   3   0   65.41    3.21
   7   3   0   61.10    3.19
  -7   3   0   20.20   23.87
   7   3   0   56.94    3.82
   7   3   0   68.91    3.18
   7   3   0   60.24    3.66
  -7   3   0   56.62    3.60
   7   3   0   67.58    4.17
  -7   3   0   62.38    3.89
   7   3   0   65.37    2.72
  -7   3   0   63.42    4.23
  -7   3   0   61.36    3.16
   7   3   0   62.05    2.73
   7   3   0   59.98    2.23
  -7   3   0   68.59    4.24
   7   3   0   59.55    2.23
   7   3   0   67.55    4.05
  -7   3   0   64.30    3.91
   7   3   0   73.78   21.51
   7   3   0   64.00    2.34
  -7   3   0   66.59    3.80
  -7   3   0   65.21    3.90
   7   3   0   67.28    2.39
  -7   3   0   61.67    4.16
   9  -3   0   50.10    3.83
  -9  -3   0   45.47    2.69
   9  -3   0   49.43    3.46
   9  -3   0   44.95    3.73
   9  -3   0   51.40    4.22
  -9  -3   0   47.72    4.05
  -9  -3   0   46.54    4.15
   9  -3   0   48.75    3.75
  -9  -3   0   50.19    3.01
   9  -3   0   48.54    4.00
   9  -3   0   51.40    4.16
  -9  -3   0   49.18    3.09
   9  -3   0   47.78    4.12
  -9  -3   0   51.37    2.76
  -9  -3   0   51.72    4.79
  -9  -3   0   48.04   22.06
  -9  -3   0   44.09    2.88
   9  -3   0   47.54    3.43
  -9  -3   0   43.59    2.96
   9  -3   0   43.94    3.77
   9   3   0   49.22    3.78
   9   3   0   48.16    2.64
  -9   3   0   50.55    3.89
  -9   3   0   51.04    3.85
  -9   3   0   45.85    3.47
  -9   3   0   45.22    2.90
   9   3   0   49.27    3.52
   9   3   0   52.83    2.60
   9   3   0   46.87    3.91
   9   3   0   50.30    2.71
  -9   3   0   50.09    3.09
   9   3   0   50.83   22.16
   9   3   0   52.55    2.26
   9   3   0   49.97    3.84
  -9   3   0   49.30    3.94
  -9   3   0   51.32    3.45
  -9   3   0   56.11    3.97
  -9   3   0   46.80    3.90
  -9   3   0   49.07    3.99
  -9   3   0   31.93   25.56
   9   3   0   49.16    2.18
  11  -3   0    1.39    1.76
  11  -3   0    3.59    1.81
  11  -3   0    1.95    1.85
  11  -3   0    1.57    1.64
 -11  -3   0    0.73    1.25
  11  -3   0  -23.09   31.48
 -11  -3   0    0.47    1.52
 -11  -3   0    0.31    1.14
  11  -3   0    2.67    1.98
 -11  -3   0    7.53   24.25
 -11  -3   0    2.74    1.36
  11  -3   0    0.34    1.75
 -11  -3   0    1.92    1.41
  11  -3   0    2.53    1.79
 -11  -3   0    2.95    2.01
 -11  -3   0    2.60    1.94
  11  -3   0    2.90    2.01
  11  -3   0    2.94    1.66
 -11  -3   0    1.70    1.37
 -11  -3   0    1.28    1.04
 -11  -3   0    1.81    1.05
  11  -3   0    3.25    1.99
 -11   3   0    4.67    1.51
  11   3   0    0.39    2.04
 -11   3   0    2.19    1.59
 -11   3   0    4.86    1.63
 -11   3   0    9.80   31.88
 -11   3   0    3.07    1.90
  11   3   0    3.02    1.77
 -11   3   0   -0.63    1.23
  11   3   0    3.25    1.15
  11   3   0    1.39    1.62
 -11   3   0    1.44    1.67
  11   3   0    2.39    1.19
  11   3   0    2.59    1.18
  11   3   0   -8.60   22.17
  11   3   0    3.37    0.99
 -11   3   0    1.14    1.80
  11   3   0    2.14    0.80
  11   3   0    1.60    1.69
  11   3   0    1.29    0.73
 -11   3   0    0.96    1.56
  11   3   0    2.37    1.48
 -11   3   0    1.80    1.29
 -11   3   0    0.16    1.61
  11   3   0    1.79    1.08
  13  -3   0    8.52    2.49
 -13  -3   0  -40.20   37.82
  13  -3   0    3.42    1.92
 -13  -3   0    5.56    1.32
 -13  -3   0    6.37    2.71
  13  -3   0    2.31    1.99
 -13  -3   0    6.42    1.85
 -13  -3   0    8.14    1.53
 -13  -3   0    6.81    1.85
  13  -3   0   23.35   44.94
  13  -3   0    3.11    2.23
 -13  -3   0    9.33    1.81
 -13  -3   0    9.61    2.72
  13  -3   0    7.72    2.52
 -13  -3   0    7.14    2.11
 -13  -3   0    6.19    2.45
  13  -3   0    9.72    2.62
  13  -3   0    1.11    1.89
  13   3   0    6.09    1.08
  13   3   0    9.73    1.99
 -13   3   0    4.52    2.30
  13   3   0    4.67    2.24
  13   3   0    6.57    1.19
  13   3   0    7.27    2.22
  13   3   0    7.34    1.68
  13   3   0    5.95    1.57
 -13   3   0    8.56    2.46
  13   3   0   10.18    2.07
 -13   3   0    2.83    1.69
  13   3   0    4.25    1.02
 -13   3   0    3.26    1.78
 -13   3   0    4.21    2.45
  13   3   0    7.16    3.17
 -13   3   0    4.28    2.04
 -13   3   0    4.89    1.79
 -13   3   0    3.83    1.83
 -13   3   0    2.07    1.93
  13   3   0    0.31    1.79
 -13   3   0   33.40   44.01
  13   3   0    3.30    1.91
 -13   3   0    5.50    2.31
 -15  -3   0   30.83    3.75
  15  -3   0   41.15    4.97
 -15  -3   0   29.23    3.69
 -15  -3   0   39.98    2.61
  15  -3   0   34.44    4.10
  15  -3   0   40.62    5.72
 -15  -3   0   39.76    3.62
  15  -3   0   35.58    5.52
 -15  -3   0   40.08    5.22
 -15  -3   0   28.38    4.43
  15  -3   0   48.02    5.16
 -15  -3   0   45.00    5.53
  15  -3   0   36.67   60.99
  15  -3   0   29.58    4.33
  15  -3   0   36.36    1.57
  15  -3   0   38.19    1.53
  15  -3   0   28.24    4.22
  15  -3   0   33.01    4.43
 -15  -3   0   39.65    2.61
 -15  -3   0   48.90   45.38
  15  -3   0   38.97    4.29
  15   3   0   43.50   46.32
 -15   3   0   39.80    3.49
  15   3   0   36.85    2.29
 -15   3   0   37.79    5.14
 -15   3   0   40.73    5.26
  15   3   0   28.86    3.35
  15   3   0   34.64    4.11
  15   3   0   32.22    3.98
 -15   3   0   40.93    4.35
  15   3   0   38.26    2.26
 -15   3   0   36.13   56.69
 -15   3   0   38.01    4.21
  15   3   0   34.04    2.22
  15   3   0   36.08    5.65
 -15   3   0   32.44    3.97
  15   3   0   25.24    3.22
  17  -3   0   56.91    6.16
  17  -3   0   52.97    5.35
 -17  -3   0   59.81    3.08
  17  -3   0   54.97    6.26
  17  -3   0   45.49    5.72
  17  -3   0   42.62   71.64
  17  -3   0   58.14    2.27
  17  -3   0   55.22    2.33
 -17  -3   0   63.10    5.58
 -17  -3   0   49.29    2.94
  17  -3   0   56.91    6.42
  17  -3   0   56.48    5.50
  17  -3   0   55.61    5.65
 -17  -3   0   57.77    6.45
 -17  -3   0   63.52    5.22
 -17  -3   0   59.72    5.08
 -17  -3   0   58.49    5.43
 -17  -3   0  147.85   71.47
  17   3   0   57.12    5.05
  17   3   0   57.14    2.96
 -17   3   0   64.57    5.05
 -17   3   0  -68.79   68.03
  17   3   0   56.15    2.88
  17   3   0   64.49    4.75
  17   3   0  -17.94   59.34
 -17   3   0   59.08    4.81
  17   3   0   59.90    4.63
  17   3   0   55.78    6.82
  17   3   0   66.05    5.27
 -17   3   0   58.78    6.51
  17   3   0   50.52    2.89
 -17   3   0   61.94    4.97
 -17   3   0   54.77    6.29
 -19  -3   0    4.97    1.24
 -19  -3   0    1.27    2.59
  19  -3   0    7.37    3.25
 -19  -3   0    6.91    2.53
  19  -3   0    9.16    3.31
  19  -3   0    7.84    2.97
  19  -3   0    9.15    3.45
 -19  -3   0  -24.94   80.00
  19  -3   0    5.75    3.17
 -19  -3   0    3.91    1.24
  19  -3   0    8.00    3.00
  19  -3   0    4.15    1.10
  19  -3   0   12.34    3.41
  19  -3   0    5.28    1.04
  19  -3   0   31.32   98.78
 -19  -3   0    3.05    3.13
 -19  -3   0    7.18    3.00
 -19  -3   0   11.33    3.12
 -19   3   0    6.27    3.32
 -19   3   0   44.73  100.14
 -19   3   0    0.32    2.15
  19   3   0    7.05    1.44
 -19   3   0    9.31    3.45
  19   3   0    6.06    2.50
 -19   3   0    2.81    2.33
  19   3   0    1.82    2.99
  19   3   0   12.42    3.23
  19   3   0    2.71    1.89
  19   3   0    4.48    1.38
  19   3   0   10.29    3.17
  19   3   0  -13.74   81.58
  19   3   0    7.45    1.40
 -19   3   0    5.49    2.37
  21  -3   0    5.15    2.83
 -21  -3   0    1.39    3.43
 -21  -3   0    4.83    2.90
  21  -3   0    5.48    3.36
 -21  -3   0   -0.26    2.11
 -21  -3   0    1.31    2.37
  21  -3   0    1.45    0.96
 -21  -3   0  150.92  116.64
  21  -3   0    3.90    2.68
  21  -3   0   -1.25    0.91
  21  -3   0   -2.97    2.17
  21  -3   0    3.15    3.50
  21  -3   0   -2.48    2.38
 -21  -3   0    0.62    0.90
 -21  -3   0    3.04    2.44
  21  -3   0    4.50    2.55
 -21  -3   0    0.60    0.86
  21   3   0    1.49    0.95
  21   3   0    1.35    0.90
 -21   3   0   -7.40    2.50
 -21   3   0   -4.95    2.63
 -21   3   0    2.93    1.91
  21   3   0    4.69    3.68
 -21   3   0    2.26    1.98
  21   3   0    1.57    3.53
  21   3   0    2.82    4.03
  21   3   0    1.62    1.25
  21   3   0   60.03  103.41
 -21   3   0    0.05    2.02
   0  -4   0 2103.46   39.66
   0  -4   0 2044.60   39.70
   0  -4   0 2065.97   39.54
   0  -4   0 2165.90   36.17
   0  -4   0 2074.94   35.99
   0  -4   0 2137.89   36.12
   0  -4   0 2139.10   36.05
   0   4   0 2162.51   40.02
   0   4   0 2172.89   39.82
   0   4   0 2147.12   40.38
   0   4   0 2165.91   41.18
   0   4   0 2159.34   40.55
   0   4   0 2208.22   61.70
   0   4   0 2182.29   63.90
   0   4   0 2169.28   40.73
   0   4   0 2147.05   38.78
   0   4   0 2123.98   40.82
   0   4   0 2152.71   40.62
   0   4   0 2103.66   40.77
   0   4   0 2098.58   39.83
   2  -4   0  217.66    8.48
   2  -4   0  213.91    8.42
   2  -4   0  221.35    5.89
   2  -4   0  224.00    5.89
   2  -4   0  209.53    7.76
   2  -4   0  221.07    5.75
   2  -4   0  222.75    5.78
  -2   4   0  220.19    5.16
   2   4   0  234.36    7.59
   2   4   0  215.23    7.70
  -2   4   0  224.64    5.10
   2   4   0  221.15    7.36
   2   4   0  219.14    7.70
  -2   4   0  214.24    7.64
  -2   4   0  220.90    8.11
  -2   4   0  217.53    7.00
  -2   4   0  155.68   27.82
  -2   4   0  221.61    7.03
  -2   4   0  220.89    5.15
  -2   4   0  224.21    5.81
  -2   4   0  227.21    5.15
   2   4   0  211.29    7.71
  -2   4   0  213.72    7.72
   2   4   0  222.29    7.24
   2   4   0  222.39    7.40
  -2   4   0  224.21    6.34
  -2   4   0  221.12    7.82
   2   4   0  223.40    7.54
   2   4   0  214.94    6.92
  -2   4   0  222.48    7.54
   2   4   0  217.93    7.41
  -2   4   0  224.32    8.05
   2   4   0  221.23    7.76
   2   4   0  224.12    8.05
   4  -4   0   93.78    4.15
   4  -4   0   95.42    4.03
   4  -4   0   84.38   28.17
   4  -4   0  102.15    4.14
   4  -4   0   96.53    4.14
   4  -4   0   92.14    4.70
   4  -4   0   98.61    5.53
   4  -4   0   94.08    4.83
   4  -4   0  101.27    5.38
  -4   4   0   96.92    3.96
   4   4   0  105.73    5.86
  -4   4   0  102.66    4.50
  -4   4   0  101.41    6.02
  -4   4   0  101.88    4.47
   4   4   0  101.72    5.09
   4   4   0  100.04    5.21
  -4   4   0  100.47    3.88
  -4   4   0   97.74    3.85
  -4   4   0  107.43    5.76
  -4   4   0  106.76    5.36
  -4   4   0  102.76    4.08
   4   4   0  105.38    5.13
  -4   4   0  100.54    5.37
   4   4   0  101.96    4.52
   4   4   0   94.97    4.87
   4   4   0  110.84    4.74
   4   4   0   96.72    5.02
  -4   4   0   99.49    2.86
   4   4   0  106.85    5.36
  -4   4   0  101.65    5.19
   4   4   0  101.90    4.90
   4   4   0  107.69    4.96
  -4   4   0  103.24    5.58
   4   4   0  110.66    5.41
  -4   4   0   95.45   29.45
  -4   4   0  104.50    3.17
  -6  -4   0  124.53    3.48
   6  -4   0  122.13    6.18
   6  -4   0  128.16    5.41
   6  -4   0  136.40    6.51
   6  -4   0  121.99    5.38
   6  -4   0  125.53    5.66
  -6  -4   0  133.24    3.61
  -6  -4   0  129.38    3.51
  -6  -4   0  128.98    3.55
   6  -4   0  121.77    5.17
   6  -4   0  124.07    5.70
  -6  -4   0  124.42    6.12
   6  -4   0   71.62   28.07
   6  -4   0  131.47    5.29
  -6   4   0  153.88   46.26
   6   4   0  129.19    5.76
  -6   4   0  125.54    5.07
  -6   4   0  124.41    6.45
   6   4   0  133.23    6.01
   6   4   0  126.52    5.90
   6   4   0  130.55    6.04
  -6   4   0  129.42    5.27
   6   4   0  117.87    5.71
  -6   4   0  126.98    6.35
  -6   4   0  125.92    4.92
  -6   4   0  133.23    5.72
   6   4   0  128.64    4.87
   6   4   0  139.67    6.08
  -6   4   0  133.99    5.43
   6   4   0  129.94    4.92
  -6   4   0  130.73    6.08
  -6   4   0  134.70    5.12
   6   4   0  133.99    5.52
  -6   4   0  127.07    5.07
   8  -4   0  173.24    7.00
  -8  -4   0  178.54    5.18
   8  -4   0  173.99    6.93
   8  -4   0  170.47    7.66
   8  -4   0  136.35   43.25
  -8  -4   0  157.87   28.60
  -8  -4   0  185.28    5.38
   8  -4   0  180.19    7.95
  -8  -4   0  182.12   29.11
  -8  -4   0  172.25    7.81
   8  -4   0  179.98    7.04
  -8  -4   0  177.88    5.29
   8  -4   0  186.21    7.06
   8  -4   0  177.19    7.17
   8  -4   0  175.35    7.12
  -8  -4   0  165.92    5.08
  -8   4   0  170.92    6.16
  -8   4   0  175.96    7.70
   8   4   0  183.40    7.65
   8   4   0  181.37    7.25
  -8   4   0  172.55    6.99
   8   4   0  182.49    7.02
  -8   4   0  169.30    6.79
  -8   4   0  183.91    6.90
   8   4   0  180.85    7.65
  -8   4   0  180.68    7.31
   8   4   0  169.66    6.18
  -8   4   0  171.86    6.70
  -8   4   0  180.92    7.84
   8   4   0  175.26    6.45
  -8   4   0  172.38    6.12
  -8   4   0  185.04   44.93
  -8   4   0  180.76    7.04
   8   4   0  188.72    8.83
   8   4   0  176.03    6.39
   8   4   0  172.33    6.35
   8   4   0  175.39    7.16
   8   4   0  166.17    7.30
  10  -4   0   10.90    2.60
 -10  -4   0   -6.71   20.84
 -10  -4   0   10.27    1.79
  10  -4   0   15.14    2.65
  10  -4   0   12.13    2.70
 -10  -4   0    8.85    1.73
  10  -4   0    9.60    2.93
  10  -4   0   48.62   40.21
  10  -4   0   12.67    2.57
  10  -4   0    8.97    2.43
 -10  -4   0   12.24    1.97
 -10  -4   0   13.40    3.05
  10  -4   0    7.46    2.48
 -10  -4   0   12.75    1.92
  10  -4   0   12.76    2.73
 -10  -4   0    8.67    1.80
 -10  -4   0   14.51    1.99
 -10   4   0    9.50    2.42
  10   4   0   11.62    1.43
 -10   4   0   13.12    2.19
  10   4   0   11.47    2.12
  10   4   0   12.24    1.22
  10   4   0   13.13    3.40
  10   4   0   12.15    2.46
 -10   4   0   41.87   37.11
  10   4   0    9.50    1.85
 -10   4   0   11.42    2.11
 -10   4   0   14.52    3.12
 -10   4   0   15.84    3.11
 -10   4   0   12.08    2.69
  10   4   0   10.66    3.18
  10   4   0   12.66    2.75
 -10   4   0   13.78    2.92
 -10   4   0   13.98    2.92
 -10   4   0   10.42    2.56
  10   4   0   13.23    2.83
  10   4   0   12.44    1.43
 -10   4   0    8.88    2.25
  10   4   0   10.82    1.15
 -12  -4   0   66.10   34.21
  12  -4   0   61.33    4.87
  12  -4   0   59.94    5.16
  12  -4   0   53.01    5.36
 -12  -4   0   54.55    5.93
  12  -4   0   58.80    5.34
 -12  -4   0   54.28    3.93
 -12  -4   0   61.22    3.95
  12  -4   0   58.81    4.70
 -12  -4   0   58.35    3.40
 -12  -4   0   63.78    4.02
  12  -4   0   62.53    5.17
  12  -4   0   59.42    5.21
 -12  -4   0   61.59    3.43
  12  -4   0   16.41   51.31
 -12  -4   0   61.20    4.06
  12  -4   0   51.80    5.84
  12  -4   0   80.62    6.24
  12   4   0   68.88    7.08
 -12   4   0   58.46    4.39
 -12   4   0   57.76    4.91
  12   4   0   56.74    2.76
 -12   4   0   63.65    5.37
 -12   4   0   92.90   54.12
  12   4   0   59.31    3.58
  12   4   0   62.75    4.57
  12   4   0   64.81    3.05
  12   4   0   57.69    3.16
 -12   4   0   53.49    5.41
  12   4   0   58.93    2.82
 -12   4   0   61.83    4.53
 -12   4   0   57.09    4.70
  12   4   0   68.28    3.96
  12   4   0   57.11    2.93
  12   4   0   56.28    3.10
 -14  -4   0   58.51   43.14
  14  -4   0   32.08    4.29
 -14  -4   0   28.65    2.54
  14  -4   0   12.36   58.36
  14  -4   0   31.00    4.06
  14  -4   0   25.50    4.11
 -14  -4   0   27.18    2.62
 -14  -4   0   30.03    7.89
 -14  -4   0   25.25    3.12
  14  -4   0   20.10    3.82
  14  -4   0   25.15    4.22
 -14  -4   0   23.17    3.32
  14  -4   0   28.03    4.20
 -14  -4   0   17.52    2.77
  14  -4   0   29.10    4.23
 -14  -4   0   25.14    3.37
 -14   4   0   20.01    3.76
  14   4   0   23.96    1.90
  14   4   0   23.92    2.59
  14   4   0   30.14    3.08
  14   4   0   18.10    3.84
  14   4   0   25.86    1.89
 -14   4   0   29.66    4.18
  14   4   0   25.24    4.92
 -14   4   0   86.09   65.68
 -14   4   0   29.44    3.78
 -14   4   0   29.77    4.41
  14   4   0   26.64    2.74
 -14   4   0   29.11    4.26
  14   4   0   27.63    4.43
  16  -4   0   29.01    4.26
 -16  -4   0   25.10    3.74
 -16  -4   0   43.49   55.05
 -16  -4   0   31.51    4.08
 -16  -4   0   29.69    5.08
  16  -4   0   24.78   74.92
 -16  -4   0   30.56    4.00
  16  -4   0   31.45    4.96
  16  -4   0   28.80    4.60
  16  -4   0   25.23    7.70
  16  -4   0   30.49    4.60
  16  -4   0   24.22    4.10
 -16  -4   0   24.37    3.67
 -16   4   0   27.74    4.19
 -16   4   0   32.19    4.11
  16   4   0   28.85    3.95
 -16   4   0   33.53    4.42
 -16   4   0  -22.27   73.98
  16   4   0   24.36    3.81
  16   4   0   29.12    2.08
  16   4   0   24.50    3.11
  16   4   0   31.45    5.56
  16   4   0   28.75    3.21
 -16   4   0   32.96    5.28
  16   4   0   29.55    3.04
 -16   4   0   38.82    5.75
  16   4   0   27.22    2.02
  18  -4   0   99.61    7.16
 -18  -4   0  102.55    6.98
  18  -4   0  194.68   98.95
  18  -4   0   94.70    7.67
  18  -4   0  100.22    7.90
 -18  -4   0  105.23    6.71
  18  -4   0   96.83    7.79
  18  -4   0  101.70    7.94
  18  -4   0   94.59    7.10
 -18  -4   0  100.48    6.57
 -18  -4   0   96.79    9.37
 -18  -4   0   31.65   83.04
  18  -4   0   99.94    8.04
 -18  -4   0  101.65    6.95
  18   4   0   95.98    3.65
 -18   4   0  103.04    6.83
 -18   4   0   99.39    8.05
 -18   4   0  104.22  108.40
 -18   4   0   99.95    6.58
 -18   4   0   95.11    6.53
 -18   4   0  116.13    8.50
  18   4   0  100.23    5.72
  18   4   0  101.87    4.82
  18   4   0   75.77    8.55
  18   4   0   94.31    6.45
  18   4   0  106.01    5.91
  18   4   0   88.44    6.43
  18   4   0  100.17    3.62
  20  -4   0    4.18    3.69
 -20  -4   0    4.61    2.65
 -20  -4   0    5.30    2.72
  20  -4   0    5.48    3.24
  20  -4   0    5.03    2.96
  20  -4   0    1.17    2.79
  20  -4   0    8.67    3.73
  20  -4   0   11.54    3.40
 -20  -4   0    6.35    5.11
 -20  -4   0   30.81  104.04
 -20  -4   0    5.36    3.43
  20  -4   0    9.32    4.02
 -20  -4   0    3.56    2.92
 -20   4   0  135.15  178.24
  -1  -5   0   86.98    4.96
   1  -5   0   91.31    3.33
  -1  -5   0   88.32    4.96
   1  -5   0   86.32    5.05
  -1  -5   0   90.29    2.38
  -1  -5   0   93.93    2.41
   1  -5   0   88.09    3.23
   1  -5   0   87.11    4.97
  -1  -5   0   91.38    2.40
   1  -5   0   90.43    3.23
  -1  -5   0   90.30    2.37
   1  -5   0   96.55    5.62
   1  -5   0   87.92    3.29
   1   5   0   94.25    5.51
  -1   5   0   78.61    5.07
   1   5   0   94.76    5.42
  -1   5   0  109.31   20.16
   1   5   0   86.54    4.77
  -1   5   0   81.52    5.13
  -1   5   0   92.88    5.21
  -1   5   0   93.43    5.92
   1   5   0   90.64    4.37
  -1   5   0   85.35    4.68
   1   5   0   91.64    4.97
   1   5   0   89.76    5.53
   1   5   0   91.99    5.57
   1   5   0   86.66    5.02
  -1   5   0   95.11    5.86
  -1   5   0   82.13    4.42
  -1   5   0   96.69    5.02
   1   5   0   91.57    5.12
  -1   5   0   62.56   18.41
  -1   5   0   87.52    5.32
   1   5   0   89.86    5.19
  -1   5   0   95.80    5.49
   1   5   0   92.42    5.29
   3  -5   0   58.19    4.42
   3  -5   0   61.53    3.22
   3  -5   0   60.15    3.25
   3  -5   0   56.00    3.24
   3  -5   0   67.32    5.25
   3  -5   0   62.08    4.54
   3  -5   0   65.79    3.29
   3   5   0   59.22    4.25
  -3   5   0   67.99    3.33
  -3   5   0   58.43    2.80
  -3   5   0   64.82    2.48
  -3   5   0   59.41    4.91
  -3   5   0   60.75    4.72
   3   5   0   62.78    4.36
   3   5   0   66.54    4.45
   3   5   0   60.92    4.73
   3   5   0   72.23    5.03
  -3   5   0   67.16    5.76
  -3   5   0   64.73    4.03
   3   5   0   67.58    4.73
  -3   5   0   61.52    5.01
   3   5   0   60.12    4.67
  -3   5   0   60.57    4.93
   3   5   0   64.52    4.56
   3   5   0   61.70    4.17
   3   5   0   52.23    4.48
   3   5   0   58.04    4.27
  -3   5   0   21.64   19.97
   3   5   0   65.66    5.09
   3   5   0   68.18    4.87
   3   5   0   59.82    3.91
  -3   5   0   62.05    2.42
  -3   5   0   60.03    3.76
  -3   5   0   65.38    4.64
  -3   5   0   60.87    2.37
  -3   5   0   65.45    2.49
  -3   5   0   25.98   23.51
   5  -5   0    8.09    2.31
   5  -5   0    5.21    1.54
   5  -5   0    9.77    2.52
   5  -5   0    6.72    1.62
   5  -5   0   10.64    2.01
   5  -5   0    8.33    2.36
   5  -5   0    5.35    2.53
   5  -5   0    8.42    1.88
   5   5   0   11.83    3.02
  -5   5   0    5.15    2.37
   5   5   0    4.51    1.61
   5   5   0    8.87    2.79
  -5   5   0    8.00    1.71
   5   5   0    7.24    2.17
  -5   5   0    8.02    0.87
  -5   5   0    4.37    2.46
  -5   5   0    7.45    0.92
   5   5   0   10.83    2.55
   5   5   0    2.95    1.82
   5   5   0    5.17    2.30
   5   5   0    8.57    2.29
   5   5   0    6.97    2.19
   5   5   0    5.28    1.92
   5   5   0    3.03    1.74
  -5   5   0    7.48    1.89
   5   5   0    5.94    2.09
  -5   5   0   15.15   22.70
   5   5   0    9.02    2.51
  -5   5   0    9.33    2.34
  -5   5   0    7.34    1.61
  -5   5   0    7.14    1.83
   5   5   0    5.56    1.73
   7  -5   0  372.57   11.60
  -7  -5   0  343.40   12.04
   7  -5   0  379.92   11.65
   7  -5   0  387.41   12.83
   7  -5   0  369.75   10.93
   7  -5   0  369.93   10.99
  -7  -5   0  368.73    7.40
   7  -5   0  270.53   54.07
   7  -5   0  385.96   14.67
   7  -5   0  376.22   11.16
  -7  -5   0  364.43    7.37
   7  -5   0  365.41   11.12
  -7  -5   0  370.80    7.43
  -7  -5   0  365.63    7.35
  -7   5   0  374.84   12.71
  -7   5   0  372.43   62.34
   7   5   0  392.33   13.87
   7   5   0  363.69   11.09
   7   5   0  364.10   11.79
   7   5   0  387.25   13.51
   7   5   0  383.42   11.06
   7   5   0  375.70   11.51
  -7   5   0  346.07   13.79
  -7   5   0  367.42   12.43
   7   5   0  388.72   12.11
  -7   5   0  370.90   10.54
  -7   5   0  358.23   10.56
  -7   5   0  351.90   11.71
   7   5   0  376.27   11.19
  -7   5   0  378.53   10.46
   7   5   0  376.39   11.38
   7   5   0  374.11   12.96
   7   5   0  360.55   13.43
  -7   5   0  367.00   10.32
   7   5   0  369.80   10.19
  -7   5   0  365.52   10.37
  -7   5   0  376.25   14.41
   7   5   0  365.60   10.08
  -7   5   0  374.96   11.26
  -7   5   0  359.15   10.49
   9  -5   0   50.27    4.98
   9  -5   0   51.42    4.37
   9  -5   0   59.20    4.47
   9  -5   0   50.72    5.78
  -9  -5   0   48.61    2.62
   9  -5   0   43.09    5.07
  -9  -5   0   50.28    2.70
   9  -5   0   46.18   43.35
   9  -5   0   46.36    4.75
  -9  -5   0   56.14    5.90
  -9  -5   0   43.15    3.61
  -9  -5   0   42.63    3.61
   9  -5   0   49.04    4.30
   9  -5   0   49.16    4.32
   9   5   0   49.51    5.31
  -9   5   0   50.26    4.27
   9   5   0   48.60    6.02
   9   5   0   53.57    5.24
   9   5   0   57.03    4.29
  -9   5   0   53.05    4.26
  -9   5   0   50.58   42.68
  -9   5   0   58.49    5.77
  -9   5   0   49.90    4.94
   9   5   0   52.85    5.40
   9   5   0   44.93    4.82
  -9   5   0   46.05    5.30
   9   5   0   48.36    3.15
   9   5   0   46.93    6.61
   9   5   0   52.24    4.03
   9   5   0   52.23    3.39
  -9   5   0   48.05    4.25
   9   5   0   45.62    3.99
  -9   5   0   54.25    4.51
   9   5   0   50.08    3.75
 -11  -5   0  139.72    6.30
 -11  -5   0  147.18    6.38
  11  -5   0  143.66    8.13
  11  -5   0  101.76   60.16
  11  -5   0  156.70    8.68
 -11  -5   0  153.42    8.56
 -11  -5   0  106.04   30.40
 -11  -5   0  108.64   31.00
  11  -5   0  146.55    8.72
 -11  -5   0  145.46    5.39
  11  -5   0  141.60    8.64
 -11  -5   0  154.80    5.50
 -11   5   0  217.51   69.83
 -11   5   0  158.43    8.47
  11   5   0  158.51    7.70
  11   5   0  166.82    6.82
  11   5   0  163.92    9.64
 -11   5   0  154.34    6.58
  11   5   0  152.25    6.59
 -11   5   0  143.57    8.05
  11   5   0  144.46    7.44
 -11   5   0  147.89    7.06
  11   5   0  151.82    5.81
  11   5   0  141.81    5.16
 -11   5   0  145.56    7.47
  11   5   0  147.38    5.13
  11   5   0  159.77    6.56
 -11   5   0  152.82    7.67
 -11   5   0  149.81    6.39
 -13  -5   0  -67.41   76.58
  13  -5   0 -120.52   66.41
  13  -5   0   25.64    4.70
 -13   5   0   28.49   96.45
 -13   5   0   30.95    4.51
  13   5   0   30.67    3.32
  13   5   0   35.37    5.82
 -13   5   0   25.00    4.03
  13   5   0   38.12    3.40
  13   5   0   36.08    2.80
  13   5   0   31.41    4.27
  13   5   0   31.70    2.37
 -13   5   0   22.91    4.09
  13   5   0   36.13    2.44
  13   5   0   41.59    3.56
 -13   5   0   21.52    3.90
 -13   5   0   32.96    4.00
  13   5   0   24.40    3.92
 -15  -5   0   19.01    3.12
  15  -5   0  165.17   87.01
 -15  -5   0   36.99   62.97
  15  -5   0   22.44    4.52
  15  -5   0   15.24    3.63
  15  -5   0   20.85    4.15
  15  -5   0   19.65    4.05
 -15  -5   0   22.34    3.12
 -15  -5   0 -103.82   76.48
 -15  -5   0   18.58    3.00
 -15  -5   0   20.42    3.23
 -15  -5   0   22.26    4.81
  15  -5   0   18.53    3.90
  15  -5   0   22.22    4.10
  15  -5   0   18.82    3.81
  15   5   0   21.16    4.98
  15   5   0   27.26    2.34
  15   5   0   19.90    2.00
  15   5   0   18.42    2.77
  15   5   0   10.66    3.03
 -15   5   0   23.08    4.15
  15   5   0   18.39    1.90
 -15   5   0  -44.82   80.94
 -15   5   0   21.07    3.52
 -15   5   0   20.32    4.13
  15   5   0   19.93    3.67
 -17  -5   0   70.85    5.38
  17  -5   0   53.26    6.36
  17  -5   0   50.83    6.16
 -17  -5   0   88.26   72.97
 -17  -5   0   73.87    8.32
  17  -5   0   78.64    7.15
  17  -5   0   68.08    7.47
  17  -5   0   68.85    7.36
 -17  -5   0   73.31    5.41
  17  -5   0   62.53    6.62
 -17  -5   0   74.60    5.64
  17  -5   0   57.11    6.42
 -17  -5   0   77.69    5.46
 -17   5   0   74.86    5.87
  17   5   0   73.01    4.39
  17   5   0   66.74    3.56
  17   5   0   66.24    3.65
  17   5   0   75.11    6.08
 -17   5   0   74.86    6.55
 -17   5   0   62.08    6.55
 -17   5   0   75.33    7.98
  17   5   0   67.52    3.59
 -17   5   0   63.19    7.16
  17   5   0   65.06    3.66
  17   5   0   64.49    3.28
  17   5   0   55.93    7.79
  17   5   0   75.57    6.16
  19  -5   0   44.40    6.36
  19  -5   0   49.02    6.40
 -19  -5   0   79.02   11.57
 -19  -5   0  141.55  101.74
 -19  -5   0   47.19    5.37
 -19  -5   0   58.36    5.45
 -19  -5   0   57.59    5.39
 -19  -5   0   49.59    5.48
  19  -5   0   69.56    7.39
  19  -5   0   55.51    6.59
  19  -5   0   53.39    6.57
  19   5   0   68.94    6.17
  19   5   0   53.92    7.80
 -19   5   0   59.21    6.49
 -19   5   0   49.45    5.75
  19   5   0   62.77    6.50
 -19   5   0   58.27    6.59
   0  -6   0  210.62    8.46
   0  -6   0  211.81    4.98
   0  -6   0  201.85    4.93
   0  -6   0  210.65    4.99
   0  -6   0  213.85    8.55
   0  -6   0  205.42    4.93
   0   6   0  203.96    8.81
   0   6   0  178.73    8.65
   0   6   0  220.21    8.20
   0   6   0  213.66    9.03
   0   6   0  206.29    9.34
   0   6   0  189.58    8.88
   0   6   0  202.53    7.09
   0   6   0  207.62    9.00
   0   6   0  220.98    9.98
   0   6   0  202.68    8.32
   0   6   0  210.94    8.65
   2  -6   0   28.33    3.78
   2  -6   0   33.40    4.00
   2  -6   0   32.74    2.41
   2  -6   0   28.11    2.31
  -2   6   0   36.14    4.41
   2   6   0   31.08    3.47
   2   6   0   28.70    4.15
  -2   6   0   35.91    4.66
  -2   6   0   16.42   23.93
   2   6   0   32.09    4.36
   2   6   0   29.21    3.87
   2   6   0   38.38    4.87
   2   6   0   34.42    4.98
   2   6   0   31.59    4.36
  -2   6   0   32.01    4.40
   2   6   0   30.00    4.47
  -2   6   0   25.59    3.61
  -2   6   0   34.25    2.68
  -2   6   0   35.54    4.89
   2   6   0   29.27    3.79
  -2   6   0   38.76   18.08
  -2   6   0   31.29    3.20
   2   6   0   36.40    4.37
   2   6   0   37.72    4.71
  -2   6   0   31.95    4.06
   2   6   0   26.58    4.12
   4  -6   0   23.07    4.08
   4  -6   0   21.28    3.60
   4  -6   0   21.34    3.59
   4  -6   0   21.42    2.55
   4  -6   0   20.29    2.53
  -4   6   0   10.88   25.35
  -4   6   0   26.84   32.71
   4   6   0   19.12    3.89
  -4   6   0   19.61    3.92
   4   6   0   23.90    3.79
  -4   6   0   24.88    3.78
   4   6   0   19.38    3.41
   4   6   0   18.14    3.56
  -4   6   0   18.91    1.97
   4   6   0   16.00    3.63
   4   6   0   18.13    3.53
   4   6   0   16.03    3.48
   4   6   0   22.33    3.34
  -4   6   0   20.10    1.88
   4   6   0   21.61    3.32
   4   6   0   21.77    3.64
   4   6   0   16.55    3.43
   4   6   0   21.76    3.56
  -4   6   0   22.63    3.56
  -4   6   0   15.33    3.05
  -4   6   0   25.52    4.39
   6  -6   0   15.08    2.48
   6  -6   0   17.80    4.02
   6  -6   0   17.71    3.38
   6  -6   0   14.61    2.41
   6  -6   0   17.71    2.69
   6  -6   0   16.14    2.57
   6  -6   0   14.99    4.02
   6  -6   0   14.38    3.09
  -6   6   0   17.19    3.26
   6   6   0   12.35    3.14
   6   6   0   15.95    3.40
  -6   6   0   13.92    2.04
  -6   6   0    9.28    3.19
   6   6   0   18.37    3.30
   6   6   0   19.61    3.44
  -6   6   0   16.56    3.72
  -6   6   0   16.07    3.11
   6   6   0   17.17    3.72
  -6   6   0   21.58   34.85
   6   6   0   17.70    2.85
   6   6   0   14.97    3.05
   6   6   0   22.89    3.96
   6   6   0   18.41    3.44
   6   6   0   13.46    2.80
   6   6   0   16.34    6.08
  -6   6   0    1.71   40.68
   6   6   0   20.50    3.49
  -6   6   0   16.37    3.07
  -6   6   0   13.66    1.98
   8  -6   0   20.94    3.20
   8  -6   0   22.37    3.31
   8  -6   0   27.06    4.76
   8  -6   0   20.59    3.02
   8  -6   0   21.11    2.96
   8  -6   0   23.63    4.85
   8   6   0   24.69    4.11
   8   6   0   26.20    3.90
  -8   6   0   26.22    3.30
  -8   6   0   19.13    2.90
  -8   6   0   22.80    4.15
  -8   6   0   29.82    3.43
   8   6   0   28.13    4.28
  -8   6   0   25.06    3.66
   8   6   0   19.63    2.80
  -8   6   0   95.64   59.81
   8   6   0   27.48    3.75
  -8   6   0   20.20    4.00
  -8   6   0   21.29    2.98
   8   6   0   28.96    7.77
   8   6   0   28.06    3.80
   8   6   0   27.80    4.64
   8   6   0   24.66    5.87
   8   6   0   19.87    2.74
  10  -6   0   16.39    3.13
 -10  -6   0   14.46    1.45
  10  -6   0   19.26    3.31
  10  -6   0   16.00    3.01
  10  -6   0   16.46    3.07
  10  -6   0   16.50    4.15
 -10  -6   0   14.64    1.44
  10  -6   0   17.42    3.71
  10  -6   0   19.65    3.82
 -10   6   0   15.60    4.14
  10   6   0   10.17    1.99
 -10   6   0    8.37    3.36
  10   6   0   14.37    3.26
  10   6   0   13.19    2.50
 -10   6   0   15.02    3.04
 -10   6   0   11.28    4.03
  10   6   0   18.81    4.68
  10   6   0   11.09    3.07
 -10   6   0  -74.46   53.27
  10   6   0   11.37    2.08
  10   6   0    9.20    2.38
  10   6   0   17.30    3.01
 -10   6   0   17.93    3.74
  12  -6   0    1.55    2.46
 -12  -6   0    3.65    1.35
 -12  -6   0   -2.14    2.51
  12  -6   0    3.74    3.05
  12  -6   0    2.66    2.33
  12  -6   0    1.06    1.99
 -12  -6   0    2.41    1.25
  12  -6   0    2.77    2.61
 -12  -6   0    3.88    1.42
 -12  -6   0    4.64    1.38
  12  -6   0    3.48    2.35
  12  -6   0    2.73    2.41
  12   6   0   -0.18    1.56
  12   6   0    5.59    2.70
  12   6   0   -2.63    1.73
  12   6   0    2.95    2.11
  12   6   0    6.97    3.74
 -12   6   0    8.28    2.65
  12   6   0    0.79    2.31
  12   6   0    1.45    1.41
  12   6   0    2.04    1.22
 -12   6   0    3.48    2.94
  12   6   0    1.25    1.04
 -12   6   0    6.73    2.50
 -12   6   0   -1.09    2.12
 -12   6   0    2.84    2.15
 -14  -6   0   49.05    3.85
 -14  -6   0   50.93    3.92
 -14  -6   0   49.29    3.66
 -14  -6   0   47.13    3.69
  14  -6   0   50.61    6.01
  14  -6   0   44.85    5.48
 -14  -6   0   38.95    6.05
  14  -6   0   44.09    5.56
  14  -6   0   47.48    5.76
  14  -6   0   46.50    6.18
  14   6   0   47.25    4.14
  14   6   0   51.52    7.35
 -14   6   0   67.37    6.03
  14   6   0   48.78    5.57
  14   6   0   44.66    2.94
 -14   6   0   50.55    6.36
  14   6   0   48.26    3.43
  14   6   0   49.12    4.78
 -14   6   0   54.19    5.36
  14   6   0   43.82    3.89
 -14   6   0   47.22    5.58
  14   6   0   41.26    5.24
  14   6   0   50.00    3.05
 -14   6   0   51.45    6.16
 -16  -6   0   57.17    7.46
  16  -6   0   51.41    9.11
  16  -6   0   45.01    5.87
  16  -6   0   37.80    7.70
  16  -6   0   45.40    5.83
 -16  -6   0   46.78    4.80
 -16  -6   0   65.94   92.92
 -16  -6   0   36.16    4.34
  16  -6   0   51.62    6.39
  16  -6   0   53.01    6.41
  16   6   0   40.95    3.08
 -16   6   0   44.35    5.16
  16   6   0   51.99    3.79
  16   6   0   41.13    5.55
  16   6   0   42.77    5.40
  16   6   0   45.81    3.57
  16   6   0   42.27    7.12
   1  -7   0    2.37    2.28
   1  -7   0    5.35    1.03
   1  -7   0    2.83    0.93
   1  -7   0    3.38    2.24
   1  -7   0    6.73    1.12
   1  -7   0    3.33    0.95
  -1   7   0    0.44    2.02
  -1   7   0    3.36    1.45
   1   7   0    4.17    2.63
   1   7   0    4.35    1.68
  -1   7   0    3.94    1.86
   1   7   0    5.79    2.26
   1   7   0    3.79    2.42
   1   7   0    7.98    2.89
   1   7   0    3.85    2.19
   1   7   0    9.49    3.16
  -1   7   0    3.12    2.76
  -1   7   0    5.09    2.89
   1   7   0    3.48    2.64
  -1   7   0    5.98    2.44
  -1   7   0    5.97    2.93
   1   7   0    4.61    2.72
   3  -7   0   18.93    2.21
   3  -7   0   21.34    2.35
   3  -7   0   20.16    2.35
   3  -7   0   26.04    2.59
   3  -7   0   15.94    3.52
   3  -7   0   18.50    3.67
   3   7   0   22.22    4.61
   3   7   0   19.84    3.13
   3   7   0   20.34    4.11
  -3   7   0   20.56    2.31
  -3   7   0   25.68    4.44
   3   7   0   22.70    4.67
   3   7   0   22.54    4.28
   3   7   0   21.41    4.28
  -3   7   0   20.69    4.34
  -3   7   0   22.51    4.49
   3   7   0   19.49    4.07
  -3   7   0   31.05    4.36
  -3   7   0   35.57   17.54
  -3   7   0   22.40   18.00
   3   7   0   18.39    5.16
   3   7   0   22.41    4.18
   5  -7   0  135.46    7.80
   5  -7   0  136.31    7.84
   5  -7   0  141.02    6.11
   5  -7   0  158.45    6.34
  -5   7   0  148.86    3.98
  -5   7   0  138.83    8.96
   5   7   0  144.37    8.31
   5   7   0  144.31    8.95
   5   7   0  151.41    8.42
  -5   7   0  163.63   46.10
   5   7   0  148.65    8.35
  -5   7   0  143.61    3.98
  -5   7   0   99.41   54.20
  -5   7   0  144.07    8.96
   5   7   0  143.64    8.53
  -5   7   0  136.85    8.97
   5   7   0  143.51    8.24
  -5   7   0  146.81    8.38
   7  -7   0   19.93    3.18
   7  -7   0   22.30    3.14
   7  -7   0   23.50    4.14
   7  -7   0   18.23    3.91
   7  -7   0   22.46    3.19
   7  -7   0   23.18    3.16
   7  -7   0   17.87    4.23
   7   7   0   33.16    5.31
   7   7   0   16.53    3.57
   7   7   0   23.31    3.98
   7   7   0   26.84    4.70
  -7   7   0   32.54    5.32
  -7   7   0   30.51    4.26
  -7   7   0   22.61    4.77
   7   7   0   24.90    3.91
   7   7   0   24.60    4.31
   9  -7   0   71.34    5.31
   9  -7   0   53.88    4.92
   9  -7   0   66.41    6.75
   9  -7   0   67.24    6.77
   9  -7   0   64.06    5.05
   9  -7   0   59.27    7.13
   9  -7   0   67.57    5.18
  -9   7   0   66.05    5.44
   9   7   0   73.51    5.93
  -9   7   0   15.81   82.68
  -9   7   0   71.51    7.57
   9   7   0   63.05    7.45
   9   7   0   61.72    5.55
   9   7   0   60.85    6.31
   9   7   0   55.27    6.41
   9   7   0   62.87    7.72
   9   7   0   71.68    6.31
  -9   7   0   78.85    7.04
  11  -7   0   45.18    5.92
  11  -7   0   44.24    5.71
  11  -7   0   46.72    6.44
  11  -7   0   45.28    5.12
  11  -7   0   35.08    4.99
  11  -7   0   46.33    5.22
  11  -7   0   42.25    4.96
  11   7   0   43.07    6.69
 -11   7   0   55.44    6.70
  11   7   0   53.66    4.61
  11   7   0   51.90    7.55
 -11   7   0   23.82  100.30
  11   7   0   50.67    5.94
  11   7   0   41.92    5.64
 -11   7   0   51.15    5.22
  11   7   0   44.89    3.57
 -11   7   0   55.85    5.04
 -11   7   0   45.90    6.21
  11   7   0   50.08    5.98
  11   7   0   55.20    7.47
  11   7   0   39.82    3.59
 -11   7   0   53.44    5.30
  13  -7   0   14.48    3.58
  13  -7   0   10.78    4.00
  13  -7   0    8.34    2.98
  13  -7   0   14.36    3.56
  13  -7   0    8.50    3.72
  13  -7   0   12.89    3.86
  13  -7   0   10.57    3.96
  13   7   0    9.46    3.17
  13   7   0   15.71    3.26
 -13   7   0   11.15    3.92
  13   7   0    7.72    4.08
 -13   7   0   10.38    3.63
  13   7   0   11.48    2.62
 -13   7   0   12.48    3.12
 -13   7   0 -214.73  121.01
  13   7   0   17.07    3.80
   0   8   0   69.45    7.69
   0   8   0   48.28    5.92
   0   8   0   71.78    7.18
   0   8   0   57.12    6.61
   0   8   0   65.36    4.99
   2  -8   0    4.47    0.95
   2  -8   0    3.22    0.97
   2  -8   0    3.48    0.91
   2  -8   0    3.17    0.94
   2   8   0   11.05    3.31
  -2   8   0    4.49    1.50
   2   8   0    0.78    2.85
  -2   8   0    2.86    2.92
   2   8   0    0.82    2.51
  -2   8   0    0.83    2.55
  -2   8   0   -0.40    1.19
   2   8   0    2.83    2.33
  -2   8   0    5.59    3.50
   2   8   0    4.30    2.75
  -2   8   0    3.80    2.22
   2   8   0    3.04    2.85
   2   8   0    6.17    2.60
   4  -8   0   -2.26    1.15
   4  -8   0    1.68    1.26
   4  -8   0    0.30    2.58
   4  -8   0    4.49    1.43
   4  -8   0   -2.37    2.27
   4  -8   0    0.94    1.34
  -4   8   0    4.55    2.88
  -4   8   0    2.84    2.97
  -4   8   0    3.49    2.88
   4   8   0   12.38    3.52
  -4   8   0    2.09    2.22
   4   8   0    6.19    2.69
   4   8   0    6.78    2.67
  -4   8   0    3.31    1.29
   4   8   0    2.49    2.44
   4   8   0    2.57    2.35
   4   8   0   -1.34    2.31
  -4   8   0    3.28    1.16
   4   8   0    3.14    2.58
   6  -8   0   58.13    4.31
   6  -8   0   59.74    6.38
   6  -8   0   38.48    5.73
   6  -8   0   47.41    6.27
   6  -8   0   48.68    4.13
   6  -8   0   58.10    6.40
   6   8   0   49.01    6.06
   6   8   0   48.18    5.93
   6   8   0   66.96    6.74
  -6   8   0   65.55    5.89
   6   8   0   72.04    7.13
  -6   8   0   52.53   10.08
   6   8   0   52.14    6.93
   6   8   0   58.71    6.44
   6   8   0   58.32    6.85
   8  -8   0   41.15    4.48
   8  -8   0   36.20    5.33
   8  -8   0   35.25    4.17
   8  -8   0   30.60    5.11
   8   8   0   39.07    5.10
   8   8   0   40.13    6.28
  -8   8   0   29.67    5.38
   8   8   0   40.67    5.36
  -8   8   0   39.03    4.90
  -8   8   0   36.77    5.96
  -8   8   0   46.29   93.46
   8   8   0   35.66    5.79
   8   8   0   34.10    5.02
   8   8   0   46.29    5.91
   8   8   0   38.98    5.48
 -22   0   1    3.87    1.67
 -22   0   1    3.10    2.73
  22   0  -1    4.33    2.02
  22   0  -1    0.79    2.28
  22   0  -1   91.20  113.59
 -22   0   1   35.97  107.68
 -22   0   1    4.18    1.50
  22   0  -1    3.35    2.37
  22   0  -1   -0.36    2.50
 -22   0   1    3.14    1.54
  22   0  -1    2.83    2.81
  22   0  -1   -0.82    2.01
 -22   0   1    1.08    3.14
 -22   0   1    7.00    3.46
 -22   0   1    5.50    2.98
 -22   0   1    2.34    3.09
 -20   0   1    0.39    2.67
  20   0  -1    3.31    2.56
 -20   0   1   -1.33    1.01
 -20   0   1   -0.57    2.08
  20   0  -1    0.41    1.99
 -20   0   1    2.15    2.80
 -20   0   1   -0.17    2.23
  20   0  -1    2.09    2.48
 -20   0   1    1.61    1.27
 -20   0   1    1.64    1.27
  20   0  -1    2.07    1.65
  20   0  -1    0.04    1.73
  20   0  -1    2.26    1.54
  20   0  -1    1.90    1.68
  20   0  -1 -157.68   84.24
 -20   0   1    0.89    2.27
  20   0  -1    4.55    2.76
 -20   0   1   45.57   84.99
  18   0  -1  147.99    6.76
 -18   0   1  146.11    5.12
 -18   0   1  146.81    5.25
  18   0  -1  152.12    7.19
 -18   0   1  149.60    8.78
  18   0  -1  146.35    8.05
 -18   0   1  129.39    9.24
  18   0  -1  154.31    8.48
  18   0  -1  152.66    7.09
 -18   0   1  133.63    9.31
  18   0  -1  152.67    8.49
 -18   0   1  140.25    5.24
  18   0  -1  153.89    7.96
  18   0  -1  149.99    8.31
  18   0  -1  141.93    8.07
  18   0  -1  -28.56   63.02
 -18   0   1  141.60    7.87
  18   0  -1  133.99    6.30
 -18   0   1  154.45   76.66
  18   0  -1  159.86    6.24
 -18   0   1  143.30    8.60
  16   0  -1    6.72    1.92
 -16   0   1    6.72    2.46
  16   0  -1    8.79    2.65
  16   0  -1    7.47    2.19
  16   0  -1    4.14    2.28
  16   0  -1   12.73   45.35
 -16   0   1    7.24    1.51
  16   0  -1    8.70    2.06
  16   0  -1   11.05    2.67
 -16   0   1    7.82    2.91
 -16   0   1    9.97    1.60
 -16   0   1    7.36    2.68
  16   0  -1    7.66    2.12
  16   0  -1    6.27    2.48
  16   0  -1    5.61    2.39
  16   0  -1    6.04    2.38
 -16   0   1  -23.20   40.86
 -16   0   1    4.28    2.19
  16   0  -1    9.40    2.72
 -16   0   1    7.68    1.42
 -16   0   1    7.98    2.64
 -16   0   1    7.97    2.38
 -14   0   1   80.00    5.30
  14   0  -1   77.46    4.15
  14   0  -1   50.92   37.86
 -14   0   1   87.01    4.94
  14   0  -1   79.91    4.46
 -14   0   1   79.72    5.25
 -14   0   1   88.80    5.10
  14   0  -1   90.14    5.63
  14   0  -1   87.40    4.40
 -14   0   1   94.02    5.99
  14   0  -1   77.97    5.06
 -14   0   1   87.08    4.98
  14   0  -1   75.22    5.13
  14   0  -1   78.16    4.36
  14   0  -1   73.77    4.69
  14   0  -1   82.59    5.25
  14   0  -1   80.15    5.40
 -14   0   1   73.69   40.54
 -14   0   1   81.53    3.74
  14   0  -1   86.16    3.98
  14   0  -1   83.60    4.64
 -14   0   1   88.34    5.91
 -12   0   1   76.66    2.83
  12   0  -1   75.80    3.95
  12   0  -1   74.92    3.81
  12   0  -1   53.83   33.45
  12   0  -1   78.18    4.70
 -12   0   1   76.37    4.72
  12   0  -1   82.26    4.24
  12   0  -1   88.07    5.05
  12   0  -1   76.56    4.74
  12   0  -1   81.02    4.89
  12   0  -1   73.50    4.25
  12   0  -1   71.48    3.71
  12   0  -1   78.87    3.98
 -12   0   1   76.23    4.76
 -12   0   1   69.65    4.21
 -12   0   1   75.88    3.11
  12   0  -1   78.00    3.45
 -12   0   1   85.61    4.44
 -12   0   1   72.82   39.02
 -12   0   1   77.27    3.20
 -12   0   1   73.31    4.14
 -10   0   1   51.40    3.79
  10   0  -1   53.89    3.03
 -10   0   1   54.03    3.27
 -10   0   1   52.81    3.88
 -10   0   1   52.64    3.19
  10   0  -1   49.54   30.09
 -10   0   1   49.82    3.58
  10   0  -1   48.43    2.51
  10   0  -1   47.50    2.79
  10   0  -1   52.31    3.94
 -10   0   1   48.81    2.05
  10   0  -1   51.13    3.88
  10   0  -1   51.44    2.79
  10   0  -1   51.45    3.67
  10   0  -1   49.68    3.01
 -10   0   1   50.87    3.29
  10   0  -1   42.38    3.04
  10   0  -1   51.45    3.15
 -10   0   1   67.88   29.83
  10   0  -1   48.53    3.56
 -10   0   1   46.23    2.34
  10   0  -1   55.35    3.70
 -10   0   1   50.54    3.62
 -10   0   1   50.97    2.38
  -8   0   1  602.54   13.04
   8   0  -1  601.35   13.82
   8   0  -1  631.93   63.70
  -8   0   1  638.24   11.45
   8   0  -1  613.93   13.09
  -8   0   1  684.13   64.28
   8   0  -1  627.02   12.78
  -8   0   1  608.63   11.82
   8   0  -1  606.77   13.79
  -8   0   1  622.61   13.72
   8   0  -1  618.05   12.39
   8   0  -1  606.01   13.52
   8   0  -1  627.29   12.75
  -8   0   1  625.26   13.83
  -8   0   1  592.48   13.89
  -8   0   1  626.73   13.01
  -8   0   1  606.90   13.95
   8   0  -1  623.40   13.63
   8   0  -1  636.08   13.74
   8   0  -1  601.93   12.40
  -8   0   1  605.19   11.83
   8   0  -1  591.26   11.83
   8   0  -1  617.28   13.03
  -8   0   1  604.20   12.88
   6   0  -1   33.60   17.03
  -6   0   1   13.30    1.52
  -6   0   1   13.63    1.79
  -6   0   1   15.17    1.71
   6   0  -1   14.48    1.92
  -6   0   1   15.08    1.03
  -6   0   1   14.49    1.29
   6   0  -1   15.81    1.56
   6   0  -1   17.06    1.91
   6   0  -1   15.06    1.85
  -6   0   1   15.30    1.95
  -6   0   1   -5.42   11.34
   6   0  -1   14.49    1.66
   6   0  -1   15.31    1.43
   6   0  -1   15.04    1.44
  -6   0   1   16.97    1.65
   6   0  -1   15.80    1.53
   6   0  -1   13.52    1.90
   6   0  -1   15.09    1.28
  -6   0   1   12.70    1.88
   6   0  -1   17.07    1.76
   6   0  -1   12.56    1.76
  -6   0   1   15.57    1.89
  -6   0   1   16.56    1.35
  -4   0   1   82.70    2.36
   4   0  -1   87.18    2.49
   4   0  -1   86.44    3.09
  -4   0   1   86.77    3.25
  -4   0   1   61.60   15.68
  -4   0   1   87.86    3.02
  -4   0   1   82.75    2.75
   4   0  -1   86.51    2.22
  -4   0   1   76.64    2.58
   4   0  -1   87.48    3.19
  -4   0   1   81.36    2.58
   4   0  -1   84.82    2.62
  -4   0   1   83.55    2.06
   4   0  -1   84.88   19.03
   4   0  -1   83.77    2.69
   4   0  -1   85.16    2.59
   4   0  -1   85.64    3.16
   4   0  -1   85.78    2.49
  -4   0   1   81.64    2.98
   4   0  -1   86.85    3.08
  -4   0   1   86.86    2.37
   4   0  -1   85.44    3.12
  -4   0   1   82.90    3.18
  -2   0   1   -0.06    4.72
  -2   0   1   15.06    1.13
   2   0  -1   19.30    1.15
  -2   0   1   20.89    1.34
  -2   0   1   21.21    1.37
  -2   0   1   18.59    1.48
   2   0  -1   18.93    1.03
   2   0  -1   20.99    0.74
  -2   0   1   18.95    1.02
   2   0  -1   15.71    7.02
   2   0  -1   19.04    1.02
  -2   0   1   17.28    1.16
   2   0  -1   17.80    1.08
   2   0  -1   17.57    1.07
   2   0  -1   20.91    1.19
  -2   0  -1 2293.56   73.51
   2   0   1 2428.40   72.66
   4   0   1   29.54    2.18
  -4   0  -1   30.29    2.18
  -4   0  -1   27.40    1.78
  -4   0  -1   31.67    1.37
   4   0   1   30.55    1.55
   4   0   1   33.05    1.91
   4   0   1   28.71    1.77
   4   0   1   30.22    2.20
   4   0   1   31.78    2.23
   4   0   1   31.96    1.81
  -4   0  -1   31.14    2.20
  -4   0  -1   29.25   13.35
   4   0   1   34.11    1.48
  -4   0  -1   31.65    2.26
  -4   0  -1   31.47    2.30
   4   0   1   33.24    1.80
   4   0   1   32.03    2.22
  -4   0  -1   27.43    1.86
  -4   0  -1   29.94    1.38
  -4   0  -1   31.88    1.85
   4   0   1   31.97   14.24
   4   0   1   29.79    1.52
  -4   0  -1   29.26    1.35
  -4   0  -1   28.93    1.86
   6   0   1  659.10   13.20
   6   0   1  674.23   14.07
  -6   0  -1  639.12   54.90
   6   0   1  680.20   14.10
   6   0   1  675.89   12.87
  -6   0  -1  693.26   14.34
  -6   0  -1  685.96   14.33
  -6   0  -1  689.12   14.22
   6   0   1  663.25   13.26
   6   0   1  674.74   13.41
   6   0   1  652.67   14.07
  -6   0  -1  673.49   12.44
  -6   0  -1  677.08   14.14
  -6   0  -1  694.14   12.51
   6   0   1  673.31   14.21
   6   0   1  687.56   12.83
  -6   0  -1  670.34   12.48
  -6   0  -1  697.14   13.59
   6   0   1  606.64   53.33
  -6   0  -1  708.38   13.63
   6   0   1  705.72   12.70
   6   0   1  683.12   13.69
  -6   0  -1  674.38   13.53
  -6   0  -1  682.87   13.55
  -8   0  -1 1616.19   28.67
  -8   0  -1 1791.68  104.74
   8   0   1 1640.43   29.86
   8   0   1 1632.44  101.55
   8   0   1 1703.32   31.16
   8   0   1 1651.82   29.08
  -8   0  -1 1643.64   28.67
   8   0   1 1629.16   29.39
  -8   0  -1 1650.16   31.14
   8   0   1 1678.02   31.06
   8   0   1 1655.25   31.21
   8   0   1 1625.73   29.29
  -8   0  -1 1666.27   30.23
   8   0   1 1606.14   29.87
  -8   0  -1 1634.81   31.18
  -8   0  -1 1643.21   31.37
   8   0   1 1668.40   31.32
  -8   0  -1 1586.09   30.19
  -8   0  -1 1672.64   31.34
   8   0   1 1642.17   30.08
  -8   0  -1 1605.68   28.70
  10   0   1   33.18    2.62
 -10   0  -1   31.34    1.91
 -10   0  -1   30.54    3.29
  10   0   1   18.82   26.11
 -10   0  -1   36.15    3.53
  10   0   1   30.76    4.51
 -10   0  -1   31.12    1.90
  10   0   1   31.06    2.59
 -10   0  -1   31.56    2.71
  10   0   1   29.04    3.11
 -10   0  -1   30.89    2.66
  10   0   1   31.83    2.59
 -10   0  -1   24.35    2.62
 -10   0  -1   31.28    1.87
 -10   0  -1   29.66    3.23
  10   0   1   30.35    2.77
  10   0   1   31.85    2.25
  10   0   1   34.15    3.17
 -10   0  -1   23.46   28.28
  10   0   1   30.58    2.26
  10   0   1   29.34    2.29
 -10   0  -1   30.16    3.32
  10   0   1   37.53    4.84
  12   0   1   56.21    3.53
 -12   0  -1   53.44    4.48
 -12   0  -1   54.62    2.54
 -12   0  -1   24.50   34.70
 -12   0  -1   56.04    4.22
  12   0   1   53.25    3.10
  12   0   1   57.82    4.36
  12   0   1   62.66    4.01
 -12   0  -1   48.05    3.92
  12   0   1   57.49    3.57
  12   0   1   54.52    4.23
  12   0   1   52.84    3.58
 -12   0  -1   56.13    4.56
 -12   0  -1   57.92    3.82
 -12   0  -1   45.18    3.57
  12   0   1   49.57    4.22
  12   0   1   58.59    4.28
 -12   0  -1   55.86    3.74
 -12   0  -1   49.87    2.48
  12   0   1   54.36    3.13
  12   0   1   52.25    3.17
  14   0   1    2.19    1.59
  14   0   1    3.03    1.83
  14   0   1    2.78    1.56
 -14   0  -1    3.43    1.90
 -14   0  -1    3.69    1.12
  14   0   1   -3.77   34.10
 -14   0  -1    0.94    1.91
  14   0   1    3.88    1.49
  14   0   1    3.30    1.98
  14   0   1    3.89    1.72
  14   0   1    7.48    2.29
  14   0   1    4.42    2.21
  14   0   1    2.53    2.14
  14   0   1    2.83    1.98
 -14   0  -1    3.27    1.86
 -14   0  -1  -38.89   37.91
 -14   0  -1    3.54    1.13
 -14   0  -1    4.09    2.07
  14   0   1    4.90    1.87
  14   0   1    5.19    2.20
 -14   0  -1    2.14    2.03
 -14   0  -1    6.11    1.33
  16   0   1   99.09    4.90
  16   0   1  113.25    5.22
 -16   0  -1  112.35    4.44
 -16   0  -1  115.08    6.88
  16   0   1  109.55    6.51
  16   0   1  113.12    6.71
  16   0   1  164.18   53.92
 -16   0  -1  106.61    7.12
  16   0   1  112.74    5.75
  16   0   1  106.73    6.91
 -16   0  -1  123.73    5.58
  16   0   1  105.47    6.89
  16   0   1  108.59    6.60
  16   0   1  111.01    5.68
  16   0   1  107.62    5.14
 -16   0  -1   99.37    6.58
 -16   0  -1  121.18    5.63
  16   0   1  112.34    5.69
 -16   0  -1  108.87    7.12
 -16   0  -1  102.95    6.18
 -16   0  -1   71.40   55.17
 -18   0  -1    2.51    2.80
  18   0   1    2.07    2.13
  18   0   1  105.46   68.40
 -18   0  -1    5.17    2.57
 -18   0  -1    2.21    2.25
  18   0   1    3.08    2.20
 -18   0  -1    3.93    1.30
  18   0   1    0.34    1.85
 -18   0  -1    0.94    2.08
 -18   0  -1    3.13    1.38
  18   0   1    3.97    1.89
 -18   0  -1   -0.18   67.68
  18   0   1    1.69    1.43
 -18   0  -1    4.88    1.35
  18   0   1    5.64    2.48
  18   0   1    6.01    1.90
  18   0   1    4.69    2.55
  18   0   1    9.57    2.81
 -18   0  -1    2.81    2.69
  18   0   1    0.82    1.97
  18   0   1    1.47    1.93
  20   0   1   35.67    3.95
 -20   0  -1   40.83    5.64
  20   0   1   41.00    5.47
 -20   0  -1   40.73    2.87
 -20   0  -1   30.80    5.24
  20   0   1   51.09   91.98
  20   0   1   32.97    4.96
  20   0   1   32.47    3.83
 -20   0  -1   36.02    3.12
 -20   0  -1   42.90    5.75
 -20   0  -1   34.62    5.01
  20   0   1   46.69    3.89
  20   0   1   34.39    4.43
 -20   0  -1   27.57    4.98
 -20   0  -1   39.75    2.86
  20   0   1   29.03    4.69
 -20   0  -1   34.87   94.14
  20   0   1   37.18    4.55
  22   0   1   38.20    5.01
 -22   0  -1   42.37    5.91
 -22   0  -1   39.30    6.28
 -22   0  -1   44.48    6.06
  22   0   1   32.62    4.68
 -22   0  -1   41.47    3.03
 -22   0  -1   10.30  138.28
 -22   0  -1   32.60    5.71
  22   0   1   39.64    6.03
  22   0   1   33.54    3.87
  22   0   1   42.38    5.68
 -22   0  -1   38.65    3.01
  22   0   1   43.56    4.54
  22   0   1   38.71    5.78
 -22   0  -1   40.26    6.25
  22   0   1   84.15  128.77
 -22   0  -1   33.05    5.87
  22   0   1   35.30    4.16
  23  -1  -1  -13.48  144.43
  23  -1  -1   37.51    4.60
  23  -1  -1   26.87    5.21
  23  -1  -1   28.74    5.33
 -23  -1   1   22.93    5.16
 -23  -1   1   30.17    3.08
  23  -1  -1   27.92    4.58
  23  -1  -1   22.23    3.86
 -23  -1   1   42.36  147.43
 -23  -1   1   30.25    5.86
 -23  -1   1   27.37    5.40
 -23  -1   1   28.99    2.92
  23  -1  -1   32.22    4.75
  23   1  -1  -19.16  137.76
 -23   1   1  153.15  156.45
 -23   1   1   29.31    6.07
 -23   1   1   16.85    4.76
  23   1  -1   33.98    5.38
  23   1  -1   28.57    4.38
 -23   1   1   34.38    6.33
 -23   1   1   20.20    4.72
  23   1  -1   25.53    4.25
  23   1  -1   23.73    4.89
 -23   1   1   25.74    3.28
  23   1  -1   29.19    5.16
  23   1  -1   32.26    3.24
 -23   1   1   29.68    7.06
 -21  -1   1   32.61    5.49
  21  -1  -1   28.53    4.94
 -21  -1   1   27.07    2.68
 -21  -1   1   28.33    2.78
  21  -1  -1   25.25    4.69
 -21  -1   1   24.34    4.51
  21  -1  -1   25.84    4.02
  21  -1  -1   35.90    4.82
  21  -1  -1   31.86    4.16
 -21  -1   1   30.10    2.71
  21  -1  -1   27.32    3.73
  21  -1  -1   35.05    5.15
 -21  -1   1   32.07    5.32
  21  -1  -1   27.95    4.24
 -21  -1   1   28.74    4.84
 -21  -1   1   23.45    4.98
 -21  -1   1   29.42   97.79
  21  -1  -1   86.66  111.79
  21  -1  -1   15.86    3.71
  21   1  -1   23.97    3.96
  21   1  -1   29.49    4.84
  21   1  -1   27.98    4.12
 -21   1   1   27.58    5.38
  21   1  -1  207.30  103.45
  21   1  -1   26.08    3.36
 -21   1   1   27.15    5.16
 -21   1   1   33.51    3.03
 -21   1   1   26.10    4.78
 -21   1   1   20.74    4.93
  21   1  -1   22.02    3.11
 -21   1   1   29.39    5.28
  21   1  -1   25.03    4.85
 -21   1   1  -55.17   99.11
 -21   1   1   30.53    5.32
  21   1  -1   32.50    4.84
  21   1  -1   26.60    3.05
 -19  -1   1   -0.68    2.02
  19  -1  -1    2.80    2.31
 -19  -1   1    2.74    2.20
 -19  -1   1  -77.09   77.45
  19  -1  -1   44.39   91.47
  19  -1  -1    1.25    2.41
  19  -1  -1    0.56    1.69
 -19  -1   1   -0.39    1.10
 -19  -1   1    1.00    2.49
  19  -1  -1    0.17    2.18
  19  -1  -1    1.92    1.89
  19  -1  -1    3.33    2.05
 -19  -1   1    1.86    1.20
  19  -1  -1    6.24    2.80
  19  -1  -1    2.24    2.18
  19  -1  -1   -1.39    2.03
 -19  -1   1    0.88    1.11
  19  -1  -1   -0.53    1.30
  19  -1  -1    3.31    2.07
 -19   1   1  135.57   78.08
 -19   1   1    2.78    2.31
  19   1  -1   -0.01    1.30
 -19   1   1   -0.27    1.08
 -19   1   1    1.59    1.52
 -19   1   1    0.52    2.22
 -19   1   1    1.73    1.45
  19   1  -1    2.01    2.08
  19   1  -1    7.01    3.05
  19   1  -1    1.97    2.22
 -19   1   1    1.62    2.63
 -19   1   1   -0.17    2.47
  19   1  -1    0.91    1.39
  19   1  -1    0.46    1.98
  19   1  -1   36.50   74.27
  19   1  -1    1.11    1.89
 -19   1   1    4.55    2.47
  17  -1  -1   83.96   59.80
 -17  -1   1   48.65    5.55
 -17  -1   1   55.66    5.20
  17  -1  -1   55.28    6.86
  17  -1  -1   50.22    5.54
  17  -1  -1   56.10    4.80
 -17  -1   1   52.21    5.78
  17  -1  -1   59.76    5.47
  17  -1  -1   59.81    4.98
  17  -1  -1   52.02    4.25
 -17  -1   1   54.70    3.05
 -17  -1   1   49.23   52.35
  17  -1  -1   53.57    6.33
 -17  -1   1   59.86    5.36
  17  -1  -1   62.27    4.58
  17  -1  -1   53.31    4.46
 -17  -1   1   51.77    2.95
  17  -1  -1   45.05    4.32
  17  -1  -1   50.10    3.77
  17   1  -1   41.45    6.28
 -17   1   1   61.67    5.76
 -17   1   1   54.71    6.07
 -17   1   1   56.76    3.61
 -17   1   1   46.33    5.26
 -17   1   1   60.19    5.42
  17   1  -1   31.27   49.98
  17   1  -1   55.86    4.92
 -17   1   1   56.38    4.70
  17   1  -1   49.82    3.58
 -17   1   1   51.29    3.11
  17   1  -1   49.98    6.75
  17   1  -1   55.62    3.34
  17   1  -1   60.38    3.89
 -17   1   1   55.44    3.60
  17   1  -1   53.06    5.91
  17   1  -1   53.01    4.81
  17   1  -1   56.08    5.39
 -17   1   1   60.24   57.02
 -15  -1   1   28.67    2.23
 -15  -1   1   33.81    4.04
  15  -1  -1   30.60    3.40
 -15  -1   1   38.23    4.34
  15  -1  -1   24.65    3.12
  15  -1  -1   35.86    4.34
 -15  -1   1   27.15    3.84
 -15  -1   1   33.32    2.31
  15  -1  -1   25.59    2.87
  15  -1  -1   26.94   41.78
  15  -1  -1   21.90    3.01
 -15  -1   1   30.22    2.15
  15  -1  -1   27.21    4.03
  15  -1  -1   32.80    3.37
 -15  -1   1   27.49    3.73
 -15  -1   1   25.33    3.72
 -15  -1   1    9.71   38.58
  15  -1  -1   30.40    3.59
  15  -1  -1   29.83    4.27
 -15  -1   1   31.40    3.98
 -15  -1   1   30.63    4.02
  15  -1  -1   33.47    3.49
  15  -1  -1   34.68    4.37
  15   1  -1   32.82    4.37
 -15   1   1   41.72    4.17
 -15   1   1   36.70    3.86
  15   1  -1   35.66    2.51
  15   1  -1   25.05    3.45
  15   1  -1   30.85    3.69
 -15   1   1   33.33    4.45
  15   1  -1   24.36    3.08
 -15   1   1   34.03    4.43
  15   1  -1   32.74    2.97
 -15   1   1   33.47    4.34
 -15   1   1   31.47    2.81
 -15   1   1   32.45    4.39
  15   1  -1   21.38    3.29
  15   1  -1   55.30   42.92
 -15   1   1   31.14    2.84
 -15   1   1   23.51    3.31
 -15   1   1   64.37   48.49
  15   1  -1   34.32    2.87
  15   1  -1   28.26    3.36
 -15   1   1   30.97    2.42
  15   1  -1   31.32    3.62
 -13  -1   1   14.89    1.60
  13  -1  -1    4.18   35.58
 -13  -1   1   14.82    2.67
  13  -1  -1   12.96    2.89
 -13  -1   1   19.51   28.71
 -13  -1   1   15.43    2.60
  13  -1  -1   14.23    2.37
 -13  -1   1   14.01    2.76
  13  -1  -1   14.38    2.86
  13  -1  -1   16.28    2.42
  13  -1  -1   14.59    2.44
  13  -1  -1   15.47    3.08
  13  -1  -1   13.48    3.97
  13  -1  -1   13.62    2.26
 -13  -1   1   14.10    1.52
  13  -1  -1   11.41    2.61
  13  -1  -1   20.96    2.75
  13  -1  -1   15.57    2.39
 -13  -1   1   15.13    1.52
 -13  -1   1   15.62    2.71
 -13  -1   1   14.67    2.82
 -13  -1   1   20.23    2.90
 -13  -1   1   15.09    2.78
  13   1  -1   16.24    2.65
 -13   1   1   43.23   35.25
  13   1  -1   15.87    2.48
 -13   1   1   18.65    2.21
  13   1  -1   15.99    1.64
 -13   1   1   14.42    3.01
  13   1  -1   16.87    3.16
 -13   1   1   15.34    2.53
  13   1  -1   22.67   30.06
 -13   1   1   16.54    3.21
  13   1  -1   16.15    2.68
 -13   1   1   17.01    1.93
  13   1  -1   15.09    2.63
  13   1  -1   16.93    2.78
  13   1  -1   15.09    2.52
  13   1  -1   21.63    2.14
 -13   1   1   14.43    2.10
 -13   1   1   17.15    2.58
  13   1  -1   11.36    2.33
  13   1  -1   15.50    1.89
  13   1  -1   17.46    2.54
 -13   1   1   19.02    2.57
 -11  -1   1   63.79    3.93
  11  -1  -1   66.78    3.92
 -11  -1   1   33.11   30.27
  11  -1  -1   58.19    4.25
  11  -1  -1   60.71    3.45
 -11  -1   1   61.32    2.53
  11  -1  -1   58.47    3.66
 -11  -1   1   60.60    3.80
  11  -1  -1   64.94    3.61
 -11  -1   1   60.80    2.49
 -11  -1   1   61.25    3.89
  11  -1  -1   63.48    4.30
 -11  -1   1   64.39    2.42
  11  -1  -1   58.10    4.19
  11  -1  -1   56.12    3.07
  11  -1  -1   58.15    3.40
 -11  -1   1   64.42    4.22
  11  -1  -1   62.96    3.81
 -11  -1   1   59.61    3.82
  11  -1  -1   62.77    3.54
  11  -1  -1   72.04   37.02
 -11  -1   1   63.41    4.12
  11  -1  -1   56.32    4.26
 -11  -1   1   65.20    4.11
  11   1  -1   60.69    2.76
  11   1  -1   57.03    3.73
 -11   1   1   63.08    3.72
 -11   1   1   37.23   32.38
 -11   1   1   62.06    3.20
 -11   1   1   59.12    3.38
  11   1  -1   57.64    4.32
 -11   1   1   65.73    4.31
  11   1  -1   54.99    3.36
  11   1  -1   42.40   31.37
  11   1  -1   56.77    3.76
  11   1  -1   65.02    2.85
  11   1  -1   61.15    3.93
 -11   1   1   61.43    4.54
 -11   1   1   67.15    3.59
  11   1  -1   59.89    3.72
 -11   1   1   60.67    3.30
 -11   1   1   74.44    4.58
 -11   1   1   64.04    4.60
  11   1  -1   65.83    2.45
  11   1  -1   60.60    3.52
 -11   1   1   58.87    3.20
  11   1  -1   59.75    3.95
  11   1  -1   64.07    3.93
  -9  -1   1  508.52   12.44
   9  -1  -1  534.32   13.30
  -9  -1   1  531.00   12.80
   9  -1  -1  522.70   11.54
   9  -1  -1  536.30   13.37
   9  -1  -1  558.19   13.19
   9  -1  -1  544.86   11.96
   9  -1  -1  375.52   60.53
  -9  -1   1  545.86   10.52
   9  -1  -1  538.22   12.51
   9  -1  -1  546.21   12.43
  -9  -1   1  509.85   12.47
  -9  -1   1  548.53   12.62
  -9  -1   1  546.98   10.49
  -9  -1   1  538.65   12.54
   9  -1  -1  565.95   13.29
  -9  -1   1  538.30   12.85
   9  -1  -1  541.97   13.01
  -9  -1   1  535.59   10.28
   9  -1  -1  540.38   11.23
   9  -1  -1  556.99   12.46
   9  -1  -1  540.19   13.06
   9   1  -1  529.26   13.56
   9   1  -1  550.61   12.72
  -9   1   1  540.66   13.53
   9   1  -1  551.42   12.71
  -9   1   1  536.03   13.11
  -9   1   1  538.78   11.87
  -9   1   1  538.48   11.75
  -9   1   1  530.67   11.89
   9   1  -1  499.95   13.59
   9   1  -1  686.49   66.23
   9   1  -1  537.86   10.71
   9   1  -1  537.25   12.31
   9   1  -1  533.00   10.64
  -9   1   1  531.22   11.65
  -9   1   1  549.81   11.24
  -9   1   1  438.22   64.68
   9   1  -1  553.53   12.91
  -9   1   1  563.65   13.64
  -9   1   1  538.64   13.11
   9   1  -1  510.47   13.90
  -9   1   1  551.00   12.11
   9   1  -1  547.81   10.11
   7  -1  -1  563.98   12.76
  -7  -1   1  550.53   12.19
   7  -1  -1  543.45   11.46
   7  -1  -1  574.15   12.92
  -7  -1   1  543.31   10.48
  -7  -1   1  571.90   12.18
   7  -1  -1  456.60   58.50
  -7  -1   1  553.88   12.29
  -7  -1   1  552.80   10.45
   7  -1  -1  563.84   11.76
   7  -1  -1  559.73   12.55
   7  -1  -1  559.51   12.13
   7  -1  -1  562.28   12.57
   7  -1  -1  557.23   10.87
  -7  -1   1  544.59   10.22
   7  -1  -1  553.96   11.55
   7  -1  -1  565.93   12.24
  -7  -1   1  534.88   12.08
   7  -1  -1  529.36   10.97
  -7  -1   1  555.76   12.11
   7  -1  -1  537.51   11.84
  -7   1   1  578.14   11.59
  -7   1   1  553.74   11.55
   7   1  -1  551.86   11.73
  -7   1   1  556.02   11.71
   7   1  -1  552.23   11.91
   7   1  -1  555.76   12.09
   7   1  -1  564.13   12.00
  -7   1   1  580.68   59.63
  -7   1   1  563.81   12.70
   7   1  -1  565.51   10.03
  -7   1   1  543.24   11.72
  -7   1   1  557.47   12.93
   7   1  -1  573.61   12.09
   7   1  -1  556.18   13.28
   7   1  -1  555.69   10.49
  -7   1   1  552.48   12.60
   7   1  -1  554.69   12.55
  -7   1   1  552.86   11.33
   7   1  -1  534.04   50.49
   7   1  -1  560.65   10.55
   7   1  -1  570.16   12.23
   7   1  -1  549.91   11.73
  -7   1   1  558.98   11.74
  -7   1   1  557.42   12.97
  -5  -1   1  490.81   10.25
   5  -1  -1  480.65   10.69
  -5  -1   1  490.68    9.89
   5  -1  -1  473.35    9.79
  -5  -1   1  476.71    8.87
   5  -1  -1  483.22   10.35
   5  -1  -1  480.80    9.84
   5  -1  -1  481.22   10.44
   5  -1  -1  471.78    9.93
   5  -1  -1  481.37    9.02
   5  -1  -1  484.14   10.12
   5  -1  -1  483.79   10.51
  -5  -1   1  452.47   37.23
  -5  -1   1  490.41   10.08
   5  -1  -1  485.13   10.51
  -5  -1   1  467.87    9.08
   5  -1  -1  509.33   46.99
  -5  -1   1  473.63   10.04
  -5  -1   1  484.91    9.89
  -5  -1   1  461.33   10.11
   5  -1  -1  487.30   10.68
  -5  -1   1  480.72    9.07
  -5  -1   1  494.78   10.56
  -5   1   1  489.80   10.59
   5   1  -1  484.93    9.97
   5   1  -1  482.79    9.88
  -5   1   1  484.34   10.16
   5   1  -1  475.97   10.59
   5   1  -1  525.51   39.91
  -5   1   1  494.27   10.84
   5   1  -1  468.75    9.95
   5   1  -1  495.08   10.37
  -5   1   1  533.19   49.13
   5   1  -1  485.00    9.00
  -5   1   1  490.18    9.87
   5   1  -1  494.72    9.04
   5   1  -1  478.70    9.98
  -5   1   1  487.32   10.59
  -5   1   1  490.86    9.81
   5   1  -1  480.85    9.99
  -5   1   1  482.17   10.23
  -5   1   1  481.97    9.75
   5   1  -1  489.92    8.66
   5   1  -1  475.63    9.83
   5   1  -1  503.23   11.37
  -5   1   1  477.10   10.81
  -5   1   1  481.78    9.93
   3  -1  -1  948.67   17.37
  -3  -1   1  924.10   17.02
  -3  -1   1  952.89   16.98
  -3  -1   1  954.28   16.91
  -3  -1   1  917.97   16.99
  -3  -1   1  960.42   16.92
   3  -1  -1  986.95   17.90
  -3  -1   1 1024.35   42.20
  -3  -1   1  954.45   17.01
   3  -1  -1  987.02   17.35
  -3  -1   1  975.90   18.00
   3  -1  -1  995.79   17.99
   3  -1  -1  917.80   17.35
   3  -1  -1  962.99   51.30
   3  -1  -1  959.23   16.29
  -3  -1   1  974.76   17.58
   3  -1  -1  976.74   17.74
   3  -1  -1  969.98   17.61
  -3  -1   1  977.77   17.58
   3  -1  -1  994.09   17.68
  -3   1   1  941.27   17.08
   3   1  -1  971.80   16.69
   3   1  -1  956.09   16.88
   3   1  -1  965.75   16.82
   3   1  -1  986.53   17.86
   3   1  -1  956.70   18.30
  -3   1   1  957.75   17.78
  -3   1   1  949.38   17.64
  -3   1   1  966.46   17.59
  -3   1   1  968.27   17.80
  -3   1   1  975.71   17.25
  -3   1   1  935.42   17.51
   3   1  -1  949.10   17.34
   3   1  -1  958.89   17.79
   3   1  -1  997.14   16.90
   3   1  -1  951.92   16.90
   3   1  -1  931.37   17.31
  -3   1   1  933.73   17.67
  -3   1   1  986.63   17.32
   3   1  -1 1044.76   42.89
  -3   1   1  940.76   51.09
  -3   1   1  946.02   16.32
  -3   1   1  980.04   17.66
  -1  -1   1 4235.29   86.54
  -1   1   1 4221.12  106.08
   1   1  -1 4221.79   87.31
  -1   1   1 4243.60   99.88
  -1  -1  -1    2.15    0.87
  -1  -1  -1    0.44    0.39
  -1  -1  -1    0.66    0.41
   1  -1   1    0.60    0.56
   1  -1   1    0.52    0.82
  -1  -1  -1    1.06    0.76
  -1  -1  -1    0.81    0.85
  -1  -1  -1    0.38    0.39
   1  -1   1    1.32    0.59
   1  -1   1    0.97    0.57
  -1  -1  -1   -1.46    3.60
   1  -1   1    3.03    4.76
  -1  -1  -1    0.27    0.82
   1  -1   1    1.32    0.57
  -1  -1  -1    0.78    0.67
   1  -1   1    0.72    0.62
   1  -1   1    1.16    0.47
  -1  -1  -1    0.61    0.40
   1  -1   1    1.31    1.06
   1  -1   1    0.21    0.59
  -1   1  -1    1.25    0.44
  -1   1  -1    0.05    0.94
  -1   1  -1    0.66    0.88
   1   1   1    0.45    0.76
   1   1   1    0.51    0.36
   1   1   1    1.08    0.89
   1   1   1    0.21    0.38
   1   1   1    0.37    0.65
   1   1   1   -0.18    0.87
  -1   1  -1    0.97    0.55
  -1   1  -1    0.57    0.59
  -1   1  -1    0.95    0.60
  -1   1  -1    0.38    0.59
   1   1   1    3.06    3.77
  -1   1  -1   -1.13    5.20
  -1   1  -1    1.41    0.85
   1   1   1    1.77    0.80
  -1   1  -1    0.78    0.87
  -1   1  -1    1.46    0.55
   1   1   1    0.19    0.60
   1   1   1    0.72    0.37
  -1   1  -1    1.09    0.60
   1   1   1    1.16    0.65
   1   1   1    0.11    0.36
   3  -1   1 1432.09   26.15
   3  -1   1 1485.81   26.40
  -3  -1  -1 1460.91   25.55
  -3  -1  -1 1445.31   25.44
  -3  -1  -1 1434.46   25.44
   3  -1   1 1518.57   68.47
  -3  -1  -1 1423.30   25.77
  -3  -1  -1 1458.32   24.78
  -3  -1  -1 1495.53   26.46
  -3  -1  -1 1482.42   24.81
  -3  -1  -1 1622.64   60.86
   3  -1   1 1482.14   26.31
   3  -1   1 1404.84   26.15
  -3  -1  -1 1470.96   26.45
   3  -1   1 1502.86   26.37
   3  -1   1 1443.68   25.92
  -3  -1  -1 1468.30   26.23
   3  -1   1 1452.63   26.05
   3  -1   1 1465.24   26.09
  -3  -1  -1 1477.40   25.48
  -3  -1  -1 1489.48   25.48
   3   1   1 1420.04   25.12
  -3   1  -1 1475.46   25.92
   3   1   1 1491.66   26.07
  -3   1  -1 1468.95   26.08
   3   1   1 1414.28   25.12
  -3   1  -1 1411.18   25.91
   3   1   1 1454.42   25.14
  -3   1  -1 1437.58   24.32
   3   1   1 1498.25   25.25
  -3   1  -1 1499.18   25.95
  -3   1  -1 1427.20   66.17
   3   1   1 1475.93   26.06
  -3   1  -1 1487.66   26.04
  -3   1  -1 1402.29   25.86
   3   1   1 1436.80   24.45
   3   1   1 1442.69   25.43
   3   1   1 1432.10   55.97
   3   1   1 1492.81   25.21
  -3   1  -1 1433.30   25.86
   3   1   1 1472.79   24.45
   3   1   1 1430.91   26.00
  -5  -1  -1 2409.39   43.18
   5  -1   1 2520.95  115.29
  -5  -1  -1 2562.82  102.01
   5  -1   1 2425.40   41.31
   5  -1   1 2475.07   43.13
  -5  -1  -1 2450.75   43.25
   5  -1   1 2447.90   43.37
   5  -1   1 2506.85   43.36
  -5  -1  -1 2354.87   42.82
   5  -1   1 2470.68   43.44
  -5  -1  -1 2422.28   42.70
   5  -1   1 2501.56   43.05
  -5  -1  -1 2516.20   41.89
  -5  -1  -1 2366.86   42.84
  -5  -1  -1 2476.28   43.30
   5  -1   1 2491.25   43.32
  -5  -1  -1 2411.43   42.66
  -5   1  -1 2406.59   41.29
  -5   1  -1 2479.85   43.38
   5   1   1 2421.62   42.98
  -5   1  -1 2445.79   42.74
  -5   1  -1 2475.73   43.24
   5   1   1 2407.61   42.42
  -5   1  -1 2461.41   43.27
   5   1   1 2428.62   42.48
   5   1   1 2482.14   42.48
  -5   1  -1 2456.63   43.17
   5   1   1 2347.29   93.84
  -5   1  -1 2485.12   42.67
   7  -1   1 1773.94   32.37
   7  -1   1 1734.55   31.29
  -7  -1  -1 1741.78   29.30
   7  -1   1 1734.28   31.78
   7  -1   1 1722.19   30.15
  -7  -1  -1 1739.34   29.32
   7  -1   1 1713.51   30.84
   7  -1   1 1745.00   32.60
  -7  -1  -1 1661.31   31.92
  -7  -1  -1 1686.06   31.56
  -7  -1  -1 1673.38   31.77
   7  -1   1 1731.23   32.48
   7  -1   1 1742.23   31.67
   7  -1   1 1722.62   31.96
  -7  -1  -1 1673.52   31.73
   7  -1   1 1768.29   32.43
  -7  -1  -1 1757.66   30.26
   7  -1   1 1981.75  107.01
  -7  -1  -1 1738.07   32.11
   7  -1   1 1732.63   30.83
  -7   1  -1 1722.82   31.08
   7   1   1 1707.87   29.59
  -7   1  -1 1773.86   32.78
  -7   1  -1 1760.21   32.59
   7   1   1 1736.59   29.98
   7   1   1 1709.61   29.58
   7   1   1 1865.78   95.90
   7   1   1 1754.67   31.71
  -7   1  -1 1789.47   32.88
  -7   1  -1 1750.63   30.85
  -7   1  -1 1695.69   31.59
   7   1   1 1734.15   31.65
   7   1   1 1745.22   32.15
  -7   1  -1 1719.37   31.33
  -7   1  -1 1741.99   30.43
   7   1   1 1710.21   31.76
  -7   1  -1 1794.62  104.65
   7   1   1 1748.78   31.74
  -7   1  -1 1763.23   32.63
  -7   1  -1 1712.13   31.02
   7   1   1 1765.14   31.84
   7   1   1 1726.37   31.82
  -7   1  -1 1695.81   31.40
   7   1   1 1741.11   31.58
   9  -1   1    3.62    1.48
   9  -1   1    3.44    1.65
  -9  -1  -1  -14.82   17.77
   9  -1   1    1.84    1.43
  -9  -1  -1    2.42    1.42
   9  -1   1    1.96    1.55
   9  -1   1    0.07    1.37
   9  -1   1    2.08    0.93
  -9  -1  -1    1.15    0.57
   9  -1   1    2.37    1.34
  -9  -1  -1    1.67    0.61
  -9  -1  -1    3.49    1.38
  -9  -1  -1    0.58    1.27
  -9  -1  -1    2.37    1.31
  -9  -1  -1    1.82    1.35
  -9  -1  -1    2.19    1.38
   9  -1   1    0.38    1.16
  -9  -1  -1    0.42    1.27
   9  -1   1    2.13    1.54
   9  -1   1  -12.16   20.36
  -9  -1  -1    0.38    1.43
   9  -1   1    1.45    1.20
  -9  -1  -1    1.40    0.81
   9  -1   1    1.89    1.22
   9   1   1    2.34    0.79
   9   1   1   -0.33    1.20
  -9   1  -1    2.33    1.18
  -9   1  -1    3.78    1.71
  -9   1  -1    1.50    0.90
  -9   1  -1    1.95    1.58
  -9   1  -1    3.10    1.17
   9   1   1  -29.52   18.22
   9   1   1    1.95    0.77
  -9   1  -1    2.93    1.67
  -9   1  -1    1.98    1.13
   9   1   1    1.66    1.22
   9   1   1    1.42    1.17
  -9   1  -1    1.26    1.45
  -9   1  -1   51.13   25.72
  -9   1  -1    1.72    1.30
  -9   1  -1    2.37    1.19
   9   1   1    2.10    0.75
   9   1   1    2.25    1.33
   9   1   1   -0.59    1.19
   9   1   1    0.06    1.22
   9   1   1    1.79    1.36
   9   1   1    1.89    1.24
 -11  -1  -1   24.30    3.03
  11  -1   1   23.89    2.72
 -11  -1  -1   23.21    1.43
 -11  -1  -1   15.45    2.60
  11  -1   1   21.51    2.43
 -11  -1  -1   26.78    3.19
 -11  -1  -1   21.83    2.85
  11  -1   1   -4.78   30.78
  11  -1   1   20.67    3.06
  11  -1   1   23.59    3.00
  11  -1   1   16.90    2.37
  11  -1   1   19.14    2.99
  11  -1   1   26.05    2.57
  11  -1   1   21.71    2.13
 -11  -1  -1   22.94    1.85
 -11  -1  -1   24.40    2.95
 -11  -1  -1   25.83    3.14
  11  -1   1   23.68    3.14
 -11  -1  -1   23.32    3.00
  11  -1   1   21.90    3.21
  11  -1   1   19.94    2.44
 -11  -1  -1   22.00    1.45
 -11  -1  -1   71.78   34.51
  11  -1   1   18.59    2.87
 -11   1  -1  -22.19   27.60
  11   1   1   20.55    2.48
 -11   1  -1   24.66    3.23
 -11   1  -1   25.74    2.74
  11   1   1   18.89    1.69
  11   1   1   22.72    1.80
  11   1   1   19.24    2.69
  11   1   1   19.37    2.61
 -11   1  -1   21.60    2.60
  11   1   1   20.98    2.62
  11   1   1   22.12    2.88
 -11   1  -1   19.41    2.09
  11   1   1    9.95   25.16
 -11   1  -1   22.90    2.11
 -11   1  -1   20.50    2.16
  11   1   1   23.22    2.93
  11   1   1   23.58    2.78
 -11   1  -1   26.36    3.50
 -11   1  -1   25.31    3.47
 -11   1  -1   24.20    2.83
 -11   1  -1   24.26    3.25
  11   1   1   21.78    1.73
  13  -1   1  112.49    6.29
 -13  -1  -1  107.30    5.77
 -13  -1  -1  112.44    5.79
  13  -1   1  113.84    6.34
  13  -1   1  104.36    5.02
  13  -1   1  111.11    5.16
 -13  -1  -1  102.52    4.02
  13  -1   1  111.56    5.70
 -13  -1  -1  111.56    3.38
 -13  -1  -1  111.71    5.96
 -13  -1  -1  100.73    5.73
 -13  -1  -1  110.71    6.11
  13  -1   1  119.21    5.26
 -13  -1  -1  113.20    6.16
  13  -1   1  114.24    5.28
 -13  -1  -1  102.30    3.32
  13  -1   1  115.97    6.15
  13  -1   1   82.81   43.42
 -13  -1  -1  117.02   44.84
  13  -1   1  111.68    4.72
  13  -1   1  108.38    6.09
  13  -1   1  104.88    5.22
  13  -1   1  110.96    5.05
 -13  -1  -1  104.07    5.65
  13   1   1  108.50    5.76
  13   1   1  107.34    5.12
 -13   1  -1   71.02   43.91
 -13   1  -1  105.78    4.40
  13   1   1  111.85   45.43
  13   1   1  101.62    3.95
  13   1   1  102.48    5.52
  13   1   1  109.48    5.42
 -13   1  -1  101.44    6.14
  13   1   1  108.61    5.21
 -13   1  -1  109.95    4.17
 -13   1  -1  108.88    5.20
 -13   1  -1  110.08    5.32
  13   1   1  113.56    5.79
 -13   1  -1  111.84    6.36
 -13   1  -1  105.19    6.30
  13   1   1  107.03    5.40
 -13   1  -1  106.47    4.46
  13   1   1  114.50    5.77
  13   1   1  108.41    4.00
  13   1   1  112.69    4.03
 -13   1  -1   99.96    6.28
 -13   1  -1  108.52    5.24
 -15  -1  -1  155.99    7.49
  15  -1   1  149.63    6.67
 -15  -1  -1  155.15    5.26
  15  -1   1  141.51    6.39
  15  -1   1  159.08    7.48
 -15  -1  -1  155.96    7.83
 -15  -1  -1  155.11    7.67
  15  -1   1  155.59    7.77
  15  -1   1  152.42    6.48
  15  -1   1  148.38    6.47
 -15  -1  -1  160.75    7.68
  15  -1   1  147.36    5.83
  15  -1   1  155.45    6.72
  15  -1   1  151.74    7.76
  15  -1   1  161.15    6.55
  15  -1   1  162.76    8.20
 -15  -1  -1  161.90    7.66
 -15  -1  -1  153.57    7.71
 -15  -1  -1  158.21    4.50
  15  -1   1  151.24   61.34
 -15  -1  -1  148.77   55.33
 -15  -1  -1  155.24    4.43
  15  -1   1  162.28    8.03
 -15  -1  -1  149.12    7.45
 -15   1  -1   40.94   50.43
  15   1   1  163.10    7.19
  15   1   1  147.40    5.28
  15   1   1  147.69    7.14
  15   1   1  160.29    7.64
  15   1   1  149.89    7.52
 -15   1  -1  154.42    6.91
 -15   1  -1  154.98    8.18
  15   1   1  127.08    7.29
  15   1   1  153.30    7.05
 -15   1  -1  152.72    5.33
  15   1   1  158.73    6.88
 -15   1  -1  147.43    6.78
  15   1   1  163.59    7.85
 -15   1  -1  154.62    5.59
 -15   1  -1  158.90    8.04
  15   1   1  159.97    8.29
 -15   1  -1  162.13    8.09
  15   1   1  151.97    5.24
 -15   1  -1  156.26    8.27
  15   1   1  147.38    7.14
 -15   1  -1  153.94    6.88
  15   1   1  179.61   58.39
 -15   1  -1  152.02    5.50
  17  -1   1   52.55    5.76
  17  -1   1   58.86    4.67
  17  -1   1   67.47    6.00
  17  -1   1   53.96    4.46
 -17  -1  -1   63.40   10.07
 -17  -1  -1   63.98    5.57
 -17  -1  -1   67.67    3.61
  17  -1   1   69.96   68.90
 -17  -1  -1   56.78    5.19
  17  -1   1   58.76    3.98
  17  -1   1   60.63    4.66
 -17  -1  -1   56.74    5.30
  17  -1   1   45.59    8.82
 -17  -1  -1   61.22    2.85
 -17  -1  -1   59.23    2.87
 -17  -1  -1   61.65    9.79
  17  -1   1   63.40    4.62
 -17  -1  -1   48.33   65.34
 -17   1  -1   66.37    6.80
  17   1   1   56.22    4.45
 -17   1  -1   68.65    7.04
 -17   1  -1   54.49    3.40
  17   1   1   48.61    5.71
  17   1   1   65.40    5.22
  17   1   1   60.46    3.72
 -17   1  -1   60.48    3.62
  17   1   1   88.84   66.29
  17   1   1   64.52    5.24
 -17   1  -1   82.40   66.14
  17   1   1   62.23    4.87
  17   1   1   65.70    4.86
 -17   1  -1   58.73    6.45
 -17   1  -1   58.08    6.25
 -17   1  -1   65.30    6.68
 -17   1  -1   54.63    3.58
  19  -1   1    1.54    2.06
  19  -1   1  -68.50   88.60
 -19  -1  -1    3.86    2.23
  19  -1   1    1.29    2.20
  19  -1   1   -1.41    1.47
 -19  -1  -1    1.16    1.06
 -19  -1  -1   45.93   93.49
 -19  -1  -1    1.09    1.15
 -19  -1  -1    1.59    2.51
  19  -1   1    0.46    1.95
 -19  -1  -1    1.20    2.34
  19  -1   1   -0.80    2.11
 -19  -1  -1    1.11    2.39
  19  -1   1    7.38    2.73
  19  -1   1    2.09    2.12
  19  -1   1    1.88    2.41
 -19  -1  -1    3.24    1.12
  19  -1   1    0.64    1.54
  19  -1   1    2.12    2.42
  19  -1   1   -1.39    1.32
 -19  -1  -1   -0.86    1.94
  19   1   1   -1.42    1.24
 -19   1  -1   -2.04    2.17
 -19   1  -1   -1.25    2.16
 -19   1  -1    0.66    1.30
  19   1   1    1.50    2.14
 -19   1  -1    4.52    2.53
  19   1   1    3.38    2.48
  19   1   1    3.51    1.37
 -19   1  -1    2.79    1.42
  19   1   1    0.76    2.11
 -19   1  -1    0.87    1.26
 -19   1  -1   87.52   89.05
 -19   1  -1   -0.23    1.98
 -19   1  -1    0.00    1.98
  19   1   1    3.34    2.29
  19   1   1    0.64    1.32
  21  -1   1   52.48    4.45
 -21  -1  -1   51.90    3.71
  21  -1   1   54.11    5.09
  21  -1   1   46.97    5.26
 -21  -1  -1   53.53    6.52
  21  -1   1   40.17    4.56
  21  -1   1   44.10    4.93
 -21  -1  -1   45.55    5.88
  21  -1   1  -81.04  179.12
 -21  -1  -1   41.75    6.00
 -21  -1  -1   46.90    6.56
  21  -1   1   46.76    6.21
 -21  -1  -1   49.20    6.66
  21  -1   1   38.45    5.80
 -21  -1  -1   17.15  107.34
  21  -1   1   44.13    5.06
 -21   1  -1   61.81    4.02
  21   1   1   49.51    6.17
  21   1   1   56.94    3.97
  21   1   1   50.55    6.22
  21   1   1   53.27    4.18
 -21   1  -1   50.34    4.55
 -21   1  -1   59.71    7.36
  21   1   1   50.57    6.43
 -21   1  -1  -34.51  205.29
  21   1   1   53.24    5.65
 -21   1  -1   55.13    6.16
 -21   1  -1   50.73    7.01
  21   1   1   56.64    5.60
  21   1   1   24.92   99.76
 -21   1  -1   57.96    3.85
  21   1   1   49.40    3.78
 -23  -1  -1   55.77    7.35
  23  -1   1   51.13    5.35
  23  -1   1   34.64    5.59
  23  -1   1   46.87    6.65
  23  -1   1   45.26    5.67
  23  -1   1   45.54    5.52
  23  -1   1 -108.67  153.71
 -23  -1  -1   55.45    7.37
 -23  -1  -1   57.83    7.33
 -23  -1  -1   62.66    5.24
 -23  -1  -1 -127.37  156.60
  23  -1   1   50.03    6.95
  23   1   1   51.84    7.71
 -23   1  -1   48.39    6.23
  23   1   1   54.52    4.42
  23   1   1   51.44    7.47
  23   1   1   43.71    6.42
 -23   1  -1   54.55    7.74
 -23   1  -1  -49.12  163.08
  23   1   1   41.81    5.54
 -23   1  -1   55.12    3.82
  23   1   1  -42.99  163.86
 -23   1  -1   58.07    8.06
  23   1   1   51.42    5.95
 -23   1  -1   48.88    3.83
  22  -2  -1   43.68    5.42
  22  -2  -1   45.12    6.29
  22  -2  -1   59.17  142.52
  22  -2  -1   37.92    3.68
 -22  -2   1   45.88    6.20
 -22  -2   1   42.89    3.18
 -22  -2   1   36.20    3.62
  22  -2  -1   39.18    5.24
  22  -2  -1   50.05    5.61
 -22  -2   1   28.07  118.93
 -22  -2   1   45.12    6.41
 -22  -2   1   33.87    5.49
  22  -2  -1   39.92    5.95
  22  -2  -1   48.14    4.49
 -22  -2   1   40.17    3.15
 -22  -2   1   38.11    5.76
  22   2  -1   39.94    7.35
  22   2  -1  -77.51  109.34
  22   2  -1   38.93    3.43
 -22   2   1   43.58    4.27
  22   2  -1   35.78    3.49
  22   2  -1   43.44    2.94
 -22   2   1   31.36    9.69
 -22   2   1   35.31    3.83
  22   2  -1   33.52    4.96
 -22   2   1   39.35   10.27
 -22   2   1   41.88    5.43
  22   2  -1   48.95    8.10
  22   2  -1   43.55    5.61
 -22   2   1  185.89  135.56
  22   2  -1   38.80    6.23
  20  -2  -1   -0.42    2.56
 -20  -2   1   -2.99    1.77
  20  -2  -1    1.57    2.50
  20  -2  -1    0.26    2.14
 -20  -2   1    0.43    2.53
  20  -2  -1  112.57   92.26
  20  -2  -1    2.87    1.75
 -20  -2   1   -2.94    1.86
 -20  -2   1  -50.68   82.18
 -20  -2   1    1.59    2.65
  20  -2  -1   -0.81    2.50
  20  -2  -1   -0.88    2.34
 -20  -2   1   -0.83    2.56
 -20  -2   1    0.49    1.17
  20  -2  -1   -1.14    1.24
 -20  -2   1   -0.11    1.06
  20  -2  -1    1.34    2.25
  20  -2  -1   -1.72    2.11
 -20  -2   1   -0.38    1.07
  20   2  -1    1.09    2.14
  20   2  -1    0.25    1.18
 -20   2   1    1.18    2.91
  20   2  -1  -93.09   77.81
  20   2  -1    0.88    2.78
  20   2  -1   -0.16    1.83
  20   2  -1   -2.31    1.29
 -20   2   1    0.37    1.48
 -20   2   1    1.95    2.29
  20   2  -1   -1.07    1.97
 -20   2   1   -0.41    2.50
 -20   2   1    4.14    1.85
  20   2  -1   -0.17    1.33
  20   2  -1   -1.33    1.96
 -20   2   1   85.12  103.32
 -20   2   1    2.75    2.73
 -20   2   1    0.77    2.49
 -20   2   1    1.66    1.73
 -18  -2   1    3.20    1.54
 -18  -2   1    3.67    1.49
  18  -2  -1   -5.58   65.94
  18  -2  -1    1.73    2.15
  18  -2  -1    2.95    1.59
  18  -2  -1    5.35    2.77
  18  -2  -1    3.03    1.37
  18  -2  -1    8.55    3.07
 -18  -2   1    5.14    1.36
  18  -2  -1    2.53    2.14
  18  -2  -1    1.00    2.18
 -18  -2   1    9.97    2.59
  18  -2  -1    2.73    2.17
 -18  -2   1    6.99    2.44
 -18  -2   1    2.33    2.73
  18  -2  -1    3.31    2.13
  18  -2  -1   -0.14    1.95
  18  -2  -1    3.00    2.50
 -18  -2   1    4.73    2.74
 -18  -2   1    4.27    2.70
  18   2  -1    0.48    2.61
 -18   2   1    2.68    2.59
 -18   2   1    1.41    1.60
  18   2  -1    3.45    2.02
  18   2  -1    5.50    2.27
 -18   2   1    4.99    2.03
  18   2  -1    1.64    1.25
 -18   2   1    2.47    2.24
 -18   2   1    2.16    1.80
 -18   2   1  -17.44   65.83
  18   2  -1    4.66    1.29
  18   2  -1    1.47    1.98
 -18   2   1    9.13    3.20
  18   2  -1   -2.98   60.57
  18   2  -1    3.99    2.29
  16  -2  -1  118.46    7.26
  16  -2  -1  100.85   10.56
  16  -2  -1  112.82    6.02
  16  -2  -1  124.18    7.59
  16  -2  -1  121.77    4.95
 -16  -2   1  120.49    4.47
 -16  -2   1  113.89    6.83
  16  -2  -1  133.79    7.65
  16  -2  -1  144.86   66.37
  16  -2  -1  116.38    6.36
 -16  -2   1  126.72    7.56
 -16  -2   1  108.91    6.30
  16  -2  -1  122.40    6.26
 -16  -2   1  125.65    6.65
 -16  -2   1  114.44    4.29
 -16  -2   1  111.63    4.33
 -16  -2   1  121.28    7.07
  16  -2  -1  122.90    7.49
  16   2  -1  128.66    6.35
 -16   2   1  110.91    4.90
 -16   2   1  121.36    7.36
 -16   2   1  114.64    7.17
 -16   2   1  122.30    9.68
  16   2  -1  121.10    6.15
  16   2  -1  115.42    6.57
 -16   2   1  117.02    9.52
 -16   2   1  120.37    5.67
 -16   2   1  116.49    6.32
  16   2  -1  106.82    7.53
 -16   2   1   21.39   59.17
  16   2  -1  116.52    6.30
  16   2  -1  120.49    4.03
 -16   2   1  117.89    5.58
  16   2  -1  116.45    6.31
  16   2  -1  123.88    8.12
  16   2  -1  113.55    5.43
  16   2  -1   89.29   50.84
  14  -2  -1   49.78    5.19
 -14  -2   1   47.93    2.68
 -14  -2   1   48.32    2.71
 -14  -2   1   53.51    5.30
  14  -2  -1   49.28    5.14
 -14  -2   1   50.32    4.39
  14  -2  -1   42.79    3.69
  14  -2  -1   -9.76   43.80
  14  -2  -1   49.40    2.94
  14  -2  -1   51.26    2.80
 -14  -2   1   46.01    2.73
 -14  -2   1   45.73    4.26
  14  -2  -1   37.81    3.87
  14  -2  -1   42.46    4.70
  14  -2  -1   52.00    4.28
 -14  -2   1   43.51    7.35
 -14  -2   1   23.36   34.49
  14  -2  -1   54.90    4.62
  14  -2  -1   57.60    4.57
  14  -2  -1   49.66    5.11
 -14   2   1    5.95   44.75
 -14   2   1   58.19    4.51
 -14   2   1   46.10    3.70
  14   2  -1   49.43    3.93
  14   2  -1   47.94    4.95
 -14   2   1   54.73    4.14
  14   2  -1   48.09    3.90
  14   2  -1   49.57    5.38
 -14   2   1   53.84    4.80
 -14   2   1   48.33    3.68
  14   2  -1   50.64   36.46
  14   2  -1   49.00    2.35
 -14   2   1   49.82    4.33
  14   2  -1   51.72    3.95
  14   2  -1   45.85    3.80
  14   2  -1   52.86    2.78
 -14   2   1   46.95    3.21
 -14   2   1   47.84    5.55
  14   2  -1   44.92    2.68
 -14   2   1   65.23    5.10
 -14   2   1   52.32    5.44
  14   2  -1   50.84    4.50
 -12  -2   1   26.64    3.46
  12  -2  -1   22.91    3.19
 -12  -2   1   33.63   29.53
 -12  -2   1   27.14    2.01
 -12  -2   1   29.39    3.44
  12  -2  -1   25.82    3.31
 -12  -2   1   23.82    3.44
 -12  -2   1   26.38    2.02
  12  -2  -1   25.09    3.15
  12  -2  -1   29.12    3.67
  12  -2  -1   28.53    2.97
  12  -2  -1   26.11    3.47
 -12  -2   1   29.75    3.32
  12  -2  -1   27.31    2.01
  12  -2  -1   23.28    3.38
 -12  -2   1   29.21    2.11
 -12  -2   1   24.26    3.06
  12  -2  -1   31.89    3.55
 -12  -2   1   32.96    3.81
 -12  -2   1   30.46    3.29
  12  -2  -1   26.99    2.96
  12  -2  -1   27.41    1.91
  12  -2  -1   -6.80   29.40
  12  -2  -1   25.18    3.55
 -12   2   1   23.18    2.76
 -12   2   1   29.99    3.14
 -12   2   1   30.28    2.85
  12   2  -1   23.63    1.81
  12   2  -1   22.16    3.71
  12   2  -1   22.86    2.84
 -12   2   1   33.81    2.92
  12   2  -1   22.93    2.81
  12   2  -1   20.33    2.55
  12   2  -1   27.35    1.62
 -12   2   1   29.55    3.01
 -12   2   1   28.04   30.81
  12   2  -1   27.59    2.86
  12   2  -1   29.79    3.31
  12   2  -1   27.67    3.09
  12   2  -1   59.29   31.63
 -12   2   1   29.71    3.86
 -12   2   1   23.11    3.21
  12   2  -1   27.73    3.04
  12   2  -1   25.15    1.89
 -12   2   1   28.83    3.52
 -12   2   1   32.76    3.27
  12   2  -1   28.27    3.56
 -12   2   1   28.92    3.84
  10  -2  -1   41.80    3.73
 -10  -2   1   51.90    3.51
 -10  -2   1   47.11   27.79
  10  -2  -1   42.93    3.56
 -10  -2   1   43.93    3.10
 -10  -2   1   46.52    2.41
  10  -2  -1   44.91    3.14
  10  -2  -1   40.31    3.57
  10  -2  -1   44.11    2.03
 -10  -2   1   40.48    3.73
  10  -2  -1   43.07    3.07
  10  -2  -1   48.31    3.90
  10  -2  -1   44.73    3.42
 -10  -2   1   42.39    3.25
  10  -2  -1   43.89    3.80
 -10  -2   1   43.83    2.34
 -10  -2   1   42.29    3.54
  10  -2  -1   43.96    1.94
  10  -2  -1   44.48    3.92
 -10  -2   1   45.93    2.40
  10  -2  -1   46.41    3.78
 -10  -2   1   46.44    3.17
 -10  -2   1   38.99    3.47
  10  -2  -1   68.00   33.86
 -10   2   1   43.91    3.19
  10   2  -1   26.62   24.08
  10   2  -1   46.33    2.14
  10   2  -1   42.40    3.61
  10   2  -1   46.37    3.02
  10   2  -1   43.76    1.81
 -10   2   1   47.01    3.72
 -10   2   1   61.96   32.31
  10   2  -1   44.69    3.05
  10   2  -1   42.52    2.01
 -10   2   1   43.35    3.89
 -10   2   1   42.58    2.94
 -10   2   1   50.78    3.21
  10   2  -1   43.04    4.51
  10   2  -1   46.88    3.20
  10   2  -1   46.17    3.23
 -10   2   1   47.97    3.34
  10   2  -1   43.45    2.96
  10   2  -1   45.67    3.33
 -10   2   1   45.30    3.00
  10   2  -1   43.40    3.09
 -10   2   1   49.59    4.08
 -10   2   1   42.75    3.63
 -10   2   1   44.98    2.97
  -8  -2   1 1365.64   25.85
   8  -2  -1 1378.32   26.87
   8  -2  -1 1406.61   27.66
   8  -2  -1 1356.92   26.44
   8  -2  -1 1279.16   28.33
  -8  -2   1 1291.09   29.29
  -8  -2   1 1339.95   24.79
  -8  -2   1 1370.22   25.80
  -8  -2   1 1373.93   26.11
  -8  -2   1 1379.54   24.90
   8  -2  -1 1386.45   27.15
   8  -2  -1 1407.72   27.50
  -8  -2   1 1495.38   85.96
  -8  -2   1 1433.10   27.36
  -8  -2   1 1405.35   24.92
   8  -2  -1 1331.36   26.30
  -8  -2   1 1356.15   26.07
   8  -2  -1 1426.58   23.66
   8  -2  -1 1384.77   27.12
   8  -2  -1 1364.76   27.33
   8  -2  -1 1419.49   27.63
   8  -2  -1 1372.41   23.64
  -8  -2   1 1365.59   27.18
   8  -2  -1 1580.80  104.40
   8   2  -1 1394.17   27.91
  -8   2   1 1376.22   27.08
  -8   2   1 1352.72   26.08
   8   2  -1 1413.10   24.42
   8   2  -1 1405.98   26.81
   8   2  -1 1363.95   25.70
  -8   2   1 1419.24   27.77
   8   2  -1 1359.59   25.65
  -8   2   1 1569.16  105.37
   8   2  -1 1360.18   27.83
   8   2  -1 1391.07   24.18
  -8   2   1 1422.15   27.82
   8   2  -1 1369.02   28.60
   8   2  -1 1391.83   25.85
  -8   2   1 1374.24   26.38
  -8   2   1 1396.19   27.01
   8   2  -1 1400.42   27.56
   8   2  -1 1377.84   25.63
  -8   2   1 1322.99   29.11
   8   2  -1 1379.86   24.42
  -8   2   1 1397.99   25.95
   8   2  -1 1380.50   82.90
  -8   2   1 1351.23   28.96
  -8   2   1 1411.39   25.87
  -6  -2   1  338.44    7.56
   6  -2  -1  349.51    5.84
   6  -2  -1  338.40    8.31
   6  -2  -1  339.70    8.71
  -6  -2   1  341.38    7.77
   6  -2  -1  340.69    8.62
  -6  -2   1  335.79    8.86
   6  -2  -1  314.35    8.75
  -6  -2   1  331.57    9.02
   6  -2  -1  330.74    9.14
  -6  -2   1  335.63    7.55
   6  -2  -1  307.15    6.25
  -6  -2   1  328.94    7.55
  -6  -2   1  302.46   36.16
   6  -2  -1  327.61    8.75
   6  -2  -1  336.27    9.27
   6  -2  -1  260.40   44.19
   6  -2  -1  336.74    8.82
  -6  -2   1  335.79    7.73
   6  -2  -1  337.46    8.26
  -6  -2   1  352.64    9.06
   6  -2  -1  346.27    8.74
  -6  -2   1  328.36    7.52
  -6   2   1  321.77    8.54
   6   2  -1  332.30    7.13
  -6   2   1  340.16    9.01
   6   2  -1  335.50    8.45
  -6   2   1  329.60    8.62
  -6   2   1  338.34    8.99
   6   2  -1  334.48    7.10
  -6   2   1  333.28    8.04
  -6   2   1  344.61    8.86
   6   2  -1  333.32    8.65
  -6   2   1  346.16    7.97
   6   2  -1  342.01    7.55
  -6   2   1  272.24   44.88
   6   2  -1  342.57   10.34
  -6   2   1  340.88    8.87
   6   2  -1  343.76    7.58
   6   2  -1  335.16    8.44
   6   2  -1  307.06   36.69
  -6   2   1  337.25    8.57
   6   2  -1  330.91    9.72
   6   2  -1  328.53    7.10
  -6   2   1  343.06    8.02
   4  -2  -1   86.15    3.43
  -4  -2   1   84.60    3.80
   4  -2  -1   85.58    3.41
  -4  -2   1   84.47    2.59
   4  -2  -1   84.32    1.81
   4  -2  -1   92.83    4.10
   4  -2  -1   63.68    4.18
   4  -2  -1   83.74   21.69
  -4  -2   1   84.56    3.23
  -4  -2   1   81.77    3.79
   4  -2  -1   86.30    3.52
   4  -2  -1   82.25    4.09
  -4  -2   1   85.55    2.48
  -4  -2   1   81.67    2.42
   4  -2  -1   62.82    4.22
   4  -2  -1   88.05    3.91
  -4  -2   1   37.46   11.62
   4  -2  -1   87.36    3.62
  -4  -2   1   88.42    2.60
  -4  -2   1   85.38    3.96
  -4  -2   1   83.59    3.16
   4  -2  -1   81.56    3.43
  -4   2   1   84.60    3.91
   4   2  -1   85.03    2.21
  -4   2   1   81.89    3.53
  -4   2   1   88.72    3.36
   4   2  -1   81.06    2.16
   4   2  -1   84.02    3.84
   4   2  -1   87.86    3.13
   4   2  -1   85.34    2.99
   4   2  -1   84.03    3.48
  -4   2   1   87.48    3.32
   4   2  -1   84.47    3.02
  -4   2   1   88.73    3.45
  -4   2   1   87.62    3.46
  -4   2   1   90.57    3.83
  -4   2   1   87.22    3.91
  -4   2   1   89.07    1.85
   4   2  -1   88.16    3.89
  -4   2   1   85.79    3.57
   4   2  -1   81.85    3.46
  -4   2   1   86.18   23.54
   4   2  -1   85.62    2.23
   4   2  -1   83.76    2.19
   4   2  -1   85.31    3.12
  -4   2   1   86.73    3.36
   4   2  -1   85.09    4.30
  -2  -2   1 2665.36   46.51
   2  -2  -1 2633.48   46.57
   2  -2  -1 2742.97   90.16
   2  -2  -1 2625.83   45.30
  -2  -2   1 2624.40   43.82
   2  -2  -1 2667.53   45.94
   2  -2  -1 2609.83   45.24
  -2  -2   1 2607.49   43.82
   2   2  -1 2600.87   46.70
   2   2  -1 2648.97   46.35
  -2   2   1 2664.59   46.23
  -2   2   1 2636.78   45.33
  -2   2   1 2696.10   46.05
   2   2  -1 2667.98   46.14
  -2   2   1 2687.32   45.37
   2   2  -1 2677.81   46.36
   2   2  -1 2637.09   46.10
   2   2  -1 2657.45   46.08
   2   2  -1 2637.74   46.29
  -2   2   1 2797.83   90.57
  -2   2   1 2668.83   45.59
  -2   2   1 2690.48   46.28
  -2   2   1 2647.69   45.55
   0  -2   1  353.58    7.85
   0  -2   1  355.36    6.84
   0  -2  -1  369.51    7.78
   0  -2  -1  360.71    8.39
   0  -2  -1  362.11    6.93
   0  -2   1  374.74    8.44
   0  -2   1  363.26    6.84
   0  -2   1  358.72    7.90
   0  -2   1  368.01    6.89
   0  -2  -1  358.91    8.35
   0  -2   1  363.34    6.86
   0  -2   1  367.94   21.89
   0  -2  -1  354.94    6.90
   0   2  -1  361.98    7.98
   0   2  -1  369.18    8.08
   0   2   1  382.13    8.66
   0   2   1  371.79    8.68
   0   2   1  355.31    8.29
   0   2  -1  357.43    7.93
   0   2   1  371.69    6.58
   0   2  -1  367.35    6.66
   0   2   1  376.54    8.51
   0   2   1  369.94    8.51
   0   2   1  367.06    6.65
   0   2  -1  378.16    9.02
   0   2  -1  378.21    6.71
   0   2  -1  362.28    7.76
   0   2  -1  373.34   22.65
   0   2   1  359.94    8.06
   0   2   1  371.08   25.22
   0   2  -1  358.90    8.51
   0   2  -1  368.60    6.66
   0   2  -1  375.63    6.70
   0   2   1  393.55   22.16
   0   2  -1  375.66    8.56
   0   2  -1  378.72    8.49
   0   2   1  370.81    6.58
   0   2   1  376.14    7.81
   0   2   1  366.38    6.63
   0   2   1  375.11    8.52
   2  -2   1    2.73    0.94
  -2  -2  -1    2.56    1.21
  -2  -2  -1    1.84    0.52
  -2  -2  -1   -4.12    5.02
   2  -2   1    3.17    0.96
   2  -2   1    1.73    1.33
   2  -2   1    1.88    1.02
  -2  -2  -1    2.00    1.20
  -2  -2  -1    2.49    0.54
   2  -2   1    1.11    0.94
  -2  -2  -1    2.99    0.53
   2  -2   1    2.09    0.91
   2  -2   1    3.79    0.99
   2  -2   1    5.27    8.48
   2  -2   1    3.12    1.40
  -2  -2  -1    2.94    0.52
  -2   2  -1    2.46    1.42
   2   2   1    4.16    1.26
   2   2   1    3.10    1.03
   2   2   1    2.61    1.22
  -2   2  -1    2.03    1.30
   2   2   1    2.59    1.18
  -2   2  -1    2.54    1.23
  -2   2  -1    1.85    1.36
  -2   2  -1    3.85    0.98
   2   2   1    0.99    0.97
  -2   2  -1    4.97    0.99
  -2   2  -1    3.63    0.96
   2   2   1    3.89    1.20
  -2   2  -1    2.34    0.89
  -2   2  -1    2.61    0.95
   2   2   1    2.22    1.30
   2   2   1    7.03    4.47
  -2   2  -1    2.76    0.65
   2   2   1    2.92    1.21
  -2   2  -1    0.71    9.09
  -2   2  -1    3.32    1.40
   2   2   1    1.30    1.00
   2   2   1    3.12    1.34
  -2   2  -1    2.81    0.67
  -2   2  -1    2.70    1.57
  -2   2  -1    2.49    0.93
   4  -2   1  653.01   13.44
   4  -2   1  650.98   14.45
  -4  -2  -1  662.88   12.30
  -4  -2  -1  643.89   12.22
  -4  -2  -1  639.96   13.40
  -4  -2  -1  646.76   12.23
   4  -2   1  652.46   13.01
   4  -2   1  674.97   14.09
  -4  -2  -1  639.20   13.62
  -4  -2  -1  699.38   40.85
  -4  -2  -1  626.99   12.37
   4  -2   1  763.48   56.51
  -4  -2  -1  674.17   14.12
  -4  -2  -1  664.22   12.32
   4  -2   1  653.40   13.44
   4  -2   1  642.71   12.93
   4  -2   1  647.27   14.12
  -4  -2  -1  642.10   12.45
   4  -2   1  642.00   14.28
   4   2   1  661.55   11.91
  -4   2  -1  657.95   14.21
  -4   2  -1  641.47   13.51
   4   2   1  667.72   38.17
   4   2   1  659.76   13.10
   4   2   1  655.02   14.06
   4   2   1  642.23   13.82
   4   2   1  636.26   12.27
   4   2   1  649.37   12.34
  -4   2  -1  641.88   14.25
   4   2   1  644.19   13.95
  -4   2  -1  657.50   13.44
  -4   2  -1  645.63   13.51
  -4   2  -1  659.96   13.79
  -4   2  -1  673.76   12.75
   4   2   1  657.79   13.36
   4   2   1  647.46   11.95
  -4   2  -1  651.54   12.65
  -4   2  -1  737.81   55.20
  -4   2  -1  680.62   13.77
   4   2   1  652.18   11.87
   4   2   1  642.85   11.94
  -4   2  -1  655.81   13.46
   6  -2   1  130.37    5.00
  -6  -2  -1  125.40   26.30
   6  -2   1  127.68    5.05
  -6  -2  -1  124.71    3.55
   6  -2   1  131.59    5.29
  -6  -2  -1  130.27    4.21
   6  -2   1  125.69    5.01
  -6  -2  -1  135.22    4.23
  -6  -2  -1  135.60    5.26
   6  -2   1  133.35    4.39
   6  -2   1  132.41    5.14
  -6  -2  -1  133.59    5.11
   6  -2   1   80.16   28.11
  -6  -2  -1  125.59    4.10
  -6  -2  -1  123.11    4.19
  -6  -2  -1  131.04    4.35
   6  -2   1  123.03    5.03
   6  -2   1  127.69    4.38
   6  -2   1  133.40    5.42
  -6  -2  -1  129.38    3.61
   6  -2   1  132.16    5.00
  -6   2  -1  128.82    5.09
   6   2   1  128.99    4.61
  -6   2  -1  129.68    5.13
   6   2   1  123.44    3.86
  -6   2  -1  123.83    5.31
  -6   2  -1  130.57    4.96
   6   2   1  128.55    3.22
   6   2   1  127.08    4.56
  -6   2  -1  140.56    5.22
   6   2   1  131.58    3.91
  -6   2  -1  127.57    4.05
   6   2   1  127.13    3.91
  -6   2  -1   91.93   27.60
   6   2   1  135.03    4.62
   6   2   1   96.02   23.11
   6   2   1  131.32    4.97
  -6   2  -1  130.44    4.81
  -6   2  -1  127.82    4.11
   6   2   1  130.79    6.00
  -6   2  -1  134.99    5.17
   6   2   1  130.74    3.21
   6   2   1  123.11    4.85
  -6   2  -1  135.06    5.06
  -8  -2  -1  312.24    8.22
  -8  -2  -1  314.75    9.48
  -8  -2  -1  312.77    8.29
  -8  -2  -1  320.93    8.32
   8  -2   1  313.74    9.14
   8  -2   1  310.75    9.20
  -8  -2  -1  332.86   50.52
  -8  -2  -1  317.74    7.79
   8  -2   1  315.12    8.11
   8  -2   1  331.92    9.40
  -8  -2  -1  311.17    8.34
   8  -2   1  254.55   50.62
  -8  -2  -1  309.69    6.75
   8  -2   1  314.50    9.36
   8  -2   1  305.08    9.29
   8  -2   1  315.57    8.05
  -8  -2  -1  320.23    9.33
  -8  -2  -1  332.85    9.72
   8  -2   1  306.43    6.34
   8  -2   1  323.92    9.38
   8  -2   1  319.23    9.22
  -8  -2  -1  314.99    6.75
   8  -2   1  308.08    6.07
  -8   2  -1  315.88    9.26
  -8   2  -1  282.53   53.33
   8   2   1  312.50    9.15
   8   2   1  327.98    8.93
  -8   2  -1  324.93    9.46
  -8   2  -1  310.28    8.88
   8   2   1  318.34    7.02
   8   2   1  314.12    7.91
   8   2   1  327.76   47.46
  -8   2  -1  318.75    7.86
   8   2   1  314.08    8.41
   8   2   1  313.56    7.94
  -8   2  -1  323.42    7.94
   8   2   1  306.52    8.00
  -8   2  -1  321.52    8.86
   8   2   1  312.84    6.23
  -8   2  -1  323.24    9.46
  -8   2  -1  317.66    8.23
  -8   2  -1  317.70    9.19
   8   2   1  316.41    8.85
   8   2   1  315.14    6.27
   8   2   1  297.33    7.90
 -10  -2  -1   40.57    2.60
 -10  -2  -1   43.56    3.85
  10  -2   1   46.45    3.70
 -10  -2  -1   44.09    3.39
  10  -2   1   38.93    3.34
  10  -2   1   42.90    3.80
 -10  -2  -1   44.98    3.41
 -10  -2  -1   44.68    3.25
 -10  -2  -1   42.73    2.00
  10  -2   1   36.97    3.64
  10  -2   1   39.88    2.96
 -10  -2  -1   47.10    4.39
  10  -2   1   42.23    3.81
  10  -2   1   41.38    2.16
  10  -2   1   40.85    3.79
  10  -2   1   40.57    4.01
 -10  -2  -1   40.13   26.65
 -10  -2  -1   39.94    3.16
  10  -2   1   35.66    3.71
 -10  -2  -1   42.90    1.99
  10  -2   1  -20.35   28.07
  10  -2   1   42.27    1.88
 -10  -2  -1   38.57    3.50
  10  -2   1   41.14    3.02
 -10  -2  -1   45.54    3.77
  10   2   1   39.15    2.95
  10   2   1   38.09    3.06
 -10   2  -1   48.49    4.07
 -10   2  -1   41.39    2.93
  10   2   1   45.79    1.82
 -10   2  -1   24.03   30.09
 -10   2  -1   42.47    3.77
 -10   2  -1   42.66    3.77
  10   2   1   41.98    3.30
 -10   2  -1   44.95    3.40
 -10   2  -1   43.13    3.34
 -10   2  -1   36.82    3.91
 -10   2  -1   43.18    2.98
  10   2   1   40.19    3.08
  10   2   1   41.30    3.10
 -10   2  -1   45.24    2.84
  10   2   1   38.37    2.05
  10   2   1   44.81    3.37
  10   2   1   42.39    3.99
  10   2   1   41.07   28.75
  10   2   1   44.56    1.81
  10   2   1   40.92    3.01
 -10   2  -1   38.42    3.13
  12  -2   1   12.65    1.43
 -12  -2  -1   13.69    1.39
  12  -2   1  -22.93   33.81
 -12  -2  -1    8.61    2.06
 -12  -2  -1   17.92    3.06
  12  -2   1   12.53    2.72
 -12  -2  -1   15.68    2.61
  12  -2   1   16.66    3.03
 -12  -2  -1   12.96    1.37
  12  -2   1    9.15    2.51
 -12  -2  -1   11.82    2.72
  12  -2   1   14.99    1.79
  12  -2   1   15.90    3.06
  12  -2   1   14.57    2.68
  12  -2   1   10.44    2.06
  12  -2   1   13.66    2.23
  12  -2   1   14.84    2.67
  12  -2   1   10.29    2.59
 -12  -2  -1   10.37    2.57
 -12  -2  -1   15.57    2.04
  12  -2   1   14.18    2.55
 -12  -2  -1    9.64    2.23
 -12  -2  -1   14.23    2.56
 -12  -2  -1    7.34   29.47
 -12   2  -1   14.74    2.06
  12   2   1   11.72    2.41
 -12   2  -1   11.34    2.24
 -12   2  -1   -7.55   31.97
 -12   2  -1   12.85    2.89
 -12   2  -1   14.32    2.82
 -12   2  -1   11.49    2.10
 -12   2  -1   12.35    2.25
  12   2   1   10.40    2.03
  12   2   1   12.04    1.31
  12   2   1   12.60    2.46
 -12   2  -1   17.71    3.26
  12   2   1   13.41    1.34
  12   2   1    9.13    1.94
  12   2   1   13.83    2.59
 -12   2  -1   11.45    2.55
 -12   2  -1   13.52    2.22
  12   2   1   15.72    2.57
 -12   2  -1   14.47    2.45
  12   2   1   -6.50   27.70
  12   2   1   17.44    2.56
  12   2   1   14.87    2.45
  12   2   1   10.82    1.35
 -14  -2  -1   27.95    1.89
  14  -2   1   32.07    4.16
 -14  -2  -1   29.91    4.07
 -14  -2  -1   24.30    3.53
  14  -2   1   25.56    2.51
  14  -2   1   29.24    4.83
  14  -2   1   32.03    4.25
  14  -2   1   29.53    4.12
  14  -2   1   23.95    3.34
  14  -2   1   23.57    3.44
  14  -2   1   27.81    2.17
 -14  -2  -1   28.33    3.99
 -14  -2  -1   28.98    3.90
 -14  -2  -1   28.70    1.94
  14  -2   1   24.93    3.82
  14  -2   1   26.81    3.26
  14  -2   1   24.08    3.39
 -14  -2  -1   59.16   40.20
 -14  -2  -1   22.58    3.48
  14  -2   1   34.59    3.67
 -14  -2  -1   24.46    3.91
 -14   2  -1   27.80    4.06
  14   2   1   24.93    3.29
 -14   2  -1   32.24    3.42
 -14   2  -1   30.05    2.94
 -14   2  -1  -19.39   39.56
  14   2   1   27.79    4.65
  14   2   1   31.62    3.64
  14   2   1   25.80    3.29
 -14   2  -1   23.34    3.18
  14   2   1   24.73    3.31
 -14   2  -1   25.44    3.29
  14   2   1   27.55    2.16
  14   2   1   23.89    1.92
  14   2   1   31.48    3.63
  14   2   1   23.22    3.10
 -14   2  -1   29.81    3.33
  14   2   1   27.14   38.15
 -14   2  -1   25.43    4.11
 -14   2  -1   29.94    4.19
 -14   2  -1   29.75    4.53
  14   2   1   24.71    1.95
  14   2   1   25.04    4.40
  14   2   1   28.40    3.45
 -14   2  -1   32.45    3.66
  16  -2   1   92.22   63.44
 -16  -2  -1    1.29    2.53
 -16  -2  -1    0.47    0.85
 -16  -2  -1    0.36    0.82
 -16  -2  -1    0.75    1.96
  16  -2   1   -0.49    1.62
  16  -2   1    1.65    1.81
  16  -2   1    4.44    2.39
  16  -2   1    1.91    1.38
  16  -2   1    9.50    2.90
 -16  -2  -1    3.17    1.94
 -16  -2  -1    2.62    1.39
 -16  -2  -1    1.70    1.80
 -16  -2  -1    1.43    2.18
  16  -2   1   -0.26    2.09
  16  -2   1    1.02    1.85
  16  -2   1   -0.65    1.63
  16  -2   1   -3.70    1.32
  16  -2   1    0.46    2.27
  16  -2   1    0.91    1.94
 -16   2  -1    0.23    1.41
 -16   2  -1    2.23    1.78
  16   2   1    0.91    0.97
 -16   2  -1    2.20    2.48
  16   2   1    4.43    3.05
 -16   2  -1   -0.11    2.37
 -16   2  -1    6.98    2.54
 -16   2  -1    2.12    1.59
 -16   2  -1    5.09   56.25
  16   2   1    1.73    1.80
 -16   2  -1   -0.05    1.52
 -16   2  -1    2.91    1.87
  16   2   1   -0.71    0.85
  16   2   1   -0.57    1.52
  16   2   1   50.54   46.38
  18  -2   1    8.37    3.11
  18  -2   1   20.83    3.73
 -18  -2  -1  -27.36   63.49
 -18  -2  -1   23.91    4.32
  18  -2   1   22.62    3.53
  18  -2   1   18.80    3.94
  18  -2   1   21.19    4.27
  18  -2   1   16.97    3.25
  18  -2   1   18.86    2.74
 -18  -2  -1   25.98    4.37
  18  -2   1   20.92    3.81
 -18  -2  -1   19.84    3.77
 -18  -2  -1   18.38    2.53
 -18  -2  -1   21.47    3.91
 -18  -2  -1   24.67    4.46
  18  -2   1   10.32   69.25
  18  -2   1   13.79    2.03
 -18  -2  -1   21.29    1.87
  18  -2   1   24.51    4.45
 -18  -2  -1   18.56    1.85
  18   2   1   20.33    2.11
 -18   2  -1   19.48    4.17
  18   2   1   18.15    4.48
 -18   2  -1   15.39    3.53
 -18   2  -1   57.91   76.60
 -18   2  -1   21.55    2.94
  18   2   1   24.90    2.34
  18   2   1   22.20    2.45
  18   2   1   26.16   62.73
 -18   2  -1   24.03    2.90
  18   2   1   21.98    3.68
 -18   2  -1   20.02    4.06
  18   2   1   21.31    3.54
 -18   2  -1   17.04    2.76
  18   2   1   18.35    3.35
 -18   2  -1   16.58    3.92
 -18   2  -1   19.38    3.56
  18   2   1   16.80    3.37
 -20  -2  -1    3.67    2.74
  20  -2   1    7.04    2.76
  20  -2   1    5.84    3.20
  20  -2   1    9.54    2.29
 -20  -2  -1    4.39    3.08
  20  -2   1  114.01  103.76
 -20  -2  -1    5.47    2.77
  20  -2   1    3.55    2.66
 -20  -2  -1    8.42    1.34
  20  -2   1    7.69    3.53
  20  -2   1    5.15    2.61
 -20  -2  -1    6.41    1.26
 -20  -2  -1   12.11    3.70
 -20  -2  -1  -13.41   95.16
 -20  -2  -1   11.27    3.83
  20  -2   1    4.05    3.15
  20  -2   1    4.51    1.66
 -20  -2  -1    9.02    2.01
  20   2   1   -5.52   87.62
 -20   2  -1   10.99    3.25
 -20   2  -1    9.10    2.38
  20   2   1    7.87    3.66
 -20   2  -1    7.69    3.71
  20   2   1   11.53    1.68
  20   2   1    3.15    2.16
 -20   2  -1    6.25    3.38
  20   2   1   11.66    3.17
 -20   2  -1   15.30  104.88
  20   2   1    7.86    1.94
  20   2   1    3.11    2.31
  20   2   1    8.60    2.80
 -20   2  -1    8.95    2.27
  20   2   1    7.61    1.49
  22  -2   1 -182.32  131.07
  22  -2   1    5.04    3.10
 -22  -2  -1    4.93    3.29
 -22  -2  -1    9.28    3.76
 -22  -2  -1    3.99    1.01
  22  -2   1    5.69    2.13
  22  -2   1    2.55    2.00
 -22  -2  -1    4.57    1.01
 -22  -2  -1    4.30    3.61
  22  -2   1    3.83    3.48
  22  -2   1    3.78    2.74
 -22  -2  -1    2.59    3.35
  22  -2   1    4.85    2.59
 -22  -2  -1    4.64    2.94
 -22  -2  -1   -1.96  127.83
  22  -2   1    9.01    4.35
 -22  -2  -1    7.47    3.75
 -22   2  -1    7.09    4.35
  22   2   1    2.30    2.69
  22   2   1    3.30    1.75
  22   2   1    0.29    2.74
  22   2   1 -113.62  115.07
 -22   2  -1    0.01    1.72
  22   2   1    4.27    3.13
  22   2   1    0.95    3.31
 -22   2  -1    1.48    1.83
 -22   2  -1    1.69    4.14
 -22   2  -1  160.33  151.59
  22   2   1    3.77    2.68
  21  -3  -1    7.10    3.63
 -21  -3   1   10.52    4.10
 -21  -3   1    7.23    3.20
  21  -3  -1    5.62    1.24
 -21  -3   1    3.91    2.71
 -21  -3   1    8.58    1.76
 -21  -3   1  317.61  117.42
  21  -3  -1    9.47    4.09
  21  -3  -1    6.46    3.14
  21  -3  -1    9.63    1.40
 -21  -3   1    8.32    3.06
  21  -3  -1    8.49    3.28
  21  -3  -1    9.14    3.67
 -21  -3   1    9.25    3.34
  21  -3  -1 -142.31  160.57
  21  -3  -1    5.93    3.75
 -21  -3   1    7.78    1.63
  21  -3  -1    8.58    3.13
 -21   3   1    2.25    3.14
 -21   3   1   13.92    4.42
  21   3  -1    9.67    3.18
 -21   3   1   10.67    2.80
 -21   3   1    3.51    2.76
 -21   3   1    9.02    2.64
  21   3  -1    6.18    2.84
 -21   3   1 -137.49  133.69
  21   3  -1   10.97    4.13
  21   3  -1   10.30    1.30
  19  -3  -1   36.49    5.47
 -19  -3   1   66.10    7.43
  19  -3  -1  -45.88   92.83
  19  -3  -1   54.03    5.75
  19  -3  -1   48.98    5.61
 -19  -3   1  158.44   84.70
 -19  -3   1   46.79    3.13
  19  -3  -1   48.47    2.40
 -19  -3   1   42.88    5.04
  19  -3  -1   57.52    6.09
 -19  -3   1   49.01    5.67
 -19  -3   1   42.30    5.12
 -19  -3   1   48.66    5.82
  19  -3  -1   40.55    5.63
  19  -3  -1   48.17    5.95
  19  -3  -1   47.55    6.01
 -19  -3   1   52.86    3.26
  19  -3  -1   48.97    2.49
 -19   3   1   45.19    5.20
 -19   3   1   53.73    4.70
  19   3  -1   54.19    7.04
  19   3  -1   54.43    4.03
 -19   3   1   52.17    6.64
 -19   3   1   45.36   97.72
  19   3  -1   45.26    5.09
  19   3  -1   50.84    2.65
  19   3  -1   44.84    5.09
  19   3  -1   15.21   76.53
 -19   3   1   58.97    5.07
 -19   3   1   56.47    6.78
  19   3  -1   49.77    3.94
 -17  -3   1    8.16    1.72
  17  -3  -1    9.72    1.18
  17  -3  -1    3.67    2.44
 -17  -3   1    5.55    2.30
  17  -3  -1    9.08    3.12
  17  -3  -1    9.35    2.84
  17  -3  -1    9.78    1.21
 -17  -3   1   10.11    3.81
 -17  -3   1    8.49    2.60
  17  -3  -1   69.30   67.57
  17  -3  -1    7.54    3.03
 -17  -3   1    9.29    2.94
 -17  -3   1   11.65   56.21
  17  -3  -1   10.14    3.02
 -17  -3   1    6.76    2.79
  17  -3  -1    5.43    2.89
 -17  -3   1    9.82    1.74
  17  -3  -1   12.35    3.28
  17   3  -1    7.32    2.54
  17   3  -1   13.04    3.81
  17   3  -1   44.50   57.10
 -17   3   1   10.00    3.41
 -17   3   1   11.95    2.94
 -17   3   1    8.02    2.59
  17   3  -1   11.41    2.81
  17   3  -1    9.48    2.64
 -17   3   1   10.65    4.79
  17   3  -1    8.86    1.38
 -17   3   1    8.44    2.58
 -17   3   1  -75.25   63.57
 -17   3   1    5.91    2.90
  17   3  -1    4.15    2.25
 -17   3   1   12.79    4.69
 -15  -3   1  138.41    6.73
 -15  -3   1  164.87   56.42
  15  -3  -1  141.75    8.01
  15  -3  -1  146.33    8.17
  15  -3  -1   88.20   64.81
 -15  -3   1  147.95    8.14
  15  -3  -1  143.24    7.79
  15  -3  -1  145.94    7.96
 -15  -3   1  144.54    5.19
 -15  -3   1  143.03    7.35
  15  -3  -1  155.16    7.68
 -15  -3   1  133.82    4.99
 -15  -3   1  147.68    7.42
  15  -3  -1  145.29    7.94
  15  -3  -1  137.32    7.10
  15  -3  -1  135.01    3.44
 -15  -3   1  148.70    6.93
  15  -3  -1  135.79    3.49
  15  -3  -1  143.00    7.04
  15  -3  -1  131.66    7.65
  15  -3  -1  145.42    8.13
 -15   3   1  119.69   62.17
 -15   3   1  144.08    6.94
 -15   3   1  139.93    8.26
  15   3  -1  147.35    6.95
  15   3  -1  144.03    6.87
  15   3  -1  134.69    5.27
  15   3  -1  145.25    6.10
  15   3  -1  140.31    4.10
 -15   3   1  126.92   10.22
 -15   3   1  151.53    8.51
 -15   3   1  147.94    7.06
  15   3  -1  227.85   61.91
 -15   3   1  134.55    7.11
  15   3  -1  145.42    8.79
  13  -3  -1   26.18    4.51
 -13  -3   1   22.16    2.34
  13  -3  -1   27.38    3.93
 -13  -3   1   25.76    3.96
  13  -3  -1   20.02    3.48
  13  -3  -1   30.27    5.12
 -13  -3   1   21.24    2.85
 -13  -3   1   20.65    3.06
  13  -3  -1   20.47    3.51
 -13  -3   1   17.94    2.68
 -13  -3   1   23.73    3.20
  13  -3  -1   29.74    4.12
 -13  -3   1   24.73    4.63
 -13  -3   1   27.73    2.44
 -13  -3   1   27.30    4.70
  13  -3  -1   21.92    3.20
  13  -3  -1   19.94    3.34
  13  -3  -1   36.85   44.86
  13  -3  -1   19.80    3.05
  13  -3  -1   22.16    3.60
  13   3  -1   50.27   45.10
  13   3  -1   26.95    3.52
 -13   3   1   24.41    3.29
  13   3  -1   20.00    3.40
 -13   3   1   19.62    2.91
  13   3  -1   27.50    3.44
 -13   3   1   25.61    3.37
 -13   3   1   17.05    3.32
  13   3  -1   22.15    4.31
  13   3  -1   23.57    1.88
  13   3  -1   25.63    1.69
  13   3  -1   21.66    1.84
 -13   3   1   23.09    3.54
 -13   3   1   23.51    3.20
  13   3  -1   28.45    2.95
 -13   3   1   25.24    3.08
 -13   3   1   24.99    3.74
 -13   3   1   26.48    3.42
 -13   3   1   33.29   42.25
  13   3  -1   28.01    3.02
 -13   3   1   20.56    3.52
  13   3  -1   23.68    3.31
  11  -3  -1   46.15    4.15
  11  -3  -1   64.45   37.42
 -11  -3   1   49.21    2.98
  11  -3  -1   55.75    4.52
  11  -3  -1   55.33    4.47
  11  -3  -1   47.34    4.24
 -11  -3   1   48.73    3.00
  11  -3  -1   51.21    4.46
  11  -3  -1   45.11    3.95
  11  -3  -1   51.31    3.79
 -11  -3   1   44.95   27.05
 -11  -3   1   45.95    3.55
 -11  -3   1   50.57    3.61
 -11  -3   1   57.20    4.69
  11  -3  -1   46.94    4.27
  11  -3  -1   53.45    4.46
 -11  -3   1   57.88    4.92
 -11  -3   1   57.85    5.35
 -11  -3   1   48.90    3.39
  11  -3  -1   49.39    3.80
 -11  -3   1   44.47    3.30
 -11   3   1   41.02    3.67
 -11   3   1   45.18    3.93
  11   3  -1   53.78    2.32
 -11   3   1   53.23    3.47
  11   3  -1   50.53    3.86
  11   3  -1   44.87    3.05
  11   3  -1   55.51    4.47
  11   3  -1   47.90    2.35
 -11   3   1   46.86    3.37
 -11   3   1   43.80    4.60
  11   3  -1  -30.92   24.93
  11   3  -1   49.61    3.10
  11   3  -1   45.10    3.69
  11   3  -1   54.68    3.87
 -11   3   1   44.98    3.87
  11   3  -1   46.32    2.29
 -11   3   1   42.30    3.48
  11   3  -1   45.79    5.20
 -11   3   1   50.75    4.16
 -11   3   1   67.47   39.33
 -11   3   1   55.11    3.76
 -11   3   1   46.07    4.24
   9  -3  -1   39.83    3.61
  -9  -3   1   43.64   21.49
  -9  -3   1   43.96    2.90
   9  -3  -1   38.46    3.22
   9  -3  -1   40.44    3.57
  -9  -3   1   36.09    2.61
   9  -3  -1   38.68    3.58
   9  -3  -1   39.01    3.53
   9  -3  -1   39.43    4.29
   9  -3  -1   37.49    4.02
   9  -3  -1   39.86    3.30
  -9  -3   1   40.99    4.10
  -9  -3   1   41.18    2.68
  -9  -3   1   35.48    2.70
  -9  -3   1   35.94    3.89
   9  -3  -1   37.37    3.93
  -9  -3   1   43.25    3.98
  -9  -3   1   40.01    2.72
   9  -3  -1   37.92    3.41
  -9  -3   1   39.10    2.67
   9   3  -1   43.93    4.68
  -9   3   1   40.06    2.80
   9   3  -1   39.93    2.21
  -9   3   1   41.10    3.78
   9   3  -1   40.65    3.35
  -9   3   1   39.95    3.96
  -9   3   1   31.70   25.62
   9   3  -1   41.14    2.41
   9   3  -1   39.79    2.34
   9   3  -1   40.89    2.11
   9   3  -1   38.15    2.29
  -9   3   1   37.65    3.38
  -9   3   1   40.25    3.07
   9   3  -1   38.77    3.94
   9   3  -1   38.15    2.53
  -9   3   1   38.48    3.38
   9   3  -1   22.70   18.63
   9   3  -1   36.11    3.53
  -9   3   1   37.21    3.33
  -9   3   1   38.99    3.29
   9   3  -1   37.19    2.28
  -9   3   1   42.60    3.71
   9   3  -1   39.04    2.12
  -9   3   1   42.48    2.91
   9   3  -1   44.58    3.36
   7  -3  -1   73.73   30.47
   7  -3  -1   56.70    4.05
  -7  -3   1   56.75    4.18
   7  -3  -1   53.66    4.08
  -7  -3   1   64.83    4.18
   7  -3  -1   64.72    3.70
   7  -3  -1   62.28    4.43
  -7  -3   1   60.19    2.66
  -7  -3   1   60.74    3.18
  -7  -3   1   51.54    3.86
  -7  -3   1   53.98    2.72
   7  -3  -1   61.88    3.94
   7  -3  -1   58.78    3.62
  -7  -3   1   60.85    3.22
   7  -3  -1   65.53    3.79
  -7  -3   1   61.85    2.82
   7  -3  -1   64.26    3.77
  -7  -3   1   38.73   17.49
  -7  -3   1   58.98    2.65
  -7   3   1   63.05    3.67
  -7   3   1   61.81    3.34
   7   3  -1   68.36    3.23
  -7   3   1   57.96    3.74
  -7   3   1   60.60    3.83
   7   3  -1   64.32    2.26
   7   3  -1   65.37    2.87
  -7   3   1   63.02    3.89
   7   3  -1   59.83    3.63
   7   3  -1   60.64    2.97
   7   3  -1   61.97    4.02
  -7   3   1   59.12    3.59
  -7   3   1   57.02   29.63
  -7   3   1   58.16    3.33
  -7   3   1   63.32    4.07
   7   3  -1   61.16    2.18
   7   3  -1   64.90    2.80
   7   3  -1   63.37    3.88
  -7   3   1   62.91    4.05
   7   3  -1   65.72    4.80
  -7   3   1   59.09    3.21
   7   3  -1   64.48    2.25
   7   3  -1   63.82    2.21
   7   3  -1   62.46    3.71
   5  -3  -1  178.27    6.05
   5  -3  -1  176.05    5.95
  -5  -3   1  189.27    4.30
  -5  -3   1  207.80   21.32
  -5  -3   1  179.56    4.93
   5  -3  -1  187.38    6.86
  -5  -3   1  180.93    4.93
   5  -3  -1  193.72    7.07
  -5  -3   1  189.97    4.32
   5  -3  -1  182.96    5.96
   5  -3  -1  175.81    6.08
   5  -3  -1  180.82    6.37
  -5  -3   1  186.86    6.88
   5  -3  -1  155.19   34.69
   5  -3  -1  187.18    5.88
  -5  -3   1  187.62    5.82
   5  -3  -1  176.22    6.95
  -5  -3   1  175.19   21.94
  -5  -3   1  179.85    5.74
   5  -3  -1  182.79    5.85
  -5   3   1  182.34    6.69
   5   3  -1  185.51    5.50
   5   3  -1  191.84    5.84
  -5   3   1  188.70    3.57
   5   3  -1  180.88    8.21
  -5   3   1  187.04    5.84
  -5   3   1  180.62    6.47
  -5   3   1  191.77    6.93
  -5   3   1  157.40   32.54
  -5   3   1  182.49    5.75
   5   3  -1  186.21    5.73
  -5   3   1  187.05    5.93
   5   3  -1  187.65    6.26
  -5   3   1  186.13    6.01
  -5   3   1  191.02    5.99
  -5   3   1  183.29    5.73
   5   3  -1  174.73    6.09
   5   3  -1  188.43    6.56
  -5   3   1  186.82    5.79
   5   3  -1  179.24    5.40
   5   3  -1  178.76    6.41
  -5   3   1  194.90    3.44
   3  -3  -1  133.99    4.34
   3  -3  -1  136.26    4.48
  -3  -3   1  143.19    5.06
   3  -3  -1  129.52    5.20
   3  -3  -1  138.02    5.19
   3  -3  -1  137.57    5.73
   3  -3  -1  143.49    5.69
   3  -3  -1  136.94    3.65
   3  -3  -1  141.93    5.23
   3  -3  -1  136.70    4.49
  -3  -3   1  138.91    2.76
  -3  -3   1  139.88    2.67
  -3  -3   1  134.77    5.02
   3  -3  -1  142.81    5.95
  -3  -3   1  141.41    2.77
  -3  -3   1  141.56    2.68
   3  -3  -1  123.75   25.92
   3  -3  -1  136.90    4.33
  -3   3   1  132.84    5.44
   3   3  -1  132.73    5.14
   3   3  -1  138.77    5.08
  -3   3   1  147.93    5.01
   3   3  -1  144.07    4.98
  -3   3   1  134.61    5.57
  -3   3   1  147.54    3.58
   3   3  -1  148.12    4.99
  -3   3   1  133.96    4.88
  -3   3   1  137.62    5.45
  -3   3   1  142.08    4.22
  -3   3   1  134.98    4.94
  -3   3   1  139.04    4.22
   3   3  -1  145.13    5.00
   3   3  -1  137.97    5.40
  -3   3   1  134.85    4.41
   3   3  -1  139.94    5.16
   3   3  -1  135.87    5.62
  -3   3   1  160.00   29.69
  -3   3   1  141.20    4.39
   3   3  -1  147.42    5.17
   3   3  -1  146.03    5.33
  -1  -3   1  988.28   16.71
   1  -3  -1  969.89   19.94
   1  -3  -1  964.44   17.73
   1  -3  -1  940.92   18.24
  -1  -3   1  973.99   19.04
   1  -3  -1  964.25   17.54
   1  -3  -1  971.92   19.60
   1  -3  -1  981.24   19.67
  -1  -3   1  980.05   16.68
  -1  -3   1  968.83   16.69
  -1  -3   1  961.17   19.52
  -1  -3   1  976.25   19.11
   1  -3  -1  956.17   17.52
   1  -3  -1  977.22   17.73
  -1  -3   1  979.25   16.68
  -1   3   1  952.56   18.38
   1   3  -1 1013.40   19.22
   1   3  -1  981.38   19.45
  -1   3   1  988.24   17.45
  -1   3   1 1009.32   19.82
  -1   3   1  985.38   20.21
   1   3  -1  971.26   19.87
  -1   3   1  923.65   52.64
   1   3  -1 1018.35   20.86
   1   3  -1 1008.42   19.89
  -1   3   1  994.34   48.28
   1   3  -1  979.41   19.40
  -1   3   1  984.96   20.37
  -1   3   1 1008.90   19.81
   1   3  -1  968.94   19.77
  -1   3   1  991.43   17.44
   1   3  -1  974.00   19.77
   1   3  -1  983.76   20.21
  -1   3   1 1004.22   17.33
  -1   3   1  996.17   17.33
  -1   3   1  998.21   19.83
  -1  -3  -1  696.32   12.15
  -1  -3  -1  696.17   14.97
  -1  -3  -1  684.44   14.32
   1  -3   1  722.53   15.95
  -1  -3  -1  679.99   12.23
   1  -3   1  681.18   13.05
   1  -3   1  677.23   14.34
  -1  -3  -1  704.28   12.18
   1  -3   1  675.18   12.99
   1  -3   1  734.88   43.01
  -1  -3  -1  695.33   14.90
  -1  -3  -1  679.97   12.24
   1  -3   1  694.68   15.24
   1  -3   1  690.67   13.02
   1  -3   1  663.00   14.32
   1  -3   1  674.66   13.00
   1   3   1  719.76   14.83
  -1   3  -1  693.52   12.70
  -1   3  -1  674.50   42.34
  -1   3  -1  721.26   15.98
  -1   3  -1  695.43   16.50
   1   3   1  679.24   14.23
  -1   3  -1  694.00   14.27
   1   3   1  674.43   14.69
  -1   3  -1  688.92   14.29
   1   3   1  677.86   15.14
   1   3   1  674.00   14.58
   1   3   1  674.91   15.09
  -1   3  -1  698.36   15.51
  -1   3  -1  723.30   14.03
   1   3   1  707.80   15.17
   1   3   1  700.32   14.98
   1   3   1  704.37   15.57
   1   3   1  726.24   22.36
  -1   3  -1  707.61   12.72
  -1   3  -1  685.95   13.52
   1   3   1  673.63   22.85
   1   3   1  687.90   15.01
  -1   3  -1  712.23   12.75
  -1   3  -1  705.27   15.68
  -1   3  -1  687.08   12.66
   1   3   1  683.46   15.05
   3  -3   1   99.62    4.08
   3  -3   1  101.88    4.91
   3  -3   1   92.13    3.60
   3  -3   1   94.60    3.67
  -3  -3  -1  101.27    2.43
   3  -3   1   93.47    3.62
  -3  -3  -1  104.39    4.52
  -3  -3  -1   99.13    2.45
  -3  -3  -1   95.69    4.34
   3  -3   1   78.43   22.28
  -3  -3  -1   97.74    2.50
   3  -3   1   87.60    4.59
   3  -3   1   97.59    3.73
  -3  -3  -1   93.60    2.45
   3  -3   1  100.98    4.12
  -3   3  -1   94.96    4.49
   3   3   1   96.66    4.30
   3   3   1  101.49    4.15
  -3   3  -1   96.77    2.67
  -3   3  -1   94.84    3.57
   3   3   1   98.54    4.26
  -3   3  -1   99.67    4.56
  -3   3  -1   90.32    2.72
   3   3   1   92.45    3.78
  -3   3  -1  104.77    4.95
  -3   3  -1  102.54    4.54
   3   3   1   95.53    4.19
   3   3   1   94.71    3.89
  -3   3  -1   97.91    3.53
  -3   3  -1  101.69    5.08
   3   3   1  103.66    4.80
   3   3   1   96.91    4.12
  -3   3  -1   95.14    3.59
  -3   3  -1   96.09    3.68
  -3   3  -1  116.87   25.44
  -3   3  -1   91.47    3.60
  -3   3  -1   92.44    3.49
  -3   3  -1   96.47    4.62
   3   3   1   96.53    4.28
   3   3   1  103.07    4.82
   5  -3   1   33.88    2.76
  -5  -3  -1   32.92    1.85
  -5  -3  -1   35.19    3.31
  -5  -3  -1   33.16    1.81
   5  -3   1   33.81    2.71
  -5  -3  -1   31.65    1.83
   5  -3   1   31.08    2.60
   5  -3   1   12.94   19.07
  -5  -3  -1   36.96   13.62
   5  -3   1   32.49    3.44
  -5  -3  -1   33.87    1.82
   5  -3   1   37.45    2.75
   5  -3   1   36.19    3.38
   5  -3   1   30.22    2.65
   5  -3   1   33.71    2.66
  -5  -3  -1   33.61    3.88
  -5   3  -1   35.91    2.64
  -5   3  -1   36.19    2.71
   5   3   1   40.66    2.78
   5   3   1   31.07    3.08
  -5   3  -1   34.07    2.69
   5   3   1   32.11    2.18
  -5   3  -1   33.33    2.36
  -5   3  -1   26.34    2.80
  -5   3  -1   34.02    2.93
  -5   3  -1   33.75    2.32
  -5   3  -1   39.06    3.42
   5   3   1   40.38    2.72
   5   3   1   35.41    3.07
  -5   3  -1   38.05    3.33
  -5   3  -1   31.70    2.52
   5   3   1   29.97    2.18
   5   3   1   38.63   13.33
  -5   3  -1   30.63   17.98
   5   3   1   33.79    2.94
   7  -3   1  115.00    5.57
   7  -3   1  116.12   39.44
  -7  -3  -1  123.36    4.09
  -7  -3  -1  117.29    4.16
  -7  -3  -1  121.80    4.14
   7  -3   1  116.54    5.62
   7  -3   1  119.83    5.73
   7  -3   1  126.55    6.01
  -7  -3  -1  115.21    5.54
  -7  -3  -1   97.91   25.29
   7  -3   1  124.72    6.04
  -7  -3  -1  115.12    5.54
  -7  -3  -1  122.77    4.15
   7  -3   1  116.60    5.72
  -7  -3  -1  121.34    4.13
   7  -3   1  123.78    5.25
  -7  -3  -1  117.43    4.14
   7  -3   1  123.05    5.31
  -7   3  -1  122.68    5.38
   7   3   1  117.97    3.49
  -7   3  -1  120.20    5.15
   7   3   1  117.28    4.87
   7   3   1  123.76    3.52
  -7   3  -1  128.36    5.82
   7   3   1  116.11    5.46
   7   3   1  122.81    3.61
  -7   3  -1  120.16    4.39
   7   3   1  122.48    5.51
  -7   3  -1  113.80    5.02
  -7   3  -1  129.43   40.28
  -7   3  -1  128.76    4.47
   7   3   1  126.74    5.71
   7   3   1   93.03   22.82
   7   3   1  124.20    3.74
   7   3   1  119.78    4.33
  -7   3  -1  123.96    5.88
   7   3   1  120.53    3.75
  -7   3  -1  117.46    5.11
  -7   3  -1  115.03    5.13
  -7   3  -1  124.24    5.44
   7   3   1  124.27    3.61
  -9  -3  -1   33.79    2.25
   9  -3   1   37.43    3.20
   9  -3   1   33.33    3.84
   9  -3   1   33.41    3.58
  -9  -3  -1   31.05    3.89
   9  -3   1   44.29    4.42
  -9  -3  -1   34.43    2.73
   9  -3   1   31.06    3.51
  -9  -3  -1   34.76    2.75
  -9  -3  -1   34.77    2.71
  -9  -3  -1   38.50    4.20
   9  -3   1   35.45    3.91
   9  -3   1   35.26    3.11
   9  -3   1   10.86   31.70
   9  -3   1   27.91    3.29
  -9  -3  -1   40.26    4.07
   9  -3   1   35.49    4.01
  -9  -3  -1   37.68    2.87
  -9  -3  -1   33.16    2.20
  -9  -3  -1   22.82   20.12
  -9  -3  -1   38.23    3.00
   9  -3   1   36.21    3.73
   9   3   1   33.42    2.35
  -9   3  -1   34.25    3.60
   9   3   1   37.14    2.34
  -9   3  -1   32.07    2.64
  -9   3  -1   38.29    2.71
   9   3   1   34.67    2.31
   9   3   1   14.66   19.09
  -9   3  -1   37.87    3.17
   9   3   1   33.00    2.33
   9   3   1   33.32    3.49
   9   3   1   32.10    2.23
  -9   3  -1   39.31    3.89
  -9   3  -1   34.31    3.63
  -9   3  -1   36.17    3.81
   9   3   1   33.02    1.70
  -9   3  -1   33.71    3.68
   9   3   1   30.62    3.38
  -9   3  -1   38.38    3.87
   9   3   1   34.70    3.72
  -9   3  -1   37.57    3.18
   9   3   1   35.42    3.07
   9   3   1   33.48    1.73
  -9   3  -1   47.21   29.04
 -11  -3  -1   68.65    4.10
  11  -3   1   76.96    5.28
  11  -3   1   77.08    5.27
  11  -3   1   82.66    4.63
 -11  -3  -1   80.67    5.55
 -11  -3  -1   74.02    4.31
 -11  -3  -1   67.52    4.17
 -11  -3  -1   69.53    4.15
 -11  -3  -1   77.45    3.14
 -11  -3  -1   70.85    3.08
 -11  -3  -1   74.69    5.32
 -11  -3  -1   78.83    4.89
  11  -3   1   77.49    4.56
  11  -3   1   45.69   40.59
  11  -3   1   75.94    5.36
  11  -3   1   72.14    4.93
  11  -3   1   75.62    5.17
  11  -3   1   68.02    4.90
 -11  -3  -1   82.72    5.51
  11  -3   1   67.45    5.32
  11  -3   1   72.52    5.16
 -11  -3  -1   47.67   35.03
 -11   3  -1   71.98    4.42
  11   3   1   70.82    3.72
 -11   3  -1   73.16    5.17
 -11   3  -1   71.34    5.04
  11   3   1   87.87   32.68
 -11   3  -1   69.02    4.05
  11   3   1   74.63    3.78
 -11   3  -1   76.90    4.94
 -11   3  -1   78.55    5.08
 -11   3  -1   75.33    4.01
  11   3   1   73.58    2.55
 -11   3  -1   62.21    4.72
  11   3   1   73.44    4.70
  11   3   1   79.34    4.67
  11   3   1   78.66    4.65
  11   3   1   81.18    5.97
  11   3   1   74.34    3.15
  11   3   1   75.90    4.80
  11   3   1   71.26    2.49
 -11   3  -1   85.48   42.85
 -11   3  -1   82.02    5.44
 -11   3  -1   71.92    4.02
  11   3   1   68.86    4.38
 -13  -3  -1   30.70    3.41
 -13  -3  -1   38.60    4.44
  13  -3   1   46.83    4.93
 -13  -3  -1   46.41   40.25
  13  -3   1   31.04   46.93
 -13  -3  -1   41.94    4.62
 -13  -3  -1   44.19    5.00
 -13  -3  -1   33.87    3.63
 -13  -3  -1   41.31    2.33
  13  -3   1   33.94    4.34
 -13  -3  -1   36.31    3.09
  13  -3   1   42.80    4.79
  13  -3   1   38.89    3.96
  13  -3   1   47.32    4.85
  13  -3   1   37.28    4.60
 -13  -3  -1   44.93    5.11
 -13  -3  -1   38.77    2.32
  13  -3   1   37.41    3.96
 -13  -3  -1   32.39    4.34
  13   3   1   43.81    3.85
  13   3   1   41.39    3.35
 -13   3  -1   32.41    4.10
  13   3   1   41.11    3.29
  13   3   1   44.23    6.34
 -13   3  -1   38.49    4.47
 -13   3  -1   35.67    4.49
  13   3   1   34.82    4.23
  13   3   1   44.81    3.42
 -13   3  -1   43.17    3.88
 -13   3  -1   45.28    4.45
  13   3   1   39.21    4.20
 -13   3  -1   41.36    4.25
  13   3   1   36.94    4.08
 -13   3  -1   45.92    3.94
  13   3   1   41.71    2.05
 -13   3  -1   37.26    3.83
 -13   3  -1   71.50   49.91
 -13   3  -1   37.66    4.06
 -13   3  -1   30.79    4.23
  13   3   1   37.48    3.21
  13   3   1   38.81    1.97
  13   3   1   38.77    2.37
  15  -3   1    6.09    2.60
 -15  -3  -1    6.57    2.96
 -15  -3  -1    3.89    1.89
  15  -3   1    4.74    2.44
  15  -3   1    7.08    0.78
  15  -3   1    6.46    2.43
 -15  -3  -1    6.56    1.19
  15  -3   1    3.73    2.15
 -15  -3  -1    7.18    1.24
  15  -3   1    6.57    2.96
 -15  -3  -1    3.32    1.57
  15  -3   1    2.12    2.46
 -15  -3  -1   89.41   50.18
  15  -3   1    5.55    0.81
  15  -3   1   62.90   58.78
 -15  -3  -1    7.60    2.32
 -15   3  -1    3.44    2.10
 -15   3  -1    5.78    1.81
 -15   3  -1    5.13    2.82
 -15   3  -1   10.28    2.86
 -15   3  -1    3.11    2.12
  15   3   1    4.31    1.92
  15   3   1 -110.09   40.34
 -15   3  -1    9.44    3.17
 -15   3  -1    5.11    2.33
 -15   3  -1    5.86    2.14
  15   3   1    6.64    1.88
 -15   3  -1  -28.83   59.64
  17  -3   1   31.08    4.74
  17  -3   1   30.24    5.24
 -17  -3  -1   34.59    3.39
 -17  -3  -1   35.75    4.50
 -17  -3  -1   29.53    1.94
  17  -3   1   29.33    4.81
 -17  -3  -1   30.97    5.01
  17  -3   1   34.04    1.91
 -17  -3  -1   31.01    4.18
  17  -3   1   30.57    4.79
 -17  -3  -1   27.77   62.87
  17  -3   1   30.14    4.26
  17  -3   1    2.00   75.67
  17  -3   1   28.46    4.12
  17  -3   1   32.95    4.98
 -17  -3  -1   29.81    4.34
  17  -3   1   33.04    1.71
 -17  -3  -1   33.65    4.63
 -17  -3  -1   26.37    1.84
  17   3   1   24.47    3.71
  17   3   1   34.98    6.06
 -17   3  -1   32.94    3.91
  17   3   1   31.21    4.02
  17   3   1   33.36    2.52
  17   3   1   27.70    3.92
  17   3   1  -42.19   55.10
 -17   3  -1   33.50    4.05
 -17   3  -1   30.13    4.15
  17   3   1   30.56    3.80
  17   3   1   34.28    2.01
 -17   3  -1  -40.01   71.11
 -17   3  -1   31.95    5.20
  17   3   1   30.78    1.93
 -17   3  -1   33.76    5.43
 -19  -3  -1   18.69    3.62
 -19  -3  -1   13.28    3.61
  19  -3   1   20.05    4.42
  19  -3   1   16.07    1.51
  19  -3   1   15.41    4.11
  19  -3   1    9.50    3.64
 -19  -3  -1   15.08    3.53
  19  -3   1   24.24    4.21
 -19  -3  -1  207.98   93.38
  19  -3   1   15.11    4.07
  19  -3   1  133.27  102.60
  19  -3   1   20.53    1.81
  19  -3   1   19.08    3.81
 -19  -3  -1   13.56    2.50
  19  -3   1   29.29    4.52
 -19  -3  -1   21.40    4.72
 -19  -3  -1   18.47    3.73
 -19   3  -1   25.20  103.11
 -19   3  -1   15.89    3.17
 -19   3  -1   22.89    4.93
  19   3   1   22.62    3.50
  19   3   1   14.79    3.16
  19   3   1   17.66    1.15
  19   3   1   19.16    3.59
  19   3   1   15.75    3.47
  19   3   1   18.38    1.23
 -19   3  -1   17.32    3.67
 -19   3  -1   19.31    3.42
 -19   3  -1   18.54    4.39
  19   3   1   17.88    2.19
  19   3   1   15.84    4.54
  19   3   1   74.36   82.54
 -21  -3  -1   84.99  122.06
  21  -3   1 -215.22  148.56
  21   3   1 -189.92  105.20
  21   3   1   13.82    5.51
 -21   3  -1    5.92    3.80
 -21   3  -1   16.64    3.73
 -21   3  -1   10.59    4.09
  21   3   1   14.61    4.77
 -21   3  -1   11.67    2.83
 -21   3  -1   10.54    2.94
  21   3   1   12.72    5.20
  20  -4  -1   23.61    4.50
  20  -4  -1   27.99    5.34
 -20  -4   1   18.65    3.78
  20  -4  -1   12.95    3.66
  20  -4  -1   23.64    5.04
  20  -4  -1   22.26    4.46
  20  -4  -1   25.17    5.12
  20  -4  -1 -176.40  139.90
  20  -4  -1   28.90    5.48
 -20  -4   1   34.39  101.95
 -20  -4   1   22.11    3.96
 -20  -4   1   27.90    6.50
  20   4  -1   16.38    3.45
  20   4  -1   20.93    4.15
 -20   4   1   25.96    5.48
 -20   4   1   64.53  131.95
  20   4  -1   19.85    1.86
 -20   4   1   23.66    4.22
  20   4  -1   19.81    3.77
 -20   4   1   22.77    3.94
 -20   4   1   23.01    3.87
  20   4  -1   23.65    1.62
  20   4  -1   24.55    4.38
 -20   4   1   23.20    5.14
  18  -4  -1   32.43    5.07
 -18  -4   1   43.20    6.43
 -18  -4   1   35.07    2.93
  18  -4  -1   34.62    4.99
 -18  -4   1   41.01    4.96
  18  -4  -1   32.24    4.80
 -18  -4   1   15.64   73.35
  18  -4  -1   34.18    5.41
 -18  -4   1   35.85    4.69
 -18  -4   1   41.40    5.11
  18  -4  -1  155.76  106.65
  18  -4  -1   40.19    5.74
  18  -4  -1   33.55    5.41
  18  -4  -1   32.36    5.23
 -18  -4   1   34.09    4.67
 -18  -4   1   30.96    2.76
 -18   4   1   40.75    5.97
 -18   4   1   32.10    4.36
  18   4  -1   37.10    2.20
  18   4  -1   30.88    3.73
 -18   4   1   30.56  115.36
  18   4  -1   33.45    4.47
  18   4  -1   25.24    5.45
 -18   4   1   35.64    5.42
  18   4  -1   34.06    3.88
  18   4  -1   35.85    4.65
  18   4  -1   39.10    2.68
 -18   4   1   37.04    4.61
 -18   4   1   36.21    4.71
 -16  -4   1   60.94    7.13
  16  -4  -1   43.29    5.50
 -16  -4   1   47.33    4.46
  16  -4  -1   39.61    6.05
 -16  -4   1   44.92    4.71
  16  -4  -1   48.38    5.67
  16  -4  -1   41.91    5.13
  16  -4  -1   44.27    6.38
  16  -4  -1   54.30    5.61
  16  -4  -1   40.99    5.35
  16  -4  -1   32.77   72.32
 -16  -4   1   44.44    4.63
 -16  -4   1   14.50   54.63
 -16  -4   1   45.23    3.23
 -16  -4   1   45.36    3.29
 -16  -4   1   42.23    4.39
  16   4  -1   58.20    7.05
  16   4  -1   52.26    5.18
 -16   4   1   14.76   72.24
 -16   4   1   49.22    5.17
  16   4  -1   46.13    3.52
 -16   4   1   49.48    5.17
  16   4  -1   46.71    3.13
  16   4  -1   50.87    2.84
 -16   4   1   50.38    4.68
  16   4  -1   47.90    2.44
  16   4  -1   46.93    3.63
 -16   4   1   54.31    6.37
  16   4  -1   49.79    2.80
 -16   4   1   47.63    5.98
  16   4  -1   46.39    5.03
  14  -4  -1   82.32    6.27
 -14  -4   1   81.17    4.20
 -14  -4   1   72.82    4.87
 -14  -4   1   75.26    4.81
  14  -4  -1   87.19    5.72
  14  -4  -1   73.35    6.16
 -14  -4   1   78.93    4.79
  14  -4  -1   71.88    6.04
  14  -4  -1   66.12    5.83
 -14  -4   1   23.03   41.84
  14  -4  -1  113.49   63.88
 -14  -4   1   81.07    4.14
 -14  -4   1   73.55    4.94
  14  -4  -1   69.16    5.51
  14  -4  -1   85.05    6.38
  14  -4  -1   72.11    6.24
 -14   4   1   73.76    6.15
  14   4  -1   74.31    3.20
 -14   4   1  104.24   65.09
  14   4  -1   80.91    6.25
 -14   4   1   75.88    5.96
 -14   4   1   77.11    6.12
  14   4  -1   75.76    3.27
  14   4  -1   76.70    3.89
  14   4  -1   77.05    3.94
  14   4  -1   78.22    3.11
  14   4  -1   76.82    6.14
  14   4  -1   62.82    5.53
 -14   4   1   77.15    6.25
  14   4  -1   78.01    7.72
  12  -4  -1   77.78    5.81
  12  -4  -1   57.99   53.95
  12  -4  -1   72.03    5.99
 -12  -4   1   82.68   35.67
  12  -4  -1   68.64    5.97
 -12  -4   1   80.92    4.56
  12  -4  -1   66.15    5.23
 -12  -4   1   70.27    4.32
  12  -4  -1   73.15    5.49
  12  -4  -1   72.06    5.59
 -12  -4   1   75.35    4.22
  12  -4  -1   75.91    5.93
 -12  -4   1   71.88    3.97
  12  -4  -1   75.78    5.21
 -12  -4   1   73.34    4.06
 -12  -4   1   69.51    6.17
 -12  -4   1    3.44   32.33
  12  -4  -1   74.02    5.08
 -12  -4   1   77.90    4.27
  12  -4  -1   78.28    5.73
 -12   4   1   79.92    5.72
 -12   4   1   67.96    5.04
 -12   4   1   77.40    5.06
  12   4  -1   78.16    3.27
 -12   4   1   76.39    4.44
 -12   4   1   73.87    5.26
  12   4  -1   71.92    3.26
  12   4  -1   71.45    5.05
 -12   4   1   79.38    4.78
 -12   4   1   78.06    4.49
 -12   4   1   75.37    9.50
 -12   4   1   92.68   49.05
  12   4  -1   74.98    3.38
  12   4  -1   72.55    3.21
  12   4  -1   75.05    3.24
  12   4  -1   71.28    3.33
  12   4  -1   83.82    6.93
 -12   4   1   82.38    5.88
  12   4  -1   76.74    3.30
  12   4  -1   71.88    5.13
  12   4  -1   73.16    4.95
  10  -4  -1   66.71    4.70
 -10  -4   1   30.92   24.15
  10  -4  -1   67.32    5.09
  10  -4  -1   62.40    5.33
 -10  -4   1   63.85    3.81
  10  -4  -1   83.13   42.33
 -10  -4   1   68.68    3.53
 -10  -4   1   69.42    3.95
  10  -4  -1   67.93    4.65
  10  -4  -1   64.26    4.70
 -10  -4   1   66.68    3.68
 -10  -4   1   66.04    3.66
 -10  -4   1   62.81   25.61
  10  -4  -1   62.76    4.62
 -10  -4   1   68.90    5.64
  10  -4  -1   62.87    4.60
  10  -4  -1   56.89    4.43
 -10  -4   1   67.74    3.50
 -10   4   1   63.02    4.92
 -10   4   1   65.61    3.90
 -10   4   1   65.01    4.18
  10   4  -1   69.63    4.70
 -10   4   1   73.04    5.06
 -10   4   1   33.12   32.25
 -10   4   1   73.60    4.11
  10   4  -1   62.23    2.27
  10   4  -1   66.76    3.21
 -10   4   1   62.97    4.76
  10   4  -1   63.16    2.27
 -10   4   1   67.47    4.75
 -10   4   1   62.19    4.48
 -10   4   1   66.32    4.62
  10   4  -1   65.50    4.96
  10   4  -1   69.33    4.71
  10   4  -1   62.65    2.26
  10   4  -1   64.17    3.11
 -10   4   1   67.74    5.04
  10   4  -1   63.09    2.24
  10   4  -1   68.51    5.89
  10   4  -1   66.46    3.35
  10   4  -1   67.21    4.67
  -8  -4   1   29.98    4.07
  -8  -4   1   27.90    2.03
  -8  -4   1   29.45    2.22
   8  -4  -1   35.77    4.22
  -8  -4   1   27.48    2.13
   8  -4  -1   28.05    3.30
  -8  -4   1   33.61    3.16
  -8  -4   1   29.70    2.05
   8  -4  -1   35.55    4.52
   8  -4  -1   29.72    3.51
  -8  -4   1   13.48   30.79
   8  -4  -1   14.74   29.03
   8  -4  -1   26.90    3.15
  -8  -4   1   27.68    2.88
   8  -4  -1   25.92    3.21
  -8  -4   1  -12.86   12.38
   8  -4  -1   26.46    3.56
   8  -4  -1   31.47    3.60
   8  -4  -1   26.66    3.92
   8  -4  -1   27.34    3.20
  -8   4   1   32.37    3.38
  -8   4   1   28.90    2.93
  -8   4   1   26.38    3.09
  -8   4   1   30.91    3.23
  -8   4   1   29.22    3.83
   8   4  -1   30.96    2.45
  -8   4   1   32.19   28.72
   8   4  -1   26.06    3.21
   8   4  -1   27.00    4.14
  -8   4   1   30.01    3.11
   8   4  -1   31.57    3.69
  -8   4   1   31.75    3.59
  -8   4   1   32.50    3.90
   8   4  -1   25.68    3.35
  -8   4   1   29.50    3.03
   8   4  -1   30.49    3.54
   8   4  -1   30.32    3.42
   8   4  -1   30.21    2.83
   8   4  -1   29.83    2.38
  -8   4   1   28.78    3.19
   8   4  -1   29.85    2.71
   8   4  -1   30.18    3.70
   6  -4  -1   26.42    3.52
   6  -4  -1   26.80    2.77
   6  -4  -1   29.44    3.39
   6  -4  -1   28.62    3.80
  -6  -4   1   27.53    1.62
  -6  -4   1   30.76    1.54
   6  -4  -1   27.07    3.22
   6  -4  -1   25.08    3.09
   6  -4  -1   31.44    2.85
  -6  -4   1   31.77    1.66
   6  -4  -1   28.21    2.91
   6  -4  -1   24.29    2.75
   6  -4  -1   -9.38   20.52
  -6  -4   1   31.67    3.81
  -6  -4   1   27.38    1.51
   6  -4  -1   30.94    4.09
  -6   4   1   26.90    3.50
   6   4  -1   35.03    3.63
   6   4  -1   27.75    2.49
   6   4  -1   25.50    3.10
  -6   4   1   32.06    2.69
   6   4  -1   28.44    2.95
   6   4  -1   29.50    3.24
   6   4  -1   29.48    3.88
   6   4  -1   26.87    3.05
  -6   4   1   31.03    3.69
  -6   4   1   29.79    3.55
   6   4  -1   27.56    2.63
  -6   4   1   24.69    2.65
  -6   4   1   28.20    2.88
  -6   4   1   24.35    2.62
   6   4  -1   41.68    4.03
   6   4  -1   24.04    2.68
  -6   4   1   34.71   27.64
  -6   4   1   27.18    3.50
  -6   4   1   36.32    2.80
  -6   4   1   22.79    2.47
   6   4  -1   33.77    3.60
   4  -4  -1  101.98    4.28
   4  -4  -1  102.96    5.02
   4  -4  -1   98.35    5.54
   4  -4  -1  100.12    4.12
   4  -4  -1  111.81    5.23
   4  -4  -1  103.30    4.20
   4  -4  -1  109.00    4.43
   4  -4  -1  111.85    5.52
   4   4  -1  107.02    5.28
  -4   4   1  103.00    3.03
  -4   4   1  105.32    3.50
  -4   4   1  102.05    5.38
   4   4  -1  103.15    4.87
   4   4  -1  108.83    5.16
   4   4  -1  102.97    5.06
  -4   4   1  105.91    3.93
   4   4  -1  119.37    5.95
   4   4  -1  102.65    4.98
  -4   4   1  107.69    4.89
  -4   4   1  107.06    3.95
  -4   4   1  105.59    4.68
  -4   4   1  103.85    4.10
   4   4  -1   95.29    4.83
  -4   4   1  118.17    5.83
  -4   4   1  100.56    4.64
   4   4  -1   93.83    4.52
   4   4  -1   96.42    4.53
  -4   4   1  106.66    4.14
   4   4  -1  100.71    5.94
  -4   4   1  100.70    5.27
   4   4  -1  104.32    5.06
  -4   4   1   68.71   26.59
   2  -4  -1   28.10    1.96
   2  -4  -1   28.38    2.08
   2  -4  -1   32.24    2.05
   2  -4  -1   35.98    3.79
   2  -4  -1   29.25    2.16
   2  -4  -1   32.41    3.29
   2  -4  -1   30.12    3.20
   2   4  -1   23.98    3.80
  -2   4   1   27.98    2.89
   2   4  -1   25.34    2.81
  -2   4   1   25.38   14.39
   2   4  -1   30.00    2.80
  -2   4   1   29.56    3.40
   2   4  -1   27.51    2.78
  -2   4   1   29.44    1.61
  -2   4   1   29.04    3.04
   2   4  -1   28.19    3.13
  -2   4   1   27.01    3.24
  -2   4   1   26.86    1.52
   2   4  -1   33.05    3.15
  -2   4   1   11.96   18.79
  -2   4   1   31.90    3.16
  -2   4   1   29.39    3.41
  -2   4   1   28.74    1.97
  -2   4   1   24.88    3.09
   2   4  -1   27.04    3.14
  -2   4   1   27.74    1.53
   2   4  -1   27.88    3.16
   2   4  -1   22.79    2.66
  -2   4   1   30.52    1.64
  -2   4   1   28.84    3.26
   2   4  -1   29.12    2.93
   2   4  -1   25.83    3.13
   0  -4   1   36.07    1.73
   0  -4  -1   35.29    3.51
   0  -4   1   37.66    1.75
   0  -4   1   35.03    3.24
   0  -4   1   36.48    1.76
   0  -4  -1   36.80    1.80
   0  -4  -1   35.63    3.53
   0  -4  -1   36.84    1.75
   0  -4   1   37.44    1.78
   0  -4   1   36.65    3.66
   0  -4   1   36.08    3.07
   0  -4  -1   36.32    1.74
   0  -4  -1   34.57    1.77
   0   4  -1   35.42    3.65
   0   4  -1   32.39    2.80
   0   4   1   36.96    3.68
   0   4   1   39.54    3.71
   0   4  -1   41.88    3.54
   0   4   1   40.93    3.68
   0   4  -1   30.87    3.57
   0   4  -1   34.36    2.51
   0   4  -1   33.23    2.77
   0   4   1   37.29    3.09
   0   4   1   40.50   12.17
   0   4  -1   37.88    3.59
   0   4   1   37.09    3.29
   0   4  -1   36.23    2.94
   0   4  -1   35.77    3.77
   0   4   1   38.24    2.58
   0   4   1   36.72    3.04
   0   4  -1   36.10    3.62
   0   4  -1   36.56   12.53
   0   4   1   37.81    3.75
   0   4   1   26.46   10.04
   0   4   1   38.53    3.61
   0   4  -1   37.37    3.59
   0   4  -1   27.34   10.80
   0   4   1   34.59    3.34
   2  -4   1   34.11    3.24
   2  -4   1   34.08    2.19
   2  -4   1   29.21    3.53
  -2  -4  -1   33.80    1.17
  -2  -4  -1   35.98    2.98
   2  -4   1   33.08    2.22
   2  -4   1   32.67   16.99
  -2  -4  -1   31.56    1.16
   2  -4   1   35.53    3.34
   2  -4   1   34.61    3.76
   2  -4   1   33.52    2.19
   2  -4   1   34.77    2.24
  -2  -4  -1   30.37    1.15
  -2  -4  -1   32.69    1.17
  -2   4  -1   32.63    2.07
  -2   4  -1   29.73    3.57
  -2   4  -1   33.84    1.81
   2   4   1   35.30    3.67
   2   4   1   34.28    2.76
  -2   4  -1   35.75    3.64
  -2   4  -1   35.53    3.62
   2   4   1   33.85    3.03
   2   4   1   34.97    3.28
  -2   4  -1   30.02    2.64
   2   4   1   39.15    3.31
  -2   4  -1   23.48    3.94
  -2   4  -1   35.60    3.69
   2   4   1   35.80    3.62
  -2   4  -1   31.57    2.62
  -2   4  -1   38.45   18.95
   2   4   1   32.88    2.95
   2   4   1   32.97    3.26
   2   4   1   32.08    3.33
  -2   4  -1   26.47    3.31
  -2   4  -1   32.56    1.80
  -2   4  -1   33.42    1.80
  -2   4  -1   35.56    2.39
  -2   4  -1   32.75    1.77
  -4  -4  -1   54.32    1.80
   4  -4   1   39.76   18.98
  -4  -4  -1   53.31    1.79
  -4  -4  -1   61.00    3.97
   4  -4   1   66.37    4.57
   4  -4   1   58.42    4.40
   4  -4   1   62.60    3.38
  -4  -4  -1   58.58    1.74
   4  -4   1   57.69    3.22
  -4  -4  -1   58.07    1.75
   4  -4   1   59.60    3.34
   4  -4   1   57.84    3.21
   4   4   1   53.87    3.75
  -4   4  -1   59.69    3.09
  -4   4  -1   55.71    2.95
  -4   4  -1   58.09    3.27
   4   4   1   56.01    3.65
  -4   4  -1   60.06    4.19
   4   4   1   57.43    4.19
  -4   4  -1   65.32    4.50
  -4   4  -1   60.55    4.25
   4   4   1   53.28    3.84
  -4   4  -1   52.70    4.21
   4   4   1   59.56    3.45
   4   4   1   59.90    3.81
   4   4   1   56.05    3.85
  -4   4  -1   55.32    2.01
   4   4   1   59.65    3.92
  -4   4  -1   58.92    2.10
  -4   4  -1   58.80    4.53
  -4   4  -1   59.85    3.27
  -4   4  -1   63.03    4.23
   4   4   1   53.46    3.88
  -4   4  -1   88.49   26.59
   4   4   1   61.17    3.96
   4   4   1   58.92    3.53
  -4   4  -1   59.27    3.14
  -4   4  -1   57.36    3.00
   4   4   1   54.63    4.07
   6  -4   1   54.70    3.59
  -6  -4  -1   47.60    4.19
   6  -4   1   47.69    3.67
  -6  -4  -1   49.89    2.28
   6  -4   1   58.15    3.73
   6  -4   1   18.89   26.26
   6  -4   1   50.72    3.52
  -6  -4  -1   52.36    2.29
   6  -4   1   51.18    3.74
  -6  -4  -1   52.81    2.26
  -6  -4  -1   37.70   11.25
   6  -4   1   57.31    4.62
  -6  -4  -1   57.11   18.01
  -6  -4  -1   51.75    2.26
   6  -4   1   50.57    4.28
   6  -4   1   51.83    3.62
  -6   4  -1   53.89    3.41
  -6   4  -1   49.94    3.02
  -6   4  -1   54.18    3.96
   6   4   1   52.42    3.64
   6   4   1   53.45    3.63
  -6   4  -1   50.41    3.86
   6   4   1   57.34    4.35
   6   4   1   60.50    4.46
  -6   4  -1   51.52    3.32
  -6   4  -1   52.58    4.54
   6   4   1   51.45    3.56
   6   4   1   48.20    3.42
  -6   4  -1   49.37    3.54
  -6   4  -1   49.83    3.11
  -6   4  -1   47.06    4.03
   6   4   1   45.04    3.51
  -6   4  -1   53.36    4.10
   6   4   1   54.27    4.08
  -6   4  -1   53.50    3.56
   6   4   1   55.37    4.06
  -6   4  -1   57.85    4.52
   6   4   1   57.93    4.19
   8  -4   1  508.47   13.01
   8  -4   1  499.65   14.27
  -8  -4  -1  490.88   13.95
   8  -4   1  473.00   13.07
   8  -4   1  492.86   13.37
   8  -4   1  498.97   13.12
  -8  -4  -1  481.65   10.85
  -8  -4  -1  446.43   44.85
   8  -4   1  488.10   12.88
  -8  -4  -1  499.41   10.93
   8  -4   1  490.98   12.98
  -8  -4  -1  487.07   10.85
   8  -4   1  375.98   64.39
   8  -4   1  499.33   14.53
  -8  -4  -1  506.15   10.99
   8   4   1  347.45   38.33
   8   4   1  482.10   10.88
  -8   4  -1  487.93   11.84
   8   4   1  495.63   14.05
   8   4   1  498.65   11.03
  -8   4  -1  498.25   13.43
  -8   4  -1  405.17   64.18
   8   4   1  494.47   13.96
  -8   4  -1  486.71   13.00
  -8   4  -1  491.22   14.29
  -8   4  -1  504.86   11.90
  -8   4  -1  507.48   13.22
   8   4   1  488.54   11.89
   8   4   1  499.73   12.16
   8   4   1  497.73   13.58
   8   4   1  511.86   14.03
  -8   4  -1  496.81   13.28
  -8   4  -1  513.39   13.15
   8   4   1  510.78   12.06
  -8   4  -1  486.83   14.02
   8   4   1  494.45   13.58
  -8   4  -1  481.86   13.14
   8   4   1  497.85   12.94
   8   4   1  509.06   12.68
 -10  -4  -1   97.08    4.46
 -10  -4  -1  103.43    4.50
  10  -4   1   99.75    6.36
  10  -4   1  101.64    6.37
  10  -4   1   97.08    5.47
  10  -4   1   99.58    5.78
 -10  -4  -1  101.32    4.53
 -10  -4  -1   93.15    6.19
  10  -4   1  102.10    5.85
  10  -4   1   95.25    5.40
 -10  -4  -1  101.14    4.47
  10  -4   1   76.31   44.24
 -10  -4  -1   92.18   29.04
  10  -4   1   97.96    5.66
  10  -4   1  101.42    5.91
  10   4   1   90.93    5.60
  10   4   1   98.10    5.26
  10   4   1   96.36    5.97
  10   4   1  105.16    3.87
 -10   4  -1  103.33    5.55
 -10   4  -1   80.27   44.32
  10   4   1   99.13    5.94
  10   4   1   99.19    3.86
  10   4   1   97.86    3.23
 -10   4  -1  103.14    4.79
  10   4   1  101.62    5.82
  10   4   1   78.66   27.34
 -10   4  -1  102.91    6.24
  10   4   1  102.60    6.19
  10   4   1   96.24    4.26
  10   4   1  103.52    5.00
  10   4   1  102.92    3.56
 -10   4  -1  110.92    6.49
  10   4   1   96.43    3.20
 -10   4  -1  109.63    6.08
 -10   4  -1  100.33    5.89
 -10   4  -1   99.46    4.69
  10   4   1  102.19    3.58
 -12  -4  -1   45.12    3.69
 -12  -4  -1   42.95    3.56
  12  -4   1   48.56    4.75
 -12  -4  -1   28.08   34.00
  12  -4   1   41.70    4.57
  12  -4   1   45.66    5.31
  12  -4   1   44.55    4.86
 -12  -4  -1   52.32    5.79
 -12  -4  -1   53.98    3.76
 -12  -4  -1   37.45    3.44
  12  -4   1   44.77    4.89
  12  -4   1   30.39   49.17
  12  -4   1   57.16    6.17
  12  -4   1   37.28    4.43
  12  -4   1   51.32    4.42
  12   4   1   42.66    4.56
  12   4   1   44.61    2.21
  12   4   1   42.53    5.80
  12   4   1   47.66    3.94
  12   4   1   42.94    2.77
  12   4   1   47.64    2.78
 -12   4  -1   50.72    4.05
  12   4   1   21.14   30.65
 -12   4  -1   54.10    6.49
  12   4   1   39.75    4.31
 -12   4  -1   37.13    4.54
 -12   4  -1   50.98    6.17
 -12   4  -1   50.97    4.18
 -12   4  -1   46.18    4.82
 -12   4  -1   55.93    5.02
  12   4   1   40.77    2.63
 -12   4  -1   67.60   47.94
 -12   4  -1   39.71    4.42
  12   4   1   46.30    2.18
  14  -4   1   13.13    3.35
 -14  -4  -1   17.90    2.93
 -14  -4  -1   68.36   46.11
 -14  -4  -1   14.08    2.66
  14  -4   1   16.63    3.45
  14  -4   1   15.57    3.17
 -14  -4  -1   20.52    6.28
  14  -4   1   16.72    3.36
  14  -4   1   -8.84   56.07
 -14  -4  -1   16.07    2.78
  14  -4   1   16.19    3.59
  14  -4   1   21.77    3.40
 -14  -4  -1   15.74    2.78
  14   4   1   15.34    1.48
 -14   4  -1   20.11    3.80
 -14   4  -1   21.80    3.84
  14   4   1   13.82    3.13
 -14   4  -1   18.33    3.79
  14   4   1   19.03    4.61
  14   4   1   17.99    1.58
 -14   4  -1  -15.04   56.98
  14   4   1   21.38    3.49
  14   4   1   41.93   42.67
 -14   4  -1   15.18    3.00
 -14   4  -1   17.32    3.49
  14   4   1   19.15    2.05
 -16  -4  -1   11.33    2.78
  16  -4   1   10.83    2.94
  16  -4   1   12.01    4.60
 -16  -4  -1   17.80    4.30
 -16  -4  -1   13.20    2.90
  16  -4   1   15.18   75.40
  16  -4   1   10.01    3.52
  16  -4   1    9.94    3.15
  16  -4   1    8.87    3.03
 -16  -4  -1   48.71   55.02
 -16  -4  -1   10.45    2.68
  16  -4   1   11.80    3.32
  16  -4   1    5.80    4.38
 -16  -4  -1   13.92    3.02
 -16   4  -1   34.30   80.58
  16   4   1   11.76    1.55
  16   4   1   37.25   57.79
  16   4   1    7.61    2.69
 -16   4  -1    9.50    3.26
  16   4   1    7.24    2.84
 -16   4  -1    7.75    2.83
 -16   4  -1   10.85    3.37
  16   4   1   11.47    1.30
  16   4   1   10.70    1.24
  16   4   1   11.94    1.74
 -16   4  -1   12.38    3.03
 -16   4  -1    7.68    2.85
  16   4   1   10.82    4.39
 -18  -4  -1   17.32    3.35
 -18  -4  -1   13.16    3.75
 -18  -4  -1   11.00    2.89
  18  -4   1    0.61   95.05
  18  -4   1    0.23    2.77
  18  -4   1   12.01    3.30
  18  -4   1    4.34    3.11
 -18  -4  -1  -48.49   73.89
  18  -4   1    9.89    3.44
 -18  -4  -1    4.95    2.57
 -18  -4  -1    5.64    2.57
  18  -4   1   11.25    3.50
  18  -4   1    8.98    3.23
  18  -4   1    8.65    3.50
 -18   4  -1   10.57    2.99
 -18   4  -1  -40.33  152.60
 -18   4  -1   12.81    3.55
 -18   4  -1   13.82    3.38
  18   4   1  145.05   85.56
  18   4   1    3.70    2.75
 -18   4  -1   12.67    3.90
  18   4   1    8.95    3.16
 -18   4  -1   12.49    3.25
  18   4   1    7.16    4.17
  18   4   1   12.03    1.78
 -20  -4  -1    8.91    3.10
 -20  -4  -1   14.32    3.73
  20  -4   1   10.76    3.79
 -20  -4  -1   11.40    3.45
  20  -4   1   21.83    4.02
  20  -4   1   24.53    4.94
  20  -4   1   10.31    3.85
  20  -4   1   11.54    3.62
 -20  -4  -1   31.38  108.90
 -20  -4  -1   14.85    3.47
 -20   4  -1   15.61    4.57
  20   4   1   10.10    6.52
  20   4   1   12.56    1.90
  20   4   1   12.60    3.43
 -20   4  -1   14.90    3.44
 -20   4  -1   16.40    4.31
 -20   4  -1   14.58    3.37
 -20   4  -1   13.58    3.29
  20   4   1   16.12    3.58
 -19  -5   1   -1.52    1.79
  19  -5  -1    2.75    3.08
  19  -5  -1    1.62    2.90
 -19  -5   1   -1.13    3.68
  19  -5  -1    5.99    3.09
 -19  -5   1    1.88    2.17
 -19  -5   1   42.78   95.62
 -19  -5   1    3.63    2.32
  19  -5  -1    3.70    2.99
 -19  -5   1   -1.20    1.74
  19  -5  -1    4.74    3.26
 -19   5   1    1.19    4.29
 -19   5   1    2.14    2.56
  19   5  -1    1.94    3.18
 -19   5   1    1.47    3.77
  19   5  -1   -0.54    1.17
 -19   5   1   -1.21    1.86
  19   5  -1   -0.49    0.76
  19   5  -1    1.54    3.15
  19   5  -1    4.77    3.63
 -19   5   1    7.56    3.05
  19   5  -1    0.69    1.31
  17  -5  -1  122.65    8.30
  17  -5  -1  115.25    8.39
  17  -5  -1  117.11    8.44
  17  -5  -1  102.57    7.77
 -17  -5   1  109.20    6.62
  17  -5  -1  111.56    8.29
 -17  -5   1  102.55    6.47
 -17  -5   1  120.09    6.58
  17  -5  -1  121.90    8.53
 -17  -5   1    4.19   65.99
 -17  -5   1  102.90    8.74
  17  -5  -1  113.39    8.49
 -17  -5   1  116.00    6.55
 -17   5   1   94.24    8.01
  17   5  -1  102.68    4.27
 -17   5   1  122.69    7.11
 -17   5   1  126.44    7.81
 -17   5   1  105.57    8.39
  17   5  -1  109.70    4.26
 -17   5   1  111.92    7.67
  17   5  -1  124.41    9.59
  17   5  -1  123.18    7.27
  17   5  -1  116.10    5.10
  17   5  -1  126.55    7.48
  15  -5  -1   21.48    3.96
  15  -5  -1   15.93    3.64
 -15  -5   1   22.75    3.14
  15  -5  -1   25.07    4.33
 -15  -5   1  -15.38   56.42
  15  -5  -1  173.73   85.52
  15  -5  -1   23.42    4.69
  15  -5  -1   23.61    4.28
 -15  -5   1   24.63    3.47
 -15  -5   1   26.38    3.51
 -15  -5   1   20.33    2.97
  15  -5  -1   31.67    4.75
  15  -5  -1   23.21    4.19
 -15  -5   1  -52.75   51.78
  15   5  -1   31.53    4.45
  15   5  -1   26.31    2.20
  15   5  -1   27.96    5.30
 -15   5   1   21.56    4.09
  15   5  -1   23.58    2.88
  15   5  -1   26.59    4.13
  15   5  -1   23.03    2.28
 -15   5   1  169.63   87.48
 -15   5   1   25.01    3.74
  15   5  -1   31.56    2.31
 -15   5   1   23.94    4.00
  13  -5  -1   19.81    3.63
 -13  -5   1   24.36    2.92
 -13  -5   1   26.78    2.94
 -13  -5   1   20.68    2.76
  13  -5  -1   -9.05   60.90
 -13  -5   1   32.80   44.87
  13  -5  -1   29.45    4.32
 -13  -5   1   23.93    2.88
 -13  -5   1   22.73    4.80
  13  -5  -1   22.55    3.93
  13  -5  -1   20.05    3.71
 -13  -5   1   41.03   41.42
  13  -5  -1   25.72    4.69
  13   5  -1   23.35    3.72
 -13   5   1   12.13    3.28
  13   5  -1   21.61    2.22
 -13   5   1   25.28    4.28
 -13   5   1   23.70    4.03
 -13   5   1   25.16    3.51
 -13   5   1   21.08    3.89
  13   5  -1   28.39    3.14
 -13   5   1   24.20   58.29
  13   5  -1   30.74    5.34
  13   5  -1   22.14    3.65
  13   5  -1   25.78    2.48
  13   5  -1   24.04    2.30
 -11  -5   1  108.42    4.47
 -11  -5   1  101.89   28.56
  11  -5  -1   31.39   55.14
  11  -5  -1   90.75    7.63
 -11  -5   1   67.21   28.96
  11  -5  -1  104.68    8.15
  11  -5  -1   94.82    9.61
 -11  -5   1  110.16    7.55
  11  -5  -1  104.90    6.93
 -11  -5   1  102.97    4.36
  11  -5  -1  103.20    8.09
  11  -5  -1   94.82    8.46
  11   5  -1  101.30    6.31
 -11   5   1   15.81   45.08
  11   5  -1  104.74    4.76
 -11   5   1  107.64    6.93
 -11   5   1  116.89    6.73
  11   5  -1  116.36    6.58
 -11   5   1  104.12    6.47
  11   5  -1   95.81    9.66
 -11   5   1  100.32    5.51
 -11   5   1  107.77    6.76
  11   5  -1  105.17    4.51
  11   5  -1  112.93    4.49
 -11   5   1  108.87    5.76
 -11   5   1  115.27    6.02
  11   5  -1  109.83    5.34
   9  -5  -1   90.08   46.29
  -9  -5   1   97.81    5.71
   9  -5  -1   95.82    5.80
   9  -5  -1  100.50    6.23
   9  -5  -1   97.69    5.65
  -9  -5   1  101.47    3.61
  -9  -5   1  107.07    3.67
   9  -5  -1   97.22    6.19
   9  -5  -1   98.16    5.64
  -9  -5   1   96.52    5.78
   9  -5  -1   94.74    6.40
  -9  -5   1  103.96    6.81
   9  -5  -1  104.66    5.96
   9  -5  -1   91.86    6.60
  -9   5   1  118.20    6.88
   9   5  -1  109.46    8.76
   9   5  -1  103.61    4.69
  -9   5   1   98.77    6.33
   9   5  -1  109.76    6.18
   9   5  -1   97.91    5.87
   9   5  -1  109.47    6.28
  -9   5   1   99.18    5.67
   9   5  -1   99.80    4.53
  -9   5   1   98.46    5.33
   9   5  -1  107.21    5.12
   9   5  -1  109.28    5.38
   9   5  -1  105.47    6.53
  -9   5   1   50.35   42.73
  -9   5   1   97.23    5.61
   7  -5  -1  120.22    5.81
   7  -5  -1  114.23    5.63
  -7  -5   1  110.62    2.81
   7  -5  -1  118.99    6.40
  -7  -5   1  114.89    2.93
   7  -5  -1  113.32    5.62
   7  -5  -1  116.30    6.37
  -7  -5   1  109.13    2.80
   7  -5  -1  110.84    6.55
   7  -5  -1  108.70    7.05
   7  -5  -1  109.04    5.39
  -7  -5   1  114.16    2.92
   7   5  -1  110.92    6.32
  -7   5   1  106.80    5.01
   7   5  -1  114.28    6.27
   7   5  -1  125.42    6.34
   7   5  -1  118.21    5.73
   7   5  -1  122.32    6.28
  -7   5   1  118.80    5.21
   7   5  -1  123.16    6.18
   7   5  -1  105.68    5.02
  -7   5   1  107.53    5.27
  -7   5   1  110.58    5.32
  -7   5   1  115.14    6.78
  -7   5   1  116.27    6.88
   7   5  -1  123.03    7.35
  -7   5   1  117.33    5.48
   7   5  -1  109.84    6.07
  -7   5   1  120.20    6.48
   7   5  -1  109.43    6.17
  -7   5   1   89.04   36.74
   7   5  -1  105.06    5.00
  -7   5   1  117.69    5.39
   7   5  -1  113.98    6.05
  -7   5   1  111.34    5.58
   7   5  -1  104.12    5.46
   5  -5  -1   45.88    3.97
   5  -5  -1   45.30    4.81
   5  -5  -1   42.96    3.19
   5  -5  -1   47.07    3.37
   5  -5  -1   46.63    3.40
   5  -5  -1   42.75    3.23
   5  -5  -1   48.49    4.43
   5  -5  -1   39.77    4.19
  -5   5   1   39.00    4.54
  -5   5   1   40.10    2.75
  -5   5   1   41.66    4.66
   5   5  -1   42.42    3.37
   5   5  -1   36.97    3.95
  -5   5   1   24.66   23.72
   5   5  -1   48.82    4.01
  -5   5   1   40.38    2.81
   5   5  -1   40.07    4.76
   5   5  -1   44.27    4.41
   5   5  -1   42.88    3.74
  -5   5   1   39.52    4.45
   5   5  -1   35.98    4.09
  -5   5   1   42.92    2.12
   5   5  -1   39.84    3.69
   5   5  -1   36.00    3.92
  -5   5   1   39.32    4.49
  -5   5   1   39.33    3.36
   5   5  -1   38.87    4.21
   5   5  -1   34.18    3.78
  -5   5   1   54.98    6.20
   5   5  -1   33.32    3.78
  -5   5   1   39.51    1.77
   5   5  -1   39.53    4.85
  -5   5   1   40.98    3.31
  -5   5   1   40.81    3.73
  -5   5   1   79.53   35.02
  -5   5   1   41.99    5.47
   5   5  -1   36.92    3.35
   3  -5  -1    2.50    2.03
   3  -5  -1    1.14    1.04
   3  -5  -1    1.34    1.05
   3  -5  -1    0.68    1.90
   3  -5  -1    1.08    1.02
   3  -5  -1    2.43    1.90
   3  -5  -1    0.98    1.04
  -3   5   1    1.63    1.82
  -3   5   1    2.14    1.23
   3   5  -1    1.46    1.52
  -3   5   1    1.31    0.68
  -3   5   1    0.70    0.61
   3   5  -1    1.27    1.66
   3   5  -1   -0.85    1.18
   3   5  -1    0.86    1.25
   3   5  -1    2.02    1.57
   3   5  -1    1.23    1.42
   3   5  -1    0.91    1.56
   3   5  -1    0.02    1.71
   3   5  -1   -0.51    1.57
  -3   5   1    2.56    1.67
   3   5  -1    3.50    2.23
   3   5  -1    4.15    1.81
  -3   5   1    0.21    1.30
  -3   5   1    2.11    1.44
  -3   5   1   -0.67   16.97
  -3   5   1   19.39   22.22
  -3   5   1    2.66    2.01
   3   5  -1    0.77    1.29
  -3   5   1   -0.25    2.43
  -3   5   1    2.40    0.72
  -3   5   1    1.94    0.68
  -3   5   1    2.11    1.80
  -3   5   1    2.84    2.22
   3   5  -1    1.56    1.69
   3   5  -1   -0.27    1.33
  -3   5   1    2.54    0.96
   1  -5  -1   14.27    2.76
  -1  -5   1   15.62    1.08
   1  -5  -1   13.38    1.48
  -1  -5   1   15.72    2.60
   1  -5  -1   16.00    2.93
  -1  -5   1   16.08    1.08
   1  -5  -1   15.18    1.57
   1  -5  -1   15.16    1.54
   1  -5  -1   15.78    1.61
  -1  -5   1   15.00    2.50
  -1   5   1   11.89   12.42
  -1   5   1   19.08    3.13
   1   5  -1   14.45    2.79
  -1   5   1   19.66    3.25
  -1   5   1   15.53    2.88
  -1   5   1   17.91    3.03
   1   5  -1   14.72    2.56
  -1   5   1   15.72    2.92
   1   5  -1   13.49    2.76
  -1   5   1   16.42   13.85
   1   5  -1   13.61    3.13
   1   5  -1   19.02    2.94
   1   5  -1   17.07    3.16
  -1   5   1   16.21    2.06
  -1   5   1   18.82    2.96
  -1   5   1   19.00    2.75
  -1   5   1   14.01    2.44
   1   5  -1   12.69    2.34
   1   5  -1   13.38    2.05
  -1   5   1   24.41    3.21
   1   5  -1   16.98    2.86
   1   5  -1   11.76    2.20
   1   5  -1   19.47    2.96
  -1   5   1   14.33    2.40
   1  -5   1  206.02    5.47
   1  -5   1  213.11    5.55
  -1  -5  -1  209.32    4.53
  -1  -5  -1  204.86    4.50
   1  -5   1  211.53    7.66
   1  -5   1  212.00    5.59
   1  -5   1  204.44    7.62
   1  -5   1  214.47    8.54
  -1  -5  -1  204.34    7.88
  -1  -5  -1  200.40    4.47
  -1  -5  -1  208.73    4.54
   1  -5   1  211.69    5.48
  -1  -5  -1  199.67    7.79
  -1   5  -1  207.79    8.35
   1   5   1  206.47    6.98
   1   5   1  209.66    8.19
  -1   5  -1  226.23    7.10
  -1   5  -1  166.30   24.49
   1   5   1  211.22    7.91
   1   5   1  196.44    7.49
  -1   5  -1  205.33    7.33
  -1   5  -1  208.68    8.54
   1   5   1  210.40    8.02
   1   5   1  200.50    7.78
   1   5   1  187.73    7.52
   1   5   1  198.82    8.09
   1   5   1  204.76    8.62
   1   5   1  212.33    8.37
  -1   5  -1  189.02    7.95
  -1   5  -1  213.45    8.79
   1   5   1  196.74    7.66
  -1   5  -1  195.32    6.90
  -1   5  -1  207.76    7.24
  -1   5  -1  204.96    8.30
  -1   5  -1  207.03    8.07
  -1   5  -1  184.03   24.48
  -1   5  -1  196.09    7.92
   1   5   1  211.49    8.17
   3  -5   1  371.89   10.83
   3  -5   1  338.86   11.52
   3  -5   1  358.61    8.89
   3  -5   1  359.85    8.93
   3  -5   1  351.54   10.60
   3  -5   1  359.63    9.07
   3  -5   1  340.43    8.88
   3   5   1  381.65   10.93
  -3   5  -1  365.64   13.17
   3   5   1  372.31   11.40
  -3   5  -1  349.07   10.03
   3   5   1  362.09   11.83
  -3   5  -1  354.31    8.66
   3   5   1  365.43   11.33
  -3   5  -1  354.35    7.85
  -3   5  -1  359.05    7.89
   3   5   1  375.44   11.58
   3   5   1  353.08   10.59
   3   5   1  368.05   11.10
  -3   5  -1  362.33    7.87
  -3   5  -1  364.64   11.45
   3   5   1  350.12   11.59
  -3   5  -1  383.67   12.25
  -3   5  -1  353.06   12.07
   3   5   1  360.70   10.62
   3   5   1  373.13   11.86
  -3   5  -1  351.63    8.31
  -3   5  -1  354.10    7.86
   3   5   1  386.89   11.46
   3   5   1  363.67   11.25
  -3   5  -1  314.81   44.55
   3   5   1  368.83   10.78
  -3   5  -1  368.02   10.11
   5  -5   1   15.86   24.03
   5  -5   1   40.81    4.09
   5  -5   1   36.61    3.08
   5  -5   1   32.76    2.96
   5  -5   1   25.20    2.73
   5  -5   1   33.12    3.73
   5  -5   1   36.62    3.11
   5  -5   1   38.12    4.65
   5  -5   1   39.52    4.71
   5   5   1   33.94    3.88
  -5   5  -1   34.37    3.26
   5   5   1   34.14    3.75
  -5   5  -1   39.81    4.82
   5   5   1   34.42    3.71
  -5   5  -1   34.10    1.43
  -5   5  -1   30.95    3.16
   5   5   1   31.59    3.70
  -5   5  -1   41.17    7.37
   5   5   1   35.70    4.35
   5   5   1   37.22    3.34
  -5   5  -1   35.45    1.46
  -5   5  -1   38.19    4.15
   5   5   1   37.17    3.28
   5   5   1   35.30    3.69
   5   5   1   35.98    3.97
   5   5   1   33.30    3.91
   5   5   1   36.37    3.88
  -5   5  -1   31.48    4.26
  -5   5  -1   40.92    7.17
   5   5   1   36.11    4.25
  -5   5  -1   30.48   25.94
   7  -5   1   75.38    5.71
   7  -5   1   85.50    6.39
  -7  -5  -1   80.39    5.81
   7  -5   1   82.54   37.35
  -7  -5  -1   79.36    2.75
  -7  -5  -1   82.67    2.77
   7  -5   1   76.39    5.16
  -7  -5  -1   79.39    2.74
   7  -5   1   82.94    5.22
  -7  -5  -1   80.09    2.77
   7  -5   1   77.81    4.69
   7  -5   1   80.90    4.77
   7  -5   1   73.25    5.87
   7   5   1   71.17    4.64
  -7   5  -1   86.13    5.69
   7   5   1   78.89    5.51
  -7   5  -1   80.75    4.47
  -7   5  -1   85.15    5.39
   7   5   1   80.53    5.06
  -7   5  -1   77.66    4.54
  -7   5  -1   89.02    5.43
   7   5   1   79.10    4.18
  -7   5  -1   77.99    4.23
  -7   5  -1   83.81    4.52
  -7   5  -1   91.69   37.96
   7   5   1   85.61    5.83
   7   5   1   83.48    6.42
   7   5   1   79.25    5.57
   7   5   1   82.71    4.22
  -7   5  -1   82.26    5.70
   7   5   1   87.27    5.04
   7   5   1   71.47    4.59
  -7   5  -1   76.17    4.50
   7   5   1   88.44    5.76
  -7   5  -1   78.44    4.27
   7   5   1   83.92    5.07
   9  -5   1  191.44    7.96
   9  -5   1  190.93    7.90
   9  -5   1  179.52   10.81
  -9  -5  -1  188.73    5.67
   9  -5   1  181.89    7.90
  -9  -5  -1  188.30    5.66
   9  -5   1  179.39    7.78
  -9  -5  -1  149.32   17.81
  -9  -5  -1  187.76    5.59
  -9  -5  -1  153.22   19.78
  -9  -5  -1  192.56    5.66
   9  -5   1  187.06    8.09
   9  -5   1  155.96   52.96
  -9  -5  -1  187.58    8.90
   9  -5   1  188.04    8.05
   9  -5   1  186.33    9.26
  -9   5  -1  186.25    8.88
  -9   5  -1  128.12   51.07
   9   5   1  194.03    7.08
   9   5   1  194.12    7.94
   9   5   1  181.84    6.14
   9   5   1  196.58    8.87
  -9   5  -1  198.07    8.05
  -9   5  -1  184.00    7.91
   9   5   1  199.46    7.82
   9   5   1  184.49    6.10
   9   5   1  170.63    8.46
  -9   5  -1  185.62    8.85
   9   5   1  188.95    7.07
   9   5   1  201.29   10.16
   9   5   1  189.86    7.22
  -9   5  -1  186.83    7.87
  -9   5  -1  182.87    7.70
  -9   5  -1  184.80    7.84
 -11  -5  -1   24.14    2.65
 -11  -5  -1   21.86    2.51
  11  -5   1   15.80    3.90
  11  -5   1   16.75    3.85
  11  -5   1   12.35    3.08
  11  -5   1   -8.30   46.07
  11  -5   1   14.58    3.13
  11  -5   1   22.32    3.81
 -11  -5  -1   23.13    4.42
 -11  -5  -1   23.67    2.62
  11  -5   1   20.20    4.25
 -11  -5  -1   18.96    2.37
 -11  -5  -1   31.81   30.73
 -11   5  -1   26.97    4.35
  11   5   1   21.89    4.37
 -11   5  -1   20.54    3.57
  11   5   1   23.62    3.21
  11   5   1   20.03    2.10
 -11   5  -1   26.47    4.48
  11   5   1   21.53    2.14
 -11   5  -1   18.63    3.44
  11   5   1   16.29    4.00
 -11   5  -1   22.42   55.59
  11   5   1   23.96    2.84
 -11   5  -1   24.26    3.05
  11   5   1   10.74    3.98
 -11   5  -1   21.20    2.85
 -13  -5  -1   22.47    2.95
  13  -5   1   19.68    3.85
  13  -5   1   30.25    4.39
  13  -5   1   22.61    3.94
 -13  -5  -1   -3.48   39.55
 -13  -5  -1   24.03    2.98
  13  -5   1   19.20    3.93
  13  -5   1   24.19    4.12
  13  -5   1   22.34    4.69
  13  -5   1   33.48    4.67
 -13  -5  -1   23.57    2.90
 -13  -5  -1   20.14    4.43
 -13  -5  -1   21.10    2.72
 -13   5  -1   21.22    3.86
  13   5   1   23.28    2.73
  13   5   1   27.45    4.24
  13   5   1   23.13    2.62
  13   5   1   24.51    4.03
  13   5   1   23.39    3.35
  13   5   1   29.33    5.49
  13   5   1   22.44    1.94
 -13   5  -1   19.03    3.72
  13   5   1   21.10    1.91
  13   5   1   27.16    2.78
 -13   5  -1   24.17    4.17
 -13   5  -1   16.70    3.77
  15  -5   1   33.15    4.55
  15  -5   1   28.52    4.70
 -15  -5  -1   33.24    5.73
 -15  -5  -1   26.25    3.49
 -15  -5  -1   28.19    3.58
  15  -5   1   38.12    5.44
  15  -5   1  104.54   84.44
 -15  -5  -1   85.16   88.64
  15  -5   1   27.54    4.59
 -15  -5  -1   26.53    3.50
  15  -5   1   19.10    4.56
  15  -5   1   26.14    4.30
 -15  -5  -1   28.28    3.69
  15  -5   1   37.10    5.37
 -15   5  -1   28.60    4.10
 -15   5  -1  125.20   88.65
 -15   5  -1   33.51    4.90
  15   5   1   29.87    2.61
  15   5   1   24.04    2.52
  15   5   1   25.15    2.49
  15   5   1   31.87    3.63
 -15   5  -1   33.84    5.07
  15   5   1   30.14    1.99
  15   5   1   29.72    1.99
  15   5   1   32.52    4.59
  15   5   1   35.64    6.16
  15   5   1   34.56    4.62
  17  -5   1   36.89    5.15
  17  -5   1   31.96    5.32
  17  -5   1   32.84    5.32
 -17  -5  -1   25.97    3.77
 -17  -5  -1   23.37    4.94
  17  -5   1   31.45    4.93
 -17  -5  -1   37.47    4.48
 -17  -5  -1   35.30    4.48
  17  -5   1   39.42    6.00
  17  -5   1   25.67    4.47
 -17  -5  -1   25.31   78.41
 -17  -5  -1   27.07    3.87
 -17   5  -1   33.43    5.40
 -17   5  -1   34.99    4.79
  17   5   1   30.27    1.64
  17   5   1   34.34    4.84
  17   5   1   29.46    1.77
  17   5   1   30.98    3.57
  17   5   1   30.96    2.62
  17   5   1   28.46    4.64
 -17   5  -1   42.40    5.89
 -17   5  -1   38.03    5.13
  17   5   1   28.91    1.60
 -17   5  -1   29.94    4.71
  17   5   1   29.99    6.02
  17   5   1   27.57    1.75
 -16  -6   1  -57.46   52.35
  16  -6  -1   48.42    6.08
 -16  -6   1   50.16    7.02
  16  -6  -1   38.64    5.31
  16  -6  -1   48.93    6.01
 -16  -6   1   25.55    5.74
  16  -6  -1   45.26    5.72
  16  -6  -1   42.23    6.44
 -16  -6   1   31.35    6.09
  16  -6  -1   35.65    6.04
  16  -6  -1   45.56    7.02
  16   6  -1   44.82    2.94
  16   6  -1   48.12    4.02
  16   6  -1   41.02    5.20
  16   6  -1   40.52    7.08
 -16   6   1   46.07    5.15
  16   6  -1   55.32    5.70
  16   6  -1   46.11    4.35
  14  -6  -1   24.14    4.74
 -14  -6   1   27.28    2.95
 -14  -6   1   17.72    3.10
  14  -6  -1   28.49    5.02
 -14  -6   1   23.56    2.85
 -14  -6   1   25.05    5.39
 -14  -6   1   23.93    3.43
  14  -6  -1   24.15    4.23
  14  -6  -1   17.32    4.57
  14  -6  -1   23.07    4.25
  14   6  -1   19.31    4.81
  14   6  -1   26.82    2.66
  14   6  -1   22.01    4.02
 -14   6   1   25.38    4.17
  14   6  -1   24.09    3.42
 -14   6   1   31.28    4.85
 -14   6   1   25.65    4.44
  14   6  -1   27.33    3.54
 -14   6   1   27.77    4.83
  14   6  -1   33.98    2.75
 -14   6   1   30.76    4.06
  14   6  -1   32.53    4.55
  14   6  -1   28.23    2.89
  14   6  -1   22.85    3.50
 -12  -6   1    8.03    2.31
 -12  -6   1    6.73    1.51
 -12  -6   1    7.58    2.09
 -12  -6   1    8.06    1.61
  12  -6  -1    8.60    2.71
  12  -6  -1    4.60    2.44
 -12  -6   1   12.21    3.96
  12  -6  -1    9.32    3.85
  12  -6  -1   10.46    2.88
  12  -6  -1    7.20    3.12
  12  -6  -1    4.91    2.49
  12  -6  -1   13.98    3.60
  12   6  -1    7.41    2.75
 -12   6   1    9.61    2.65
 -12   6   1   -2.41   88.11
  12   6  -1    9.53    2.01
  12   6  -1   10.78    2.58
  12   6  -1    9.00    2.57
 -12   6   1   13.01    3.68
  12   6  -1    8.00    3.64
 -12   6   1    4.77    2.80
 -12   6   1   10.00    2.91
  12   6  -1    7.06    1.71
  12   6  -1   16.09    3.35
 -12   6   1   12.52    2.86
  12   6  -1    8.83    1.74
 -10  -6   1   45.29    2.02
  10  -6  -1   34.22    4.24
  10  -6  -1   57.01    6.12
  10  -6  -1   36.08    4.22
  10  -6  -1   48.85    6.26
  10  -6  -1   39.46    4.40
  10  -6  -1   39.92    4.62
 -10  -6   1   46.44    2.04
  10   6  -1   37.59    4.73
 -10   6   1    6.85   62.64
  10   6  -1   37.57    5.72
 -10   6   1   51.73    6.68
 -10   6   1   55.22    5.94
  10   6  -1   45.76    4.88
  10   6  -1   49.10    3.57
  10   6  -1   50.01    4.91
  10   6  -1   47.00    3.96
 -10   6   1  -46.17   54.28
 -10   6   1   40.85    6.73
 -10   6   1   36.36    5.20
  10   6  -1   39.21    3.32
  10   6  -1   45.48    4.70
 -10   6   1   50.24    5.25
  10   6  -1   42.65    4.88
   8  -6  -1   63.49    5.59
   8  -6  -1   62.50    7.26
   8  -6  -1   48.57    4.19
   8  -6  -1   58.67    4.65
   8  -6  -1   61.01    4.58
   8  -6  -1   51.86    4.47
   8  -6  -1   56.04    5.70
   8  -6  -1   66.71    6.23
   8   6  -1   55.47    4.76
   8   6  -1   51.41    5.23
   8   6  -1   55.34    5.50
   8   6  -1   62.37    4.80
  -8   6   1   59.19    6.24
   8   6  -1   56.68    6.75
  -8   6   1   55.64    4.08
  -8   6   1   47.99   54.55
   8   6  -1   61.26    5.20
  -8   6   1   67.13    6.10
   8   6  -1   62.16    5.14
  -8   6   1   53.23    4.09
   8   6  -1   47.67    5.40
  -8   6   1   58.12    4.65
   6  -6  -1   35.89    4.46
   6  -6  -1   35.85    4.87
   6  -6  -1   33.60    3.49
   6  -6  -1   36.62    3.36
   6  -6  -1   39.46    3.59
   6  -6  -1   29.18    4.14
   6  -6  -1   35.94    3.38
   6  -6  -1   37.61    4.68
   6   6  -1   34.31    4.27
  -6   6   1   39.16    5.11
   6   6  -1   38.16    4.60
   6   6  -1   29.37    3.95
   6   6  -1   29.08    4.07
  -6   6   1   37.54    2.83
   6   6  -1   50.16    5.26
  -6   6   1   37.27    4.22
  -6   6   1   32.94    4.61
  -6   6   1   13.13   43.78
   6   6  -1   28.28    4.49
   6   6  -1   28.69    3.96
  -6   6   1   33.69    3.79
  -6   6   1   38.11    2.87
  -6   6   1   56.31   37.54
   6   6  -1   40.88    4.34
   6   6  -1   35.77    5.13
  -6   6   1   45.23    4.40
   6   6  -1   46.43    4.47
   6   6  -1   41.77    4.66
   6   6  -1   33.58    4.37
   6   6  -1   35.24    4.34
   4  -6  -1   67.56    5.33
   4  -6  -1   65.44    5.18
  -4   6   1   54.41    2.77
   4   6  -1   60.01    5.33
  -4   6   1   75.95   31.27
  -4   6   1   55.06    4.60
   4   6  -1   57.76    5.04
  -4   6   1   47.16    5.40
  -4   6   1   51.14    5.45
  -4   6   1   56.67   36.26
  -4   6   1   61.89    4.76
   4   6  -1   54.70    5.47
   4   6  -1   65.21    5.36
   4   6  -1   56.91    5.05
   4   6  -1   56.72    6.02
   4   6  -1   59.13    4.92
   4   6  -1   65.11    5.24
   4   6  -1   68.18    5.73
   4   6  -1   58.08    5.04
  -4   6   1   59.94    3.27
   2  -6  -1   93.43    3.91
   2  -6  -1  106.10    6.29
   2  -6  -1  101.24    3.98
   2  -6  -1  104.84    6.28
   2  -6  -1   98.43    3.96
   2  -6  -1  107.97    4.03
   2   6  -1   98.79    6.45
   2   6  -1   95.43    6.03
  -2   6   1   99.59    6.97
   2   6  -1   92.19    5.65
  -2   6   1  107.35    6.01
   2   6  -1  106.16    6.05
   2   6  -1   97.65    6.21
   2   6  -1   99.38    5.79
   2   6  -1   92.26    5.86
  -2   6   1   91.69    5.68
   2   6  -1  112.99    7.02
   2   6  -1  105.46    6.93
  -2   6   1   91.17    6.56
   2   6  -1   97.73    6.23
   2   6  -1   97.58    5.63
  -2   6   1  101.24    5.72
   2   6  -1   99.12    6.18
   2   6  -1   95.14    5.17
  -2   6   1  106.06    7.25
  -2   6   1  109.85    6.05
  -2   6   1   80.78   19.92
   2   6  -1  102.28    6.70
  -2   6   1   87.42   27.99
  -2   6   1  101.25    4.37
  -2   6   1  106.05    6.80
   0  -6   1   10.05    1.20
   0  -6   1   10.22    1.18
   0  -6  -1   10.20    2.65
   0  -6  -1    7.68    2.58
   0  -6  -1    9.51    1.11
   0  -6   1    8.60    1.10
   0  -6  -1    9.48    1.17
   0  -6   1    7.72    2.37
   0  -6   1   10.27    2.46
   0  -6   1    9.16    1.17
   0  -6  -1    9.61    1.10
   0  -6  -1    8.97    1.14
   0   6  -1    5.81    2.27
   0   6   1   16.40    3.17
   0   6   1    8.44    2.35
   0   6   1    6.66    2.76
   0   6  -1   15.55    3.09
   0   6  -1   11.86    2.42
   0   6   1    8.06    2.43
   0   6   1    7.92    2.39
   0   6   1    6.46    2.21
   0   6   1    9.12    1.95
   0   6  -1   11.63    2.43
   0   6   1   10.50    2.46
   0   6  -1    8.83    2.49
   0   6  -1    3.75    2.23
   0   6   1    8.60    3.60
   0   6  -1    7.43    2.16
   0   6   1   14.49    2.90
   0   6  -1    6.63    2.63
   0   6   1    9.75    2.78
   0   6  -1   11.03    2.02
   0   6   1   12.53    3.25
   2  -6   1   15.34    3.42
   2  -6   1   18.61    2.02
   2  -6   1   19.10    3.24
   2  -6   1   26.02    3.67
   2  -6   1   18.57    1.99
   2  -6   1   15.74    1.95
   2  -6   1   20.70    2.17
   2   6   1   21.31    3.73
  -2   6  -1   19.51    2.92
  -2   6  -1   24.75    4.35
  -2   6  -1   12.21    3.43
  -2   6  -1   17.97    3.46
  -2   6  -1   24.11    3.67
  -2   6  -1   18.69    2.39
  -2   6  -1   47.38   29.17
   2   6   1   24.38    3.70
   2   6   1   12.61    2.96
   2   6   1   25.13    4.12
   2   6   1   18.46    2.94
   2   6   1   20.90    2.77
   2   6   1   16.65    3.09
   2   6   1   21.46    3.59
  -2   6  -1   16.01    2.62
  -2   6  -1   30.46   18.27
  -2   6  -1   21.83    2.39
   4  -6   1   17.34    3.81
   4  -6   1   15.68    3.14
   4  -6   1   15.14    2.76
   4  -6   1   17.07    3.24
   4  -6   1   12.58    3.18
   4  -6   1   13.49    2.73
   4  -6   1   16.19    3.51
   4   6   1   18.88    3.64
  -4   6  -1   15.31    3.69
   4   6   1   13.64    2.92
  -4   6  -1   26.39   32.82
  -4   6  -1   15.72    1.59
  -4   6  -1   21.61   28.81
   4   6   1   17.24    3.68
  -4   6  -1   15.41    1.12
   4   6   1   15.49    2.90
   4   6   1   14.78    3.08
  -4   6  -1   13.13    1.05
  -4   6  -1   15.04    3.55
   4   6   1   17.31    3.03
  -4   6  -1   18.15    2.71
   4   6   1   12.18    2.93
   4   6   1   15.69    3.03
  -4   6  -1   17.42    2.83
  -4   6  -1   14.69    1.70
   4   6   1   15.40    3.11
  -4   6  -1   16.10    3.23
   4   6   1   13.65    3.27
   4   6   1   17.73    3.36
   4   6   1   14.91    3.54
   6  -6   1   57.09    6.16
   6  -6   1   53.06    4.83
   6  -6   1   56.41    4.08
   6  -6   1   55.25    4.05
   6  -6   1   58.11    9.18
   6  -6   1   54.24    3.98
   6  -6   1   58.21    4.06
   6  -6   1   54.57    4.78
   6   6   1   58.18    6.77
  -6   6  -1   60.96    6.57
  -6   6  -1   55.33    3.39
  -6   6  -1   55.49    3.45
   6   6   1   66.35    6.04
  -6   6  -1   68.93    6.08
   6   6   1   58.76    4.71
   6   6   1   54.43    4.79
   6   6   1   51.58    4.07
   6   6   1   52.86    5.97
   6   6   1   62.49    6.50
  -6   6  -1   55.15    4.86
  -6   6  -1   54.93    3.99
   6   6   1   57.03    5.90
  -6   6  -1   78.90   41.85
   6   6   1   61.76    6.05
   6   6   1   48.87    4.00
   6   6   1   62.04    5.05
  -6   6  -1   55.06    4.05
   6   6   1   62.27    4.95
   8  -6   1   26.00    3.53
   8  -6   1   25.93    4.05
   8  -6   1   28.61    3.53
   8  -6   1   26.65    4.00
   8  -6   1   22.79    3.30
   8  -6   1   23.40    3.27
   8  -6   1   19.36    3.87
   8  -6   1   17.43    4.01
  -8   6  -1   26.31    3.12
  -8   6  -1   47.78   59.25
   8   6   1   19.66    3.16
   8   6   1   21.68    2.83
  -8   6  -1   23.25    2.96
   8   6   1   23.29    3.44
  -8   6  -1   27.96    3.30
   8   6   1   23.58    2.84
  -8   6  -1   20.89    4.16
  -8   6  -1   20.58    2.98
   8   6   1   18.62    3.00
  -8   6  -1   23.33    4.40
   8   6   1   27.93    5.11
  -8   6  -1   20.28    4.05
   8   6   1   20.74    3.38
  10  -6   1   12.73    3.28
  10  -6   1   11.53    2.76
  10  -6   1   16.06    3.57
 -10  -6  -1   11.85    1.47
 -10  -6  -1   10.07    1.39
  10  -6   1   -8.95   52.93
 -10  -6  -1   11.06    1.79
 -10  -6  -1    8.53    1.61
  10  -6   1   15.16    4.05
 -10  -6  -1   10.69    4.25
  10  -6   1   10.12    2.63
  10  -6   1   11.97    2.82
  10  -6   1    8.24    2.62
 -10   6  -1    7.24   64.73
  10   6   1   13.06    2.47
  10   6   1   20.71    3.83
 -10   6  -1   12.39    3.57
  10   6   1   14.54    2.67
  10   6   1   11.97    1.96
  10   6   1   11.19    1.88
  10   6   1    8.62    2.99
  10   6   1   14.79    2.72
  10   6   1   17.77    4.54
 -10   6  -1   13.49    3.01
 -10   6  -1   13.23    3.71
  12  -6   1   31.17    5.34
  12  -6   1   30.53    4.53
 -12  -6  -1   30.66    2.87
 -12  -6  -1   30.02    2.68
  12  -6   1   24.58    4.12
 -12  -6  -1   28.75    5.09
  12  -6   1   24.88    4.03
 -12  -6  -1   28.63    2.68
 -12  -6  -1   31.10    2.70
  12  -6   1   31.58    4.57
  12  -6   1   28.11    4.40
  12  -6   1   26.32    4.09
  12   6   1   27.13    2.42
 -12   6  -1   28.64    4.16
  12   6   1   35.03    5.96
 -12   6  -1   29.40    4.74
  12   6   1   24.87    2.50
  12   6   1   23.88    3.20
  12   6   1   30.75    3.38
 -12   6  -1   33.33    4.98
 -12   6  -1   21.90    3.66
  12   6   1   22.61    3.07
 -12   6  -1   22.09    3.75
  12   6   1   24.05    4.31
  12   6   1   28.56    4.54
  12   6   1   32.77    4.69
 -14  -6  -1   43.71    3.65
  14  -6   1   33.50    4.83
 -14  -6  -1   47.46    3.77
 -14  -6  -1   48.60    3.78
  14  -6   1   39.46    6.00
  14  -6   1   49.08    5.95
  14  -6   1   34.64    4.84
 -14  -6  -1   42.37    3.66
 -14  -6  -1   44.71    6.11
  14  -6   1   49.23    5.97
  14   6   1   44.17    7.06
  14   6   1   44.56    3.57
 -14   6  -1   46.55    5.16
 -14   6  -1   40.44    5.22
 -14   6  -1   49.47    6.06
 -14   6  -1   47.39    6.07
  14   6   1   42.56    3.56
  14   6   1   44.29    5.23
 -14   6  -1   43.00    5.47
  14   6   1   44.00    2.68
  14   6   1   40.08    2.59
  14   6   1   45.71    5.52
  14   6   1   39.12    5.26
  14   6   1   41.87    3.39
  16  -6   1  173.57    9.81
  16  -6   1  205.36   11.56
 -16  -6  -1  189.61    7.99
 -16  -6  -1  199.61   12.15
 -16  -6  -1  185.18   11.86
 -16  -6  -1  192.77   11.57
 -16  -6  -1  209.07    8.37
  16  -6   1  193.90   13.32
  16  -6   1  203.98   10.50
  16   6   1  211.98   15.90
 -16   6  -1  194.48   16.08
 -16   6  -1  182.31   19.33
  16   6   1  187.67   12.28
  16   6   1  195.80    6.69
  16   6   1  176.38    5.79
  16   6   1  179.67    5.94
 -16   6  -1  186.16    9.22
  16   6   1  201.70   15.63
  13  -7  -1   28.51    4.88
  13  -7  -1   23.27    4.71
  13  -7  -1   25.40    4.93
  13  -7  -1   19.67    3.83
  13  -7  -1   33.03    5.47
  13  -7  -1   23.66    4.18
  13  -7  -1   21.98    5.01
 -13   7   1 -270.37  126.83
 -13   7   1   18.94    4.25
  13   7  -1   23.90    9.07
  13   7  -1   22.66    4.25
 -13   7   1   24.36    4.88
  11  -7  -1    0.06    2.08
  11  -7  -1   -1.67    2.59
  11  -7  -1    2.51    3.01
  11  -7  -1    2.33    2.14
  11  -7  -1    2.62    2.39
  11  -7  -1    0.84    2.04
  11  -7  -1   -1.43    2.37
  11   7  -1    2.64    3.00
  11   7  -1    3.71    3.45
  11   7  -1    3.80    2.50
  11   7  -1    2.25    2.22
 -11   7   1    0.86    2.59
  11   7  -1   -0.04    2.22
 -11   7   1   -2.14    1.59
  11   7  -1   -2.19    1.61
 -11   7   1    2.12    1.96
 -11   7   1   -3.61    1.46
 -11   7   1    5.23    2.90
  11   7  -1    3.00    2.38
 -11   7   1  -82.52  105.23
   9  -7  -1   95.88    7.93
   9  -7  -1   87.22    7.15
   9  -7  -1  101.27    6.19
   9  -7  -1   92.03    6.05
   9  -7  -1   86.58    5.97
   9  -7  -1  101.24    7.32
   9  -7  -1   89.54    5.90
   9   7  -1   90.46    6.86
  -9   7   1   31.83   81.79
   9   7  -1  104.67    7.01
   9   7  -1  108.63    8.67
   9   7  -1  107.07    6.56
  -9   7   1   97.78    7.79
   9   7  -1  105.86    7.07
  -9   7   1  109.14    8.13
  -9   7   1  103.46    6.44
   9   7  -1   89.42    8.30
   9   7  -1   90.59    6.52
   7  -7  -1   -0.61    1.34
   7  -7  -1    0.41    1.53
   7  -7  -1    3.78    2.62
   7  -7  -1    0.91    2.48
   7   7  -1   -1.86    2.07
  -7   7   1    5.01    2.80
   7   7  -1    1.82    2.86
  -7   7   1    0.99    2.53
   7   7  -1    2.42    2.25
   7   7  -1   -2.43    2.57
   7   7  -1   -3.40    1.90
   7   7  -1   -1.14    1.78
  -7   7   1    0.41    1.98
   7   7  -1    2.81    2.45
   5  -7  -1    1.78    1.47
   5  -7  -1    3.82    1.61
   5  -7  -1    2.27    3.85
   5  -7  -1   -0.26    1.27
   5  -7  -1    5.38    4.24
   5  -7  -1    2.88    1.57
  -5   7   1    1.91    2.60
  -5   7   1   28.28   36.43
  -5   7   1    1.23    0.78
  -5   7   1   -2.20    1.50
   5   7  -1    1.55    2.80
  -5   7   1    4.44    2.12
  -5   7   1    1.79    2.57
  -5   7   1    2.07    0.95
  -5   7   1 -124.66   43.79
   3  -7  -1   24.66    4.22
   3  -7  -1   15.93    2.09
   3  -7  -1   18.78    2.25
   3  -7  -1   18.96    2.22
   3  -7  -1   20.96    4.01
   3  -7  -1   16.98    2.12
  -3   7   1   -4.28   16.25
  -3   7   1   14.31    3.80
   3   7  -1   20.77    4.25
  -3   7   1   20.22    3.35
  -3   7   1   19.02    2.20
   3   7  -1   15.17    3.81
   3   7  -1   18.43    3.56
  -3   7   1   19.03    4.03
  -3   7   1   13.50    2.70
  -3   7   1   18.29    4.37
  -3   7   1   24.85   15.99
   3   7  -1   17.17    2.94
   3   7  -1   16.25    3.52
   3   7  -1   18.38    3.86
   3   7  -1   18.15    4.01
   3   7  -1   11.90    3.39
   1  -7  -1   26.62    1.86
   1  -7  -1   22.00    3.96
   1  -7  -1   24.97    1.89
   1  -7  -1   28.50    1.91
   1  -7  -1   28.79    4.44
   1  -7  -1   24.11    1.83
  -1   7   1   25.52    2.87
   1   7  -1   24.09    4.48
  -1   7   1   24.89    5.00
  -1   7   1   19.16    3.93
  -1   7   1   32.22    4.36
  -1   7   1   35.07    3.85
   1   7  -1   21.99    3.97
   1   7  -1   23.32    2.97
  -1   7   1   23.07    4.21
   1   7  -1   24.90    4.38
   1   7  -1   21.94    4.38
   1   7  -1   29.86    4.52
   1   7  -1   20.42    4.22
   1   7  -1   26.30    3.63
   1  -7   1   87.98    3.29
   1  -7   1   90.53    3.34
   1  -7   1   93.99    3.28
   1  -7   1   92.81    3.24
   1   7   1   91.80    6.79
   1   7   1  108.03    6.53
   1   7   1   93.60    7.19
  -1   7  -1   81.38    4.51
  -1   7  -1   88.13    7.52
   1   7   1   88.30    6.35
   1   7   1   97.38    6.86
  -1   7  -1   95.96    5.24
   1   7   1  102.98    6.94
  -1   7  -1   85.86    5.75
  -1   7  -1   84.59    5.54
  -1   7  -1   94.81    7.19
  -1   7  -1  104.82    7.30
  -1   7  -1   83.40    6.98
   3  -7   1    2.92    2.32
   3  -7   1    2.79    2.37
   3  -7   1    1.63    1.23
   3  -7   1    3.63    1.35
  -3   7  -1    2.30    2.89
  -3   7  -1  -16.72   19.13
  -3   7  -1    0.90    2.09
   3   7   1   -2.11    1.84
   3   7   1    3.11    2.44
   3   7   1    3.42    2.49
  -3   7  -1   13.54   22.37
  -3   7  -1    3.69    1.24
  -3   7  -1    3.72    1.38
   3   7   1    3.37    2.57
  -3   7  -1    3.76    2.86
   3   7   1    1.35    1.86
   3   7   1    1.34    1.53
   5  -7   1   21.34    3.84
   5  -7   1   20.23    2.66
   5  -7   1   27.70    4.09
   5  -7   1   21.19    2.74
   5  -7   1   26.83    3.13
   5  -7   1   25.61    3.13
   5  -7   1   19.75    4.34
  -5   7  -1   25.60    4.97
   5   7   1   24.58    4.40
  -5   7  -1   39.39   41.03
   5   7   1   12.48    4.54
   5   7   1   24.49    4.02
   5   7   1   26.12    4.30
  -5   7  -1  -60.41   44.58
  -5   7  -1   23.32    1.32
   5   7   1   19.21    3.75
  -5   7  -1   30.45    5.07
  -5   7  -1   24.53    1.40
  -5   7  -1   19.76    3.81
   5   7   1   29.16    4.61
   5   7   1   32.70    5.10
   7  -7   1   22.08    3.04
   7  -7   1   17.30    2.94
   7  -7   1   24.61    3.34
   7  -7   1   24.92    4.82
   7  -7   1   23.89    3.13
   7   7   1   20.99    4.04
   7   7   1   19.48    4.66
  -7   7  -1   26.41    6.66
   7   7   1   28.69    4.24
   7   7   1   17.97    3.99
  -7   7  -1   22.10    4.55
   7   7   1   26.10    4.19
   7   7   1   21.16    5.73
  -7   7  -1   23.70    4.76
   7   7   1   26.87    4.09
   9  -7   1   34.90    4.39
   9  -7   1   23.32    5.00
   9  -7   1   27.88    4.69
   9  -7   1   29.32    3.94
   9  -7   1   32.08    4.11
   9  -7   1   27.81    3.84
   9  -7   1   32.25    4.91
   9   7   1   24.66    4.36
   9   7   1   33.18    4.22
   9   7   1   28.66    5.41
  -9   7  -1   36.12    4.64
   9   7   1   26.88    4.66
   9   7   1   31.94    5.16
   9   7   1   24.37    3.15
   9   7   1   30.55    5.53
  -9   7  -1   35.93    5.47
  -9   7  -1   32.28    5.50
  -9   7  -1    7.42   77.65
   9   7   1   27.21    3.36
   9   7   1   21.44    3.72
  11  -7   1   15.83    3.76
  11  -7   1   24.46    5.57
  11  -7   1   24.29    3.86
  11  -7   1   13.27    3.18
  11  -7   1   12.88    3.28
  11  -7   1   13.12    3.16
  11  -7   1   20.07    4.06
  11   7   1   23.38    5.05
  11   7   1   27.54    4.27
 -11   7  -1   20.86    3.51
 -11   7  -1   20.57    3.32
  11   7   1   19.71    3.36
 -11   7  -1   20.24    3.72
  11   7   1   22.48    3.63
  11   7   1   15.09    3.43
 -11   7  -1   16.93    4.74
 -11   7  -1   21.74    4.79
  11   7   1   17.09    3.98
  11   7   1   18.22    4.13
  11   7   1   21.94    3.60
 -11   7  -1  -52.35  102.97
  13  -7   1    5.46    3.32
  13  -7   1   -0.23    2.19
  13  -7   1    3.27    3.97
  13  -7   1   -0.78    2.88
  13  -7   1    1.16    2.84
  13  -7   1    2.32    2.75
  13  -7   1    2.53    2.41
  13   7   1    1.21    1.85
  13   7   1    3.85    1.86
  13   7   1    5.01    3.55
 -13   7  -1   -0.16    2.22
  13   7   1   -1.96    2.13
 -13   7  -1    4.10    2.41
 -13   7  -1   11.01    3.65
  13   7   1   -3.02    1.73
  13   7   1    2.84    2.59
 -13   7  -1 -210.48  135.69
   8  -8  -1   19.12    3.19
   8  -8  -1   14.75    3.89
   8  -8  -1   18.40    3.21
   8  -8  -1   17.73    3.11
   8  -8  -1   18.97    4.28
   8   8  -1   20.35    4.02
  -8   8   1   69.37   95.64
   8   8  -1    6.35    3.58
  -8   8   1    8.06    3.35
  -8   8   1   23.76    3.78
   8   8  -1   15.13    4.15
   8   8  -1   16.46    4.47
  -8   8   1   15.66    4.36
   8   8  -1   18.76    3.89
   8   8  -1   18.34    3.86
   8   8  -1   20.55    4.01
   6  -8  -1   68.14    7.17
   6  -8  -1   47.98    4.20
   6  -8  -1   55.91    6.49
   6  -8  -1   51.19    4.29
   6   8  -1   44.67    5.77
  -6   8   1   43.94    5.08
   6   8  -1   50.17    5.87
   6   8  -1   60.91    6.75
   6   8  -1   39.91    5.60
  -6   8   1   54.59    9.07
   6   8  -1   52.11    6.06
   6   8  -1   52.98    6.36
   6   8  -1   56.63    7.29
   4  -8  -1   19.43    3.90
   4  -8  -1   19.89    2.38
   4  -8  -1   20.01    2.88
   4  -8  -1   23.82    3.16
   4  -8  -1   20.40    2.45
   4  -8  -1   20.80    4.38
  -4   8   1   18.80    2.20
   4   8  -1   19.97    4.57
  -4   8   1   18.37    4.29
   4   8  -1   21.59    4.42
   4   8  -1   30.54    4.87
  -4   8   1   22.61    4.86
   4   8  -1   19.17    3.74
   4   8  -1   19.61    4.07
   4   8  -1   13.94    3.89
  -4   8   1   20.14    4.43
   4   8  -1   22.82    4.34
  -4   8   1   35.58    6.00
   2  -8  -1   19.87    1.59
   2  -8  -1   16.84    1.55
   2  -8  -1   16.20    1.49
   2  -8  -1   19.98    1.67
   2   8  -1   27.32    4.76
   2   8  -1   20.56    4.17
   2   8  -1   19.61    4.21
  -2   8   1   24.34    5.05
  -2   8   1   15.22    2.59
  -2   8   1   16.02    3.95
   2   8  -1   15.02    3.12
   2   8  -1    8.63    3.21
   2   8  -1    8.03    3.40
  -2   8   1   18.04    2.48
  -2   8   1   17.93    3.99
   2   8  -1   17.18    4.23
   0   8   1   26.66    3.91
   0   8  -1   31.25    3.77
   0   8  -1   43.87    5.60
   0   8   1   29.66    5.22
   0   8   1   33.05    5.39
   0   8   1   44.89    6.05
   0   8  -1   49.55    6.13
   0   8   1   35.64    3.76
   0   8  -1   34.85    5.14
   0   8   1   37.24    5.59
   0   8  -1   31.23    5.52
   0   8  -1   27.54    4.73
   0   8   1   36.91    5.62
   0   8  -1   37.12    5.61
   0   8  -1   32.35    4.75
   2  -8   1   72.89    2.89
   2  -8   1   71.43    2.81
   2  -8   1   69.10    2.87
   2  -8   1   69.71    2.81
   2   8   1   84.10    8.17
  -2   8  -1   66.26    4.17
   2   8   1   67.13    6.22
  -2   8  -1   62.49    7.26
  -2   8  -1   70.10    7.42
  -2   8  -1   65.51    3.92
  -2   8  -1   68.42    7.62
   2   8   1   63.67    7.15
   2   8   1   81.67    6.98
   4  -8   1   10.59    1.93
   4  -8   1    6.73    2.81
   4  -8   1    6.98    1.61
   4  -8   1    3.92    2.85
   4  -8   1    4.72    1.61
   4  -8   1    6.25    1.73
   4   8   1    7.05    3.33
  -4   8  -1   14.13    4.02
   4   8   1    7.10    3.08
   4   8   1    6.09    2.77
  -4   8  -1    7.70    3.66
   4   8   1    8.47    3.27
  -4   8  -1    2.25    2.48
   4   8   1    9.30    3.09
  -4   8  -1    5.08    1.11
  -4   8  -1    6.43    1.24
   4   8   1    3.34    2.64
   4   8   1    2.65    2.51
   6  -8   1   41.88    3.84
   6  -8   1   42.34    4.19
   6  -8   1   42.53    5.60
   6  -8   1   52.15    6.16
   6   8   1   44.53    5.69
   6   8   1   35.97    4.99
  -6   8  -1   38.89    5.27
  -6   8  -1   43.97    6.75
   6   8   1   44.85    5.86
   6   8   1   43.18    6.12
   6   8   1   40.13    5.27
  -6   8  -1   36.19    6.29
   6   8   1   54.19    6.76
   6   8   1   39.32    5.51
   8  -8   1  118.61    6.72
   8  -8   1  102.42    6.37
   8  -8   1   93.56    7.35
   8  -8   1  119.64    8.01
   8   8   1  117.14    8.16
   8   8   1   96.40    6.99
   8   8   1   99.03    7.16
  -8   8  -1   95.85    8.18
  -8   8  -1   60.02   97.66
  -8   8  -1  107.52    8.80
   8   8   1  105.13    7.21
   8   8   1   89.27    7.30
  22   0  -2    5.95    2.67
 -22   0   2    7.01    3.88
 -22   0   2   11.24    3.79
 -22   0   2    7.73    3.62
  22   0  -2  121.00  116.68
  22   0  -2    6.97    2.34
  22   0  -2    7.80    2.81
  22   0  -2   12.69    2.94
  22   0  -2    5.67    2.83
 -22   0   2 -126.52  107.92
 -22   0   2   15.95    4.00
 -22   0   2   11.35    2.15
 -22   0   2    9.89    1.83
  22   0  -2    7.56    2.13
 -22   0   2    7.00    1.84
 -22   0   2   10.83    3.33
  22   0  -2    8.23    3.20
  22   0  -2    9.19    3.49
  20   0  -2   13.08    3.11
  20   0  -2   12.54    3.38
 -20   0   2   10.13    1.96
  20   0  -2   11.17    3.22
  20   0  -2    9.57    2.72
 -20   0   2   14.93    4.19
  20   0  -2   13.03    3.48
 -20   0   2    6.64    1.76
  20   0  -2   12.45    2.99
 -20   0   2    8.80    3.38
  20   0  -2    7.02    2.00
  20   0  -2    5.41   75.13
 -20   0   2   18.54    3.91
 -20   0   2   18.50    4.31
  20   0  -2    8.97    2.71
 -20   0   2  -38.63   76.68
  20   0  -2    7.49    2.51
 -20   0   2   11.05    1.79
 -20   0   2   14.71    3.98
  18   0  -2   41.99    4.26
 -18   0   2   47.69    5.39
  18   0  -2   49.63   64.41
  18   0  -2   35.61    4.02
 -18   0   2   51.07    6.11
  18   0  -2   31.05    4.33
 -18   0   2   41.87    5.71
 -18   0   2   40.08    2.61
 -18   0   2   36.57   58.72
 -18   0   2   43.91    3.07
  18   0  -2   38.44    4.82
  18   0  -2   40.17    4.90
  18   0  -2   38.75    3.28
  18   0  -2   33.15    4.48
  18   0  -2   33.13    4.60
  18   0  -2   41.24    4.21
 -18   0   2   39.42    3.03
  18   0  -2   36.70    4.12
 -16   0   2   67.82   49.82
  16   0  -2   32.99    4.28
 -16   0   2   35.40    6.36
 -16   0   2   31.85    2.30
  16   0  -2   33.39    4.13
  16   0  -2   34.45    4.35
  16   0  -2   37.63    3.33
 -16   0   2   36.54    2.66
  16   0  -2   41.06   50.00
 -16   0   2   28.82    3.71
  16   0  -2   36.06    3.62
  16   0  -2   30.83    3.58
 -16   0   2   32.35    4.20
 -16   0   2   36.32    2.69
  16   0  -2   32.97    2.98
  16   0  -2   40.39    4.29
 -16   0   2   33.41    3.86
 -16   0   2   33.90    4.22
  16   0  -2   37.33    4.59
 -16   0   2   39.89    5.03
  16   0  -2   28.53    4.17
 -16   0   2   34.48    4.73
  14   0  -2   77.06    5.09
  14   0  -2   73.43    4.20
  14   0  -2   62.17    4.13
  14   0  -2   56.15   39.32
  14   0  -2   64.39    3.44
  14   0  -2   69.02    4.96
 -14   0   2   67.57    3.26
 -14   0   2   64.74    4.46
  14   0  -2   65.12    3.85
  14   0  -2   66.02    4.70
  14   0  -2   68.73    5.08
 -14   0   2   68.25    2.76
  14   0  -2   72.94    4.51
  14   0  -2   64.36    4.89
 -14   0   2   66.67    3.29
 -14   0   2   62.55    4.77
  14   0  -2   67.08    3.86
 -14   0   2   70.03    5.35
 -14   0   2   63.46    4.20
  14   0  -2   71.87    4.18
 -14   0   2   65.13    4.83
 -14   0   2   70.73    4.35
 -14   0   2   65.26    5.22
 -14   0   2   85.31   44.93
  12   0  -2    1.13    1.34
 -12   0   2    1.78    1.36
 -12   0   2    3.02    1.14
  12   0  -2    5.36    1.53
 -12   0   2    2.80    1.62
  12   0  -2    2.85    1.49
  12   0  -2    4.43    1.98
 -12   0   2   10.09   29.30
  12   0  -2    2.29    1.57
 -12   0   2    1.76    1.29
  12   0  -2    4.45    1.40
 -12   0   2    3.87    1.11
 -12   0   2    3.23    1.63
  12   0  -2    2.86    1.14
  12   0  -2    2.29    1.65
  12   0  -2    2.33    1.45
  12   0  -2    0.09    1.32
  12   0  -2   11.74   33.12
  12   0  -2    3.21    1.71
 -12   0   2    4.70    1.77
 -12   0   2    4.03    0.89
 -10   0   2  311.27    9.42
  10   0  -2  306.63    8.93
  10   0  -2  306.70    8.02
 -10   0   2  300.56    6.40
  10   0  -2  300.55    7.71
 -10   0   2  304.05   56.01
  10   0  -2  292.62    8.20
 -10   0   2  300.85    8.98
  10   0  -2  305.89    7.96
  10   0  -2  305.01    9.40
 -10   0   2  310.98    9.43
  10   0  -2  306.69    7.82
 -10   0   2  325.24    8.36
  10   0  -2  282.71    8.70
  10   0  -2  330.84   58.90
  10   0  -2  302.99    7.08
 -10   0   2  288.15    8.83
 -10   0   2  303.02    7.08
 -10   0   2  318.62    7.24
 -10   0   2  303.69    8.45
  10   0  -2  308.68    8.38
  10   0  -2  318.64    9.55
  10   0  -2  297.20    8.71
 -10   0   2  301.56    8.22
   8   0  -2  165.43    5.72
   8   0  -2  180.06    5.21
   8   0  -2  169.10    4.40
  -8   0   2  185.15    6.29
   8   0  -2  172.42    5.35
   8   0  -2  183.64    5.97
  -8   0   2  165.75    5.36
  -8   0   2  174.61    4.60
   8   0  -2  188.97    6.00
  -8   0   2  178.96    5.92
  -8   0   2  176.81    5.92
  -8   0   2  175.01    5.27
   8   0  -2  165.69    4.90
   8   0  -2  185.80    6.14
   8   0  -2  166.35    6.00
  -8   0   2  176.64    5.27
  -8   0   2  174.52    6.17
   8   0  -2  178.14    5.15
   8   0  -2  123.92   32.36
  -8   0   2  179.05    4.00
   8   0  -2  173.00    5.42
  -8   0   2  175.52    4.56
  -8   0   2  137.31   35.88
   8   0  -2  170.03    4.91
  -6   0   2  490.75   46.73
   6   0  -2  440.28    9.31
   6   0  -2  448.29   10.00
   6   0  -2  445.70    8.66
   6   0  -2  446.08   10.35
  -6   0   2  458.28    8.38
  -6   0   2  449.65   10.45
   6   0  -2  495.64   47.18
  -6   0   2  452.52    8.96
   6   0  -2  448.88    9.36
  -6   0   2  446.24    9.68
  -6   0   2  473.67   10.26
   6   0  -2  461.54    9.63
  -6   0   2  466.50    9.52
   6   0  -2  444.07    9.17
   6   0  -2  454.38    9.19
  -6   0   2  459.20   10.11
  -6   0   2  444.59   10.38
   6   0  -2  452.10   10.13
  -6   0   2  451.42    8.92
   6   0  -2  468.58   10.18
  -6   0   2  463.00    9.45
   6   0  -2  456.44   10.39
   4   0  -2  112.79    3.05
  -4   0   2  115.37    3.82
  -4   0   2  117.54    3.16
   4   0  -2  116.48    3.82
  -4   0   2  108.72    2.91
   4   0  -2  110.83    3.60
   4   0  -2  106.97    3.44
  -4   0   2  113.86    3.09
   4   0  -2  113.38    2.66
  -4   0   2  112.85    3.59
  -4   0   2  111.89    3.39
   4   0  -2  112.96    3.07
  -4   0   2  112.40    2.56
   4   0  -2  116.01    3.80
   4   0  -2  114.06    3.24
   4   0  -2  114.93    3.03
  -4   0   2  115.72    3.66
   4   0  -2  125.60   22.81
  -4   0   2  107.44    2.88
   4   0  -2  110.60    3.56
  -4   0   2  114.21    3.63
  -4   0   2  111.07    3.81
  -4   0   2  129.74   23.04
   4   0  -2  115.75    3.11
   2   0  -2  208.37    4.14
  -2   0   2  219.51    4.14
   2   0  -2  197.90    4.38
   2   0  -2  154.27   20.68
   2   0  -2  205.93    4.55
  -2   0   2  213.74    4.57
  -2   0   2  204.17    4.38
  -2   0   2  211.06    4.11
  -2   0   2  201.11    4.08
   2   0  -2  211.02    4.59
  -2   0   2  213.47    4.57
  -2   0   2  203.47    4.72
   2   0  -2  202.52    4.10
   2   0  -2  207.97    4.72
  -2   0   2  207.71    4.13
   2   0  -2  207.21    4.14
  -2   0   2  207.44    3.92
   2   0  -2  199.70    4.28
   2   0  -2  210.97    4.74
   2   0  -2  198.74    3.96
   2   0  -2  209.01    4.16
  -2   0   2  204.59    4.45
  -2   0   2  208.28    4.77
  -2   0   2  248.80   24.15
  -2   0  -2 9905.65  219.53
   2   0   2 9999.00  219.51
  -4   0  -2  141.69    4.39
   4   0   2  141.20    3.84
   4   0   2  141.40    4.42
   4   0   2  137.08    4.02
  -4   0  -2  125.72   25.59
  -4   0  -2  148.30    3.49
   4   0   2  139.47    3.44
   4   0   2  149.80    4.48
   4   0   2  147.16   26.74
  -4   0  -2  143.10    4.02
  -4   0  -2  136.96    4.35
   4   0   2  136.78    3.39
  -4   0  -2  138.65    3.90
  -4   0  -2  143.75    3.97
  -4   0  -2  142.33    4.40
   4   0   2  142.37    4.40
   4   0   2  137.16    3.85
  -4   0  -2  135.90    3.29
  -4   0  -2  134.62    3.26
   4   0   2  139.25    3.83
  -4   0  -2  135.93    4.37
   4   0   2  141.92    4.43
   4   0   2  139.53    3.46
  -4   0  -2  135.58    3.98
   6   0   2   27.77    1.77
  -6   0  -2   26.12    2.14
  -6   0  -2   27.46    2.11
   6   0   2   27.97    1.72
  -6   0  -2   28.11    2.63
   6   0   2   28.02    2.58
   6   0   2   25.98    2.22
   6   0   2   28.20    2.52
  -6   0  -2   28.75    2.66
   6   0   2   26.85    2.45
   6   0   2   30.91    2.13
  -6   0  -2   27.91    1.63
  -6   0  -2   26.41   19.26
  -6   0  -2   26.67    2.16
  -6   0  -2   27.45    1.50
  -6   0  -2   29.35    2.64
  -6   0  -2   31.73    2.64
   6   0   2   26.26    1.98
   6   0   2   14.44   16.32
   6   0   2   28.06    2.58
   6   0   2   27.33    1.69
  -6   0  -2   27.23    2.13
  -6   0  -2   26.18    1.51
   6   0   2   28.63    2.02
   8   0   2   11.83    1.43
   8   0   2   15.00    2.24
  -8   0  -2   12.43    2.18
  -8   0  -2   12.78    1.81
  -8   0  -2   17.46    1.58
   8   0   2   13.56    1.84
   8   0   2   13.89    1.80
   8   0   2   12.94    1.98
  -8   0  -2   15.99    2.33
  -8   0  -2   13.71    1.32
   8   0   2   12.21    2.15
   8   0   2   21.57   21.60
  -8   0  -2   14.70    1.33
   8   0   2   14.97    2.20
  -8   0  -2   13.69    2.24
   8   0   2   12.78    1.48
  -8   0  -2   10.89    2.15
  -8   0  -2   13.94    2.25
  -8   0  -2   14.04    1.99
  -8   0  -2   35.97   24.42
   8   0   2   14.96    1.89
  -8   0  -2   12.61    2.24
   8   0   2   14.40    2.24
   8   0   2   13.33    1.55
 -10   0  -2 1192.96   23.91
 -10   0  -2 1197.60   23.79
  10   0   2 1128.72   22.30
 -10   0  -2 1208.31   21.99
  10   0   2 1311.31  102.81
  10   0   2 1227.84   24.76
  10   0   2 1216.38   24.70
 -10   0  -2 1181.61   24.85
  10   0   2 1170.65   24.01
  10   0   2 1213.21   23.25
  10   0   2 1182.50   24.81
 -10   0  -2 1174.57   24.79
  10   0   2 1217.94   23.30
  10   0   2 1191.67   24.89
 -10   0  -2 1216.00   23.96
  10   0   2 1154.01   22.26
 -10   0  -2 1242.35   25.25
 -10   0  -2 1170.51   21.50
 -10   0  -2 1163.26  103.62
 -10   0  -2 1206.56   23.64
  10   0   2 1142.11   22.40
 -10   0  -2 1172.98   21.45
 -10   0  -2 1192.73   24.85
  12   0   2  239.39    8.68
  12   0   2  223.79    8.50
 -12   0  -2  223.54    7.87
 -12   0  -2  231.74    7.98
  12   0   2  230.32    7.31
  12   0   2  246.26    8.60
  12   0   2  220.02    6.60
  12   0   2  231.01    7.39
 -12   0  -2  235.02    8.70
  12   0   2  226.14    6.77
  12   0   2  230.24    6.91
 -12   0  -2  234.00    5.79
  12   0   2  227.61    8.03
  12   0   2  232.22    7.35
 -12   0  -2  223.04   55.42
 -12   0  -2  232.26    6.29
 -12   0  -2  237.76    8.93
 -12   0  -2  234.07    8.69
  12   0   2  241.40    8.58
 -12   0  -2  241.99    7.95
 -12   0  -2  236.85    5.86
 -12   0  -2  226.16    8.75
  12   0   2  142.83   52.02
 -14   0  -2   75.33    5.57
  14   0   2   80.07    4.66
  14   0   2   73.30    5.35
  14   0   2   77.86    5.47
 -14   0  -2   92.07    5.34
 -14   0  -2   83.34    5.05
  14   0   2   86.64    4.26
  14   0   2   72.78    5.25
  14   0   2   85.90    4.76
  14   0   2   82.69    4.06
  14   0   2   90.95    5.93
 -14   0  -2   79.63    5.54
 -14   0  -2   84.35    3.70
  14   0   2   78.26    4.11
 -14   0  -2   79.93    5.47
 -14   0  -2   11.36   40.36
  14   0   2   43.25   43.04
 -14   0  -2   86.03    3.31
 -14   0  -2   84.06    3.25
 -14   0  -2   91.22    5.30
  14   0   2   85.69    5.60
 -14   0  -2   81.85    5.75
  14   0   2   73.62    4.51
 -16   0  -2    1.33    2.14
 -16   0  -2    0.92    1.81
  16   0   2  -12.32   45.92
  16   0   2    1.02    1.23
 -16   0  -2   -1.03    1.71
 -16   0  -2    0.63    1.78
  16   0   2    1.97    2.14
 -16   0  -2    2.10    1.02
  16   0   2    0.42    1.75
  16   0   2    0.39    1.95
  16   0   2    0.60    1.55
  16   0   2    1.20    1.27
 -16   0  -2    1.12   49.05
  16   0   2    1.15    1.84
 -16   0  -2    4.83    2.57
  16   0   2   -2.13    1.90
  16   0   2   -0.89    1.30
 -16   0  -2    0.45    1.06
 -16   0  -2    1.08    1.01
 -18   0  -2    5.86    3.12
  18   0   2    1.16    1.36
 -18   0  -2   -1.37    1.93
  18   0   2   -0.53    1.25
 -18   0  -2   -1.23    0.82
  18   0   2   26.58   65.77
 -18   0  -2   95.14   76.39
 -18   0  -2   -0.91    0.89
  18   0   2   -0.21    2.03
  18   0   2   -2.65    1.54
  18   0   2    2.31    2.28
  18   0   2   -1.73    1.36
 -18   0  -2   -1.80    2.05
 -18   0  -2   -1.47    1.95
  18   0   2   -1.38    1.59
 -18   0  -2   -1.93    0.96
  18   0   2    0.55    2.18
 -18   0  -2    0.29    1.99
  20   0   2   -0.75    1.90
 -20   0  -2    0.07    0.99
 -20   0  -2    2.67    2.51
  20   0   2   -3.67    1.89
  20   0   2    0.64    2.37
 -20   0  -2   -0.33    1.00
  20   0   2    0.46    1.82
 -20   0  -2    0.84    1.39
 -20   0  -2   -0.64    2.03
 -20   0  -2    2.28    2.54
 -20   0  -2  -65.07  102.56
  20   0   2    4.28    2.80
  20   0   2    0.71    1.95
  20   0   2   46.40   93.35
  22   0   2   10.22    3.87
  22   0   2    6.67    3.14
 -22   0  -2    9.55    3.87
 -22   0  -2    3.49    1.38
 -22   0  -2    5.89    1.54
 -22   0  -2   11.62  130.30
 -22   0  -2    2.01    3.38
 -22   0  -2    9.50    3.74
  22   0   2    7.85    2.89
  22   0   2    2.21    2.37
 -22   0  -2    7.14    3.47
 -22   0  -2    2.56    2.98
  22   0   2   28.31  131.85
 -22   0  -2    7.02    2.27
  22   0   2    2.39    2.36
  22   0   2    2.80    2.94
  23  -1  -2   41.30    4.92
  23  -1  -2   26.47    5.15
 -23  -1   2   42.08    3.50
 -23  -1   2   48.07    6.86
  23  -1  -2   35.57    5.90
  23  -1  -2   32.41    5.36
  23  -1  -2 -136.75  142.03
 -23  -1   2  165.33  146.53
 -23  -1   2   31.27    9.33
 -23  -1   2   28.68    8.69
 -23  -1   2   46.94    6.89
 -23  -1   2   45.45    3.52
 -23  -1   2   25.00    5.28
  23  -1  -2   36.94    5.85
  23  -1  -2   44.27    4.73
 -23   1   2  -38.69  138.56
  23   1  -2 -193.51  127.46
 -21  -1   2   41.15    5.73
 -21  -1   2   28.01    2.83
  21  -1  -2   33.22    4.65
  21  -1  -2   28.03    4.28
  21  -1  -2   32.46    3.94
  21  -1  -2   39.16    5.73
 -21  -1   2   33.66    5.22
 -21  -1   2   34.36    5.16
  21  -1  -2   57.65  100.92
  21  -1  -2   37.25    4.68
 -21  -1   2   38.02    5.98
 -21  -1   2   77.14   96.00
 -21  -1   2   34.80    3.01
 -21  -1   2   43.85    6.37
  21  -1  -2   43.73    6.01
 -21  -1   2   38.12    4.29
  21  -1  -2   34.01    4.26
 -21   1   2   33.76    2.95
  21   1  -2  145.13   97.80
 -21   1   2   24.66   95.43
  21   1  -2   36.45    3.00
 -21   1   2   37.40    5.31
  21   1  -2   27.25    3.29
 -21   1   2   44.13    6.72
 -21   1   2   36.56    5.63
  21   1  -2   28.27    4.55
 -21   1   2   31.39    5.37
 -21   1   2   28.81    5.63
  21   1  -2   31.11    3.70
  21   1  -2   34.28    5.30
 -21   1   2   36.83    3.57
  21   1  -2   28.85    4.20
  21   1  -2   30.11    4.27
 -21   1   2   34.49    3.53
  21   1  -2   29.08    4.75
 -19  -1   2   18.67    2.34
  19  -1  -2   13.21    3.05
  19  -1  -2   59.37   75.07
 -19  -1   2   18.02    2.28
  19  -1  -2   18.27    3.12
  19  -1  -2   12.49    2.61
 -19  -1   2   16.98    2.29
 -19  -1   2    8.17    3.18
  19  -1  -2   16.37    3.81
 -19  -1   2   14.32    3.71
  19  -1  -2   18.86    3.96
  19  -1  -2   20.60    2.95
 -19  -1   2   21.56   68.82
  19  -1  -2   20.98    4.14
  19  -1  -2   16.02    3.78
  19  -1  -2   15.08    3.63
 -19  -1   2    6.48    3.00
  19  -1  -2   16.37    3.25
 -19   1   2   19.44    2.27
 -19   1   2   19.73    3.64
  19   1  -2  -34.46   72.29
 -19   1   2   15.10    3.72
  19   1  -2   19.63    2.89
  19   1  -2   16.22    3.25
  19   1  -2   17.45    2.18
  19   1  -2   21.56    3.51
 -19   1   2   14.79    4.00
 -19   1   2   16.67    2.46
  19   1  -2   17.28    2.84
  19   1  -2   15.41    3.43
 -19   1   2   17.03    2.47
 -19   1   2  111.20   75.20
 -19   1   2   24.71    4.80
  19   1  -2   14.78    3.82
  19   1  -2   17.45    3.27
 -19   1   2   18.65    3.78
  17  -1  -2  103.44    6.06
  17  -1  -2   97.02    6.97
  17  -1  -2   92.08    5.00
  17  -1  -2  109.37    5.55
 -17  -1   2   36.23   50.28
 -17  -1   2   98.97    7.01
  17  -1  -2   96.26    5.60
 -17  -1   2  105.11    6.61
  17  -1  -2  109.81    7.27
  17  -1  -2   99.41    6.94
  17  -1  -2  103.37    5.63
 -17  -1   2  104.05    3.81
 -17  -1   2   93.83    7.32
  17  -1  -2   97.81    5.74
  17  -1  -2   99.17    6.92
  17  -1  -2   65.35   61.15
 -17  -1   2  102.14    4.17
 -17  -1   2  106.22    4.28
 -17  -1   2  105.15    6.56
  17  -1  -2  104.85    5.92
 -17  -1   2   97.35    7.01
  17   1  -2  103.63    4.17
  17   1  -2  100.32    6.81
  17   1  -2   82.45   55.09
 -17   1   2   81.58   56.01
 -17   1   2   96.68    7.15
  17   1  -2  103.09    6.40
  17   1  -2  101.81    6.33
  17   1  -2  104.29    6.18
  17   1  -2  106.30    4.98
 -17   1   2   99.63    7.17
  17   1  -2   95.29    4.86
 -17   1   2   96.14    4.09
 -17   1   2  103.81    4.79
  17   1  -2  105.21    6.50
  17   1  -2  102.64    6.36
  17   1  -2   94.59    6.37
 -17   1   2   90.40    5.79
 -17   1   2   97.01    6.64
 -17   1   2   88.38    6.30
  17   1  -2  102.49    6.60
 -17   1   2  111.10    4.85
  15  -1  -2   43.21    3.83
  15  -1  -2   36.22    4.36
  15  -1  -2   45.29    4.09
 -15  -1   2   48.20    4.83
  15  -1  -2   41.68    4.21
  15  -1  -2   46.05    3.77
  15  -1  -2   41.28    4.63
  15  -1  -2   42.99    3.58
 -15  -1   2   41.12    2.26
  15  -1  -2   52.29    4.84
 -15  -1   2   57.20   41.23
 -15  -1   2   40.77    4.43
 -15  -1   2   46.16    4.97
 -15  -1   2   43.31    4.74
  15  -1  -2   33.47    3.45
  15  -1  -2   50.62    3.94
  15  -1  -2   42.85    3.29
 -15  -1   2   44.22    4.83
  15  -1  -2   37.43   49.18
 -15  -1   2   50.72    4.49
  15  -1  -2   40.01    4.63
 -15  -1   2   41.87    4.31
 -15   1   2   48.02    3.87
  15   1  -2   41.16    4.35
  15   1  -2   42.79    3.05
  15   1  -2   42.21    4.27
 -15   1   2   40.64    3.53
 -15   1   2   47.04    4.96
  15   1  -2   38.22    2.52
  15   1  -2   35.32    3.95
 -15   1   2   44.89    4.09
  15   1  -2   43.04    3.65
 -15   1   2   39.89    3.09
 -15   1   2   48.27    5.43
 -15   1   2   17.86   45.99
 -15   1   2   46.24    3.25
 -15   1   2   42.14    2.63
 -15   1   2   45.34    5.16
  15   1  -2   18.26   38.03
  15   1  -2   46.70    4.15
  15   1  -2   44.39    3.22
  15   1  -2   45.79    6.56
  15   1  -2   50.38    7.02
  15   1  -2   37.15    3.76
 -15   1   2   36.71    4.48
  15   1  -2   43.03    4.96
  13  -1  -2  203.00    6.92
 -13  -1   2  200.69    5.51
  13  -1  -2  191.42    8.12
  13  -1  -2  200.27    7.36
 -13  -1   2  194.74    8.05
 -13  -1   2  199.24    8.07
  13  -1  -2  192.00    6.63
 -13  -1   2  186.71    7.53
  13  -1  -2   92.79   43.02
  13  -1  -2  193.07    7.13
  13  -1  -2  194.29    6.89
  13  -1  -2  198.30    7.36
  13  -1  -2  195.28    7.97
 -13  -1   2  202.78    4.95
 -13  -1   2  195.63    7.74
 -13  -1   2  196.76    5.44
 -13  -1   2  196.32    7.46
  13  -1  -2  194.49    6.68
  13  -1  -2  194.20    8.25
 -13  -1   2  197.86    7.66
 -13  -1   2  195.43    7.44
  13  -1  -2  200.34    8.14
 -13  -1   2  128.33   43.30
  13   1  -2  202.20    7.76
 -13   1   2  199.14    5.60
 -13   1   2  217.62    8.73
  13   1  -2  190.49    6.68
 -13   1   2  186.09   11.33
 -13   1   2  192.41    7.08
  13   1  -2  187.64    7.07
  13   1  -2  194.71    7.45
  13   1  -2  198.31    7.47
 -13   1   2  189.23    6.82
 -13   1   2  200.22    8.58
  13   1  -2  193.98    6.75
  13   1  -2  202.31    8.31
 -13   1   2  167.66   50.97
 -13   1   2  189.29    6.82
  13   1  -2  187.70    5.04
 -13   1   2  186.44   11.42
  13   1  -2  200.53    7.79
  13   1  -2  172.27   47.39
  13   1  -2  188.10    7.37
 -13   1   2  187.98    6.19
 -13   1   2  197.34    6.18
 -11  -1   2   16.00    2.44
  11  -1  -2   15.02    2.67
  11  -1  -2   15.16    2.35
 -11  -1   2   11.45    2.16
 -11  -1   2   13.25    2.39
  11  -1  -2   13.78    2.42
  11  -1  -2   14.82    2.25
  11  -1  -2   15.02    2.13
 -11  -1   2   15.23    2.47
  11  -1  -2   14.66    2.07
 -11  -1   2   15.71    2.60
  11  -1  -2  -13.97   27.46
 -11  -1   2    8.53   27.73
  11  -1  -2   14.93    1.89
 -11  -1   2   17.52    2.50
 -11  -1   2   13.44    2.26
 -11  -1   2   17.07    1.63
  11  -1  -2   18.76    2.51
 -11  -1   2   16.81    1.67
 -11  -1   2   13.65    1.19
  11  -1  -2   16.76    2.60
  11  -1  -2   14.64    2.65
  11  -1  -2   12.76    1.89
  11  -1  -2   12.11    1.95
 -11   1   2   15.20    3.20
  11   1  -2   13.89    1.29
 -11   1   2   15.60    2.08
 -11   1   2   14.12    2.15
  11   1  -2   18.92    2.38
 -11   1   2   14.51    2.43
  11   1  -2   13.49    2.23
 -11   1   2   13.03    1.56
  11   1  -2   15.89    2.45
  11   1  -2   18.66    2.51
  11   1  -2   13.79    2.34
  11   1  -2   15.25    2.24
  11   1  -2   17.40    2.82
  11   1  -2   15.82    2.45
  11   1  -2  -22.80   22.18
  11   1  -2   13.22    2.03
 -11   1   2   11.78    1.92
 -11   1   2   14.51    2.62
 -11   1   2   14.04    2.41
 -11   1   2   16.72    2.76
  11   1  -2   16.75    1.79
 -11   1   2    7.20   25.77
  11   1  -2   16.53    1.78
   9  -1  -2   24.31    2.56
  -9  -1   2   20.59    1.63
   9  -1  -2   21.88    2.38
   9  -1  -2   24.03    2.82
   9  -1  -2   26.94    2.48
  -9  -1   2   22.35    1.66
  -9  -1   2   21.93    2.44
   9  -1  -2   25.35    2.01
  -9  -1   2   20.22    2.47
   9  -1  -2   29.08    3.18
  -9  -1   2   24.64    2.56
  -9  -1   2   23.88    2.50
  -9  -1   2   24.30    1.26
   9  -1  -2   23.29    2.89
   9  -1  -2   24.20    2.83
  -9  -1   2   27.22    2.69
  -9  -1   2   23.14    2.62
   9  -1  -2   19.50   22.92
   9  -1  -2   20.18    1.99
   9  -1  -2   28.00    2.46
   9   1  -2   29.88    2.77
  -9   1   2   20.72   23.33
  -9   1   2   20.75    2.79
   9   1  -2   24.45    1.25
  -9   1   2   25.15    2.78
   9   1  -2   25.79    2.24
  -9   1   2   22.14    2.68
  -9   1   2   18.36    1.99
  -9   1   2   23.55    1.92
  -9   1   2   22.74    2.91
   9   1  -2   26.70    3.13
   9   1  -2   26.72    3.13
  -9   1   2   25.77    2.16
   9   1  -2   28.47    2.94
  -9   1   2   18.76    2.08
   9   1  -2   23.12    2.56
  -9   1   2   26.35    2.40
   9   1  -2   29.46   19.87
   9   1  -2   25.75    1.76
   9   1  -2   23.00    2.59
   9   1  -2   27.22    2.32
   9   1  -2   22.33    1.72
   9   1  -2   21.81    2.89
  -9   1   2   20.98    2.05
   7  -1  -2  368.96    7.90
  -7  -1   2  366.14    8.72
  -7  -1   2  360.74    7.57
   7  -1  -2  370.48    9.59
   7  -1  -2  367.63    8.51
   7  -1  -2  364.17    8.51
   7  -1  -2  374.98    8.99
  -7  -1   2  363.36    7.63
  -7  -1   2  359.85    9.19
   7  -1  -2  366.48    8.51
   7  -1  -2  372.67   51.77
   7  -1  -2  367.77    8.89
  -7  -1   2  368.72    6.85
  -7  -1   2  375.08    8.75
   7  -1  -2  366.46    8.43
   7  -1  -2  372.34    9.59
  -7  -1   2  351.43    8.95
   7  -1  -2  372.89    9.39
   7  -1  -2  358.96    9.25
  -7  -1   2  355.09    8.96
   7   1  -2  378.44    6.69
  -7   1   2  348.31    9.54
  -7   1   2  362.34    8.38
  -7   1   2  375.22    9.40
   7   1  -2  366.67    8.73
   7   1  -2  284.27   41.36
   7   1  -2  372.04    8.92
   7   1  -2  372.41    7.59
   7   1  -2  374.71    8.48
   7   1  -2  374.06    9.86
  -7   1   2  361.69    8.52
  -7   1   2  370.63    8.28
   7   1  -2  378.82    8.84
  -7   1   2  368.77    8.49
   7   1  -2  366.75    8.42
  -7   1   2  369.65    9.38
  -7   1   2  361.80    9.67
   7   1  -2  352.43    8.77
  -7   1   2  409.05   56.42
  -7   1   2  387.81    8.48
   7   1  -2  377.18    7.64
   7   1  -2  377.76    9.37
  -7   1   2  383.24    8.50
   7   1  -2  371.31    8.99
   5  -1  -2 1852.32   89.51
   5  -1  -2 1729.35   31.19
  -5  -1   2 1781.51   31.05
  -5  -1   2 1727.66   77.30
   5  -1  -2 1783.70   32.07
   5  -1  -2 1738.07   30.84
   5  -1  -2 1774.41   31.52
  -5  -1   2 1772.82   31.18
   5  -1  -2 1742.94   31.10
   5  -1  -2 1734.46   30.17
  -5  -1   2 1793.70   31.37
  -5  -1   2 1738.03   31.12
   5  -1  -2 1744.96   31.68
   5  -1  -2 1765.43   31.98
   5  -1  -2 1727.01   31.03
   5  -1  -2 1755.01   31.68
  -5  -1   2 1763.23   30.38
  -5  -1   2 1778.43   31.94
  -5  -1   2 1733.40   30.38
  -5  -1   2 1772.15   31.30
  -5  -1   2 1780.04   31.06
   5  -1  -2 1821.66   31.69
   5   1  -2 1764.39   31.09
   5   1  -2 1762.82   31.06
  -5   1   2 1783.75   31.89
   5   1  -2 1805.67   30.50
   5   1  -2 1808.89   30.45
  -5   1   2 1749.52   30.65
  -5   1   2 1797.83   31.46
  -5   1   2 1760.38   31.10
   5   1  -2 1850.00   29.54
  -5   1   2 1716.83   92.06
   5   1  -2 1759.17   32.49
   5   1  -2 1771.24   31.81
  -5   1   2 1813.84   32.41
  -5   1   2 1792.14   32.29
   5   1  -2 1759.59   77.24
  -5   1   2 1784.94   31.91
  -5   1   2 1730.99   31.41
   5   1  -2 1738.10   31.34
  -5   1   2 1771.49   31.34
  -5   1   2 1767.90   31.13
   5   1  -2 1741.26   31.29
   3  -1  -2  374.28    7.99
  -3  -1   2  385.44    7.64
   3  -1  -2  343.96    8.44
  -3  -1   2  399.45    7.69
  -3  -1   2  383.24    7.65
  -3  -1   2  356.80    7.37
   3  -1  -2  380.54    7.96
  -3  -1   2  360.64    7.36
   3  -1  -2  387.66    8.13
  -3  -1   2  422.63   32.91
   3  -1  -2  374.72    7.90
   3  -1  -2  373.29    7.97
   3  -1  -2  378.36    8.07
   3  -1  -2  380.51    7.01
  -3  -1   2  377.79    7.57
  -3  -1   2  381.85    6.90
   3  -1  -2  385.15    8.18
   3  -1  -2  337.79    8.37
  -3  -1   2  378.72    7.55
  -3  -1   2  381.73    8.45
  -3  -1   2  389.79    7.66
  -3  -1   2  381.17    8.63
   3   1  -2  372.67    7.47
  -3   1   2  372.48    7.29
   3   1  -2  399.95    7.57
  -3   1   2  381.84    8.36
   3   1  -2  384.49    8.47
  -3   1   2  387.31    8.41
   3   1  -2  381.64    7.57
  -3   1   2  375.91    8.03
  -3   1   2  379.83    8.06
  -3   1   2  365.75    8.04
  -3   1   2  393.89    7.98
   3   1  -2  385.17    7.57
   3   1  -2  380.00    6.97
   3   1  -2  376.60    7.48
   3   1  -2  393.95    8.71
  -3   1   2  385.73    7.18
  -3   1   2  380.53    7.96
  -3   1   2  381.29    8.10
   3   1  -2  389.18    7.60
   3   1  -2  387.09    7.62
  -3   1   2  439.20   35.40
   3   1  -2  376.76    7.54
  -3   1   2  390.44    8.19
   1  -1  -2 1622.62   29.07
  -1  -1   2 1682.66   28.71
  -1  -1   2 1674.43   28.69
   1  -1  -2 1821.22   67.32
   1  -1  -2 1642.84   29.10
  -1  -1   2 1791.69   56.76
   1   1  -2 1694.25   29.47
   1   1  -2 1713.99   29.34
  -1   1   2 1766.77   29.94
  -1   1   2 1763.51   29.93
   1   1  -2 1711.05   30.51
   1   1  -2 1824.52   58.26
  -1   1   2 1846.49   67.95
   1   1  -2 1686.31   29.46
   1   1  -2 1724.78   30.88
   1  -1   2 3269.81   97.14
  -1  -1  -2 3467.87   93.64
   1   1   2 3340.09   90.80
  -1   1  -2 3196.39   95.18
   3  -1   2   52.38    2.66
  -3  -1  -2   50.53    2.84
   3  -1   2   49.38    2.38
  -3  -1  -2   54.23    2.72
  -3  -1  -2   52.63    2.13
  -3  -1  -2   53.30    2.88
   3  -1   2   50.73    2.63
   3  -1   2   54.24    1.88
   3  -1   2   40.63   14.85
   3  -1   2   52.23    1.85
   3  -1   2   48.64    1.55
  -3  -1  -2   51.33    2.29
   3  -1   2   51.35    2.65
  -3  -1  -2   49.43   14.06
   3  -1   2   51.51    2.62
  -3  -1  -2   50.09    2.26
  -3  -1  -2   48.91    2.30
  -3  -1  -2   52.24    2.25
  -3  -1  -2   49.24    2.24
   3  -1   2   55.47    2.91
   3   1   2   51.67    1.33
  -3   1  -2   32.13   14.31
   3   1   2   49.07    1.26
  -3   1  -2   50.77    2.66
  -3   1  -2   49.86    1.60
   3   1   2   51.49    2.20
  -3   1  -2   52.88    2.56
  -3   1  -2   50.93    2.69
   3   1   2   49.50    2.75
   3   1   2   49.90    2.22
   3   1   2   52.50    1.36
   3   1   2   53.79    2.14
  -3   1  -2   49.36    2.50
  -3   1  -2   48.86    1.82
  -3   1  -2   51.94    2.24
   3   1   2   51.42    2.12
   3   1   2   51.60    1.28
  -3   1  -2   49.48    1.81
   3   1   2   34.46   13.06
  -3   1  -2   49.54    2.72
   3   1   2   53.11    2.26
   3   1   2   52.54    2.26
  -3   1  -2   49.64    2.61
  -3   1  -2   47.56    2.60
  -3   1  -2   54.45    2.71
  -3   1  -2   50.23    2.64
   3   1   2   53.21    2.75
   3   1   2   55.52    2.68
  -5  -1  -2  512.75   11.13
  -5  -1  -2  547.58   11.06
   5  -1   2  538.64   10.43
   5  -1   2  541.85   10.49
  -5  -1  -2  550.35   10.59
   5  -1   2  520.22   11.66
   5  -1   2  534.41   11.67
  -5  -1  -2  531.41   11.78
  -5  -1  -2  542.36   11.62
  -5  -1  -2  520.85    9.13
   5  -1   2  545.05   11.06
   5  -1   2  527.50   11.45
   5  -1   2  519.44   11.33
   5  -1   2  532.45   11.72
   5  -1   2  516.23    9.91
  -5  -1  -2  520.07    9.12
   5  -1   2  529.00   11.73
   5  -1   2  537.24   11.82
  -5  -1  -2  505.47   11.05
  -5  -1  -2  551.47   11.82
   5   1   2  519.38   11.01
   5   1   2  535.87   10.19
   5   1   2  533.14   46.27
  -5   1  -2  528.46   11.29
  -5   1  -2  523.08   10.39
   5   1   2  522.63   11.33
  -5   1  -2  530.55   10.45
  -5   1  -2  526.53   11.65
   5   1   2  517.87   10.99
  -5   1  -2  534.98   11.73
   5   1   2  530.30   11.44
   5   1   2  522.31    9.01
  -5   1  -2  532.55   11.23
  -5   1  -2  572.07   57.42
   5   1   2  522.43    9.02
  -5   1  -2  530.78   11.74
  -5   1  -2  518.28   11.10
   5   1   2  555.69   10.95
  -5   1  -2  512.40    9.96
   5   1   2  512.63   11.04
   5   1   2  526.98   11.34
  -5   1  -2  526.68   10.59
  -5   1  -2  531.39   11.76
   5   1   2  538.92   11.04
   7  -1   2  222.54    5.70
   7  -1   2  208.68    5.16
  -7  -1  -2  210.67    4.15
   7  -1   2  212.36    6.04
  -7  -1  -2  210.52    6.50
   7  -1   2  211.01    6.35
  -7  -1  -2  229.67    7.95
   7  -1   2  215.40    5.65
   7  -1   2  219.21    6.92
  -7  -1  -2  207.62    6.12
  -7  -1  -2  209.54    4.13
   7  -1   2  213.50    6.84
  -7  -1  -2  211.19    6.62
   7  -1   2  216.14    6.96
   7  -1   2  215.75    6.88
   7  -1   2  217.21    6.30
  -7  -1  -2  224.82    7.80
  -7  -1  -2  208.96    5.38
   7  -1   2  198.66   41.58
  -7  -1  -2  210.43    6.52
   7  -1   2  216.72    6.79
   7   1   2  259.65   41.93
   7   1   2  212.45    6.27
   7   1   2  191.60    9.08
   7   1   2  217.28    6.18
   7   1   2  220.07    6.59
  -7   1  -2  203.94    5.93
  -7   1  -2  202.29   42.59
  -7   1  -2  210.38    5.99
   7   1   2  216.54    6.42
   7   1   2  211.95    6.22
   7   1   2  212.61    4.38
   7   1   2  223.08    5.12
   7   1   2  212.73    4.40
  -7   1  -2  221.43    5.86
  -7   1  -2  213.35    5.37
  -7   1  -2  219.33    7.00
  -7   1  -2  209.65    6.24
  -7   1  -2  217.13    7.06
  -7   1  -2  213.17    6.90
  -7   1  -2  206.78    6.81
   7   1   2  224.79    6.56
  -7   1  -2  212.10    5.77
  -7   1  -2  217.52    5.56
  -9  -1  -2  643.91   14.70
  -9  -1  -2  641.70   14.80
  -9  -1  -2  559.61   72.43
  -9  -1  -2  653.35   14.27
   9  -1   2  599.50   14.40
   9  -1   2  631.01   14.14
  -9  -1  -2  632.51   11.33
   9  -1   2  701.29   85.80
  -9  -1  -2  646.24   12.79
   9  -1   2  653.29   14.87
  -9  -1  -2  613.78   15.70
  -9  -1  -2  644.46   14.82
   9  -1   2  623.25   15.02
   9  -1   2  659.88   15.19
   9  -1   2  613.97   14.46
   9  -1   2  614.38   13.92
   9  -1   2  604.16   13.57
   9  -1   2  625.28   15.14
  -9  -1  -2  609.36   15.39
  -9  -1  -2  630.84   14.61
  -9  -1  -2  629.69   11.31
   9  -1   2  665.68   15.22
   9  -1   2  629.57   12.80
   9   1   2  635.19   11.89
  -9   1  -2  651.69   13.60
  -9   1  -2  634.24   14.11
   9   1   2  616.31   14.37
   9   1   2  629.68   14.50
  -9   1  -2  641.62   13.73
  -9   1  -2  640.22   15.25
  -9   1  -2  676.71   82.88
   9   1   2  637.19   14.05
  -9   1  -2  632.37   15.20
   9   1   2  608.81   13.95
  -9   1  -2  637.87   13.12
  -9   1  -2  634.13   13.75
   9   1   2  611.95   14.45
  -9   1  -2  645.24   15.33
   9   1   2  626.20   11.88
  -9   1  -2  647.97   13.50
   9   1   2  633.26   14.38
   9   1   2  646.38   12.42
   9   1   2  647.13   14.48
  -9   1  -2  637.11   13.16
  -9   1  -2  647.15   15.47
   9   1   2  587.62   72.16
   9   1   2  634.96   14.06
 -11  -1  -2  331.82   10.12
 -11  -1  -2  341.42    6.81
 -11  -1  -2  320.46   58.07
  11  -1   2  340.40   10.81
  11  -1   2  338.04   10.71
  11  -1   2  344.94   10.65
 -11  -1  -2  347.22   10.31
  11  -1   2  339.41    8.91
  11  -1   2  353.08   10.59
 -11  -1  -2  337.61    6.83
  11  -1   2  334.15    8.39
  11  -1   2  325.99   10.10
 -11  -1  -2  333.17   10.13
  11  -1   2  336.64    8.95
  11  -1   2  298.55   12.74
  11  -1   2  342.86    9.25
 -11  -1  -2  344.30   10.42
  11  -1   2  303.45   60.99
  11  -1   2  358.17   10.71
 -11  -1  -2  349.35   10.33
 -11  -1  -2  335.28   10.18
 -11  -1  -2  350.53    8.21
 -11  -1  -2  338.13    9.98
 -11  -1  -2  335.34    9.69
  11   1   2  241.48   50.90
  11   1   2  326.06    9.55
 -11   1  -2  341.29    8.32
 -11   1  -2  329.42   10.58
  11   1   2  352.02    9.53
  11   1   2  349.18    9.92
  11   1   2  347.57   10.19
 -11   1  -2  338.80    8.63
 -11   1  -2  344.22   10.82
  11   1   2  350.06   10.29
  11   1   2  351.20   10.06
 -11   1  -2  330.09    9.30
 -11   1  -2  326.16   10.56
  11   1   2  346.90    7.58
  11   1   2  348.13    9.44
  11   1   2  330.90    7.55
 -11   1  -2  265.65   58.05
 -11   1  -2  333.87    9.57
  11   1   2  344.99   10.05
 -11   1  -2  343.81    8.72
 -11   1  -2  357.27    9.48
  11   1   2  353.87    7.95
 -11   1  -2  359.28   11.06
 -13  -1  -2  120.02    6.25
  13  -1   2  132.80    6.75
  13  -1   2  140.00    7.04
 -13  -1  -2  129.43    6.51
  13  -1   2  129.13    4.96
 -13  -1  -2  116.51    6.25
  13  -1   2  122.48    5.35
 -13  -1  -2  153.58   53.64
 -13  -1  -2  126.38    6.37
 -13  -1  -2  142.86    6.63
  13  -1   2  126.12    5.81
  13  -1   2  131.82    5.40
  13  -1   2  131.20    5.82
 -13  -1  -2  133.41    6.66
  13  -1   2  129.94    6.43
 -13  -1  -2  131.02    6.24
  13  -1   2  124.36    5.58
 -13  -1  -2  127.50    3.54
  13  -1   2  142.73    7.10
 -13  -1  -2  129.82    4.63
  13  -1   2  125.44    5.56
  13  -1   2   60.54   36.36
 -13  -1  -2  128.42    3.51
  13  -1   2  121.56    6.58
  13   1   2  135.36    5.74
 -13   1  -2  128.53    5.72
  13   1   2  120.52    6.12
 -13   1  -2  143.24    7.21
 -13   1  -2  128.95    4.68
  13   1   2  131.24    6.10
  13   1   2  128.13    6.17
  13   1   2  118.13    5.55
 -13   1  -2  123.97    5.88
 -13   1  -2  138.54    5.93
 -13   1  -2  135.16    6.96
 -13   1  -2   29.08   40.36
 -13   1  -2  127.10    6.74
 -13   1  -2  118.73    6.73
  13   1   2  134.14    6.10
 -13   1  -2  117.69    5.70
 -13   1  -2  117.74    5.78
  13   1   2  159.88   48.00
  13   1   2  127.05    4.20
  13   1   2  110.83    5.99
  13   1   2  130.10    4.52
  13   1   2  126.64    4.26
  13   1   2  130.63    6.30
 -15  -1  -2   16.12    1.48
 -15  -1  -2   20.41    3.50
 -15  -1  -2   18.95    3.35
  15  -1   2   15.07    2.93
  15  -1   2  118.68   56.10
  15  -1   2   14.75    2.49
 -15  -1  -2   17.31    1.53
  15  -1   2   17.24    2.81
 -15  -1  -2  -19.00   43.58
  15  -1   2   18.09    3.41
  15  -1   2   17.42    2.73
  15  -1   2   20.23    2.97
 -15  -1  -2   11.31    2.94
  15  -1   2   17.40    2.80
 -15  -1  -2   20.04    3.37
  15  -1   2   17.37    3.47
  15  -1   2   16.25    2.31
 -15  -1  -2   15.04    2.03
  15  -1   2   11.45    3.06
  15  -1   2   12.51    3.10
  15  -1   2   13.74    2.57
 -15  -1  -2   15.55    2.95
 -15  -1  -2   17.15    3.40
  15   1   2   18.80    1.99
  15   1   2   17.98    3.19
  15   1   2   15.64    1.91
 -15   1  -2   20.29    2.38
 -15   1  -2   13.58    3.21
 -15   1  -2   15.89    3.28
  15   1   2   16.73    2.19
 -15   1  -2   12.58    2.51
 -15   1  -2   16.60    2.13
 -15   1  -2   11.86    3.19
 -15   1  -2   14.79    2.68
 -15   1  -2   15.21    2.10
 -15   1  -2   43.51   48.50
  15   1   2   -6.08   42.21
 -15   1  -2   16.58    3.35
  15   1   2   14.31    3.09
  15   1   2   18.02    5.13
  15   1   2   20.87    3.18
  15   1   2   13.96    2.92
  17  -1   2   14.98    3.66
 -17  -1  -2   18.18    1.70
 -17  -1  -2   19.43    5.17
 -17  -1  -2   19.05    3.70
  17  -1   2   49.26   60.63
  17  -1   2   23.75    4.14
 -17  -1  -2   19.26    1.76
 -17  -1  -2   17.93   60.05
 -17  -1  -2   20.42    2.50
  17  -1   2   22.61    3.47
  17  -1   2   27.72    4.33
  17  -1   2   15.62    2.45
 -17  -1  -2   15.40    4.45
  17  -1   2   19.38    3.30
  17  -1   2   15.00    2.80
  17  -1   2   16.76    2.92
  17  -1   2   25.37    4.31
 -17  -1  -2   20.74    3.73
 -17  -1  -2   13.72    3.22
 -17   1  -2   18.59    2.30
  17   1   2   20.78    2.27
  17   1   2   18.53    3.18
 -17   1  -2   12.78    3.50
  17   1   2   22.10    2.64
  17   1   2   20.16    3.50
 -17   1  -2   18.77    2.36
 -17   1  -2   17.95    3.91
  17   1   2   20.80    3.33
  17   1   2   21.12    3.61
 -17   1  -2  -35.23   61.17
 -17   1  -2   15.43    3.57
  17   1   2   13.54    1.98
  17   1   2   18.95   58.18
 -17   1  -2   20.24    4.17
 -17   1  -2   22.06    3.67
 -17   1  -2   16.94    2.29
  17   1   2   20.71    3.41
  19  -1   2   62.05    4.38
 -19  -1  -2   56.34    6.12
  19  -1   2   40.45    4.54
 -19  -1  -2   51.26    6.23
 -19  -1  -2   51.40    6.06
  19  -1   2   49.27    6.16
  19  -1   2   41.90    4.67
  19  -1   2   38.17    4.37
 -19  -1  -2   47.49    2.49
 -19  -1  -2   40.74    5.37
 -19  -1  -2    3.22   75.61
  19  -1   2   51.07    6.56
  19  -1   2  -41.62   81.79
  19  -1   2   50.94    4.47
 -19  -1  -2   51.56    2.62
  19  -1   2   46.92    5.89
  19  -1   2   44.52    4.76
 -19  -1  -2   45.54    5.93
  19  -1   2   51.10    4.39
 -19  -1  -2   46.05    3.48
  19  -1   2   51.18    6.62
 -19   1  -2   43.37    5.93
  19   1   2   45.85    7.18
  19   1   2   44.91    5.20
 -19   1  -2   48.14    3.37
  19   1   2   49.91    5.58
 -19   1  -2   48.15    3.55
 -19   1  -2   49.03    3.42
  19   1   2   56.78    3.99
  19   1   2   45.36    3.59
 -19   1  -2   61.65   87.01
 -19   1  -2   48.70    6.35
  19   1   2   48.22    4.97
 -19   1  -2   48.34    6.49
 -19   1  -2   50.98    6.48
  19   1   2 -138.30   74.49
  19   1   2   53.91    5.31
  19   1   2   37.70    4.34
 -19   1  -2   43.99    5.22
 -21  -1  -2  110.12  114.67
  21  -1   2    6.87    3.00
 -21  -1  -2    9.73    3.76
 -21  -1  -2    7.90    3.54
 -21  -1  -2    5.23    3.32
  21  -1   2    8.78    2.89
 -21  -1  -2   11.07    2.28
  21  -1   2    9.07    2.93
 -21  -1  -2   11.31    1.59
 -21  -1  -2    5.58    3.43
 -21  -1  -2   11.57    3.73
  21  -1   2   12.61    3.20
  21  -1   2    1.98    2.75
  21  -1   2   42.77  111.21
 -21  -1  -2   10.01    1.50
  21  -1   2    7.72    2.76
  21  -1   2   14.68    2.74
  21   1   2   10.65    3.28
 -21   1  -2   12.12    4.27
 -21   1  -2    4.88    3.69
 -21   1  -2   12.10    4.75
 -21   1  -2   10.02    2.03
  21   1   2   10.37    3.43
  21   1   2   17.15    3.57
  21   1   2    7.15    3.33
 -21   1  -2   11.34    4.46
 -21   1  -2   16.84    3.82
 -21   1  -2    7.31    1.89
 -21   1  -2    2.23  121.22
  21   1   2   12.00    3.10
  21   1   2   11.07    2.51
  21   1   2  -19.45  103.25
  23  -1   2   70.92  165.22
  23  -1   2    4.31    2.93
 -23  -1  -2    4.79    1.26
  23  -1   2    7.48    2.88
 -23  -1  -2    3.13    1.24
 -23  -1  -2   10.75    4.06
 -23  -1  -2   56.67  257.39
  23  -1   2    9.28    3.10
  23   1   2    6.97    2.40
 -23   1  -2  -57.58  167.15
  23   1   2    6.01    3.13
 -23   1  -2   12.74    3.96
  23   1   2   11.25    3.49
 -22  -2   2   76.60  121.50
  22  -2  -2  327.92  150.85
  22   2  -2    2.21    3.25
 -22   2   2  -23.27  120.67
  22   2  -2    5.76    1.97
 -22   2   2    3.31    2.08
 -22   2   2    3.97    3.87
  22   2  -2    4.04    2.71
  22   2  -2    2.46    1.78
 -22   2   2   10.62    4.42
  22   2  -2    4.46    2.61
 -22   2   2    4.21    2.97
  22   2  -2    4.75    0.93
 -22   2   2    4.52    2.02
  20  -2  -2   59.91    7.48
 -20  -2   2   52.98    6.64
  20  -2  -2    2.48   98.67
 -20  -2   2   55.32    6.61
 -20  -2   2   59.39    3.55
  20  -2  -2   60.96    5.51
  20  -2  -2   57.26    6.71
  20  -2  -2   49.81    6.05
  20  -2  -2   55.71    3.79
  20  -2  -2   38.64    5.54
 -20  -2   2   55.79    6.38
  20  -2  -2   56.23    4.13
 -20  -2   2  127.71   88.41
 -20  -2   2   50.73    5.95
 -20  -2   2   52.84    3.47
 -20  -2   2   51.77    2.76
 -20  -2   2   72.23    7.57
  20  -2  -2   57.50    5.69
 -20   2   2   53.74    7.05
  20   2  -2   60.57    3.94
 -20   2   2  -70.11   86.00
 -20   2   2   43.02    5.85
 -20   2   2   56.81    3.73
  20   2  -2   66.50    4.16
 -20   2   2   64.63    7.54
  20   2  -2   44.92    5.33
  20   2  -2  -59.85   80.68
  20   2  -2   53.71    5.50
 -20   2   2   61.74    6.17
 -20   2   2   49.46    6.40
  20   2  -2   55.46    2.72
  20   2  -2   53.61    6.75
  20   2  -2   62.44    5.34
  20   2  -2   59.32    5.51
 -18  -2   2    8.74    2.67
  18  -2  -2   12.94    2.10
  18  -2  -2   13.88    3.63
  18  -2  -2   16.56    3.65
  18  -2  -2    7.33    3.02
  18  -2  -2   64.94   76.67
  18  -2  -2    8.49    2.95
  18  -2  -2   12.44    2.96
  18  -2  -2   15.26    3.14
  18  -2  -2   11.78    2.89
 -18  -2   2   15.86    4.00
 -18  -2   2   14.25    2.04
  18  -2  -2   20.75    4.15
 -18  -2   2   12.49    3.51
 -18  -2   2   14.25    3.60
 -18  -2   2   13.88    2.92
 -18  -2   2   11.51    1.93
  18  -2  -2   10.97    2.97
 -18  -2   2   14.43    1.66
  18  -2  -2   16.26    2.48
  18   2  -2    6.05    3.27
  18   2  -2   12.15    2.06
  18   2  -2   10.89    2.68
  18   2  -2   11.80    2.79
 -18   2   2    9.62    2.85
  18   2  -2   13.72    1.63
 -18   2   2   14.03    3.81
  18   2  -2    8.67    1.88
  18   2  -2   14.10    2.91
 -18   2   2   12.35    3.59
 -18   2   2   13.45    3.70
 -18   2   2  -24.09   65.90
 -18   2   2   12.91    3.63
  18   2  -2   21.35   58.55
  18   2  -2   13.32    2.96
 -16  -2   2   75.98    6.27
  16  -2  -2   97.42   58.29
  16  -2  -2   79.12    5.28
  16  -2  -2   79.98    5.32
  16  -2  -2   75.67    3.94
  16  -2  -2   70.52    5.87
 -16  -2   2   82.99    5.39
  16  -2  -2   76.09    5.56
  16  -2  -2   73.46    5.93
  16  -2  -2   77.79    6.08
 -16  -2   2   75.59    5.85
 -16  -2   2   78.52    5.98
 -16  -2   2   73.63    5.13
  16  -2  -2   76.61    5.55
  16  -2  -2   74.27    5.83
  16  -2  -2   74.91    5.40
  16  -2  -2   68.52    5.04
 -16  -2   2   71.39    3.12
 -16   2   2   88.93    8.73
  16   2  -2   83.19    5.36
 -16   2   2   71.93    5.80
  16   2  -2   65.90    5.35
 -16   2   2   77.08    4.03
  16   2  -2  127.59   53.68
 -16   2   2   80.06    8.28
  16   2  -2   74.53    8.40
 -16   2   2   71.90    4.52
  16   2  -2   71.95    3.74
 -16   2   2   11.95   51.93
 -16   2   2   73.63    4.68
  16   2  -2   83.39    5.23
  16   2  -2   63.39    4.86
  16   2  -2   78.65    2.98
 -16   2   2   63.90    5.54
  16   2  -2   81.73    5.29
  16   2  -2   77.51    3.88
 -14  -2   2  269.96   59.49
  14  -2  -2  220.14    7.99
 -14  -2   2  227.29    9.42
  14  -2  -2  238.82    8.28
  14  -2  -2  230.95   10.54
  14  -2  -2  220.01    6.44
 -14  -2   2  235.22   10.50
  14  -2  -2  229.03    9.29
  14  -2  -2  229.79    8.34
  14  -2  -2  228.03    8.87
 -14  -2   2  227.32    5.85
  14  -2  -2  220.72    9.22
 -14  -2   2  232.23    6.49
  14  -2  -2  229.29    6.45
  14  -2  -2  226.46    8.99
 -14  -2   2  214.54    8.66
 -14  -2   2  233.68   10.46
 -14  -2   2  233.13    6.55
 -14  -2   2  218.45    8.78
  14  -2  -2  223.23   10.23
  14  -2  -2  128.80   58.05
  14  -2  -2  230.71    8.71
 -14   2   2  228.80    9.29
 -14   2   2  225.64    7.72
  14   2  -2  229.36    5.36
 -14   2   2  227.17    7.15
 -14   2   2  219.68    7.58
  14   2  -2  220.54    6.47
  14   2  -2  228.81   10.47
  14   2  -2  230.19   10.04
 -14   2   2  223.59   11.20
  14   2  -2  231.48    8.04
  14   2  -2  232.79    6.86
  14   2  -2  246.50   13.02
 -14   2   2  239.09    9.99
  14   2  -2  210.55    7.97
 -14   2   2  219.47    7.91
  14   2  -2  244.41   12.69
 -14   2   2  219.38    9.23
  14   2  -2  230.16    7.93
  14   2  -2  232.30    8.28
 -14   2   2  237.08    9.89
  14   2  -2  238.79   10.07
  14   2  -2  167.46   50.68
 -14   2   2  237.09   11.39
 -14   2   2  249.78   66.29
 -12  -2   2  133.96    6.30
 -12  -2   2  138.60    4.54
 -12  -2   2  137.31    5.83
 -12  -2   2  121.33    5.63
  12  -2  -2  109.79   43.57
  12  -2  -2  123.19    5.54
  12  -2  -2  142.61    6.71
 -12  -2   2  134.79    6.27
 -12  -2   2  137.40    6.18
 -12  -2   2  136.80    6.18
  12  -2  -2  137.63    6.72
 -12  -2   2  139.71    6.69
  12  -2  -2  141.86    6.38
  12  -2  -2  135.05    4.29
 -12  -2   2  136.06    4.01
  12  -2  -2  130.68    5.57
  12  -2  -2  139.29    6.66
  12  -2  -2  124.28    6.16
  12  -2  -2  137.61    6.07
  12  -2  -2  134.72    4.30
  12  -2  -2  136.83    5.94
 -12  -2   2  138.26    4.57
  12  -2  -2  132.54    6.73
 -12  -2   2  111.58   36.34
 -12   2   2  145.87    7.09
 -12   2   2  140.03    5.58
  12   2  -2  134.41    3.44
 -12   2   2  143.52    5.81
 -12   2   2   76.09   38.56
  12   2  -2  192.65   45.10
  12   2  -2  141.82    7.21
  12   2  -2  142.29    5.73
 -12   2   2  140.47    5.61
  12   2  -2  136.97    6.53
 -12   2   2  139.01    5.63
 -12   2   2  140.18    6.64
  12   2  -2  140.91    5.87
 -12   2   2  129.08    5.13
  12   2  -2  133.83    5.77
  12   2  -2  132.05    5.63
  12   2  -2  148.06    4.43
  12   2  -2  140.12    5.72
 -12   2   2  145.88    7.12
  12   2  -2  137.31    4.37
  12   2  -2  144.72    6.11
 -12   2   2  135.67    5.44
 -12   2   2  148.14    6.76
  12   2  -2  140.09    5.79
  10  -2  -2   26.36   28.68
 -10  -2   2    6.50    1.61
  10  -2  -2    9.10    2.20
  10  -2  -2    8.76    2.17
  10  -2  -2    9.74    1.99
 -10  -2   2    7.03    1.82
  10  -2  -2    8.03    1.09
  10  -2  -2    6.36    1.03
  10  -2  -2    7.63    2.24
 -10  -2   2    8.26    1.43
  10  -2  -2    5.99    1.87
  10  -2  -2    7.16    1.86
 -10  -2   2    8.08    1.75
 -10  -2   2    4.14    2.02
 -10  -2   2    7.86    1.98
  10  -2  -2    8.09    2.14
 -10  -2   2    8.88    2.05
 -10  -2   2    9.74    1.48
  10  -2  -2    6.87    2.09
 -10  -2   2   19.98   23.64
 -10  -2   2    9.41    1.20
  10  -2  -2    8.94    2.11
 -10  -2   2    8.35    1.92
  10  -2  -2    7.60    1.79
  10   2  -2    7.90    1.70
 -10   2   2    7.27    1.54
  10   2  -2    4.88    1.38
  10   2  -2    9.40    1.65
 -10   2   2    3.33    1.87
  10   2  -2    6.53    1.08
 -10   2   2    9.30    1.96
 -10   2   2    5.64    1.50
  10   2  -2    6.52    1.10
  10   2  -2    7.72    0.81
 -10   2   2    6.98    1.60
 -10   2   2   30.24   29.66
 -10   2   2    3.66    1.58
  10   2  -2    4.95    1.40
 -10   2   2    9.19    1.72
  10   2  -2    6.50    1.47
  10   2  -2    6.29    1.71
  10   2  -2    7.11    1.67
  10   2  -2    8.80    2.18
  10   2  -2   -7.98   21.32
 -10   2   2    9.42    2.31
 -10   2   2    9.56    2.22
 -10   2   2    8.35    2.17
  10   2  -2    9.09    2.57
   8  -2  -2  112.95    3.03
  -8  -2   2  107.95    4.37
   8  -2  -2  106.01    5.05
  -8  -2   2  113.49    4.46
   8  -2  -2  106.57    5.08
   8  -2  -2  101.64    4.66
  -8  -2   2  106.06    5.24
  -8  -2   2  112.11    4.88
   8  -2  -2  116.57    5.27
   8  -2  -2  113.59    2.92
  -8  -2   2  109.27    3.79
   8  -2  -2  114.26   35.61
   8  -2  -2  109.57    4.91
  -8  -2   2  114.99    3.88
   8  -2  -2  111.31    4.64
  -8  -2   2  113.90    4.21
  -8  -2   2   78.58   24.34
   8  -2  -2  113.89    5.03
  -8  -2   2  116.11    4.27
   8  -2  -2  112.66    5.25
  -8  -2   2  109.28    4.82
   8   2  -2  115.70    4.43
   8   2  -2  106.32    4.02
  -8   2   2   99.00    4.01
   8   2  -2  109.35    2.81
  -8   2   2  111.36    5.19
   8   2  -2  115.06    5.78
  -8   2   2   72.90   33.22
  -8   2   2  101.38    3.98
   8   2  -2  108.63    3.35
  -8   2   2  111.68    5.13
   8   2  -2  106.76    5.00
   8   2  -2  110.68    4.36
  -8   2   2  111.20    5.76
   8   2  -2  112.40    3.43
   8   2  -2  102.82    4.00
   8   2  -2  109.02    4.78
  -8   2   2  110.84    5.20
  -8   2   2  109.77    4.19
   8   2  -2   89.81   26.70
  -8   2   2  107.80    5.75
  -8   2   2  114.02    6.72
   6  -2  -2  142.38    5.10
  -6  -2   2  154.51    4.55
  -6  -2   2  113.74   23.22
  -6  -2   2  142.55    5.17
  -6  -2   2  146.75    4.26
   6  -2  -2  132.37   33.73
   6  -2  -2  141.14    5.29
   6  -2  -2  138.43    4.92
   6  -2  -2  152.31    5.46
   6  -2  -2  146.41    3.18
  -6  -2   2  152.40    4.49
  -6  -2   2  152.83    5.21
  -6  -2   2  141.07    5.73
   6  -2  -2  139.96    4.83
   6  -2  -2  142.86    5.15
  -6  -2   2  151.51    4.56
   6  -2  -2  143.62    4.99
   6  -2  -2  152.16    6.48
   6  -2  -2  159.06    6.45
   6  -2  -2  148.49    5.42
  -6  -2   2  143.77    4.24
  -6  -2   2  142.72    4.45
  -6   2   2  141.44    5.16
   6   2  -2  151.87    4.75
   6   2  -2  151.09    4.32
  -6   2   2  148.56    4.75
   6   2  -2  146.93    3.82
  -6   2   2  145.85    5.18
   6   2  -2  154.66    4.91
  -6   2   2  143.28    5.36
   6   2  -2  149.70    4.85
   6   2  -2  149.11    4.09
  -6   2   2  145.61    5.42
  -6   2   2  142.82   32.67
  -6   2   2  151.64    5.23
  -6   2   2  145.45    5.19
  -6   2   2  140.56    3.39
   6   2  -2  148.73    6.07
   6   2  -2  141.76    3.90
   6   2  -2  150.13    4.14
  -6   2   2  148.05    4.78
  -6   2   2  142.98    5.21
   6   2  -2  145.70    4.05
   6   2  -2  153.73    6.48
   6   2  -2  144.94    5.41
   6   2  -2  149.02    4.09
  -6   2   2  147.67    4.47
   4  -2  -2  237.76    4.68
   4  -2  -2  250.10   36.43
   4  -2  -2  239.53    6.21
   4  -2  -2  235.07    6.74
   4  -2  -2  214.21    6.32
  -4  -2   2  237.94    6.07
  -4  -2   2  219.14    6.26
  -4  -2   2  234.03    5.28
   4  -2  -2  241.33    6.96
   4  -2  -2  236.02    6.98
  -4  -2   2  227.35    5.25
  -4  -2   2  231.97    6.99
  -4  -2   2  228.68    5.05
  -4  -2   2  237.40    5.10
  -4  -2   2  230.38    6.06
  -4  -2   2  257.15   23.99
   4  -2  -2  242.67    6.20
   4  -2  -2  228.75    6.02
  -4  -2   2  226.24    6.30
   4  -2  -2  224.78    6.35
  -4  -2   2  181.31   24.29
   4   2  -2  229.53    4.84
   4   2  -2  238.38    5.78
  -4   2   2  223.59    6.64
  -4   2   2  299.76   40.56
  -4   2   2  222.59    5.63
   4   2  -2  230.71    6.66
  -4   2   2  237.48    6.48
  -4   2   2  246.22    6.33
   4   2  -2  235.01    4.87
  -4   2   2  238.33    6.20
   4   2  -2  232.69    4.84
   4   2  -2  241.05    6.93
  -4   2   2  235.27    6.15
   4   2  -2  212.15    6.94
  -4   2   2  235.77    6.65
   4   2  -2  240.64    4.92
   4   2  -2  242.01    5.84
   4   2  -2  234.10    6.05
   4   2  -2  233.52    5.81
  -4   2   2  240.91    6.25
  -4   2   2  238.57    6.74
  -4   2   2  236.54    4.73
  -4   2   2  237.34    6.45
   4   2  -2  238.16    6.09
   4   2  -2  237.21    5.58
   2  -2  -2  265.24    6.91
  -2  -2   2  254.89    5.18
  -2  -2   2  269.55    6.76
  -2  -2   2  258.71    5.20
   2  -2  -2  258.29    5.94
   2  -2  -2  262.43    5.61
   2  -2  -2  256.42    7.02
   2  -2  -2  274.27    6.27
  -2  -2   2  262.72    6.32
   2  -2  -2  263.89    5.99
   2  -2  -2  250.80    6.08
   2  -2  -2  257.05    6.82
   2  -2  -2  247.93    6.10
  -2  -2   2  251.73    6.59
   2  -2  -2  251.80    6.88
  -2  -2   2  254.95    5.05
  -2  -2   2  246.93    5.01
  -2  -2   2  291.49   20.27
   2  -2  -2  262.11    6.97
   2   2  -2  262.59    6.59
   2   2  -2  254.42    6.24
  -2   2   2  256.86    7.04
   2   2  -2  251.85    6.48
  -2   2   2  269.93   28.72
  -2   2   2  262.49    6.22
  -2   2   2  267.93    5.58
  -2   2   2  272.15    5.96
   2   2  -2  256.28    7.17
  -2   2   2  269.36    6.93
   2   2  -2  267.79    6.38
   2   2  -2  256.93    6.22
   2   2  -2  267.69    6.40
   2   2  -2  251.54    6.88
  -2   2   2  266.85    5.92
  -2   2   2  244.56   33.15
  -2   2   2  259.32    6.73
  -2   2   2  280.03    7.08
  -2   2   2  268.30    6.23
   2   2  -2  260.89    6.25
  -2   2   2  273.06    6.09
  -2   2   2  263.93    6.81
   2   2  -2  289.17   20.26
   0  -2   2  410.14    8.09
   0  -2   2  416.48    9.33
   0  -2  -2  426.77    8.26
   0  -2   2  405.83    8.54
   0  -2   2  414.24    8.08
   0  -2   2  425.94    9.51
   0  -2   2  418.00   10.28
   0  -2   2  458.66   29.56
   0  -2  -2  420.33    9.44
   0  -2   2  420.14    8.17
   0  -2   2  424.77    9.09
   0  -2   2  415.57    8.14
   0  -2  -2  438.38    9.44
   0  -2  -2  415.51    8.06
   0  -2  -2  420.92    9.58
   0  -2   2  402.53    8.54
   0  -2  -2  428.11    8.28
   0  -2  -2  418.99    9.61
   0  -2  -2  405.01    8.80
   0  -2  -2  454.82   32.67
   0  -2  -2  417.15    8.05
   0  -2   2  409.76    9.49
   0   2   2  406.45    9.54
   0   2   2  425.04    7.86
   0   2   2  420.50    7.83
   0   2  -2  417.03   10.15
   0   2   2  420.66    9.84
   0   2  -2  416.35    8.58
   0   2   2  420.32    8.78
   0   2   2  425.09    9.64
   0   2  -2  425.49    8.07
   0   2  -2  408.24    8.00
   0   2   2  419.17    7.99
   0   2   2  428.81    8.99
   0   2   2  414.47    9.15
   0   2   2  436.03    9.72
   0   2  -2  423.91    8.86
   0   2  -2  423.73    7.95
   0   2  -2  434.68    7.96
   0   2  -2  427.53    9.24
   0   2  -2  465.92   30.98
   0   2   2  465.27   31.70
   0   2   2  403.81    9.21
   0   2   2  425.60    8.66
   0   2  -2  428.23    9.60
   0   2   2  421.79    8.01
   0   2  -2  421.55    8.58
   0   2  -2  409.21    9.44
   2  -2   2  372.05    7.56
   2  -2   2  389.20    9.66
  -2  -2  -2  384.21    7.44
  -2  -2  -2  377.92    7.40
   2  -2   2  370.09    8.18
   2  -2   2  374.89    8.22
   2  -2   2  383.54    8.04
   2  -2   2  387.22    8.98
  -2  -2  -2  381.04    7.51
  -2  -2  -2  380.64    7.54
   2  -2   2  382.32   35.90
   2  -2   2  372.07    8.21
  -2  -2  -2  363.20    8.71
  -2  -2  -2  371.03    8.36
  -2  -2  -2  391.00   29.26
   2  -2   2  381.97    8.25
  -2  -2  -2  387.98    9.15
   2  -2   2  380.53    7.98
  -2   2  -2  382.49    9.53
   2   2   2  393.91    8.10
  -2   2  -2  450.02   39.35
   2   2   2  380.74    9.11
  -2   2  -2  379.40    7.27
   2   2   2  364.93    8.63
   2   2   2  373.19    8.82
  -2   2  -2  375.60    8.21
   2   2   2  379.15    9.14
  -2   2  -2  376.59    7.73
  -2   2  -2  375.10    8.18
   2   2   2  372.66    8.21
  -2   2  -2  390.45    9.16
   2   2   2  379.98    8.14
  -2   2  -2  362.75    8.65
  -2   2  -2  374.90    9.31
  -2   2  -2  387.59    9.46
   2   2   2  381.52    7.07
  -2   2  -2  376.77    7.75
  -2   2  -2  379.34    8.24
   2   2   2  379.32    8.17
   2   2   2  379.12    7.06
   2   2   2  385.12   27.18
  -2   2  -2  370.62    8.11
  -2   2  -2  392.79    9.20
   2   2   2  387.33    7.10
   2   2   2  380.99    7.06
   2   2   2  387.18    8.12
   4  -2   2   17.26    0.87
   4  -2   2   14.86    1.92
  -4  -2  -2   24.08    2.22
   4  -2   2   24.02   15.18
  -4  -2  -2   13.69    1.99
   4  -2   2   20.90    2.54
  -4  -2  -2   14.78    1.49
  -4  -2  -2   15.71    1.91
  -4  -2  -2    4.22   10.21
  -4  -2  -2   12.73    1.32
   4  -2   2   17.52    1.69
  -4  -2  -2   13.66    1.37
   4  -2   2   14.32    1.85
  -4  -2  -2   15.91    1.52
   4  -2   2   14.90    1.58
   4  -2   2   18.93    2.28
  -4   2  -2   14.76    2.17
   4   2   2   17.18    1.49
   4   2   2   14.97    1.30
  -4   2  -2   12.69    1.25
  -4   2  -2   29.67   17.62
  -4   2  -2   14.41    0.74
   4   2   2   20.44    1.88
   4   2   2   13.82    1.98
  -4   2  -2   16.90    1.88
  -4   2  -2   16.55    1.97
   4   2   2   18.05    2.34
   4   2   2   17.14    2.34
  -4   2  -2   12.89    2.13
  -4   2  -2   15.73    2.22
   4   2   2   14.54    1.40
   4   2   2   15.17    1.36
  -4   2  -2   17.18    1.50
   4   2   2   16.45   10.63
   4   2   2   16.05    1.39
   4   2   2   14.35    1.63
  -4   2  -2   13.25    1.70
   4   2   2   17.44    1.38
   4   2   2   15.09    1.36
   4   2   2   15.73    1.36
  -4   2  -2   19.47    2.09
  -4   2  -2   19.36    2.10
   6  -2   2  394.76   10.07
   6  -2   2  496.56   62.37
  -6  -2  -2  391.44    9.08
   6  -2   2  399.31   10.01
  -6  -2  -2  391.08   10.65
  -6  -2  -2  390.55    9.08
  -6  -2  -2  388.38    9.29
  -6  -2  -2  400.74    9.79
  -6  -2  -2  488.34   47.52
  -6  -2  -2  380.88    9.02
   6  -2   2  410.92   10.13
   6  -2   2  405.96   10.08
  -6  -2  -2  399.11   10.33
   6  -2   2  389.11    7.12
  -6  -2  -2  380.92    8.96
   6  -2   2  396.34   10.16
   6  -2   2  395.03    8.90
  -6  -2  -2  403.09   10.72
   6  -2   2  399.15    8.97
  -6   2  -2  406.08   10.28
   6   2   2  399.62   10.20
   6   2   2  400.27    9.30
   6   2   2  397.18    7.40
  -6   2  -2  401.92    9.62
   6   2   2  387.77    8.72
  -6   2  -2  397.71    8.66
  -6   2  -2  380.30   10.11
   6   2   2  396.55    8.87
   6   2   2  333.04   42.71
   6   2   2  401.69   10.17
  -6   2  -2  395.54   10.03
  -6   2  -2  391.21    8.65
  -6   2  -2  400.10   10.10
   6   2   2  391.03    8.66
  -6   2  -2  404.34   10.00
   6   2   2  398.17   10.12
  -6   2  -2  394.86    7.24
  -6   2  -2  383.46   10.02
  -6   2  -2  408.05   10.20
   6   2   2  384.34    8.69
   6   2   2  403.08    8.90
   6   2   2  394.97    7.42
  -6   2  -2  363.10   55.13
   8  -2   2  190.43    6.78
   8  -2   2  178.24    6.60
   8  -2   2  175.16    6.63
  -8  -2  -2  176.14    5.95
   8  -2   2  193.59    6.59
  -8  -2  -2  169.92   38.03
   8  -2   2  171.33    5.45
  -8  -2  -2  174.25    6.67
   8  -2   2  162.86   43.04
  -8  -2  -2  175.89    5.85
  -8  -2  -2  180.27    5.99
  -8  -2  -2  180.72    4.14
  -8  -2  -2  181.12    5.58
   8  -2   2  175.71    3.97
   8  -2   2  177.10    6.67
   8  -2   2  182.75    6.75
  -8  -2  -2  175.25    5.87
  -8  -2  -2  170.89    6.81
   8  -2   2  188.31    6.76
   8  -2   2  174.79    6.75
   8  -2   2  184.47    5.57
  -8  -2  -2  169.10    6.77
  -8  -2  -2  180.69    4.11
   8   2   2  175.63    5.85
  -8   2  -2  187.25    5.85
  -8   2  -2  185.01    6.28
  -8   2  -2  173.09    6.72
  -8   2  -2  170.17    6.30
  -8   2  -2  185.59    6.42
   8   2   2  177.69    5.58
   8   2   2  182.50    4.92
   8   2   2  186.12    5.82
   8   2   2  173.58    5.59
   8   2   2  181.54    3.79
   8   2   2  143.19   33.63
   8   2   2  179.61    6.41
  -8   2  -2  157.25   44.39
  -8   2  -2  185.70    6.76
   8   2   2  175.60    6.34
   8   2   2  177.23    3.74
  -8   2  -2  187.29    5.45
  -8   2  -2  188.12    6.86
   8   2   2  182.90    5.81
  -8   2  -2  179.82    5.40
  -8   2  -2  182.43    6.80
   8   2   2  185.16    6.64
  10  -2   2  213.70    7.83
 -10  -2  -2  203.37    7.20
 -10  -2  -2  204.66    6.31
  10  -2   2  212.18    5.64
  10  -2   2  229.28    7.56
 -10  -2  -2  217.14    7.90
 -10  -2  -2  207.68    4.74
 -10  -2  -2  171.07   39.96
 -10  -2  -2  218.45    7.64
 -10  -2  -2  213.05    7.18
  10  -2   2  205.91    7.87
 -10  -2  -2  207.58    7.21
 -10  -2  -2  210.91    8.19
  10  -2   2  181.65   47.86
  10  -2   2  214.25    7.69
  10  -2   2  211.23    6.59
  10  -2   2  206.87    6.63
  10  -2   2  215.46    8.06
 -10  -2  -2  216.57    7.31
  10  -2   2  191.77   12.04
  10  -2   2  214.88    8.08
 -10  -2  -2  213.12    4.74
  10  -2   2  208.87    5.04
 -10  -2  -2  216.16    8.11
 -10   2  -2  206.91    6.43
 -10   2  -2  215.44    7.26
 -10   2  -2  211.16    7.91
  10   2   2  203.20    6.96
  10   2   2  208.73    7.22
 -10   2  -2  151.53   46.47
 -10   2  -2  209.86    7.95
 -10   2  -2  218.20    8.24
  10   2   2  213.98    6.83
 -10   2  -2  225.57    8.30
 -10   2  -2  225.62    7.38
  10   2   2  200.72    7.15
 -10   2  -2  212.53    6.52
  10   2   2  207.74    4.55
  10   2   2  206.17   43.12
  10   2   2  207.91    4.53
 -10   2  -2  213.61    7.12
  10   2   2  216.14    5.55
  10   2   2  204.10    6.96
  10   2   2  209.78    6.88
  10   2   2  213.64    7.01
 -10   2  -2  211.82    6.54
  10   2   2  210.19    7.62
  12  -2   2   55.07    4.48
 -12  -2  -2   47.92    4.29
 -12  -2  -2   47.00    3.96
  12  -2   2   56.22    4.62
  12  -2   2   46.98    3.96
 -12  -2  -2   48.71    1.98
 -12  -2  -2   54.30    4.44
  12  -2   2   52.91    4.59
  12  -2   2   56.76    3.07
 -12  -2  -2   42.36    4.50
 -12  -2  -2   47.42    4.07
 -12  -2  -2   59.84    4.38
  12  -2   2   52.88    4.68
  12  -2   2   48.05    4.09
  12  -2   2   53.76    3.65
 -12  -2  -2   48.80   34.74
 -12  -2  -2   51.29    2.01
  12  -2   2   54.52    2.55
  12  -2   2   18.24   35.31
  12  -2   2   52.37    4.15
  12  -2   2   50.35    3.62
 -12  -2  -2   55.81    3.45
  12  -2   2   53.16    4.54
  12   2   2   53.10    2.06
  12   2   2   51.67    3.78
 -12   2  -2   55.49    4.73
 -12   2  -2   52.07    4.62
  12   2   2   53.88    3.80
  12   2   2   51.74    2.10
 -12   2  -2   51.98    3.31
 -12   2  -2   55.36    4.53
 -12   2  -2   51.50    3.74
  12   2   2   48.92    4.14
  12   2   2   54.75    2.69
 -12   2  -2   55.17    4.01
  12   2   2   58.23    3.91
 -12   2  -2    7.07   38.03
 -12   2  -2   50.70    3.46
  12   2   2   45.15    3.70
  12   2   2   52.24    3.93
 -12   2  -2   50.52    3.80
  12   2   2   52.84    3.93
  12   2   2   47.93    3.68
  12   2   2   37.74   31.58
 -12   2  -2   55.37    4.56
 -12   2  -2   49.39    3.38
 -14  -2  -2   12.85    1.25
  14  -2   2   15.68    3.17
 -14  -2  -2   14.89    1.34
  14  -2   2   18.99    3.34
 -14  -2  -2   18.70    3.12
  14  -2   2   15.16    3.21
  14  -2   2   13.84    2.75
  14  -2   2   14.31    1.70
  14  -2   2   13.53    2.48
  14  -2   2   22.43    3.74
 -14  -2  -2   15.76    3.24
 -14  -2  -2   35.68   41.68
  14  -2   2   14.24    3.22
 -14  -2  -2   11.39    2.91
 -14  -2  -2   13.28    2.81
  14  -2   2   13.67    2.79
  14  -2   2   14.21    2.11
  14  -2   2   56.43   53.77
 -14  -2  -2   16.28    2.26
  14  -2   2   13.43    2.59
 -14  -2  -2   24.62    3.76
  14  -2   2   12.83    2.87
 -14   2  -2   14.95    3.41
  14   2   2   12.15    1.30
  14   2   2    8.13    2.97
  14   2   2   19.96    2.96
 -14   2  -2   66.88   50.45
 -14   2  -2   14.04    2.85
 -14   2  -2   17.51    3.08
  14   2   2   24.96   37.58
  14   2   2   14.23    2.61
 -14   2  -2   10.96    2.54
  14   2   2   14.74    2.75
  14   2   2   13.08    2.66
  14   2   2   13.06    3.04
  14   2   2   14.11    3.07
  14   2   2   13.71    1.38
 -14   2  -2   10.74    2.81
 -14   2  -2   16.08    2.30
 -14   2  -2   13.02    2.97
 -14   2  -2   12.62    2.25
 -14   2  -2   13.23    2.39
  14   2   2   12.44    2.48
 -14   2  -2    9.12    3.01
  16  -2   2   43.82    2.93
  16  -2   2   47.12    3.50
  16  -2   2   41.86    4.66
 -16  -2  -2   47.32    2.11
  16  -2   2   39.19    5.04
  16  -2   2   43.07    4.64
  16  -2   2   45.75    5.11
 -16  -2  -2   44.76    5.05
  16  -2   2   48.51    5.57
 -16  -2  -2   39.15    4.72
  16  -2   2   56.46   59.82
 -16  -2  -2   42.33    2.02
 -16  -2  -2   45.94    3.44
  16  -2   2   48.73    4.38
 -16  -2  -2   43.00    4.76
  16  -2   2   47.39    4.18
  16  -2   2   45.10    4.75
 -16  -2  -2   46.71    5.01
  16  -2   2   43.18    5.32
 -16   2  -2   50.68    5.99
  16   2   2   50.21    2.32
  16   2   2   46.50    4.84
  16   2   2   43.53    4.56
  16   2   2  106.62   54.86
  16   2   2   50.97    2.38
  16   2   2   43.02    5.88
  16   2   2   47.53    4.38
 -16   2  -2   52.19    3.99
 -16   2  -2  -13.99   62.70
  16   2   2   40.03    4.54
 -16   2  -2   41.79    6.96
  16   2   2   38.23    2.85
 -16   2  -2   44.31    5.49
 -16   2  -2   46.30    5.39
 -16   2  -2   43.88    5.50
 -16   2  -2   56.29    3.96
 -18  -2  -2   18.99    3.91
  18  -2   2   18.79   80.40
  18  -2   2   11.09    2.81
  18  -2   2   14.16    3.47
  18  -2   2   13.95    3.43
  18  -2   2   11.16    2.95
 -18  -2  -2   15.80   68.84
 -18  -2  -2   16.63    2.55
 -18  -2  -2    5.02    2.56
 -18  -2  -2   12.33    1.19
 -18  -2  -2    9.37    2.87
  18  -2   2   13.20    2.11
  18  -2   2   11.84    2.26
  18  -2   2    9.53    3.37
 -18  -2  -2   12.19    1.20
  18  -2   2    8.80    3.23
 -18  -2  -2   10.71    3.53
 -18  -2  -2   19.56    4.08
  18  -2   2    6.86    3.22
  18   2   2   13.40    1.43
 -18   2  -2   11.72    2.54
 -18   2  -2   14.23    3.13
  18   2   2   11.12    3.00
  18   2   2   10.22    2.80
  18   2   2   14.58    2.13
  18   2   2   11.58    3.88
 -18   2  -2    9.93    3.60
  18   2   2   14.61    1.49
  18   2   2  146.72   75.12
  18   2   2   11.78    3.05
 -18   2  -2  -16.41   75.49
 -18   2  -2   12.30    2.47
  18   2   2   11.92    3.10
 -18   2  -2   18.73    4.19
  20  -2   2    1.95    3.01
  20  -2   2    4.92    2.49
 -20  -2  -2    7.11    3.55
  20  -2   2    4.97    1.69
  20  -2   2    5.01    3.33
 -20  -2  -2   11.75    3.52
  20  -2   2    7.20    2.81
 -20  -2  -2    6.50    2.67
 -20  -2  -2  -30.56   93.14
  20  -2   2   10.26    3.12
  20  -2   2   16.92    4.12
 -20  -2  -2    0.83    2.17
  20  -2   2    6.74    2.12
  20  -2   2    8.45    3.56
 -20  -2  -2    7.60    2.01
 -20  -2  -2    8.23    3.38
  20  -2   2  -35.56  104.68
 -20   2  -2  132.28  117.45
  20   2   2  109.23   91.63
  22  -2   2    7.06    3.14
  22  -2   2    7.24    2.33
  22  -2   2   63.31  156.29
 -22  -2  -2   35.76  142.91
  22  -2   2    9.97    3.60
 -22  -2  -2    2.94    3.41
  22  -2   2    9.72    6.76
 -22  -2  -2   11.74    4.07
 -22  -2  -2   10.34    3.76
  22  -2   2    7.97    3.90
 -22   2  -2    4.78    3.78
  22   2   2    3.10    2.74
 -22   2  -2  -45.05  137.33
 -22   2  -2    6.71    2.86
  22   2   2    8.55    2.15
 -22   2  -2    6.86    2.19
 -22   2  -2   -3.10    2.90
  22   2   2  -55.23  121.54
  22   2   2    3.83    3.53
 -22   2  -2    4.09    1.91
  22   2   2    7.19    3.10
  21  -3  -2   15.51    3.85
 -21  -3   2   15.19    3.76
  21  -3  -2   13.01    4.22
 -21  -3   2   12.00    3.71
  21  -3  -2 -145.97  128.88
  21  -3  -2   16.88    3.87
  21  -3  -2   16.03    4.57
 -21  -3   2   13.54    4.33
  21  -3  -2   13.97    3.53
  21  -3  -2   12.30    4.21
 -21  -3   2  -67.01  101.24
  21  -3  -2   20.66    5.21
 -21  -3   2   13.40    3.52
 -21  -3   2    4.53    3.10
 -21   3   2   20.06    5.05
  21   3  -2   21.97    4.00
  21   3  -2   17.28    4.78
 -21   3   2   20.78    3.48
 -21   3   2 -121.86  122.64
  21   3  -2    9.29    1.92
 -21   3   2   11.31    3.39
  21   3  -2   13.57    3.36
  21   3  -2   11.50    2.24
 -21   3   2   16.84    4.35
  21   3  -2   11.52    3.21
  21   3  -2   16.85    3.60
 -21   3   2   23.23    3.65
  19  -3  -2   74.80    6.84
  19  -3  -2   67.44   10.24
 -19  -3   2   68.78    7.49
 -19  -3   2   79.64    6.03
  19  -3  -2   75.76    3.13
 -19  -3   2   79.47    6.64
  19  -3  -2   73.54    3.06
  19  -3  -2   70.35    6.00
 -19  -3   2   29.65   81.30
 -19  -3   2   85.97    6.84
  19  -3  -2   86.54    6.39
  19  -3  -2   93.06    7.63
  19  -3  -2   77.31    7.10
 -19  -3   2   78.33    4.15
 -19  -3   2   77.30    4.21
 -19  -3   2   81.11    6.18
  19  -3  -2    6.90   92.37
  19  -3  -2   87.54    7.29
  19   3  -2   85.23    5.91
  19   3  -2   77.61    2.45
 -19   3   2   88.02    7.75
 -19   3   2   79.40    6.04
 -19   3   2   86.36    7.90
 -19   3   2   91.43    5.76
  19   3  -2   75.55    5.70
 -19   3   2   75.71    5.37
  19   3  -2   75.10    4.15
  19   3  -2   83.09    8.49
  19   3  -2   76.94    5.81
  19   3  -2   83.37    5.85
 -19   3   2   78.64   89.34
  19   3  -2   79.83    2.59
  19   3  -2   73.55    3.99
 -17  -3   2   50.91    4.80
 -17  -3   2   45.21    5.00
 -17  -3   2   40.47    4.87
  17  -3  -2   49.60    2.29
 -17  -3   2   51.28    3.80
  17  -3  -2   47.64    5.63
  17  -3  -2   41.60    4.74
  17  -3  -2   48.68    5.88
 -17  -3   2   51.63    5.29
  17  -3  -2   66.57    6.05
  17  -3  -2   44.72    5.51
  17  -3  -2   88.08   71.36
  17  -3  -2   59.04    6.42
  17  -3  -2   48.25    5.03
 -17  -3   2   88.65   59.49
  17  -3  -2   47.09    2.29
 -17  -3   2   49.00    3.72
 -17  -3   2   52.13    6.23
 -17   3   2   46.54    3.80
  17   3  -2   49.37    3.07
  17   3  -2   43.51    4.65
  17   3  -2   51.00    4.28
  17   3  -2   49.18    2.44
 -17   3   2   47.90    4.88
  17   3  -2   49.09    6.35
  17   3  -2   47.92    4.20
  17   3  -2   46.31    2.17
  17   3  -2   46.82    4.71
 -17   3   2  -25.62   62.26
 -17   3   2   52.58    5.40
 -17   3   2   49.13    6.27
 -17   3   2   63.33    6.80
 -17   3   2   60.37    6.67
  17   3  -2   49.95    3.15
 -17   3   2   50.71    6.53
  15  -3  -2  110.48   64.29
  15  -3  -2   86.56    6.37
  15  -3  -2   91.52    2.82
  15  -3  -2   98.39    2.91
 -15  -3   2   91.55    4.83
 -15  -3   2   97.69    5.99
 -15  -3   2   88.71    5.48
  15  -3  -2  101.17    6.34
  15  -3  -2   84.56    6.44
 -15  -3   2   92.31    5.51
 -15  -3   2   93.97    6.79
  15  -3  -2  100.76    5.97
  15  -3  -2  106.38    6.04
  15  -3  -2   97.99    6.77
  15  -3  -2   89.06    6.30
 -15  -3   2   27.25   41.51
  15  -3  -2   90.39    6.34
  15  -3  -2   98.15    6.62
  15  -3  -2   86.57    6.14
 -15  -3   2   97.39    6.02
 -15  -3   2   99.69    4.93
 -15   3   2   98.63    5.63
 -15   3   2   94.31    8.32
  15   3  -2   97.04    7.33
 -15   3   2   92.09    5.84
  15   3  -2   93.30    5.46
 -15   3   2   85.20    8.04
  15   3  -2  100.06    3.61
  15   3  -2   95.36    3.94
  15   3  -2   97.40    2.99
 -15   3   2  100.58    8.96
  15   3  -2   97.85    5.21
 -15   3   2  160.61   65.29
  15   3  -2   94.38    5.22
  15   3  -2   94.65    3.88
  15   3  -2   88.61    5.38
 -15   3   2   91.93    6.89
 -15   3   2  108.56    8.17
 -15   3   2   98.95    7.08
  13  -3  -2  124.79    7.06
  13  -3  -2  106.62    6.50
 -13  -3   2  123.62    5.74
  13  -3  -2  120.24    6.54
  13  -3  -2  119.21    6.06
  13  -3  -2  126.99    2.86
  13  -3  -2  110.61    6.46
  13  -3  -2  122.76    6.78
  13  -3  -2  119.51    6.99
  13  -3  -2  121.48    6.05
 -13  -3   2  116.95    7.84
 -13  -3   2  117.61    5.63
 -13  -3   2  115.66    5.91
 -13  -3   2  123.34    7.92
  13  -3  -2  120.29    6.91
 -13  -3   2  121.31    6.04
  13  -3  -2   97.97   49.99
  13  -3  -2  121.94    6.42
 -13  -3   2  121.22    4.82
 -13  -3   2  127.55    7.27
 -13  -3   2  119.04    4.82
  13  -3  -2  115.55    2.79
 -13   3   2  117.29    7.03
  13   3  -2  117.88    5.98
  13   3  -2  126.49    5.99
  13   3  -2  117.72    5.19
  13   3  -2  117.65    4.42
 -13   3   2  126.33    5.66
 -13   3   2  114.71    5.52
 -13   3   2  119.46    6.11
  13   3  -2  118.12    5.21
 -13   3   2  119.13    7.01
  13   3  -2  106.79    7.30
  13   3  -2  117.91    3.32
  13   3  -2  115.30    5.19
 -13   3   2  116.69    6.45
  13   3  -2  119.36    5.37
  13   3  -2  119.99    4.10
 -13   3   2  125.38    6.71
 -13   3   2  141.90   56.45
  13   3  -2  121.29    5.94
 -13   3   2  112.62    5.96
  13   3  -2  119.72    6.82
  13   3  -2  119.14    4.18
  11  -3  -2   22.59    3.14
  11  -3  -2   26.05    3.28
  11  -3  -2   20.68    3.08
 -11  -3   2   27.06    2.99
  11  -3  -2   20.07    3.06
  11  -3  -2   24.56    3.26
 -11  -3   2   -0.53   23.27
  11  -3  -2   20.34   35.31
 -11  -3   2   22.65    2.47
 -11  -3   2   18.95    2.35
  11  -3  -2   23.17    3.50
 -11  -3   2   20.18    3.50
  11  -3  -2   25.16    3.62
  11  -3  -2   20.65    3.13
 -11  -3   2   23.24    3.27
 -11  -3   2   20.36    2.45
  11  -3  -2   19.92    3.04
  11  -3  -2   18.74    3.09
 -11  -3   2   18.98    3.16
 -11  -3   2   20.51    2.41
 -11  -3   2   20.62    2.67
  11   3  -2   24.08    3.50
 -11   3   2   18.44    2.58
  11   3  -2   19.77    2.18
  11   3  -2   17.67    2.60
  11   3  -2   24.63    2.97
  11   3  -2   24.23    2.54
  11   3  -2   21.61    3.03
  11   3  -2   21.45    2.23
 -11   3   2   20.45    2.56
 -11   3   2   21.33    3.05
 -11   3   2   18.66    2.88
  11   3  -2   22.10    1.50
 -11   3   2   21.88    2.58
  11   3  -2   19.20    3.59
 -11   3   2   15.17   33.05
 -11   3   2   20.84    2.91
 -11   3   2   21.48    2.95
  11   3  -2   22.89    1.97
  11   3  -2   20.92    2.84
 -11   3   2   21.34    3.22
 -11   3   2   24.04    2.67
  11   3  -2   23.50    2.41
 -11   3   2   18.98    3.19
  11   3  -2   22.50    2.93
  -9  -3   2   62.55    3.38
   9  -3  -2   59.39    4.62
   9  -3  -2   68.97    4.72
   9  -3  -2   39.35   37.47
  -9  -3   2   99.07   26.12
   9  -3  -2   64.78    4.10
  -9  -3   2   56.71    4.35
  -9  -3   2   68.28   27.05
   9  -3  -2   52.60    4.01
   9  -3  -2   70.80    4.42
  -9  -3   2   61.31    3.38
  -9  -3   2   61.63    3.39
  -9  -3   2   62.32    4.31
   9  -3  -2   57.59    3.97
  -9  -3   2   62.38    4.86
  -9  -3   2   59.51    3.20
   9  -3  -2   64.11    3.97
  -9  -3   2   65.09    3.46
  -9  -3   2   63.85    3.22
   9  -3  -2   55.71    4.09
   9  -3  -2   59.78    4.43
   9  -3  -2   56.05    4.10
   9   3  -2   61.25    2.57
  -9   3   2   59.54    4.24
  -9   3   2   64.38    3.52
   9   3  -2   62.79    4.35
  -9   3   2   61.28    4.18
   9   3  -2   59.71    4.09
  -9   3   2   66.86    3.52
   9   3  -2   63.25    2.80
   9   3  -2   61.23    2.72
  -9   3   2   59.01    3.99
  -9   3   2   65.59    4.46
   9   3  -2   60.94    3.69
   9   3  -2   61.15    2.91
   9   3  -2   57.71    2.79
  -9   3   2   72.11   30.63
   9   3  -2   60.92    2.85
   9   3  -2   61.85    3.76
  -9   3   2   57.07    3.80
   9   3  -2   65.71    2.86
   9   3  -2   63.68    4.96
  -9   3   2   58.74    3.48
  -9   3   2   54.48    4.21
  -9   3   2   63.91    4.06
   9   3  -2   64.09    2.85
   7  -3  -2    6.43    1.68
   7  -3  -2   10.48    2.27
  -7  -3   2   11.00    1.37
  -7  -3   2   14.29    2.44
  -7  -3   2   13.28    1.57
  -7  -3   2   13.46    2.60
   7  -3  -2   12.75    2.49
  -7  -3   2   11.62    1.52
   7  -3  -2   11.92    2.59
  -7  -3   2    6.81    1.55
   7  -3  -2    9.93    2.00
  -7  -3   2   34.32   18.82
  -7  -3   2   10.70    1.82
  -7  -3   2   13.96    1.48
   7  -3  -2   12.33    2.19
   7  -3  -2    9.52    1.88
  -7  -3   2   13.00   14.16
  -7  -3   2   11.52    2.25
   7  -3  -2   12.22    2.10
   7  -3  -2   65.11   28.93
   7   3  -2   11.13    1.06
  -7   3   2   13.19    1.97
  -7   3   2    9.31    1.84
  -7   3   2   55.50   27.74
  -7   3   2   11.60    1.73
   7   3  -2    9.25    2.11
   7   3  -2   17.61    2.98
  -7   3   2   12.06    2.25
  -7   3   2   11.74    2.27
   7   3  -2   11.91    2.14
  -7   3   2   12.16    1.88
   7   3  -2   11.96    1.12
   7   3  -2   14.02    1.69
   7   3  -2    9.17    1.40
   7   3  -2   10.94    1.59
  -7   3   2   12.50    2.02
  -7   3   2    8.61    1.88
   7   3  -2   11.78    1.09
  -7   3   2    9.36    1.93
   7   3  -2   12.19    1.14
   7   3  -2   13.46    1.68
  -7   3   2   12.70    2.22
   5  -3  -2  594.46   10.89
   5  -3  -2  585.93   13.72
   5  -3  -2  596.60   13.15
  -5  -3   2  608.25   11.28
  -5  -3   2  613.57   14.76
  -5  -3   2  598.59   13.31
   5  -3  -2  596.98   13.46
   5  -3  -2  607.03   14.44
  -5  -3   2  596.37   13.23
  -5  -3   2  579.65   36.69
  -5  -3   2  603.61   11.25
   5  -3  -2  586.35   14.55
  -5  -3   2  564.56   32.41
   5  -3  -2  606.80   13.89
   5  -3  -2  603.44   13.45
   5  -3  -2  618.40   13.68
   5  -3  -2  601.69   13.19
   5  -3  -2  613.40   14.88
  -5   3   2  601.35   13.07
  -5   3   2  595.67   14.22
   5   3  -2  614.61   13.62
   5   3  -2  603.41   13.41
   5   3  -2  607.72   12.83
  -5   3   2  611.40   13.55
  -5   3   2  611.94   13.37
   5   3  -2  598.36   13.41
  -5   3   2  593.30   12.82
  -5   3   2  613.13   10.86
   5   3  -2  617.57   13.62
  -5   3   2  605.44   13.12
   5   3  -2  605.80   12.89
   5   3  -2  590.66   13.00
   5   3  -2  594.42   14.20
  -5   3   2  600.99   14.30
   5   3  -2  579.18   15.01
  -5   3   2  602.50   14.20
  -5   3   2  616.72   13.46
  -5   3   2  604.98   59.45
   5   3  -2  613.27   12.95
  -5   3   2  596.92   13.41
   5   3  -2  623.89   14.27
  -3  -3   2  249.28    4.95
   3  -3  -2  262.26    7.71
   3  -3  -2  256.10    7.61
   3  -3  -2  260.44    6.80
   3  -3  -2  253.40    5.89
  -3  -3   2  261.89    7.47
  -3  -3   2  255.06    5.10
  -3  -3   2  264.14    5.13
   3  -3  -2  259.94    6.75
   3  -3  -2  251.90    8.01
   3  -3  -2  257.52    6.51
   3  -3  -2  246.09    7.80
   3  -3  -2  252.10    8.12
  -3  -3   2  261.38    7.45
  -3  -3   2  259.15    4.99
   3  -3  -2  246.48    6.46
  -3  -3   2  261.24    7.08
   3  -3  -2  263.12    7.32
   3   3  -2  265.87    7.31
   3   3  -2  253.39    7.10
   3   3  -2  251.03    7.37
  -3   3   2  201.29   31.31
  -3   3   2  267.03    7.96
   3   3  -2  235.91    8.82
   3   3  -2  262.22    7.26
  -3   3   2  259.75    6.64
  -3   3   2  262.77    7.79
  -3   3   2  259.58    5.73
   3   3  -2  254.34    7.20
  -3   3   2  257.94    6.33
  -3   3   2  252.62    6.78
   3   3  -2  258.40    7.27
  -3   3   2  264.12    7.99
   3   3  -2  258.93    7.13
  -3   3   2  285.81   43.30
  -3   3   2  267.72    6.68
   3   3  -2  263.19    7.97
  -3   3   2  253.98    6.31
   3   3  -2  262.44    7.09
   1  -3  -2  531.26   12.40
   1  -3  -2  537.84   12.43
   1  -3  -2  539.92   10.41
   1  -3  -2  518.35   11.03
  -1  -3   2  508.68    9.70
  -1  -3   2  503.58   11.24
   1  -3  -2  533.21   12.59
   1  -3  -2  542.86   10.43
  -1  -3   2  523.14   11.37
   1  -3  -2  529.13   10.58
  -1  -3   2  533.75    9.79
  -1  -3   2  560.77   26.29
  -1  -3   2  520.16   12.09
   1  -3  -2  520.36   12.65
   1  -3  -2  533.38   10.63
  -1  -3   2  509.07    9.71
  -1  -3   2  519.47    9.77
  -1   3   2  532.58   11.47
  -1   3   2  522.10   12.81
  -1   3   2  593.79   39.93
  -1   3   2  541.79   10.49
   1   3  -2  507.22   11.78
  -1   3   2  531.88   12.30
  -1   3   2  531.83   10.47
  -1   3   2  554.53   47.46
   1   3  -2  520.31   11.42
   1   3  -2  525.62   12.67
  -1   3   2  514.19   12.12
  -1   3   2  516.81   11.59
   1   3  -2  525.44   12.40
   1   3  -2  506.96   11.42
  -1   3   2  513.47   12.13
  -1   3   2  514.32   12.26
  -1   3   2  526.13   10.04
   1   3  -2  539.14   13.23
   1   3  -2  527.59   29.27
  -1   3   2  512.55   10.80
   1   3  -2  520.64   11.38
   1   3  -2  528.36   12.38
   1   3  -2  541.16   12.00
  -1   3   2  533.59   10.08
   1  -3   2  186.43   25.45
  -1  -3  -2  215.83    4.86
   1  -3   2  219.54    5.35
   1  -3   2  213.21    6.07
  -1  -3  -2  215.45    4.75
   1  -3   2  224.60    7.02
   1  -3   2  224.37    7.67
   1  -3   2  216.95    5.34
  -1  -3  -2  218.37    6.86
  -1  -3  -2  215.12    4.87
  -1  -3  -2  215.37    6.32
   1  -3   2  220.18    5.38
  -1  -3  -2  205.82    6.77
  -1  -3  -2  217.23    4.74
   1  -3   2  214.33    5.33
   1  -3   2  218.50    6.10
   1   3   2  211.97    6.45
  -1   3  -2  213.92    5.57
  -1   3  -2  207.21    7.17
   1   3   2  221.65    7.17
   1   3   2  213.87    6.35
  -1   3  -2  230.66    5.96
  -1   3  -2  222.92    6.99
   1   3   2  213.31    6.56
  -1   3  -2  207.85    6.89
   1   3   2  225.53    7.22
   1   3   2  210.47    6.08
   1   3   2  221.75   20.13
   1   3   2  223.86   21.52
  -1   3  -2  218.81    5.02
   1   3   2  218.99    7.04
  -1   3  -2  142.04   24.43
  -1   3  -2  217.69    5.02
  -1   3  -2  222.72    7.47
   1   3   2  220.04    7.11
  -1   3  -2  224.97    5.75
   1   3   2  222.10    6.71
   1   3   2  210.59    6.36
   1   3   2  209.54    6.12
  -1   3  -2  222.62    7.37
  -1   3  -2  216.11    5.90
  -3  -3  -2  109.49    3.07
   3  -3   2  100.75   25.43
   3  -3   2  109.04    5.09
   3  -3   2   99.09    4.60
  -3  -3  -2  108.35    4.70
   3  -3   2  100.32    3.88
  -3  -3  -2  111.69    3.00
  -3  -3  -2  107.08    2.96
   3  -3   2  105.85    4.01
   3  -3   2  110.97    4.16
   3  -3   2   96.43    4.53
  -3  -3  -2  108.88   17.24
  -3  -3  -2  112.97    4.58
  -3  -3  -2  110.19    3.08
   3  -3   2  106.62    4.08
   3  -3   2  104.46    6.07
   3   3   2   85.58   14.10
  -3   3  -2  109.66    6.28
   3   3   2  101.95    5.07
  -3   3  -2  104.82    2.98
  -3   3  -2   98.43    4.45
  -3   3  -2  111.00    5.08
  -3   3  -2  113.53    5.03
   3   3   2  111.14    4.17
  -3   3  -2  104.14    3.71
  -3   3  -2  110.79    4.94
  -3   3  -2  122.42    6.31
   3   3   2  107.87    5.19
  -3   3  -2  100.44    3.81
  -3   3  -2  105.56    2.90
   3   3   2  116.13    4.29
   3   3   2  104.50    4.48
   3   3   2  101.91    4.79
  -3   3  -2  108.77    3.96
   3   3   2  109.44    4.06
   3   3   2  105.88    4.90
   3   3   2  103.66    4.22
   3   3   2  114.00    4.13
  -3   3  -2  111.11    3.95
  -3   3  -2   96.44   28.35
  -3   3  -2  103.49    3.84
  -3   3  -2  107.35    3.70
   3   3   2  108.26    4.62
   5  -3   2  421.47   10.40
  -5  -3  -2  409.22   11.01
   5  -3   2  425.14   11.69
   5  -3   2  412.30   11.14
   5  -3   2  415.42    9.95
  -5  -3  -2  403.81    8.72
   5  -3   2  413.65    9.90
  -5  -3  -2  408.15   10.62
   5  -3   2  414.77   10.29
   5  -3   2  417.47   10.30
   5  -3   2  436.04   10.47
  -5  -3  -2  499.90   40.31
  -5  -3  -2  400.41    8.78
  -5  -3  -2  409.85    8.77
   5  -3   2  378.21   55.24
  -5  -3  -2  414.19    8.88
   5   3   2  414.91    7.75
  -5   3  -2  411.28   11.00
  -5   3  -2  425.34   11.57
  -5   3  -2  409.76   11.09
   5   3   2  409.33    9.05
  -5   3  -2  417.49   10.61
   5   3   2  418.76    7.83
   5   3   2  400.59   10.94
   5   3   2  402.91   10.70
  -5   3  -2  437.84   11.11
  -5   3  -2  424.84   11.44
  -5   3  -2  401.97   10.23
  -5   3  -2  376.39   54.13
   5   3   2  396.28    9.89
   5   3   2  419.94    9.58
  -5   3  -2  414.90    9.23
   5   3   2  404.20   11.21
   5   3   2  411.41   11.15
   5   3   2  412.72    9.09
  -5   3  -2  407.65    9.23
   5   3   2  406.57   11.09
   5   3   2  414.30   35.46
  -5   3  -2  423.13   10.34
   5   3   2  420.54    9.48
  -5   3  -2  407.74   10.17
   5   3   2  418.84    7.77
  -5   3  -2  419.60   10.21
   5   3   2  398.00   10.00
   5   3   2  411.79    7.80
   7  -3   2  631.44   14.79
   7  -3   2  641.54   15.90
  -7  -3  -2  596.83   15.16
   7  -3   2  636.08   80.33
  -7  -3  -2  594.16   56.04
  -7  -3  -2  636.64   16.18
  -7  -3  -2  628.63   13.21
  -7  -3  -2  616.06   13.12
  -7  -3  -2  641.45   13.28
   7  -3   2  624.18   14.75
   7  -3   2  628.35   13.94
  -7  -3  -2  611.27   13.13
  -7  -3  -2  616.26   14.90
   7  -3   2  619.91   15.25
   7  -3   2  627.78   13.84
   7   3   2  626.37   15.03
   7   3   2  555.71   51.36
  -7   3  -2  569.63   78.49
  -7   3  -2  619.22   14.62
  -7   3  -2  625.67   14.78
   7   3   2  600.74   11.91
   7   3   2  624.54   12.35
   7   3   2  638.16   15.21
   7   3   2  622.37   13.30
  -7   3  -2  615.35   14.62
  -7   3  -2  630.07   15.26
   7   3   2  620.40   12.24
   7   3   2  615.49   11.99
   7   3   2  602.03   13.81
   7   3   2  614.65   12.67
  -7   3  -2  623.85   14.39
  -7   3  -2  620.72   15.39
  -7   3  -2  620.84   13.03
  -7   3  -2  614.21   14.62
   7   3   2  612.73   12.78
  -7   3  -2  608.85   13.05
   7   3   2  636.29   12.39
   7   3   2  626.29   12.24
   7   3   2  600.31   14.89
  -7   3  -2  613.26   14.75
  -9  -3  -2   99.70    4.50
  -9  -3  -2  102.03    4.49
  -9  -3  -2  108.89    5.52
  -9  -3  -2  106.94    4.95
  -9  -3  -2  105.76    5.69
   9  -3   2  104.05    4.72
  -9  -3  -2  111.38    4.72
   9  -3   2  117.47    5.68
   9  -3   2  110.77    5.64
   9  -3   2   98.52    5.40
   9  -3   2  108.96    5.62
   9  -3   2   97.90    5.73
  -9  -3  -2  103.84    6.04
  -9  -3  -2   88.91   29.56
   9  -3   2  119.69   39.09
   9  -3   2   98.23    5.47
  -9  -3  -2  106.53    4.58
  -9  -3  -2  106.31    6.06
   9  -3   2  109.13    4.89
  -9   3  -2   96.24    4.75
   9   3   2  106.70    4.84
   9   3   2  105.77    4.17
   9   3   2  110.75    4.07
   9   3   2  101.90    5.36
  -9   3  -2   93.83   38.57
  -9   3  -2  101.82    5.54
   9   3   2   81.78   26.06
  -9   3  -2  111.13    5.72
  -9   3  -2  102.64    5.57
   9   3   2  106.83    2.92
  -9   3  -2  111.73    5.54
   9   3   2   98.03    5.28
   9   3   2  103.75    5.54
   9   3   2  108.64    4.08
  -9   3  -2  102.92    4.27
  -9   3  -2  102.66    5.11
   9   3   2  108.68    2.91
  -9   3  -2  107.44    5.48
  -9   3  -2  105.30    5.55
  -9   3  -2  103.32    4.33
   9   3   2  104.71    4.03
   9   3   2  105.97    4.15
 -11  -3  -2  244.50    8.09
  11  -3   2  256.12    9.86
 -11  -3  -2  242.30    9.28
  11  -3   2  240.17    9.03
 -11  -3  -2  252.92    9.52
  11  -3   2  258.94    8.18
 -11  -3  -2  236.27    8.01
  11  -3   2  240.25    9.30
  11  -3   2  225.43   60.68
  11  -3   2  251.24    9.36
  11  -3   2  254.20    8.17
  11  -3   2  242.14    9.21
 -11  -3  -2  241.01    8.18
 -11  -3  -2  253.12    7.93
 -11  -3  -2  247.50    8.13
  11  -3   2  230.87    9.02
 -11   3  -2  253.34    9.46
  11   3   2  245.42    5.23
 -11   3  -2  238.27    7.58
  11   3   2  258.77    8.85
 -11   3  -2  245.09    9.29
  11   3   2  245.55    5.26
 -11   3  -2  249.97    7.61
  11   3   2  290.09   63.28
 -11   3  -2  252.14    8.58
  11   3   2  221.87    9.26
  11   3   2  236.36    7.30
 -11   3  -2  257.33    9.57
 -11   3  -2  245.00    8.76
  11   3   2  224.62    9.26
 -11   3  -2  242.58    9.42
 -11   3  -2  271.64   61.90
 -11   3  -2  254.90    8.19
  11   3   2  244.03    7.47
 -11   3  -2  246.79    8.94
  11   3   2  240.51    8.24
  11   3   2  263.20    8.97
  11   3   2  243.85    6.72
 -13  -3  -2   55.38    5.04
  13  -3   2   50.31    5.26
  13  -3   2   44.94   50.29
  13  -3   2   47.97    3.97
 -13  -3  -2   51.68    4.15
  13  -3   2   52.74    4.93
 -13  -3  -2   52.05    3.70
 -13  -3  -2   74.66   37.65
 -13  -3  -2   50.17    4.08
  13  -3   2   53.54    4.96
 -13  -3  -2   63.86    6.24
  13  -3   2   48.18    5.26
  13  -3   2   65.75    5.38
  13  -3   2   46.58    3.87
 -13  -3  -2   53.23    5.78
  13  -3   2   58.59    5.10
  13   3   2   55.35    3.82
  13   3   2   50.82    3.83
 -13   3  -2   47.39    4.28
  13   3   2   53.79    1.99
 -13   3  -2   50.21    5.73
  13   3   2   51.41    3.83
  13   3   2   45.37   37.03
  13   3   2   53.46    4.17
 -13   3  -2   48.43    4.29
 -13   3  -2   58.70    4.62
  13   3   2   54.29    5.36
 -13   3  -2   18.69   47.25
 -13   3  -2   56.72    5.03
 -13   3  -2   56.94    5.15
 -13   3  -2   48.49    4.32
  13   3   2   52.72    2.85
 -13   3  -2   49.53    4.38
  13   3   2   49.32    1.94
  13   3   2   59.59    3.90
 -13   3  -2   45.81    5.51
 -15  -3  -2   19.09    3.38
  15  -3   2   24.50    4.75
  15  -3   2   26.93   59.85
 -15  -3  -2   27.16    3.17
 -15  -3  -2   13.27   46.69
  15  -3   2   24.81    4.22
  15  -3   2   22.14    1.32
 -15  -3  -2   26.82    4.49
 -15  -3  -2   22.34    3.42
  15  -3   2   27.16    3.64
 -15  -3  -2   25.86    3.58
  15  -3   2   24.00    4.19
  15  -3   2   26.85    4.23
  15  -3   2   23.98    3.34
  15  -3   2   23.86    1.49
 -15  -3  -2   21.74    3.59
  15  -3   2   22.46    4.07
  15   3   2   24.01    3.22
 -15   3  -2   22.55    3.39
 -15   3  -2   29.45    3.78
 -15   3  -2   28.07    4.45
  15   3   2  -55.46   42.31
  15   3   2   24.45    3.14
 -15   3  -2   23.60    3.51
 -15   3  -2   20.76    3.49
  15   3   2   17.50    3.28
  15   3   2   22.78    1.29
  15   3   2   15.14    3.03
 -15   3  -2   22.12    3.97
 -15   3  -2   66.56   68.30
  15   3   2   24.25    1.27
 -15   3  -2   17.16    3.59
  15   3   2   26.60    5.88
 -15   3  -2   27.13    4.20
  15   3   2   24.09    2.23
 -17  -3  -2    9.68   66.95
  17  -3   2   16.19    1.42
 -17  -3  -2   10.25    3.19
  17  -3   2   21.99    3.69
  17  -3   2   14.63    3.71
  17  -3   2   13.97    3.45
 -17  -3  -2    9.77    2.26
  17  -3   2   19.06    1.65
 -17  -3  -2   11.80    3.69
  17  -3   2   19.06    4.06
  17  -3   2  -14.14   76.17
 -17  -3  -2   24.37    3.90
  17  -3   2   12.59    3.57
  17  -3   2   20.65    3.51
 -17  -3  -2   15.68    3.31
 -17  -3  -2   14.52    3.43
  17  -3   2   17.55    4.02
 -17   3  -2   15.87    3.97
 -17   3  -2    9.09    3.47
 -17   3  -2   18.97    3.29
  17   3   2   15.42    2.90
 -17   3  -2   14.58    2.87
  17   3   2   21.28    2.29
  17   3   2   18.29    3.03
 -17   3  -2   15.76    3.32
  17   3   2   12.39    3.01
  17   3   2   15.09    3.24
  17   3   2   23.61    5.07
 -17   3  -2   28.45   74.68
  17   3   2  -21.59   56.82
  19  -3   2 -167.20   89.28
  19  -3   2   22.59    4.47
 -19  -3  -2   13.00    3.22
  19  -3   2   20.65    4.56
  19  -3   2   15.38    1.53
  19  -3   2   21.66    3.91
  19  -3   2   17.78    3.80
 -19  -3  -2   16.33    3.73
 -19  -3  -2   11.62    3.39
 -19  -3  -2   15.09    3.65
  19  -3   2   16.34    1.67
  19  -3   2   22.55    4.77
 -19  -3  -2   29.97   90.10
  19  -3   2   21.16    4.68
  19  -3   2   16.18    3.91
 -19  -3  -2   17.09    2.67
 -19  -3  -2   12.83    4.08
 -19   3  -2  -84.64  100.24
 -19   3  -2   17.56    3.64
  19   3   2   14.37    3.15
 -19   3  -2   28.46    5.20
  19   3   2   13.59    3.30
  19   3   2   21.43    3.78
 -19   3  -2   21.47    4.94
 -19   3  -2   20.16    3.30
 -19   3  -2   18.64    3.25
  19   3   2   29.56   83.85
  19   3   2   17.34    2.30
  19   3   2    6.89    4.01
  19   3   2   20.30    3.57
  21  -3   2   24.78    4.42
  21  -3   2   22.50    4.34
  21  -3   2   24.09    5.91
  21  -3   2   24.93    5.00
 -21  -3  -2   30.85    7.41
  21  -3   2   23.10    4.90
 -21  -3  -2   29.33    6.95
  21  -3   2  -12.24  143.92
 -21  -3  -2 -204.90  112.03
  21  -3   2   23.43    5.56
  21   3   2   11.13  113.68
 -21   3  -2  104.21  153.12
 -21   3  -2   27.37    5.92
 -21   3  -2   16.08    4.54
 -21   3  -2   27.25    3.79
  21   3   2   18.82    3.92
  21   3   2   28.62    3.00
  21   3   2   29.09    5.85
 -21   3  -2   23.01    3.72
  21   3   2   28.98    4.63
 -20  -4   2 -152.96  102.52
 -20  -4   2   25.16    5.58
  20  -4  -2   21.88    4.47
  20  -4  -2   25.39    5.14
  20  -4  -2   21.79    4.49
  20  -4  -2 -235.35  129.44
 -20  -4   2   18.97    3.89
  20   4  -2   23.79    3.12
  20   4  -2   23.31    3.42
  20   4  -2   23.79    4.23
 -20   4   2   28.94    5.95
  20   4  -2   24.86    3.52
  20   4  -2   27.76    6.01
  20   4  -2   25.83    4.32
 -20   4   2   30.70    4.27
  20   4  -2   29.55    3.33
 -20   4   2  177.25  136.26
 -20   4   2   30.00    4.48
 -20   4   2   27.56    4.37
 -20   4   2   24.45    5.35
  18  -4  -2   63.49    6.61
 -18  -4   2   44.41    5.00
  18  -4  -2  287.65  137.65
 -18  -4   2   65.58    5.68
  18  -4  -2   58.56    6.31
 -18  -4   2   51.83    3.63
 -18  -4   2   55.53    3.71
 -18  -4   2   49.85    6.92
 -18  -4   2   41.83    4.95
  18  -4  -2   45.44    5.93
  18  -4  -2   55.32    6.41
 -18  -4   2   78.90   77.41
  18  -4  -2   48.88    6.21
 -18  -4   2   58.58    5.48
  18  -4  -2   59.36    6.20
  18  -4  -2   53.07    6.27
  18   4  -2   52.87    5.45
  18   4  -2   52.29    2.31
 -18   4   2   67.09    7.71
 -18   4   2   59.58    6.96
 -18   4   2  182.49  148.01
  18   4  -2   54.10    5.61
  18   4  -2   45.42    4.08
 -18   4   2   53.82    5.67
  18   4  -2   60.97    7.41
  18   4  -2   48.09    3.11
  18   4  -2   45.62    3.09
  18   4  -2   45.12    4.00
 -18   4   2   55.42    5.16
 -18   4   2   59.01    5.25
  18   4  -2   53.95    2.06
  16  -4  -2   32.89    5.60
 -16  -4   2   20.35    4.57
  16  -4  -2   24.13    4.34
  16  -4  -2   27.21    4.37
 -16  -4   2   22.72    3.25
 -16  -4   2   95.56   59.36
  16  -4  -2   20.26    4.09
  16  -4  -2   20.76    4.19
 -16  -4   2   22.70    3.54
 -16  -4   2   20.48    3.12
  16  -4  -2   35.35    4.76
 -16  -4   2  -55.82   56.82
 -16  -4   2   23.53    2.83
  16  -4  -2   14.42   72.06
 -16  -4   2   27.87    3.10
 -16  -4   2   18.68    3.35
  16  -4  -2   24.08    4.83
  16   4  -2   25.78    2.44
  16   4  -2   24.00    5.11
  16   4  -2   25.82    2.94
  16   4  -2   22.97    2.11
  16   4  -2   27.13    3.85
  16   4  -2   25.97    2.40
 -16   4   2   23.48    4.36
  16   4  -2   24.48    3.71
 -16   4   2   23.96    3.71
 -16   4   2   29.90    4.24
 -16   4   2   62.36   76.16
 -16   4   2   18.12    4.15
  16   4  -2   33.88    3.11
 -16   4   2   29.90    5.47
  16   4  -2   23.94    1.69
 -14  -4   2   15.73    2.90
 -14  -4   2   19.51    2.86
  14  -4  -2   13.38    3.21
 -14  -4   2    7.11   45.91
  14  -4  -2   14.55    3.37
 -14  -4   2  -36.02   37.31
 -14  -4   2   15.89    2.38
  14  -4  -2   15.92    3.49
  14  -4  -2   23.10    3.77
  14  -4  -2   20.08    4.21
  14  -4  -2   20.25    4.22
 -14  -4   2   15.74    2.40
 -14  -4   2   16.55    2.95
 -14  -4   2   15.31    2.56
  14  -4  -2   10.35    3.17
  14  -4  -2    9.33    3.05
  14  -4  -2   52.31   61.68
  14   4  -2   18.37    2.09
  14   4  -2   20.07    1.61
 -14   4   2   15.67    3.70
 -14   4   2   10.32    3.07
  14   4  -2   18.64    2.06
  14   4  -2   16.79    4.37
  14   4  -2   18.73    2.26
  14   4  -2   14.69    3.05
 -14   4   2   17.68    2.85
 -14   4   2   22.87    5.12
  14   4  -2   14.16    1.80
 -14   4   2   -8.60   53.77
  14   4  -2   16.15    2.13
  14   4  -2   14.86    3.12
 -14   4   2   13.36    3.31
 -12  -4   2  292.49   11.31
 -12  -4   2  260.12    8.50
 -12  -4   2  178.31   43.66
 -12  -4   2  268.03    8.53
  12  -4  -2  269.32   10.10
  12  -4  -2  260.69   11.14
  12  -4  -2  254.61   10.39
 -12  -4   2  269.03    8.31
  12  -4  -2  255.34    9.70
  12  -4  -2  254.56   10.11
  12  -4  -2  277.99    9.99
  12  -4  -2  260.66   11.68
 -12  -4   2  268.54   11.02
 -12  -4   2  267.97    8.19
 -12  -4   2  265.89    8.20
  12  -4  -2  267.30   10.13
  12  -4  -2  262.73   10.27
  12  -4  -2  218.94   65.75
 -12  -4   2  242.16   13.72
 -12  -4   2  261.42   55.73
  12  -4  -2  254.55   10.22
 -12  -4   2  269.50    8.28
  12   4  -2  273.75    7.18
  12   4  -2  263.57    9.26
  12   4  -2  257.27    6.82
  12   4  -2  274.99    6.66
 -12   4   2  273.55    8.85
 -12   4   2  267.49    8.71
 -12   4   2  273.98    8.73
  12   4  -2  278.32   11.68
  12   4  -2  254.23    6.93
  12   4  -2  268.71    9.29
 -12   4   2  239.82   12.63
 -12   4   2  248.35   10.17
  12   4  -2  267.56    7.48
 -12   4   2  253.16    9.75
 -12   4   2  259.46    9.52
  12   4  -2  268.21    7.00
  12   4  -2  271.19    7.06
 -12   4   2  264.44    9.97
  12   4  -2  267.14    6.93
 -12   4   2  221.80   12.63
 -12   4   2  256.97   10.22
  12   4  -2  268.70    9.73
 -12   4   2  256.70   67.28
  10  -4  -2  230.27    9.22
 -10  -4   2  201.55   38.67
  10  -4  -2  209.72    8.27
  10  -4  -2  211.70    8.36
 -10  -4   2  209.56    6.35
 -10  -4   2  202.21    7.05
 -10  -4   2  214.93    9.23
  10  -4  -2  207.87    8.42
  10  -4  -2  206.17    8.26
 -10  -4   2  205.34    6.28
 -10  -4   2  204.13    6.51
  10  -4  -2  201.18    8.05
 -10  -4   2  220.22    7.31
  10  -4  -2  199.96    7.95
  10  -4  -2  206.65    8.34
 -10  -4   2  102.52   28.88
 -10  -4   2  199.86    6.52
  10  -4  -2  189.84   53.30
 -10   4   2  198.87    8.43
 -10   4   2  207.25    9.38
 -10   4   2  216.41    7.35
 -10   4   2  145.53   51.60
 -10   4   2  207.11    7.18
  10   4  -2  205.51    4.72
 -10   4   2  197.13    8.21
  10   4  -2  216.01    7.86
  10   4  -2  199.99    9.33
  10   4  -2  198.61    6.02
  10   4  -2  212.34    7.82
 -10   4   2  206.11    8.37
  10   4  -2  205.31    4.68
 -10   4   2  209.92    8.05
 -10   4   2  204.36    7.20
  10   4  -2  203.07    4.72
  10   4  -2  199.14    6.09
  10   4  -2  200.23    5.95
  10   4  -2  201.96    6.43
 -10   4   2  209.91    8.05
  10   4  -2  201.30    4.68
 -10   4   2  208.88    8.45
  -8  -4   2   50.15    4.63
   8  -4  -2   51.72    3.91
   8  -4  -2   46.73    4.28
  -8  -4   2   60.46   17.80
  -8  -4   2   48.22    2.46
  -8  -4   2   51.74    3.67
   8  -4  -2   56.57    4.90
   8  -4  -2   48.68    3.96
   8  -4  -2   51.18    4.14
   8  -4  -2   44.59    3.71
   8  -4  -2   49.70    5.11
  -8  -4   2   49.05    2.70
   8  -4  -2   48.50    3.95
   8  -4  -2   47.52    3.84
   8  -4  -2   54.93   32.33
  -8  -4   2   50.75    2.49
  -8  -4   2   49.70    2.71
   8  -4  -2   46.60    3.79
  -8  -4   2   43.61    3.43
  -8   4   2   41.88    3.84
   8   4  -2   48.97    3.85
  -8   4   2   48.71    3.36
   8   4  -2   44.10    2.81
  -8   4   2   50.80    4.40
  -8   4   2   50.58    3.43
  -8   4   2   50.05    3.64
  -8   4   2   47.48    4.17
   8   4  -2   47.04    3.73
   8   4  -2   45.30    3.66
  -8   4   2   46.35    3.82
   8   4  -2   50.20    4.12
   8   4  -2   45.96    3.03
   8   4  -2   48.44    3.72
   8   4  -2   50.13    3.85
  -8   4   2   41.18    3.69
   8   4  -2   42.85    2.91
   8   4  -2   54.60    5.40
  -8   4   2   66.07   32.94
   8   4  -2   46.91    4.19
  -8   4   2   54.15    3.73
  -8   4   2   43.15    3.28
  -6  -4   2  178.82    4.47
   6  -4  -2  177.61    7.77
  -6  -4   2  178.63    6.59
  -6  -4   2  185.57    7.82
  -6  -4   2  176.47    4.23
  -6  -4   2  181.94    4.28
  -6  -4   2  177.53    6.52
   6  -4  -2  170.06    6.44
   6  -4  -2  179.63    7.03
   6  -4  -2  178.75    7.00
   6  -4  -2  165.90    7.72
   6  -4  -2  190.68    6.44
   6  -4  -2  177.67    6.47
  -6  -4   2  180.73    4.50
   6  -4  -2  179.69    6.38
   6  -4  -2  180.43    7.55
   6  -4  -2  174.96    6.93
   6   4  -2  181.82    6.71
   6   4  -2  175.04    6.76
  -6   4   2  187.33    3.77
   6   4  -2  185.33    6.91
   6   4  -2  175.22    6.04
  -6   4   2  180.55    6.14
  -6   4   2  180.18    6.46
   6   4  -2  182.41    6.37
   6   4  -2  181.11    6.12
   6   4  -2  196.10    8.15
   6   4  -2  179.85    6.37
  -6   4   2  111.94   38.21
  -6   4   2  174.72    6.41
   6   4  -2  180.56    7.18
  -6   4   2  175.57    6.07
  -6   4   2  183.79    6.53
  -6   4   2  186.00    6.45
  -6   4   2  182.39    7.44
  -6   4   2  171.68    7.26
  -6   4   2  176.54    6.15
  -6   4   2  199.73    7.59
  -6   4   2  179.21    3.98
   6   4  -2  178.87    7.26
   6   4  -2  187.24    6.78
   4  -4  -2   10.76    2.51
   4  -4  -2   10.27    1.73
   4  -4  -2   11.85    1.78
   4  -4  -2   11.07    2.16
   4  -4  -2   11.11    2.31
   4  -4  -2    7.55    2.29
   4  -4  -2   10.36    2.42
   4  -4  -2   10.41    1.76
  -4  -4   2   10.10    0.68
   4  -4  -2    8.43    2.12
   4  -4  -2   10.43    1.68
  -4  -4   2    9.80    0.68
   4   4  -2    9.26    2.23
  -4   4   2    9.43    1.12
  -4   4   2   10.38    2.40
   4   4  -2   10.24    2.15
  -4   4   2   10.70    1.50
  -4   4   2    8.23    1.82
  -4   4   2   16.75   19.27
  -4   4   2   11.87    2.39
   4   4  -2    5.92    2.48
   4   4  -2    8.29    1.77
  -4   4   2    9.29    1.57
  -4   4   2    8.98    1.42
  -4   4   2    6.80    2.10
   4   4  -2   13.94    2.32
  -4   4   2   10.44    1.62
   4   4  -2   11.36    1.99
  -4   4   2    6.53   22.09
   4   4  -2    9.75    2.01
   4   4  -2   10.86    1.92
   4   4  -2   10.74    2.47
  -4   4   2    9.06    1.93
   4   4  -2    7.49    1.76
  -4   4   2   10.26    1.85
  -2  -4   2    7.59    1.88
  -2  -4   2    4.62    0.58
   2  -4  -2    3.72    1.13
   2  -4  -2    4.62    1.20
   2  -4  -2    7.53    1.99
   2  -4  -2    7.27    1.93
  -2  -4   2    4.24    0.56
  -2  -4   2    5.24    0.60
   2  -4  -2    5.68    1.21
  -2  -4   2    5.88    0.62
  -2   4   2    7.63    1.89
   2   4  -2    3.50    1.74
  -2   4   2    5.42    1.87
   2   4  -2    6.84    1.92
  -2   4   2    6.45    1.88
   2   4  -2   10.13    1.89
  -2   4   2    5.10    1.11
  -2   4   2    5.64    0.94
   2   4  -2    2.12    1.50
  -2   4   2    6.82    1.71
  -2   4   2  -25.20   16.87
   2   4  -2    4.11    1.44
   2   4  -2    3.41    1.49
  -2   4   2    6.04    0.89
   2   4  -2    6.51    1.69
  -2   4   2   28.44   16.87
  -2   4   2    4.32    1.49
  -2   4   2    5.35    0.87
  -2   4   2    6.04    1.99
  -2   4   2    8.06    1.02
   2   4  -2    6.90    1.63
   0  -4  -2  126.43    3.73
   0  -4   2  130.56    3.68
   0  -4   2  127.40    3.67
   0  -4  -2  135.34    5.84
   0  -4   2  133.11    5.19
   0  -4  -2  127.32    3.71
   0  -4   2  132.13    3.69
   0  -4   2  126.06    5.64
   0  -4   2  120.62   18.49
   0  -4  -2  138.11    5.85
   0  -4   2  126.82    3.68
   0  -4   2  129.41    5.08
   0  -4  -2  133.17    3.67
   0  -4  -2  129.84    3.66
   0  -4  -2  128.35    4.93
   0   4   2  126.56    4.64
   0   4  -2  118.77    4.89
   0   4   2  127.22    5.67
   0   4   2  141.60   19.14
   0   4   2  129.03    5.38
   0   4  -2  127.19    4.96
   0   4   2  134.08    5.65
   0   4  -2  141.53   21.86
   0   4   2  130.90    6.18
   0   4  -2  117.42    5.46
   0   4   2  130.58    5.49
   0   4  -2  126.41    6.05
   0   4  -2  131.25    5.80
   0   4  -2  137.78    5.60
   0   4  -2  129.59    6.25
   0   4   2  129.38    5.42
   0   4   2  130.01    5.08
   0   4  -2  124.41    4.99
   0   4   2  131.22    5.59
   0   4   2  139.59   22.02
   0   4  -2  128.03    4.66
   0   4   2  122.75    5.45
   0   4  -2  130.48    5.94
   0   4   2  122.85    5.69
   2  -4   2  984.66   20.26
   2  -4   2  996.96   21.71
  -2  -4  -2  982.96   17.37
   2  -4   2  971.58   20.17
  -2  -4  -2  993.76   17.39
   2  -4   2  960.62   18.91
   2  -4   2  977.96   18.87
   2  -4   2  982.31   18.95
   2  -4   2  982.49   18.98
  -2  -4  -2  990.20   17.50
   2  -4   2 1007.91   22.63
  -2  -4  -2  976.71   17.49
  -2   4  -2  999.82   22.12
   2   4   2  983.63   21.49
  -2   4  -2  977.33   21.66
  -2   4  -2 1025.93   22.53
   2   4   2  978.89   20.53
  -2   4  -2  999.51   18.26
   2   4   2  975.94   20.32
  -2   4  -2  999.54   18.23
   2   4   2  985.15   20.96
  -2   4  -2  981.16   21.59
   2   4   2  975.89   20.73
   2   4   2  967.27   21.39
   2   4   2  954.24   21.24
  -2   4  -2  960.98   21.63
  -2   4  -2  961.11   18.62
   2   4   2  967.64   20.15
   2   4   2  989.51   21.26
  -2   4  -2  993.32   18.86
  -2   4  -2  998.37   18.31
  -2   4  -2 1006.49   18.23
   2   4   2  966.93   21.31
   2   4   2  953.51   20.37
  -2   4  -2 1027.96   65.93
  -2   4  -2  974.51   21.08
   4  -4   2  -18.44   16.42
   4  -4   2   27.04    3.43
   4  -4   2   18.39    2.36
  -4  -4  -2   20.42    1.35
  -4  -4  -2   21.13    1.34
   4  -4   2   19.42    2.47
  -4  -4  -2   20.19    1.40
  -4  -4  -2   20.73    1.40
   4  -4   2   29.16    3.72
  -4  -4  -2   21.58    2.91
   4  -4   2   16.12    2.03
   4  -4   2   18.03    2.15
  -4  -4  -2   22.12    2.94
   4  -4   2   18.97    2.19
   4  -4   2   17.93    2.16
   4   4   2   18.24    2.33
   4   4   2   17.95    2.89
   4   4   2   20.62    2.72
  -4   4  -2   22.08    2.28
   4   4   2   19.19    2.96
  -4   4  -2   17.66    2.78
   4   4   2   18.91    2.83
   4   4   2   19.01    2.94
  -4   4  -2   19.78    2.17
  -4   4  -2   19.68    2.07
  -4   4  -2   21.97    2.99
   4   4   2   19.69    2.58
   4   4   2   19.98    2.61
   4   4   2   24.50    3.04
  -4   4  -2   35.33   20.95
  -4   4  -2   19.87    2.82
  -4   4  -2   19.21    2.96
   4   4   2   26.62    3.23
   4   4   2   19.19    2.71
   4   4   2   20.08    2.43
  -4   4  -2   18.81    1.23
  -4   4  -2   19.12    2.09
  -4   4  -2   20.92    1.34
  -4   4  -2   17.66    3.02
  -4   4  -2   19.98    2.19
  -4   4  -2   17.26    2.91
  -4   4  -2   17.45    1.99
  -6  -4  -2  126.87    6.12
  -6  -4  -2  128.32    3.93
   6  -4   2  126.09    5.42
   6  -4   2   94.85   55.45
   6  -4   2  121.39    5.44
  -6  -4  -2  124.38    3.98
   6  -4   2  131.28    6.78
   6  -4   2  117.94    5.24
   6  -4   2  123.62    5.37
   6  -4   2  125.31    5.44
  -6  -4  -2   80.43   19.15
   6  -4   2  119.21    6.34
  -6  -4  -2  125.18    3.98
  -6  -4  -2  132.68    3.94
   6  -4   2  126.86    5.42
  -6  -4  -2  131.39    6.22
   6   4   2  128.58    4.63
  -6   4  -2  133.34    5.40
  -6   4  -2  130.61    4.80
  -6   4  -2  131.12    5.47
   6   4   2  131.68    5.38
  -6   4  -2  113.08    5.99
  -6   4  -2   64.57   31.62
   6   4   2  127.82    5.03
   6   4   2   99.76   16.99
  -6   4  -2  119.16    5.72
  -6   4  -2  120.36    6.24
   6   4   2  121.13    5.85
  -6   4  -2  127.48    5.28
   6   4   2  121.81    6.12
   6   4   2  129.00    6.24
   6   4   2  136.73    5.82
   6   4   2  123.11    5.44
   6   4   2  130.42    6.31
  -6   4  -2  119.05    6.36
  -6   4  -2  140.59    6.26
  -6   4  -2  125.22    5.38
  -6   4  -2  123.48    4.66
  -6   4  -2  128.92    6.66
   6   4   2  129.66    4.72
   6   4   2  131.71    6.35
   6   4   2  125.80    5.15
   8  -4   2  194.55    8.71
   8  -4   2  202.38    7.65
  -8  -4  -2  208.46    6.10
  -8  -4  -2  203.85    6.10
   8  -4   2  206.91    7.34
  -8  -4  -2  206.93    6.02
   8  -4   2  176.55    8.64
  -8  -4  -2  204.73    8.40
  -8  -4  -2  174.27   32.17
  -8  -4  -2  201.91    6.03
   8  -4   2  177.38    8.80
   8  -4   2  200.61    8.46
  -8  -4  -2  210.19    8.29
   8  -4   2  203.92    7.71
   8  -4   2  201.67    7.38
   8  -4   2  179.70   47.04
   8   4   2  198.55    8.30
   8   4   2  205.55    3.94
   8   4   2  214.27    8.35
   8   4   2  205.76    8.49
  -8   4  -2  204.96    8.45
   8   4   2  190.46    3.85
   8   4   2  201.80    6.76
  -8   4  -2  201.50    7.63
   8   4   2  211.76    8.34
  -8   4  -2  210.07    6.57
   8   4   2  202.11    7.28
  -8   4  -2  154.95   45.19
   8   4   2  202.77    6.51
  -8   4  -2  190.56    6.33
  -8   4  -2  198.72    8.28
  -8   4  -2  198.18    7.72
  -8   4  -2  192.27    7.44
   8   4   2  210.38    7.30
   8   4   2  205.55    5.68
   8   4   2  210.33    8.29
  -8   4  -2  212.95    8.76
   8   4   2  205.02    6.38
   8   4   2  127.46   26.69
   8   4   2  193.30    5.63
  -8   4  -2  207.47    8.53
  -8   4  -2  208.11    7.84
  -8   4  -2  227.44    8.90
  -8   4  -2  214.60    7.99
  10  -4   2  184.68   54.53
 -10  -4  -2  310.47    8.64
 -10  -4  -2  296.58    8.61
 -10  -4  -2  263.83   47.34
  10  -4   2  278.46   10.64
  10  -4   2  290.04    9.56
  10  -4   2  307.04   11.66
  10  -4   2  308.94   10.42
  10  -4   2  308.32   10.48
  10  -4   2  289.13   10.24
  10  -4   2  289.71    9.44
 -10  -4  -2  284.41   10.67
 -10  -4  -2  308.19    8.65
  10  -4   2  291.01   10.39
 -10  -4  -2  287.13    8.45
 -10   4  -2  307.83   10.64
  10   4   2  300.04   46.36
 -10   4  -2  262.70   12.54
 -10   4  -2  298.61    9.96
  10   4   2  324.66   10.72
  10   4   2  299.67    9.51
 -10   4  -2  252.10   12.19
 -10   4  -2  157.44   53.72
  10   4   2  302.22    8.32
 -10   4  -2  290.96   10.65
  10   4   2  297.03   10.40
  10   4   2  295.92    6.82
  10   4   2  299.46    6.78
  10   4   2  312.73    8.09
  10   4   2  288.15   11.87
 -10   4  -2  286.12    8.50
  10   4   2  311.37    7.95
  10   4   2  300.57   10.75
 -10   4  -2  290.39    8.57
  10   4   2  308.38   12.17
 -10   4  -2  304.43    9.82
 -10   4  -2  300.75   10.52
 -10   4  -2  301.06   10.69
 -12  -4  -2   24.82    2.95
  12  -4   2    9.34   48.56
  12  -4   2   26.10    3.64
 -12  -4  -2   22.74    2.86
  12  -4   2   27.61    4.18
  12  -4   2   20.61    3.48
 -12  -4  -2  -23.77   29.84
 -12  -4  -2   24.89    2.98
 -12  -4  -2   20.87    2.78
  12  -4   2   23.41    4.06
  12  -4   2   29.44    3.71
 -12  -4  -2   23.23    4.05
  12  -4   2   21.91    3.65
  12  -4   2   24.16    3.64
  12  -4   2   18.96    3.42
 -12   4  -2   23.04    6.21
 -12   4  -2  -37.47   49.98
  12   4   2   21.85    2.17
  12   4   2  -21.13   31.75
 -12   4  -2   21.72    3.54
  12   4   2   24.90    1.56
 -12   4  -2   27.66    4.05
  12   4   2   24.68    1.50
  12   4   2   22.83    2.10
 -12   4  -2   28.45    3.14
  12   4   2   23.91    3.69
  12   4   2   27.94    2.51
 -12   4  -2   28.54    3.77
 -12   4  -2   24.03    3.77
 -12   4  -2   23.46    4.70
 -12   4  -2   21.17    3.57
  12   4   2   18.83    3.35
 -12   4  -2   22.85    2.94
  12   4   2   27.64    3.44
 -14  -4  -2   79.64    5.29
  14  -4   2   81.30    5.39
  14  -4   2   79.57   66.80
  14  -4   2   79.50    5.48
  14  -4   2   78.99    6.40
  14  -4   2   74.50    6.39
 -14  -4  -2   81.92    5.23
  14  -4   2   81.63    6.43
 -14  -4  -2   73.17    5.08
 -14  -4  -2   70.14    5.01
  14  -4   2   83.22    6.52
  14  -4   2   79.50    6.31
 -14  -4  -2   56.88   48.08
  14   4   2   78.88    4.16
  14   4   2   67.83    7.69
  14   4   2   80.36    5.91
  14   4   2   83.05    2.56
 -14   4  -2  142.66   80.01
  14   4   2   -8.15   42.41
 -14   4  -2   75.90    6.47
  14   4   2   77.01    2.94
  14   4   2   78.96    3.71
 -14   4  -2   81.14    6.34
 -14   4  -2   77.40    6.32
  14   4   2   73.99    2.82
  14   4   2   74.16    2.48
  14   4   2   82.26    6.03
 -14   4  -2   79.35    6.50
  14   4   2   78.17    4.23
  16  -4   2   15.48    3.73
 -16  -4  -2   -1.70   59.69
  16  -4   2   23.69    4.01
  16  -4   2   16.39    3.54
  16  -4   2   21.11    4.31
  16  -4   2   45.73   80.89
  16  -4   2   24.00    4.42
 -16  -4  -2   20.57    3.59
 -16  -4  -2   21.00    3.61
  16  -4   2   23.25    4.30
  16  -4   2   20.26    4.21
 -16  -4  -2   20.58    3.60
 -16  -4  -2   25.66    3.93
 -16  -4  -2   18.31    4.19
 -16   4  -2   21.45    4.43
  16   4   2   17.62    2.54
 -16   4  -2   18.02   82.55
  16   4   2  -88.05   56.44
  16   4   2   23.78    3.88
 -16   4  -2   28.89    5.13
  16   4   2   20.73    2.20
 -16   4  -2   21.44    3.74
  16   4   2   23.36    5.21
  16   4   2   21.50    2.73
  16   4   2   19.95    3.77
 -16   4  -2   17.98    3.57
 -16   4  -2   22.79    3.77
  18  -4   2  103.34    7.90
 -18  -4  -2  123.25    7.57
  18  -4   2  104.06    7.82
  18  -4   2   55.28  102.72
  18  -4   2   98.45    7.10
 -18  -4  -2  104.49    8.23
  18  -4   2  111.54    7.39
 -18  -4  -2  105.42    7.08
  18  -4   2  102.66    8.13
 -18  -4  -2  107.04    7.09
  18  -4   2  104.49    8.03
 -18  -4  -2  197.54   90.33
 -18  -4  -2  101.17    7.13
  18  -4   2   99.04    8.18
 -18   4  -2  106.48    8.26
 -18   4  -2  105.61    8.35
 -18   4  -2   94.99    6.58
  18   4   2  102.52    7.10
  18   4   2   33.11   84.52
 -18   4  -2  105.93    7.02
 -18   4  -2  106.58    7.01
 -18   4  -2  217.42  174.17
  18   4   2  108.02    4.57
  18   4   2  137.65    9.98
  18   4   2   99.19    7.10
  20  -4   2    6.40    3.36
 -20  -4  -2    5.39    2.95
 -20  -4  -2    0.16    2.62
 -20  -4  -2    1.33    2.79
  20  -4   2    7.62    3.63
 -20  -4  -2  -83.06  111.22
  20  -4   2   10.51    3.86
  20  -4   2   -0.66    2.50
 -20  -4  -2    3.11    2.82
  20  -4   2    4.77    3.04
 -20   4  -2    2.82    2.43
 -20   4  -2    7.00    5.93
 -20   4  -2    4.63    2.74
  20   4   2    2.60    3.44
 -20   4  -2    4.00    3.85
 -20   4  -2   12.15    5.89
  20   4   2  -40.59  113.58
  20   4   2    9.33    3.18
  20   4   2    4.79    3.01
  20   4   2    6.05    1.55
 -19  -5   2  -16.69   90.95
  19  -5  -2   -0.27    2.45
 -19  -5   2    3.23    2.17
  19  -5  -2    5.50    3.09
 -19  -5   2    1.06    2.06
  19  -5  -2    4.28    3.10
  19  -5  -2    0.85    2.94
 -19  -5   2    4.35    2.36
 -19  -5   2    4.68    2.33
 -19  -5   2    3.85    3.98
  19  -5  -2    0.09    3.23
 -19   5   2    1.87    2.08
  19   5  -2    3.46    3.90
 -19   5   2    6.22    2.86
 -19   5   2    0.30    2.98
 -19   5   2    6.11    2.86
  19   5  -2    5.44    4.49
 -19   5   2    3.68    3.28
  17  -5  -2    7.91    3.32
  17  -5  -2    9.51    3.75
 -17  -5   2    7.79    2.49
  17  -5  -2    5.39    2.84
 -17  -5   2    1.89    2.00
 -17  -5   2   11.39    4.06
  17  -5  -2    6.51    3.13
  17  -5  -2    3.75    2.83
 -17  -5   2    6.72    2.22
 -17  -5   2    2.88    1.93
 -17  -5   2   22.35   61.18
  17  -5  -2   14.01    3.75
  17  -5  -2   11.90    3.58
  17   5  -2    7.49    1.64
  17   5  -2    6.34    3.82
  17   5  -2    5.08    1.54
 -17   5   2    3.55    2.40
 -17   5   2    4.22    2.63
  17   5  -2    9.55    3.04
  17   5  -2    5.99    2.72
 -17   5   2    9.12    3.19
  17   5  -2    3.58    0.99
 -17   5   2    6.79    3.23
 -17   5   2    3.88    2.91
  17   5  -2    7.17    1.47
 -15  -5   2   10.68   51.96
 -15  -5   2   32.92    3.50
 -15  -5   2   39.91    3.79
 -15  -5   2   30.66    3.37
 -15  -5   2   38.32   50.30
  15  -5  -2   31.01    4.68
  15  -5  -2   30.81    4.77
 -15  -5   2   33.67    3.60
  15  -5  -2   37.87    5.09
  15  -5  -2   29.55    5.05
 -15  -5   2   38.32    4.20
 -15  -5   2   28.42    3.65
  15  -5  -2   31.65    4.78
 -15  -5   2   32.41    5.69
  15  -5  -2   33.25    4.69
  15  -5  -2   31.93    4.87
 -15   5   2   32.62    5.21
  15   5  -2   33.51    4.30
  15   5  -2   38.18    6.03
  15   5  -2   39.00    3.44
  15   5  -2   33.63    2.27
 -15   5   2   37.11   77.12
 -15   5   2   42.19    4.98
  15   5  -2   37.29    2.64
 -15   5   2   32.54    8.66
  15   5  -2   34.80    2.65
  15   5  -2   36.30    4.57
 -15   5   2   31.23    4.65
 -13  -5   2   46.98    3.74
 -13  -5   2   54.78    3.65
  13  -5  -2   33.40    4.71
 -13  -5   2   46.48    3.74
  13  -5  -2   44.75    5.26
  13  -5  -2   48.58    5.83
 -13  -5   2   39.77    3.57
 -13  -5   2   70.36   39.62
  13  -5  -2   36.30    4.63
 -13  -5   2   45.80    3.88
 -13  -5   2   41.71    3.39
  13  -5  -2   53.23    5.82
  13  -5  -2   38.53    5.08
 -13  -5   2    6.76   40.07
  13  -5  -2   36.46    4.65
  13  -5  -2   47.44    5.58
 -13  -5   2   57.77    6.56
 -13   5   2   74.11   62.62
  13   5  -2   43.14    4.74
  13   5  -2   54.43    4.85
  13   5  -2   43.27    6.08
 -13   5   2   46.21    5.27
 -13   5   2   56.05    6.04
 -13   5   2   44.95    5.46
 -13   5   2   37.13    4.87
  13   5  -2   48.11    3.11
 -13   5   2   45.44    4.87
  13   5  -2   43.57    2.92
  13   5  -2   44.71    3.50
  13   5  -2   41.80    2.90
  11  -5  -2   56.63    5.19
  11  -5  -2   61.65    9.73
 -11  -5   2   65.42    4.50
  11  -5  -2   62.93    7.94
  11  -5  -2   55.44    5.15
  11  -5  -2   66.13    5.44
 -11  -5   2   42.19   25.84
 -11  -5   2    3.64   20.94
 -11  -5   2   58.17    3.28
  11  -5  -2   66.58    5.57
 -11  -5   2   59.57    3.38
  11  -5  -2   66.04    8.14
 -11  -5   2   68.35    6.85
 -11  -5   2   65.37    4.41
  11  -5  -2   58.52    5.33
 -11   5   2   61.35    5.48
 -11   5   2  132.71   56.10
  11   5  -2   62.81    6.48
 -11   5   2   50.85    5.43
 -11   5   2   56.98    4.25
  11   5  -2   65.42    5.34
  11   5  -2   55.33    3.91
  11   5  -2   56.95    6.28
  11   5  -2   62.60    3.60
  11   5  -2   60.03    3.54
  11   5  -2   51.34    7.66
 -11   5   2   70.83    5.29
  11   5  -2   62.27    3.47
  11   5  -2   58.90    5.17
 -11   5   2   68.13    5.32
   9  -5  -2  130.12    6.50
   9  -5  -2  141.22    7.35
  -9  -5   2  134.39    7.98
   9  -5  -2  144.04    7.39
  -9  -5   2  137.20    4.22
  -9  -5   2  135.54    4.22
   9  -5  -2  128.27    6.55
   9  -5  -2  137.49    7.93
   9  -5  -2  142.19    7.44
   9  -5  -2  142.06    6.74
   9  -5  -2  138.28    6.80
  -9   5   2   86.33   57.50
  -9   5   2  136.11    6.57
  -9   5   2  143.94    6.32
   9   5  -2  141.93    6.73
  -9   5   2  137.56    6.25
  -9   5   2  149.02    7.67
   9   5  -2  150.10    7.73
   9   5  -2  136.01    5.57
   9   5  -2  146.49    5.94
  -9   5   2  141.80    6.78
   9   5  -2  131.70    9.81
  -9   5   2  112.01   47.44
   9   5  -2  148.37    7.31
   9   5  -2  146.31    6.10
   9   5  -2  140.55    5.55
   9   5  -2  157.93    7.64
  -9   5   2  129.98    7.47
   9   5  -2  143.08    7.33
   9   5  -2  132.87    6.57
  -9   5   2  143.58    6.19
  -7  -5   2  156.03    3.56
   7  -5  -2  153.53    6.48
   7  -5  -2  174.16    7.78
   7  -5  -2  151.10    6.53
   7  -5  -2  154.58    7.44
   7  -5  -2  156.50    6.51
   7  -5  -2  164.56    7.56
  -7  -5   2  161.39    3.72
  -7  -5   2  160.83    3.71
   7  -5  -2  149.97    6.57
   7  -5  -2  153.19    8.22
  -7  -5   2  156.47    3.56
   7   5  -2  146.32    6.10
   7   5  -2  158.37    6.88
   7   5  -2  155.55    7.21
   7   5  -2  161.22    6.54
   7   5  -2  148.92    6.09
  -7   5   2  164.07    6.71
  -7   5   2  160.21    7.96
  -7   5   2  163.08    6.19
  -7   5   2  149.11    6.29
  -7   5   2  158.37    6.42
   7   5  -2  162.01    8.24
  -7   5   2  157.83    7.60
  -7   5   2  106.67   36.43
  -7   5   2  116.95   46.81
   7   5  -2  164.92    6.98
   7   5  -2  160.96    7.64
  -7   5   2  165.82    6.45
  -7   5   2  159.49    6.90
   7   5  -2  160.00    6.65
  -7   5   2  164.90    8.08
  -7   5   2  162.77    6.26
   7   5  -2  141.90    9.32
   7   5  -2  167.66    7.37
   5  -5  -2    2.15    1.31
   5  -5  -2    1.00    1.24
   5  -5  -2    1.41    1.29
   5  -5  -2   -0.07    1.52
   5  -5  -2    1.10    1.95
   5  -5  -2    0.06    2.01
   5  -5  -2    3.97    1.43
   5  -5  -2    3.43    2.06
   5   5  -2    2.92    1.82
  -5   5   2    3.64   21.99
  -5   5   2    1.57    0.96
  -5   5   2    1.51    1.51
   5   5  -2    3.46    1.75
  -5   5   2    2.80    2.04
   5   5  -2   -0.62    1.29
   5   5  -2    5.55    2.05
  -5   5   2    2.54    1.58
   5   5  -2   -0.52    1.82
  -5   5   2    1.68    1.06
   5   5  -2    4.30    1.76
  -5   5   2    1.87    2.06
   5   5  -2    2.25    1.75
  -5   5   2    1.77    1.06
   5   5  -2    1.01    1.47
  -5   5   2    2.16    0.74
   5   5  -2    0.90    1.37
   5   5  -2    1.85    1.85
  -5   5   2    1.46    1.52
   5   5  -2    1.84    1.40
   5   5  -2    1.40    1.64
   5   5  -2    3.65    1.88
   5   5  -2    2.99    2.71
  -5   5   2   20.12   29.30
   3  -5  -2   32.12    2.58
   3  -5  -2   39.43    4.25
   3  -5  -2   35.55    2.70
   3  -5  -2   37.77    4.12
   3   5  -2   30.26    3.68
   3   5  -2   41.66    3.72
  -3   5   2   39.35    4.01
  -3   5   2   31.80    3.92
   3   5  -2   38.04    3.53
  -3   5   2   28.16    3.73
   3   5  -2   37.15    3.72
   3   5  -2   37.60    3.91
   3   5  -2   37.59    4.45
  -3   5   2   35.57    1.82
   3   5  -2   31.16    3.31
   3   5  -2   33.71    3.53
   3   5  -2   34.62    4.44
  -3   5   2    2.74   17.34
   3   5  -2   32.10    3.67
   3   5  -2   33.98    4.09
  -3   5   2   36.05    1.84
   3   5  -2   37.19    4.27
   3   5  -2   32.79    3.69
  -3   5   2   29.78   25.55
  -3   5   2   37.69    3.40
  -3   5   2   34.08    1.86
  -3   5   2   34.98    4.13
  -3   5   2   34.77    3.69
  -3   5   2   30.21    3.95
  -3   5   2   33.94    2.29
  -3   5   2   34.52    1.84
  -3   5   2   38.52    3.41
   1  -5  -2   69.68    2.95
  -1  -5   2   65.76    2.27
   1  -5  -2   69.31    3.00
  -1  -5   2   68.42    2.26
  -1  -5   2   70.73    4.87
   1  -5  -2   75.58    5.08
   1  -5  -2   69.87    2.98
   1  -5  -2   78.72    5.06
  -1  -5   2   71.13    2.29
  -1  -5   2   66.19    2.27
   1  -5  -2   71.08    2.93
   1   5  -2   66.56    4.10
  -1   5   2   66.64    4.46
   1   5  -2   65.99    4.53
   1   5  -2   71.66    5.37
  -1   5   2   67.80    4.76
  -1   5   2   72.83    4.89
   1   5  -2   66.01    4.54
  -1   5   2   73.17    4.98
   1   5  -2   71.14    5.08
   1   5  -2   70.57    4.77
  -1   5   2   68.64    5.30
   1   5  -2   67.39    4.05
  -1   5   2   62.69    4.30
  -1   5   2   64.29   16.76
  -1   5   2   64.69    5.19
  -1   5   2   71.41    3.66
  -1   5   2   68.59    5.03
   1   5  -2   74.58    5.54
   1   5  -2   62.11    4.65
  -1   5   2   70.09    4.26
   1   5  -2   70.18    4.41
  -1   5   2   72.03    5.09
  -1   5   2   57.25   18.77
   1   5  -2   71.34    4.01
   1  -5   2  139.64    5.99
   1  -5   2  137.19    4.43
   1  -5   2  144.20    6.99
  -1  -5  -2  144.22    6.68
  -1  -5  -2  139.04    3.62
   1  -5   2  139.43    4.33
   1  -5   2  133.92    4.34
  -1  -5  -2  138.85    6.54
   1  -5   2  136.34    5.94
  -1  -5  -2  138.98    3.65
   1  -5   2  138.61    4.34
  -1  -5  -2  133.44    3.61
  -1  -5  -2  137.12    3.61
   1   5   2  140.40    6.00
  -1   5  -2  145.02    5.29
  -1   5  -2  139.90    5.36
   1   5   2  131.31    5.44
   1   5   2  130.34    6.44
  -1   5  -2  146.03    6.94
  -1   5  -2  149.12    6.68
   1   5   2  141.41    6.53
  -1   5  -2  139.83    6.78
   1   5   2  153.91    6.89
  -1   5  -2  134.55    6.86
   1   5   2  123.32    6.26
   1   5   2  145.68    6.60
  -1   5  -2   70.31   20.30
  -1   5  -2  123.10    6.75
   1   5   2  138.70    6.32
   1   5   2  136.11    6.72
   1   5   2  141.63    7.03
  -1   5  -2  141.19    5.70
  -1   5  -2  135.77    7.18
  -1   5  -2  128.68    6.90
  -1   5  -2  134.66    5.57
   1   5   2  133.06    6.27
   3  -5   2  140.26    5.08
   3  -5   2  138.15    7.39
   3  -5   2  137.97    5.10
   3  -5   2  136.45    7.18
  -3  -5  -2  139.36    2.92
   3  -5   2  145.30    5.15
   3  -5   2  133.85    6.01
   3  -5   2  138.35    6.02
   3  -5   2  135.22    4.98
  -3  -5  -2  128.92    2.87
  -3  -5  -2  137.47    2.91
  -3  -5  -2  130.82    2.88
   3  -5   2   63.28   24.15
   3   5   2  142.26    6.36
   3   5   2  135.13    6.67
  -3   5  -2  135.24    6.91
   3   5   2  135.52    6.72
   3   5   2  143.36    6.83
  -3   5  -2   86.99   26.72
  -3   5  -2  146.06    7.51
   3   5   2  134.12    6.31
  -3   5  -2  119.23    7.96
   3   5   2  137.40    6.71
  -3   5  -2  139.11    5.53
  -3   5  -2  136.89    7.49
  -3   5  -2  136.84    4.21
  -3   5  -2  124.10    7.90
  -3   5  -2  139.79    5.53
  -3   5  -2  136.76    4.19
  -3   5  -2  141.48    4.54
   3   5   2  146.28    6.29
   3   5   2  139.97    6.12
   3   5   2  141.61    7.19
  -3   5  -2  140.95    4.24
   3   5   2  133.45    7.04
  -3   5  -2  137.21    4.42
   3   5   2  132.29    5.92
  -3   5  -2  138.84    4.20
   3   5   2  141.63    6.10
   3   5   2  134.53    6.78
   5  -5   2    7.32    2.02
   5  -5   2    3.20    2.47
   5  -5   2    4.79    1.53
   5  -5   2    3.99    1.87
   5  -5   2    7.20    1.75
  -5  -5  -2    6.42    0.84
  -5  -5  -2    5.60    0.77
  -5  -5  -2    6.64    0.78
   5  -5   2    5.93    1.71
   5  -5   2    5.80    1.69
   5  -5   2    6.01    2.42
   5  -5   2   15.97   24.65
  -5  -5  -2    6.66    0.80
  -5   5  -2    6.21    0.73
   5   5   2    3.78    1.90
  -5   5  -2   -2.80   25.17
   5   5   2    5.25    1.77
   5   5   2    6.74    2.00
   5   5   2    4.90    1.60
   5   5   2    4.72    2.01
   5   5   2    7.64    1.91
   5   5   2    5.28    2.07
   5   5   2    4.21    2.01
  -5   5  -2    5.47    1.48
   5   5   2    6.17    2.00
  -5   5  -2    4.72    1.53
  -5   5  -2    7.08    1.63
  -5   5  -2    5.11    2.59
  -5   5  -2    2.19    1.94
  -5   5  -2    5.61    2.37
   5   5   2    8.04    2.73
  -5   5  -2    3.80    1.97
  -5   5  -2    5.52    0.67
  -5   5  -2    7.34    2.59
  -5   5  -2    2.59    1.85
  -5   5  -2    5.39    1.66
   5   5   2    6.17    2.60
   5   5   2    2.64    1.78
   7  -5   2   33.98    7.39
  -7  -5  -2   37.40    2.13
   7  -5   2   33.27    3.69
  -7  -5  -2   35.05    2.16
  -7  -5  -2   34.10    2.11
  -7  -5  -2   39.64    4.44
   7  -5   2   39.55    4.03
   7  -5   2   32.65    4.55
   7  -5   2   31.30    3.43
   7  -5   2   30.88    3.44
   7  -5   2   56.15   36.55
  -7  -5  -2   36.55    2.11
   7   5   2   35.82    3.63
   7   5   2   40.50    3.70
   7   5   2   39.32    3.70
   7   5   2   43.05    4.34
   7   5   2   39.35    4.51
  -7   5  -2   37.23    3.43
  -7   5  -2   35.53    7.44
   7   5   2   41.04    3.09
  -7   5  -2   45.36    5.04
  -7   5  -2   31.72    2.85
  -7   5  -2   34.71    3.48
  -7   5  -2   34.11    3.13
  -7   5  -2   41.86    4.53
   7   5   2   29.66    4.08
   7   5   2   31.90    4.81
   7   5   2   37.36    4.30
  -7   5  -2   37.84    4.64
  -7   5  -2   34.58    4.22
   7   5   2   31.53    4.89
  -7   5  -2   44.65   34.51
  -7   5  -2   37.08    3.01
  -7   5  -2   40.23    3.35
  -7   5  -2   37.49    7.28
   7   5   2   40.21    3.99
   7   5   2   37.36    3.00
  -9  -5  -2  141.83    5.01
  -9  -5  -2   58.47   21.69
   9  -5   2  137.53    9.62
  -9  -5  -2  140.87    4.92
  -9  -5  -2  151.90    5.03
   9  -5   2  142.90    6.86
   9  -5   2  140.05    7.91
  -9  -5  -2  141.30    4.96
   9  -5   2   79.00   45.46
   9  -5   2  145.13    6.95
   9  -5   2  133.27    6.87
   9  -5   2  147.05    7.02
   9  -5   2  140.49    6.99
  -9  -5  -2  141.16    7.71
  -9  -5  -2  115.60   27.80
   9  -5   2  136.42    6.84
  -9   5  -2  153.88    7.34
   9   5   2  147.25    6.85
   9   5   2  143.01    5.09
   9   5   2  140.13    5.14
   9   5   2  142.20    6.11
  -9   5  -2  115.13   51.21
  -9   5  -2  137.90    6.84
   9   5   2  144.43    7.47
   9   5   2  152.27    7.57
  -9   5  -2  137.75    7.88
  -9   5  -2  134.53    6.73
   9   5   2  150.46    7.52
  -9   5  -2  138.94    7.73
  -9   5  -2  144.82    5.93
  -9   5  -2  151.04    5.94
  11  -5   2    3.66    2.29
  11  -5   2   -7.74   46.01
 -11  -5  -2    2.15    1.35
  11  -5   2    1.01    2.56
  11  -5   2   -0.46    1.91
 -11  -5  -2    2.13    2.90
 -11  -5  -2    1.60    1.29
 -11  -5  -2    2.50    1.36
  11  -5   2    0.10    1.99
 -11  -5  -2    2.63    1.36
  11  -5   2    2.15    1.99
  11   5   2    1.05    2.15
 -11   5  -2   55.89   56.59
 -11   5  -2    1.68    1.46
  11   5   2   -0.48    1.17
  11   5   2    2.57    1.38
  11   5   2    3.90    1.99
  11   5   2    1.10    1.33
 -11   5  -2    0.69    1.81
 -11   5  -2    0.94    1.74
 -11   5  -2    1.14    1.40
 -11   5  -2   -1.34    2.16
 -11   5  -2    4.72    2.18
  11   5   2   -0.66    2.70
  11   5   2    4.25    1.41
 -11   5  -2    0.06    2.40
  11   5   2    3.18    1.40
  11   5   2    1.12    1.75
  11   5   2    3.80    2.37
  13  -5   2   13.36    3.17
  13  -5   2    8.05    2.82
 -13  -5  -2   10.83    2.21
 -13  -5  -2    9.75    2.22
 -13  -5  -2   10.85    2.33
  13  -5   2    8.62    3.38
  13  -5   2   12.42    3.01
 -13  -5  -2    6.81    3.28
  13  -5   2   17.11    3.38
  13  -5   2  -58.10   64.97
  13  -5   2    4.81    2.39
  13  -5   2   14.96    3.34
 -13  -5  -2   11.51    2.28
 -13   5  -2    5.96   75.91
 -13   5  -2   15.70    3.57
  13   5   2   10.97    4.04
  13   5   2   12.71    1.93
  13   5   2    9.19    1.25
 -13   5  -2   18.97    3.86
  13   5   2   10.80    1.77
  13   5   2   15.33    3.53
 -13   5  -2    9.86    2.98
  13   5   2    9.53    1.93
  13   5   2    8.71    2.40
  13   5   2   14.01    3.28
 -13   5  -2    5.06    2.53
 -13   5  -2    9.55    2.80
  13   5   2   11.92    1.28
  15  -5   2   19.20    4.49
  15  -5   2   13.24    3.58
 -15  -5  -2   17.94    3.11
  15  -5   2   12.61    3.36
  15  -5   2   17.60    3.92
 -15  -5  -2   19.88    3.31
  15  -5   2   16.90    3.65
 -15  -5  -2   18.24    3.18
  15  -5   2    4.81   85.65
 -15  -5  -2   21.44    4.73
  15  -5   2   22.83    4.24
  15  -5   2   18.45    4.09
 -15  -5  -2   25.34    3.56
 -15   5  -2   18.39    5.02
 -15   5  -2   23.70    4.35
 -15   5  -2   24.41    5.25
  15   5   2   20.88    3.13
 -15   5  -2   19.52    3.55
  15   5   2   20.24    1.68
 -15   5  -2  122.01   89.56
  15   5   2   18.54    1.63
  15   5   2   19.94    1.42
  15   5   2   10.51    3.40
 -15   5  -2   22.35    4.09
  15   5   2   21.79    4.17
  15   5   2   22.16    1.42
  15   5   2   24.88    5.52
  17  -5   2  123.58    8.79
 -17  -5  -2  107.49    6.83
 -17  -5  -2  118.37    9.01
  17  -5   2  116.10    8.96
 -17  -5  -2  113.33    7.01
  17  -5   2  112.44    7.78
  17  -5   2  120.79    8.04
 -17  -5  -2  121.05    7.12
  17  -5   2  108.29    8.38
  17  -5   2   90.97    7.75
 -17  -5  -2  120.92    7.12
 -17  -5  -2  270.93   94.92
  17  -5   2  121.95    8.92
 -17   5  -2  121.99    8.58
 -17   5  -2  129.00    8.18
  17   5   2   96.33   10.31
  17   5   2  120.68    4.89
  17   5   2  118.51    7.60
  17   5   2  110.19    6.13
 -17   5  -2  121.27    8.71
 -17   5  -2  138.16    8.41
  17   5   2  116.35    7.66
 -17   5  -2  111.27    7.31
  16  -6  -2   50.64    6.79
 -16  -6   2  -12.47   48.89
 -16  -6   2   41.13    6.74
  16  -6  -2   44.53    5.81
  16  -6  -2   42.68    6.18
  16  -6  -2   38.28    5.69
  16  -6  -2   31.54    5.19
  16  -6  -2   27.12    4.68
  16  -6  -2   38.02    5.84
 -16   6   2 -189.33  129.64
  16   6  -2   35.45    7.43
  16   6  -2   34.35    4.85
  14  -6  -2   28.61    4.92
 -14  -6   2   41.09    3.41
  14  -6  -2   35.38    4.88
  14  -6  -2   29.55    5.03
 -14  -6   2   41.19    6.49
 -14  -6   2   40.89    5.52
  14  -6  -2   35.50    5.77
  14  -6  -2   36.75    4.98
 -14  -6   2   40.21    3.36
 -14   6   2   30.01    4.67
  14   6  -2   37.03    4.74
 -14   6   2   31.08    5.05
  14   6  -2   33.54    5.85
 -14   6   2   43.95    4.56
  14   6  -2   38.30    4.26
  14   6  -2   43.86    3.04
  14   6  -2   34.81    4.27
 -14   6   2   30.11    4.87
  14   6  -2   32.77    4.52
  14   6  -2   34.42    3.56
  14   6  -2   30.61    3.32
 -14   6   2 -134.58  105.53
 -14   6   2   37.96    5.11
  14   6  -2   35.53    3.62
  12  -6  -2    8.43    2.84
  12  -6  -2   10.50    2.99
  12  -6  -2   10.73    3.48
  12  -6  -2    9.04    2.98
 -12  -6   2    7.41    1.55
  12  -6  -2   11.47    3.52
 -12  -6   2   13.37    3.99
 -12  -6   2    8.18    2.31
  12  -6  -2    8.97    3.11
  12  -6  -2    0.33    3.32
 -12  -6   2    9.95    1.70
 -12  -6   2   10.39    2.46
 -12   6   2   10.35    3.30
  12   6  -2   12.42    2.77
  12   6  -2   10.01    2.95
  12   6  -2   11.11    2.33
  12   6  -2    6.27    1.88
 -12   6   2    8.55    3.37
  12   6  -2   12.81    3.20
  12   6  -2    7.24    2.73
 -12   6   2    6.48    2.33
 -12   6   2    6.58    2.57
 -12   6   2   54.21   86.69
  12   6  -2   10.67    3.98
 -12   6   2    8.25    2.51
  10  -6  -2   12.10    3.73
  10  -6  -2   10.53    2.61
 -10  -6   2   15.51    1.30
  10  -6  -2    8.88    3.21
  10  -6  -2   13.81    3.03
  10  -6  -2   15.36    3.06
  10  -6  -2   13.90    3.60
  10  -6  -2   10.32    2.67
 -10  -6   2   14.86    1.30
  10   6  -2   11.39    3.06
  10   6  -2   11.56    3.84
 -10   6   2   16.38    2.85
  10   6  -2   14.52    3.09
 -10   6   2  -44.19   51.53
 -10   6   2   10.05    3.12
  10   6  -2   15.91    2.70
 -10   6   2   16.15    3.72
 -10   6   2   13.92   63.13
 -10   6   2    9.80    3.42
 -10   6   2   10.53    3.18
  10   6  -2   14.91    2.70
  10   6  -2   11.33    2.15
  10   6  -2   17.00    5.08
  10   6  -2   14.40    2.46
   8  -6  -2   67.62    4.93
   8  -6  -2   72.89    5.85
   8  -6  -2   67.76    6.37
   8  -6  -2   67.79    4.90
   8  -6  -2   69.56    6.48
   8  -6  -2   69.49    4.93
   8  -6  -2   79.17    5.03
   8  -6  -2   72.04    6.64
  -8   6   2   69.81   84.06
  -8   6   2   74.39    4.86
   8   6  -2   76.82    5.53
   8   6  -2   65.52    7.40
   8   6  -2   69.86    5.60
   8   6  -2   73.10    5.11
   8   6  -2   82.00    6.11
  -8   6   2   68.48    6.05
   8   6  -2   66.78    5.40
   8   6  -2   65.78    4.82
  -8   6   2   22.28   55.96
  -8   6   2   64.54    4.41
  -8   6   2   72.14    6.06
   8   6  -2   68.10    5.54
   8   6  -2   62.10    5.08
  -8   6   2   66.20    4.43
   6  -6  -2   90.53    5.06
   6  -6  -2  100.44    5.30
  -6   6   2   97.93    5.52
   6   6  -2   98.41    6.55
   6   6  -2   97.09    6.02
  -6   6   2   98.41    2.96
   6   6  -2   98.51    6.45
  -6   6   2   97.18    2.78
  -6   6   2   99.17    4.38
  -6   6   2   98.88    5.69
  -6   6   2   71.68   37.83
   6   6  -2  107.24   11.71
  -6   6   2   80.13   44.65
   6   6  -2  100.86    6.22
  -6   6   2   94.98    5.56
  -6   6   2   92.00    6.66
   6   6  -2   91.52    6.41
  -6   6   2   89.08    6.57
   6   6  -2  106.64    7.87
   6   6  -2  100.83    6.18
   6   6  -2   86.43    5.81
  -6   6   2   90.65    4.29
   4  -6  -2   42.86    4.91
   4  -6  -2   38.60    3.30
   4  -6  -2   47.13    3.47
   4  -6  -2   39.13    4.82
  -4   6   2   39.41   27.39
   4   6  -2   46.00    5.19
  -4   6   2   46.98    4.14
   4   6  -2   41.02    5.48
  -4   6   2   53.89    4.39
   4   6  -2   46.14    4.63
  -4   6   2   44.15    4.33
   4   6  -2   47.46    5.13
  -4   6   2   41.69   35.79
   4   6  -2   43.64    4.50
   4   6  -2   44.83    4.83
  -4   6   2   48.83    5.36
   4   6  -2   45.24    4.03
   4   6  -2   49.05    4.26
  -4   6   2   41.06    3.04
   4   6  -2   46.74    5.06
   4   6  -2   49.94    5.89
  -4   6   2   46.47    5.20
   4   6  -2   39.10    4.36
  -4   6   2   41.49    2.54
  -4   6   2   55.62    4.39
   4   6  -2   43.82    4.70
   4   6  -2   42.58    4.62
   2  -6  -2   80.05    3.61
   2  -6  -2   86.11    5.94
   2  -6  -2   75.07    3.55
   2  -6  -2   73.41    5.67
   2  -6  -2   80.36    3.65
   2  -6  -2   82.16    3.59
  -2   6   2   93.49   30.74
  -2   6   2   77.08    5.87
   2   6  -2   81.12    4.76
   2   6  -2   75.89    6.27
   2   6  -2   81.28    4.97
  -2   6   2   71.87    5.01
   2   6  -2   84.37    5.60
   2   6  -2   93.87    6.71
   2   6  -2   79.16    5.00
  -2   6   2   48.51   18.75
  -2   6   2   82.17    5.47
   2   6  -2   92.89    6.52
   2   6  -2   78.27    5.37
   2   6  -2   89.06    5.56
   2   6  -2   89.14    6.02
  -2   6   2   76.63    3.85
   2   6  -2   80.05    5.53
   2   6  -2   85.06    5.41
  -2   6   2   84.27    4.81
  -2   6   2   77.78    5.82
   2   6  -2   75.07    5.35
  -2   6   2   84.59    5.21
  -2   6   2   82.74    5.94
  -2   6   2   82.60    6.54
   0  -6  -2   14.04    1.38
   0  -6   2   17.20    1.53
   0  -6  -2   20.41    3.50
   0  -6   2   15.01    1.47
   0  -6  -2   14.87    3.06
   0  -6  -2   14.14    1.39
   0   6   2   11.37    2.64
   0   6  -2   16.58    3.61
   0   6  -2   17.42    2.78
   0   6  -2   12.22    2.05
   0   6   2   12.33    2.80
   0   6   2   18.11    3.80
   0   6   2   14.08    2.22
   0   6  -2   16.80    3.42
   0   6  -2   13.05    2.42
   0   6   2   15.04    2.89
   0   6  -2   16.98    2.62
   0   6  -2   19.71    3.98
   0   6   2   14.78    2.89
   0   6   2   10.91    2.44
   0   6  -2   14.11    3.54
   0   6   2   15.87    3.00
   0   6   2   14.14    3.17
   0   6   2    8.95    2.55
   0   6  -2   17.07    3.16
   0   6   2   12.61    3.16
   0   6  -2   17.89    3.84
   2  -6   2   43.08    2.87
   2  -6   2   50.81    5.50
   2  -6   2   45.21    2.89
   2  -6   2   53.38    2.97
   2  -6   2   48.23    2.91
   2  -6   2   49.80    4.74
   2  -6   2   41.33    4.26
  -2   6  -2   44.21    2.98
  -2   6  -2   57.56   21.85
   2   6   2   46.33    4.99
   2   6   2   51.03    4.52
  -2   6  -2   54.82    5.64
   2   6   2   41.42    4.68
  -2   6  -2   46.98    5.57
   2   6   2   46.77    3.74
   2   6   2   45.72    4.83
   2   6   2   51.82    5.27
   2   6   2   48.49    4.02
   2   6   2   48.40    4.21
  -2   6  -2   41.50    5.52
   2   6   2   57.64    5.57
  -2   6  -2   52.74    3.78
   2   6   2   43.61    4.75
  -2   6  -2   47.26    3.16
  -2   6  -2   41.37    5.15
  -2   6  -2   43.71    3.58
   2   6   2   49.82    5.12
   4  -6   2   51.93    4.45
   4  -6   2   58.83    6.68
   4  -6   2   52.23    4.12
   4  -6   2   50.13    4.49
   4  -6   2   48.22    3.80
   4   6   2   49.39    5.23
   4   6   2   59.19    5.94
   4   6   2   50.86    4.72
  -4   6  -2   54.05    2.34
   4   6   2   54.45    4.16
   4   6   2   53.17    5.84
  -4   6  -2   51.08    2.31
  -4   6  -2   64.50    4.06
   4   6   2   60.80    4.93
  -4   6  -2   60.39    5.30
   4   6   2   51.38    4.67
  -4   6  -2   50.80    2.51
  -4   6  -2   54.90    2.56
   4   6   2   60.15    5.81
  -4   6  -2   58.72    3.89
   4   6   2   46.29    4.64
   4   6   2   50.67    4.31
  -4   6  -2   30.25   31.45
   4   6   2   51.01    4.21
   6  -6   2   -2.86   31.80
   6  -6   2   15.78    3.76
   6  -6   2   22.10    3.50
   6  -6   2   16.63    2.70
   6  -6   2   22.48    3.54
   6  -6   2   18.25    2.75
   6  -6   2   20.98    2.93
   6  -6   2   22.27    4.34
   6  -6   2   17.71    2.70
  -6   6  -2   22.31    4.03
   6   6   2   21.62    4.33
   6   6   2   22.12    4.06
  -6   6  -2   19.77    3.80
   6   6   2   18.75    2.89
  -6   6  -2   19.21    3.05
   6   6   2   19.80    3.44
  -6   6  -2   29.69   35.32
  -6   6  -2   17.11    2.26
  -6   6  -2   24.19    4.50
   6   6   2   21.03    3.18
   6   6   2   16.08    3.69
  -6   6  -2   21.72    3.21
   6   6   2   18.42    3.17
   6   6   2   18.48    3.33
   6   6   2   19.33    2.79
  -6   6  -2   17.61    2.38
   6   6   2   19.24    3.97
   8  -6   2    3.41    1.96
   8  -6   2  -14.07   44.30
   8  -6   2    4.60    2.04
   8  -6   2    9.15    2.54
   8  -6   2    6.99    2.39
   8  -6   2    9.07    3.60
   8  -6   2    5.84    2.61
   8  -6   2    5.90    2.52
  -8   6  -2    4.48    1.66
   8   6   2   11.28    3.24
  -8   6  -2    4.11    2.77
  -8   6  -2    3.86    1.77
   8   6   2    6.69    2.09
  -8   6  -2   10.60    3.30
   8   6   2    2.52    1.84
  -8   6  -2    8.98    2.05
   8   6   2    4.77    2.01
   8   6   2    8.37    1.90
  -8   6  -2    6.61    2.56
   8   6   2    2.40    2.22
   8   6   2   11.16    2.64
   8   6   2    6.40    1.72
   8   6   2   10.07    3.20
  -8   6  -2   10.61    2.19
   8   6   2    4.40    3.16
  -8   6  -2    0.50   48.46
  10  -6   2   42.01    4.72
  10  -6   2   46.31    5.03
 -10  -6  -2   38.90    2.54
 -10  -6  -2   54.80    6.49
  10  -6   2   42.17    4.77
  10  -6   2   -2.53   60.09
 -10  -6  -2   37.53    2.46
  10  -6   2   33.11    4.49
 -10  -6  -2   44.42    2.64
  10  -6   2   44.16    4.98
 -10  -6  -2   45.98    2.64
  10  -6   2   50.67    6.46
  10  -6   2   40.20    4.65
  10   6   2   35.16    2.98
 -10   6  -2   45.26    5.71
  10   6   2   40.73    3.87
  10   6   2   39.17    4.01
 -10   6  -2  -19.09   56.15
 -10   6  -2   34.58    5.25
  10   6   2   36.52    3.83
  10   6   2   47.85    5.63
 -10   6  -2   45.72    5.83
  10   6   2   37.94    2.98
  10   6   2   37.80    6.14
  10   6   2   37.03    5.10
  10   6   2   38.14    4.57
  12  -6   2   31.04    4.59
  12  -6   2   31.32    4.60
 -12  -6  -2   23.57    2.59
 -12  -6  -2   27.39    5.05
 -12  -6  -2   26.34    2.76
 -12  -6  -2   18.74    2.35
 -12  -6  -2   25.07    2.67
  12  -6   2   23.02    4.01
  12  -6   2   30.43    4.50
  12  -6   2   23.81    3.90
  12  -6   2   24.81    4.10
  12  -6   2   31.42    5.24
 -12   6  -2   20.00    3.58
  12   6   2   23.05    2.78
 -12   6  -2   24.22    3.86
  12   6   2   25.94    2.35
  12   6   2   30.29    4.75
  12   6   2   30.25    3.41
 -12   6  -2   27.10    4.77
 -12   6  -2   23.43    3.94
  12   6   2   27.72    5.58
  12   6   2   20.41    2.80
  12   6   2   22.00    3.52
  12   6   2   26.19    2.26
  12   6   2   23.35    4.24
 -12   6  -2   26.63    4.77
 -14  -6  -2    5.96    1.89
  14  -6   2   -0.22    2.08
 -14  -6  -2    5.42    3.40
  14  -6   2    9.93    3.82
  14  -6   2    2.15    2.33
  14  -6   2   10.43    3.12
  14  -6   2    3.92    3.05
 -14  -6  -2    5.58    1.93
  14  -6   2   -0.68    2.35
 -14  -6  -2    8.39    2.08
 -14  -6  -2    5.18    1.82
  14  -6   2    7.65    3.29
  14   6   2    4.40    2.92
  14   6   2    4.78    3.98
 -14   6  -2    4.85    2.56
  14   6   2   11.89    1.90
[truncated: 2,228,011 more chars]
