# Supplementary material for: Diastereoselective, Catalytic Access to Cross‐Aldol Products Directly from Esters and Lactones
Source: Angew Chem Int Ed Engl. 2022 Aug 19;61(39):e202209584. doi: 10.1002/anie.202209584 (PMC9804986; doi:10.1002/anie.202209584)
Supplement: Supplementary file 4 — Supporting Information [file ANIE-61-0-s004.cif]

data_se21007
_audit_creation_date               2021-06-02
_audit_creation_method
;
Olex2 1.3-beta
(compiled 2020.11.12 svn.r5f609507 for OlexSys, GUI svn.r6272)
;
_shelx_SHELXL_version_number       '2018/3'
loop_
  _audit_author_name
  _audit_author_email
  _audit_author_address
 'Nicholson, K.' ''
;
The University of Edinburgh
School of Chemistry
Joseph Black Building David Brewster Road
Edinburgh
EH9 3FJ
;
 'Nichol, G.S.' g.s.nichol@ed.ac.uk
;
The University of Edinburgh
School of Chemistry
Joseph Black Building David Brewster Road
Edinburgh
EH9 3FJ
;

_audit_contact_author_address
;
The University of Edinburgh
School of Chemistry
Joseph Black Building David Brewster Road
Edinburgh
EH9 3FJ
;
_audit_contact_author_email        g.s.nichol@ed.ac.uk
_audit_contact_author_name         'Nichol, G.S.'
_audit_contact_author_phone        '+44 131 658 4806'
_publ_contact_author_id_orcid      0000-0002-1597-3679
_publ_section_references
;
Dolomanov, O.V., Bourhis, L.J., Gildea, R.J, Howard, J.A.K. & Puschmann, H.
 (2009), J. Appl. Cryst. 42, 339-341.

Sheldrick, G.M. (2015). Acta Cryst. A71, 3-8.

Sheldrick, G.M. (2015). Acta Cryst. C71, 3-8.
;
_chemical_name_common              ?
_chemical_name_systematic          ?
_chemical_formula_moiety           'C25 H38 O4'
_chemical_formula_sum              'C25 H38 O4'
_chemical_formula_weight           402.55
_chemical_absolute_configuration   syn
_chemical_melting_point            ?
loop_
  _atom_type_symbol
  _atom_type_description
  _atom_type_scat_dispersion_real
  _atom_type_scat_dispersion_imag
  _atom_type_scat_source
 'C' 'C' 0.0033 0.0016 'International Tables Vol C Tables 4.2.6.8 and 6.1.1.4'
 'H' 'H' 0.0000 0.0000 'International Tables Vol C Tables 4.2.6.8 and 6.1.1.4'
 'O' 'O' 0.0106 0.0060 'International Tables Vol C Tables 4.2.6.8 and 6.1.1.4'

_shelx_space_group_comment
;
The symmetry employed for this shelxl refinement is uniquely defined
by the following loop, which should always be used as a source of
symmetry information in preference to the above space-group names.
They are only intended as comments.
;
_space_group_crystal_system        'monoclinic'
_space_group_IT_number             5
_space_group_name_H-M_alt          'C 1 2 1'
_space_group_name_Hall             'C 2y'
loop_
  _space_group_symop_operation_xyz
 'x, y, z'
 '-x, y, -z'
 'x+1/2, y+1/2, z'
 '-x+1/2, y+1/2, -z'

_cell_length_a                     17.573(3)
_cell_length_b                     6.6032(11)
_cell_length_c                     19.171(3)
_cell_angle_alpha                  90
_cell_angle_beta                   100.052(6)
_cell_angle_gamma                  90
_cell_volume                       2190.5(6)
_cell_formula_units_Z              4
_cell_measurement_reflns_used      2936
_cell_measurement_temperature      100.0
_cell_measurement_theta_max        25.96
_cell_measurement_theta_min        2.35
_shelx_estimated_absorpt_T_max     0.996
_shelx_estimated_absorpt_T_min     0.989
_exptl_absorpt_coefficient_mu      0.081
_exptl_absorpt_correction_T_max    0.7454
_exptl_absorpt_correction_T_min    0.6658
_exptl_absorpt_correction_type     multi-scan
_exptl_absorpt_process_details
;
SADABS-2016/2 (Bruker,2016/2) was used for absorption correction.
wR2(int) was 0.0900 before and 0.0621 after correction.
The Ratio of minimum to maximum transmission is 0.8932.
The \l/2 correction factor is Not present.
;
_exptl_absorpt_special_details     ?
_exptl_crystal_colour              colourless
_exptl_crystal_colour_primary      colourless
_exptl_crystal_density_diffrn      1.221
_exptl_crystal_density_meas        ?
_exptl_crystal_density_method      ?
_exptl_crystal_description         plate
_exptl_crystal_F_000               880
loop_
  _exptl_crystal_face_index_h
  _exptl_crystal_face_index_k
  _exptl_crystal_face_index_l
  _exptl_crystal_face_perp_dist
 1.00 0.00 0.00 0.0350
 -1.00 0.00 0.00 0.0310
 0.00 -1.00 0.00 0.0660
 0.00 1.00 0.00 0.0540
 0.00 0.00 -1.00 0.0260
 0.00 0.00 1.00 0.0130
 -1.00 0.00 -1.00 0.0220
 1.00 0.00 1.00 0.0250
 -2.00 -1.00 2.00 0.0490

_exptl_crystal_recrystallization_method 
 'The material was recrystallised from a mixture of ethyl acetate, THF and diethyl ether  by slow evaporation'
_exptl_crystal_size_max            0.132
_exptl_crystal_size_mid            0.082
_exptl_crystal_size_min            0.053
_exptl_transmission_factor_max     ?
_exptl_transmission_factor_min     ?
_diffrn_reflns_av_R_equivalents    0.0598
_diffrn_reflns_av_unetI/netI       0.0476
_diffrn_reflns_Laue_measured_fraction_full  0.996
_diffrn_reflns_Laue_measured_fraction_max  0.996
_diffrn_reflns_limit_h_max         21
_diffrn_reflns_limit_h_min         -21
_diffrn_reflns_limit_k_max         7
_diffrn_reflns_limit_k_min         -7
_diffrn_reflns_limit_l_max         23
_diffrn_reflns_limit_l_min         -23
_diffrn_reflns_number              18134
_diffrn_reflns_point_group_measured_fraction_full  0.955
_diffrn_reflns_point_group_measured_fraction_max  0.955
_diffrn_reflns_theta_full          25.242
_diffrn_reflns_theta_max           25.349
_diffrn_reflns_theta_min           2.412
_diffrn_ambient_temperature        100.0
_diffrn_detector_area_resol_mean   ?
_diffrn_measured_fraction_theta_full  0.996
_diffrn_measured_fraction_theta_max  0.996
_diffrn_measurement_device_type    'Bruker D8 VENTURE'
_diffrn_measurement_method         '\f and \w scans'
_diffrn_radiation_type             MoK\a
_diffrn_radiation_wavelength       0.71073
_diffrn_source                     ?
_diffrn_source_current             1.4
_diffrn_source_power               0.07
_diffrn_source_voltage             50.0
_diffrn_standards_number           0
_reflns_Friedel_coverage           0.751
_reflns_Friedel_fraction_full      0.905
_reflns_Friedel_fraction_max       0.905
_reflns_number_gt                  3154
_reflns_number_total               3821
_reflns_special_details
;
 Reflections were merged by SHELXL according to the crystal
 class for the calculation of statistics and refinement.
 
 _reflns_Friedel_fraction is defined as the number of unique
 Friedel pairs measured divided by the number that would be
 possible theoretically, ignoring centric projections and
 systematic absences.
;
_reflns_threshold_expression       'I > 2\s(I)'
_computing_cell_refinement         'SAINT V8.40A (Bruker, 2019)'
_computing_data_collection         ?
_computing_data_reduction          'SAINT V8.40A (Bruker, 2019)'
_computing_molecular_graphics      'Olex2 1.3-beta (Dolomanov et al., 2009)'
_computing_publication_material    'Olex2 1.3-beta (Dolomanov et al., 2009)'
_computing_structure_refinement    'SHELXL 2018/3 (Sheldrick, 2015)'
_computing_structure_solution      'SHELXT 2018/2 (Sheldrick, 2018)'
_refine_diff_density_max           0.483
_refine_diff_density_min           -0.338
_refine_diff_density_rms           0.094
_refine_ls_abs_structure_details
;
 Flack x determined using 1145 quotients [(I+)-(I-)]/[(I+)+(I-)]
 (Parsons, Flack and Wagner, Acta Cryst. B69 (2013) 249-259).
;
_refine_ls_abs_structure_Flack     -0.3(8)
_refine_ls_extinction_coef         .
_refine_ls_extinction_method       none
_refine_ls_goodness_of_fit_ref     1.107
_refine_ls_hydrogen_treatment      mixed
_refine_ls_matrix_type             full
_refine_ls_number_parameters       271
_refine_ls_number_reflns           3821
_refine_ls_number_restraints       1
_refine_ls_R_factor_all            0.0840
_refine_ls_R_factor_gt             0.0717
_refine_ls_restrained_S_all        1.107
_refine_ls_shift/su_max            0.000
_refine_ls_shift/su_mean           0.000
_refine_ls_structure_factor_coef   Fsqd
_refine_ls_weighting_details      
 'w=1/[\s^2^(Fo^2^)+(0.1453P)^2^+1.8502P] where P=(Fo^2^+2Fc^2^)/3'
_refine_ls_weighting_scheme        calc
_refine_ls_wR_factor_gt            0.2102
_refine_ls_wR_factor_ref           0.2236
_refine_special_details
;
The O-bound H atom was identified from a difference map and freely refined.


#===============================================================================
#>>> The Following Improvement and Query ALERTS were generated - (Acta-Mode) <<<
#===============================================================================
     Format: alert-number_ALERT_alert-type_alert-level text

340_ALERT_3_C Low Bond Precision on  C-C Bonds ...............    0.00807 Ang.
911_ALERT_3_C Missing FCF Refl Between Thmin & STh/L=    0.600          5 Report

Not significant

#===============================================================================
;
_olex2_refinement_description
;
1. Fixed Uiso
 At 1.2 times of:
  All C(H) groups, All C(H,H) groups
 At 1.5 times of:
  All C(H,H,H) groups
2.a Ternary CH refined with riding coordinates:
 C4(H4), C5(H5), C10(H10), C14(H14), C22(H22)
2.b Secondary CH2 refined with riding coordinates:
 C2(H2A,H2B), C3(H3A,H3B), C6(H6A,H6B), C9(H9A,H9B), C11(H11A,H11B), C12(H12A,
 H12B), C15(H15A,H15B), C16(H16A,H16B)
2.c Aromatic/amide H refined with riding coordinates:
 C7(H7)
2.d Idealised Me refined as rotating group:
 C18(H18A,H18B,H18C), C19(H19A,H19B,H19C), C21(H21A,H21B,H21C), C23(H23A,H23B,
 H23C), C25(H25A,H25B,H25C)
;
_atom_sites_solution_hydrogens     mixed
_atom_sites_solution_primary       dual
_atom_sites_solution_secondary     ?
loop_
  _atom_site_label
  _atom_site_type_symbol
  _atom_site_fract_x
  _atom_site_fract_y
  _atom_site_fract_z
  _atom_site_U_iso_or_equiv
  _atom_site_adp_type
  _atom_site_occupancy
  _atom_site_site_symmetry_order
  _atom_site_calc_flag
  _atom_site_refinement_flags_posn
  _atom_site_refinement_flags_adp
  _atom_site_refinement_flags_occupancy
  _atom_site_disorder_assembly
  _atom_site_disorder_group
 O1 O 0.7888(2) -0.0653(6) 0.1267(2) 0.0333(9) Uani 1 1 d . . . . .
 O2 O 0.7176(3) 0.2226(7) 0.0007(2) 0.0394(11) Uani 1 1 d . . . . .
 O3 O 0.3625(2) 0.7859(6) 0.4515(2) 0.0327(9) Uani 1 1 d . . . . .
 O4 O 0.3000(3) 1.0639(7) 0.4044(2) 0.0467(12) Uani 1 1 d . . . . .
 C1 C 0.6866(3) 0.1833(8) 0.1135(3) 0.0280(12) Uani 1 1 d . . . . .
 C2 C 0.6306(3) 0.0022(9) 0.0927(3) 0.0294(12) Uani 1 1 d . . . . .
 H2A H 0.608174 0.009019 0.041659 0.035 Uiso 1 1 calc R U . . .
 H2B H 0.658936 -0.127389 0.101849 0.035 Uiso 1 1 calc R U . . .
 C3 C 0.5658(3) 0.0146(8) 0.1377(3) 0.0295(12) Uani 1 1 d . . . . .
 H3A H 0.514280 -0.001302 0.107581 0.035 Uiso 1 1 calc R U . . .
 H3B H 0.572389 -0.091515 0.174733 0.035 Uiso 1 1 calc R U . . .
 C4 C 0.5748(3) 0.2264(8) 0.1709(3) 0.0270(11) Uani 1 1 d . . . . .
 H4 H 0.551428 0.323699 0.133221 0.032 Uiso 1 1 calc R U . . .
 C5 C 0.5372(3) 0.2685(9) 0.2352(3) 0.0252(11) Uani 1 1 d . . . . .
 H5 H 0.559192 0.173870 0.274295 0.030 Uiso 1 1 calc R U . . .
 C6 C 0.4498(3) 0.2381(9) 0.2174(3) 0.0281(11) Uani 1 1 d . . . . .
 H6A H 0.429741 0.306151 0.171838 0.034 Uiso 1 1 calc R U . . .
 H6B H 0.438537 0.091633 0.211252 0.034 Uiso 1 1 calc R U . . .
 C7 C 0.4089(3) 0.3198(9) 0.2732(3) 0.0297(12) Uani 1 1 d . . . . .
 H7 H 0.357232 0.276662 0.272767 0.036 Uiso 1 1 calc R U . . .
 C8 C 0.4394(3) 0.4482(9) 0.3235(3) 0.0273(11) Uani 1 1 d . . . . .
 C9 C 0.3946(3) 0.5168(10) 0.3799(3) 0.0334(13) Uani 1 1 d . . . . .
 H9A H 0.417641 0.454957 0.425819 0.040 Uiso 1 1 calc R U . . .
 H9B H 0.340582 0.468514 0.367545 0.040 Uiso 1 1 calc R U . . .
 C10 C 0.3946(3) 0.7476(9) 0.3880(3) 0.0280(12) Uani 1 1 d . . . . .
 H10 H 0.360795 0.809842 0.346122 0.034 Uiso 1 1 calc R U . . .
 C11 C 0.4750(3) 0.8350(9) 0.3959(3) 0.0323(13) Uani 1 1 d . . . . .
 H11A H 0.505988 0.789149 0.441340 0.039 Uiso 1 1 calc R U . . .
 H11B H 0.472120 0.984652 0.396995 0.039 Uiso 1 1 calc R U . . .
 C12 C 0.5144(3) 0.7697(9) 0.3354(3) 0.0291(12) Uani 1 1 d . . . . .
 H12A H 0.567103 0.827934 0.342659 0.035 Uiso 1 1 calc R U . . .
 H12B H 0.485396 0.825587 0.290643 0.035 Uiso 1 1 calc R U . . .
 C13 C 0.5203(3) 0.5349(9) 0.3280(3) 0.0270(12) Uani 1 1 d . . . . .
 C14 C 0.5537(3) 0.4884(8) 0.2603(3) 0.0262(11) Uani 1 1 d . . . . .
 H14 H 0.525422 0.577465 0.222228 0.031 Uiso 1 1 calc R U . . .
 C15 C 0.6395(3) 0.5424(9) 0.2675(3) 0.0299(12) Uani 1 1 d . . . . .
 H15A H 0.668460 0.470342 0.309064 0.036 Uiso 1 1 calc R U . . .
 H15B H 0.645644 0.689524 0.276768 0.036 Uiso 1 1 calc R U . . .
 C16 C 0.6756(3) 0.4902(9) 0.2024(3) 0.0308(12) Uani 1 1 d . . . . .
 H16A H 0.731659 0.520305 0.212397 0.037 Uiso 1 1 calc R U . . .
 H16B H 0.651668 0.574164 0.161653 0.037 Uiso 1 1 calc R U . . .
 C17 C 0.6631(3) 0.2644(9) 0.1840(3) 0.0273(11) Uani 1 1 d . . . . .
 C18 C 0.5721(3) 0.4494(10) 0.3946(3) 0.0325(12) Uani 1 1 d . . . . .
 H18A H 0.545521 0.461587 0.435223 0.049 Uiso 1 1 calc R U . . .
 H18B H 0.620676 0.525741 0.403905 0.049 Uiso 1 1 calc R U . . .
 H18C H 0.583230 0.306459 0.386897 0.049 Uiso 1 1 calc R U . . .
 C19 C 0.7041(3) 0.1327(10) 0.2451(3) 0.0314(12) Uani 1 1 d . . . . .
 H19A H 0.701400 -0.009742 0.230532 0.047 Uiso 1 1 calc R U . . .
 H19B H 0.678869 0.149705 0.286413 0.047 Uiso 1 1 calc R U . . .
 H19C H 0.758386 0.174102 0.257344 0.047 Uiso 1 1 calc R U . . .
 C20 C 0.7713(3) 0.1123(9) 0.1273(3) 0.0310(13) Uani 1 1 d . . . . .
 C21 C 0.8346(3) 0.2680(11) 0.1420(3) 0.0394(14) Uani 1 1 d . . . . .
 H21A H 0.879887 0.208359 0.172021 0.059 Uiso 1 1 calc R U . . .
 H21B H 0.816439 0.384204 0.166379 0.059 Uiso 1 1 calc R U . . .
 H21C H 0.848589 0.312918 0.097204 0.059 Uiso 1 1 calc R U . . .
 C22 C 0.6837(3) 0.3349(10) 0.0519(3) 0.0332(13) Uani 1 1 d . . . . .
 H22 H 0.718154 0.451934 0.068729 0.040 Uiso 1 1 calc R U . . .
 C23 C 0.6055(4) 0.4166(10) 0.0168(3) 0.0384(14) Uani 1 1 d . . . . .
 H23A H 0.611646 0.497066 -0.024797 0.058 Uiso 1 1 calc R U . . .
 H23B H 0.584139 0.502109 0.050482 0.058 Uiso 1 1 calc R U . . .
 H23C H 0.570262 0.303434 0.002124 0.058 Uiso 1 1 calc R U . . .
 C24 C 0.3187(3) 0.9511(9) 0.4545(3) 0.0321(12) Uani 1 1 d . . . . .
 C25 C 0.2948(3) 0.9759(10) 0.5249(3) 0.0373(14) Uani 1 1 d . . . . .
 H25A H 0.298241 0.844992 0.549337 0.056 Uiso 1 1 calc R U . . .
 H25B H 0.241483 1.025370 0.518257 0.056 Uiso 1 1 calc R U . . .
 H25C H 0.329079 1.073463 0.553317 0.056 Uiso 1 1 calc R U . . .
 H2 H 0.730(5) 0.305(14) -0.034(5) 0.07(3) Uiso 1 1 d . . . . .

loop_
  _atom_site_aniso_label
  _atom_site_aniso_U_11
  _atom_site_aniso_U_22
  _atom_site_aniso_U_33
  _atom_site_aniso_U_23
  _atom_site_aniso_U_13
  _atom_site_aniso_U_12
 O1 0.034(2) 0.027(2) 0.036(2) 0.0029(17) -0.0016(15) 0.0072(17)
 O2 0.044(2) 0.038(3) 0.039(2) 0.0057(19) 0.0150(19) 0.0108(19)
 O3 0.032(2) 0.030(2) 0.0348(19) 0.0024(17) 0.0044(16) 0.0074(17)
 O4 0.054(3) 0.038(3) 0.048(3) 0.008(2) 0.008(2) 0.014(2)
 C1 0.025(3) 0.020(3) 0.038(3) 0.000(2) 0.002(2) 0.002(2)
 C2 0.030(3) 0.021(3) 0.035(3) -0.004(2) 0.001(2) -0.001(2)
 C3 0.030(3) 0.022(3) 0.036(3) -0.001(2) 0.002(2) -0.002(2)
 C4 0.022(2) 0.025(3) 0.032(3) 0.002(2) -0.001(2) 0.003(2)
 C5 0.022(2) 0.022(3) 0.029(2) 0.000(2) -0.0015(19) -0.003(2)
 C6 0.023(2) 0.027(3) 0.033(3) -0.001(2) 0.000(2) -0.001(2)
 C7 0.024(2) 0.025(3) 0.039(3) 0.001(2) 0.004(2) -0.002(2)
 C8 0.028(3) 0.021(3) 0.033(3) 0.004(2) 0.005(2) -0.001(2)
 C9 0.035(3) 0.033(3) 0.032(3) 0.001(2) 0.006(2) -0.002(2)
 C10 0.026(3) 0.027(3) 0.030(3) 0.001(2) 0.002(2) 0.003(2)
 C11 0.032(3) 0.029(3) 0.035(3) 0.000(2) 0.003(2) -0.001(2)
 C12 0.028(3) 0.024(3) 0.034(3) 0.003(2) 0.001(2) 0.001(2)
 C13 0.027(3) 0.020(3) 0.032(3) 0.004(2) 0.000(2) -0.001(2)
 C14 0.027(3) 0.019(3) 0.030(3) 0.004(2) 0.000(2) 0.001(2)
 C15 0.027(3) 0.023(3) 0.037(3) -0.005(2) 0.000(2) -0.004(2)
 C16 0.026(2) 0.027(3) 0.039(3) 0.001(2) 0.006(2) -0.001(2)
 C17 0.025(3) 0.026(3) 0.030(2) -0.001(2) 0.003(2) -0.004(2)
 C18 0.032(3) 0.031(3) 0.033(3) 0.003(2) 0.000(2) -0.001(2)
 C19 0.028(3) 0.032(3) 0.033(3) 0.000(2) 0.000(2) 0.000(2)
 C20 0.029(3) 0.031(3) 0.032(3) 0.000(2) 0.001(2) 0.000(2)
 C21 0.024(3) 0.041(4) 0.052(3) -0.006(3) 0.003(2) -0.002(3)
 C22 0.031(3) 0.034(3) 0.036(3) 0.005(2) 0.008(2) 0.004(2)
 C23 0.040(3) 0.038(4) 0.038(3) 0.012(3) 0.006(2) 0.009(3)
 C24 0.027(3) 0.025(3) 0.043(3) 0.000(3) 0.004(2) -0.002(2)
 C25 0.038(3) 0.032(3) 0.042(3) 0.001(3) 0.006(2) 0.003(3)

_geom_special_details
;
 All esds (except the esd in the dihedral angle between two l.s. planes)
 are estimated using the full covariance matrix.  The cell esds are taken
 into account individually in the estimation of esds in distances, angles
 and torsion angles; correlations between esds in cell parameters are only
 used when they are defined by crystal symmetry.  An approximate (isotropic)
 treatment of cell esds is used for estimating esds involving l.s. planes.
;
loop_
  _geom_bond_atom_site_label_1
  _geom_bond_atom_site_label_2
  _geom_bond_distance
  _geom_bond_site_symmetry_2
  _geom_bond_publ_flag
 O1 C20 1.213(7) . ?
 O2 C22 1.439(7) . ?
 O2 H2 0.92(10) . ?
 O3 C10 1.451(6) . ?
 O3 C24 1.342(7) . ?
 O4 C24 1.214(7) . ?
 C1 C2 1.556(8) . ?
 C1 C17 1.575(7) . ?
 C1 C20 1.539(7) . ?
 C1 C22 1.541(8) . ?
 C2 H2A 0.9900 . ?
 C2 H2B 0.9900 . ?
 C2 C3 1.547(7) . ?
 C3 H3A 0.9900 . ?
 C3 H3B 0.9900 . ?
 C3 C4 1.534(8) . ?
 C4 H4 1.0000 . ?
 C4 C5 1.522(7) . ?
 C4 C17 1.548(7) . ?
 C5 H5 1.0000 . ?
 C5 C6 1.528(7) . ?
 C5 C14 1.541(7) . ?
 C6 H6A 0.9900 . ?
 C6 H6B 0.9900 . ?
 C6 C7 1.491(8) . ?
 C7 H7 0.9500 . ?
 C7 C8 1.324(8) . ?
 C8 C9 1.515(7) . ?
 C8 C13 1.520(7) . ?
 C9 H9A 0.9900 . ?
 C9 H9B 0.9900 . ?
 C9 C10 1.532(8) . ?
 C10 H10 1.0000 . ?
 C10 C11 1.510(8) . ?
 C11 H11A 0.9900 . ?
 C11 H11B 0.9900 . ?
 C11 C12 1.513(8) . ?
 C12 H12A 0.9900 . ?
 C12 H12B 0.9900 . ?
 C12 C13 1.562(8) . ?
 C13 C14 1.545(7) . ?
 C13 C18 1.540(7) . ?
 C14 H14 1.0000 . ?
 C14 C15 1.532(7) . ?
 C15 H15A 0.9900 . ?
 C15 H15B 0.9900 . ?
 C15 C16 1.534(7) . ?
 C16 H16A 0.9900 . ?
 C16 H16B 0.9900 . ?
 C16 C17 1.539(8) . ?
 C17 C19 1.535(8) . ?
 C18 H18A 0.9800 . ?
 C18 H18B 0.9800 . ?
 C18 H18C 0.9800 . ?
 C19 H19A 0.9800 . ?
 C19 H19B 0.9800 . ?
 C19 H19C 0.9800 . ?
 C20 C21 1.504(8) . ?
 C21 H21A 0.9800 . ?
 C21 H21B 0.9800 . ?
 C21 H21C 0.9800 . ?
 C22 H22 1.0000 . ?
 C22 C23 1.520(8) . ?
 C23 H23A 0.9800 . ?
 C23 H23B 0.9800 . ?
 C23 H23C 0.9800 . ?
 C24 C25 1.490(8) . ?
 C25 H25A 0.9800 . ?
 C25 H25B 0.9800 . ?
 C25 H25C 0.9800 . ?

loop_
  _geom_angle_atom_site_label_1
  _geom_angle_atom_site_label_2
  _geom_angle_atom_site_label_3
  _geom_angle
  _geom_angle_site_symmetry_1
  _geom_angle_site_symmetry_3
  _geom_angle_publ_flag
 C22 O2 H2 112(5) . . ?
 C24 O3 C10 119.2(4) . . ?
 C2 C1 C17 103.4(4) . . ?
 C20 C1 C2 111.1(5) . . ?
 C20 C1 C17 110.3(4) . . ?
 C20 C1 C22 103.4(4) . . ?
 C22 C1 C2 111.6(5) . . ?
 C22 C1 C17 117.2(5) . . ?
 C1 C2 H2A 110.1 . . ?
 C1 C2 H2B 110.1 . . ?
 H2A C2 H2B 108.4 . . ?
 C3 C2 C1 108.1(4) . . ?
 C3 C2 H2A 110.1 . . ?
 C3 C2 H2B 110.1 . . ?
 C2 C3 H3A 110.9 . . ?
 C2 C3 H3B 110.9 . . ?
 H3A C3 H3B 108.9 . . ?
 C4 C3 C2 104.3(4) . . ?
 C4 C3 H3A 110.9 . . ?
 C4 C3 H3B 110.9 . . ?
 C3 C4 H4 106.6 . . ?
 C3 C4 C17 104.1(4) . . ?
 C5 C4 C3 118.3(5) . . ?
 C5 C4 H4 106.6 . . ?
 C5 C4 C17 113.8(4) . . ?
 C17 C4 H4 106.6 . . ?
 C4 C5 H5 109.1 . . ?
 C4 C5 C6 110.9(4) . . ?
 C4 C5 C14 109.9(4) . . ?
 C6 C5 H5 109.1 . . ?
 C6 C5 C14 108.7(4) . . ?
 C14 C5 H5 109.1 . . ?
 C5 C6 H6A 109.1 . . ?
 C5 C6 H6B 109.1 . . ?
 H6A C6 H6B 107.8 . . ?
 C7 C6 C5 112.5(4) . . ?
 C7 C6 H6A 109.1 . . ?
 C7 C6 H6B 109.1 . . ?
 C6 C7 H7 117.7 . . ?
 C8 C7 C6 124.7(5) . . ?
 C8 C7 H7 117.7 . . ?
 C7 C8 C9 121.1(5) . . ?
 C7 C8 C13 122.6(5) . . ?
 C9 C8 C13 116.3(5) . . ?
 C8 C9 H9A 109.2 . . ?
 C8 C9 H9B 109.2 . . ?
 C8 C9 C10 112.2(5) . . ?
 H9A C9 H9B 107.9 . . ?
 C10 C9 H9A 109.2 . . ?
 C10 C9 H9B 109.2 . . ?
 O3 C10 C9 105.4(4) . . ?
 O3 C10 H10 109.8 . . ?
 O3 C10 C11 110.1(4) . . ?
 C9 C10 H10 109.8 . . ?
 C11 C10 C9 112.0(5) . . ?
 C11 C10 H10 109.8 . . ?
 C10 C11 H11A 109.4 . . ?
 C10 C11 H11B 109.4 . . ?
 C10 C11 C12 111.0(5) . . ?
 H11A C11 H11B 108.0 . . ?
 C12 C11 H11A 109.4 . . ?
 C12 C11 H11B 109.4 . . ?
 C11 C12 H12A 108.9 . . ?
 C11 C12 H12B 108.9 . . ?
 C11 C12 C13 113.5(5) . . ?
 H12A C12 H12B 107.7 . . ?
 C13 C12 H12A 108.9 . . ?
 C13 C12 H12B 108.9 . . ?
 C8 C13 C12 107.6(4) . . ?
 C8 C13 C14 111.4(4) . . ?
 C8 C13 C18 108.8(4) . . ?
 C14 C13 C12 108.3(4) . . ?
 C18 C13 C12 109.1(5) . . ?
 C18 C13 C14 111.5(4) . . ?
 C5 C14 C13 111.8(4) . . ?
 C5 C14 H14 106.5 . . ?
 C13 C14 H14 106.5 . . ?
 C15 C14 C5 112.0(4) . . ?
 C15 C14 C13 113.0(4) . . ?
 C15 C14 H14 106.5 . . ?
 C14 C15 H15A 108.6 . . ?
 C14 C15 H15B 108.6 . . ?
 C14 C15 C16 114.6(4) . . ?
 H15A C15 H15B 107.6 . . ?
 C16 C15 H15A 108.6 . . ?
 C16 C15 H15B 108.6 . . ?
 C15 C16 H16A 109.7 . . ?
 C15 C16 H16B 109.7 . . ?
 C15 C16 C17 110.0(4) . . ?
 H16A C16 H16B 108.2 . . ?
 C17 C16 H16A 109.7 . . ?
 C17 C16 H16B 109.7 . . ?
 C4 C17 C1 102.3(4) . . ?
 C16 C17 C1 118.6(4) . . ?
 C16 C17 C4 107.1(4) . . ?
 C19 C17 C1 107.7(4) . . ?
 C19 C17 C4 110.9(4) . . ?
 C19 C17 C16 110.1(4) . . ?
 C13 C18 H18A 109.5 . . ?
 C13 C18 H18B 109.5 . . ?
 C13 C18 H18C 109.5 . . ?
 H18A C18 H18B 109.5 . . ?
 H18A C18 H18C 109.5 . . ?
 H18B C18 H18C 109.5 . . ?
 C17 C19 H19A 109.5 . . ?
 C17 C19 H19B 109.5 . . ?
 C17 C19 H19C 109.5 . . ?
 H19A C19 H19B 109.5 . . ?
 H19A C19 H19C 109.5 . . ?
 H19B C19 H19C 109.5 . . ?
 O1 C20 C1 122.1(5) . . ?
 O1 C20 C21 118.9(5) . . ?
 C21 C20 C1 119.0(5) . . ?
 C20 C21 H21A 109.5 . . ?
 C20 C21 H21B 109.5 . . ?
 C20 C21 H21C 109.5 . . ?
 H21A C21 H21B 109.5 . . ?
 H21A C21 H21C 109.5 . . ?
 H21B C21 H21C 109.5 . . ?
 O2 C22 C1 103.0(5) . . ?
 O2 C22 H22 108.6 . . ?
 O2 C22 C23 109.3(5) . . ?
 C1 C22 H22 108.6 . . ?
 C23 C22 C1 118.5(5) . . ?
 C23 C22 H22 108.6 . . ?
 C22 C23 H23A 109.5 . . ?
 C22 C23 H23B 109.5 . . ?
 C22 C23 H23C 109.5 . . ?
 H23A C23 H23B 109.5 . . ?
 H23A C23 H23C 109.5 . . ?
 H23B C23 H23C 109.5 . . ?
 O3 C24 C25 112.4(5) . . ?
 O4 C24 O3 122.9(5) . . ?
 O4 C24 C25 124.7(6) . . ?
 C24 C25 H25A 109.5 . . ?
 C24 C25 H25B 109.5 . . ?
 C24 C25 H25C 109.5 . . ?
 H25A C25 H25B 109.5 . . ?
 H25A C25 H25C 109.5 . . ?
 H25B C25 H25C 109.5 . . ?

loop_
  _geom_hbond_atom_site_label_D
  _geom_hbond_atom_site_label_H
  _geom_hbond_atom_site_label_A
  _geom_hbond_distance_DH
  _geom_hbond_distance_HA
  _geom_hbond_distance_DA
  _geom_hbond_angle_DHA
  _geom_hbond_site_symmetry_A
  _geom_hbond_publ_flag
 O2 H2 O1 0.92(10) 1.94(9) 2.802(6) 154(8) 4_655 yes

loop_
  _geom_torsion_atom_site_label_1
  _geom_torsion_atom_site_label_2
  _geom_torsion_atom_site_label_3
  _geom_torsion_atom_site_label_4
  _geom_torsion
  _geom_torsion_site_symmetry_1
  _geom_torsion_site_symmetry_2
  _geom_torsion_site_symmetry_3
  _geom_torsion_site_symmetry_4
  _geom_torsion_publ_flag
 O3 C10 C11 C12 171.3(4) . . . . ?
 C1 C2 C3 C4 12.4(6) . . . . ?
 C2 C1 C17 C4 -34.2(5) . . . . ?
 C2 C1 C17 C16 -151.6(5) . . . . ?
 C2 C1 C17 C19 82.7(5) . . . . ?
 C2 C1 C20 O1 -5.1(8) . . . . ?
 C2 C1 C20 C21 174.8(5) . . . . ?
 C2 C1 C22 O2 -68.3(5) . . . . ?
 C2 C1 C22 C23 52.4(7) . . . . ?
 C2 C3 C4 C5 -161.8(4) . . . . ?
 C2 C3 C4 C17 -34.3(5) . . . . ?
 C3 C4 C5 C6 -60.2(6) . . . . ?
 C3 C4 C5 C14 179.6(4) . . . . ?
 C3 C4 C17 C1 42.9(5) . . . . ?
 C3 C4 C17 C16 168.2(4) . . . . ?
 C3 C4 C17 C19 -71.6(5) . . . . ?
 C4 C5 C6 C7 -167.6(5) . . . . ?
 C4 C5 C14 C13 -177.0(4) . . . . ?
 C4 C5 C14 C15 -48.9(5) . . . . ?
 C5 C4 C17 C1 173.1(4) . . . . ?
 C5 C4 C17 C16 -61.6(6) . . . . ?
 C5 C4 C17 C19 58.6(6) . . . . ?
 C5 C6 C7 C8 16.2(8) . . . . ?
 C5 C14 C15 C16 50.1(6) . . . . ?
 C6 C5 C14 C13 61.5(5) . . . . ?
 C6 C5 C14 C15 -170.4(4) . . . . ?
 C6 C7 C8 C9 -177.5(5) . . . . ?
 C6 C7 C8 C13 2.6(9) . . . . ?
 C7 C8 C9 C10 -129.8(6) . . . . ?
 C7 C8 C13 C12 129.8(6) . . . . ?
 C7 C8 C13 C14 11.1(7) . . . . ?
 C7 C8 C13 C18 -112.1(6) . . . . ?
 C8 C9 C10 O3 -169.8(4) . . . . ?
 C8 C9 C10 C11 -50.2(6) . . . . ?
 C8 C13 C14 C5 -43.1(6) . . . . ?
 C8 C13 C14 C15 -170.7(5) . . . . ?
 C9 C8 C13 C12 -50.2(6) . . . . ?
 C9 C8 C13 C14 -168.8(4) . . . . ?
 C9 C8 C13 C18 67.9(6) . . . . ?
 C9 C10 C11 C12 54.5(6) . . . . ?
 C10 O3 C24 O4 5.3(8) . . . . ?
 C10 O3 C24 C25 -176.0(5) . . . . ?
 C10 C11 C12 C13 -57.8(6) . . . . ?
 C11 C12 C13 C8 53.7(6) . . . . ?
 C11 C12 C13 C14 174.3(4) . . . . ?
 C11 C12 C13 C18 -64.2(6) . . . . ?
 C12 C13 C14 C5 -161.3(4) . . . . ?
 C12 C13 C14 C15 71.1(5) . . . . ?
 C13 C8 C9 C10 50.1(6) . . . . ?
 C13 C14 C15 C16 177.6(4) . . . . ?
 C14 C5 C6 C7 -46.7(6) . . . . ?
 C14 C15 C16 C17 -55.2(6) . . . . ?
 C15 C16 C17 C1 172.7(4) . . . . ?
 C15 C16 C17 C4 57.9(5) . . . . ?
 C15 C16 C17 C19 -62.7(6) . . . . ?
 C17 C1 C2 C3 13.6(5) . . . . ?
 C17 C1 C20 O1 108.9(6) . . . . ?
 C17 C1 C20 C21 -71.1(6) . . . . ?
 C17 C1 C22 O2 172.7(5) . . . . ?
 C17 C1 C22 C23 -66.5(7) . . . . ?
 C17 C4 C5 C6 177.1(5) . . . . ?
 C17 C4 C5 C14 56.9(6) . . . . ?
 C18 C13 C14 C5 78.6(6) . . . . ?
 C18 C13 C14 C15 -48.9(6) . . . . ?
 C20 C1 C2 C3 131.9(5) . . . . ?
 C20 C1 C17 C4 -153.0(5) . . . . ?
 C20 C1 C17 C16 89.6(6) . . . . ?
 C20 C1 C17 C19 -36.2(6) . . . . ?
 C20 C1 C22 O2 51.2(5) . . . . ?
 C20 C1 C22 C23 171.9(5) . . . . ?
 C22 C1 C2 C3 -113.2(5) . . . . ?
 C22 C1 C17 C4 89.1(5) . . . . ?
 C22 C1 C17 C16 -28.3(7) . . . . ?
 C22 C1 C17 C19 -154.1(5) . . . . ?
 C22 C1 C20 O1 -125.0(6) . . . . ?
 C22 C1 C20 C21 55.0(6) . . . . ?
 C24 O3 C10 C9 -145.5(5) . . . . ?
 C24 O3 C10 C11 93.6(6) . . . . ?

_shelx_res_file
;
TITL se21007_a.res in C2
    se21007.res
    created by SHELXL-2018/3 at 16:38:01 on 02-Jun-2021
REM Old TITL se21007 in C2
REM SHELXT solution in C2: R1 0.128, Rweak 0.023, Alpha 0.002
REM <I/s> 0.000 for 0 systematic absences, Orientation as input
REM Flack x = -0.355 ( 0.798 ) from 1209 Parsons' quotients
REM Formula found by SHELXT: C25 O4
CELL 0.71073 17.5734 6.6032 19.1711 90 100.052 90
ZERR 4 0.0029 0.0011 0.0028 0 0.006 0
LATT -7
SYMM -X,+Y,-Z
SFAC C H O
UNIT 100 152 16
EQIV $1 1.5-X,0.5+Y,-Z

L.S. 16
PLAN  5
SIZE 0.053 0.082 0.132
TEMP -173.15
CONF
HTAB O2 O1_$1
BOND
list 4
fmap 2 53
MORE -1
BOND $H
ACTA
OMIT 8 0 5
REM <olex2.extras>
REM <HklSrc "%.\\se21007.hkl">
REM </olex2.extras>

WGHT    0.145300    1.850200
FVAR       0.33659
O1    3    0.788796   -0.065304    0.126748    11.00000    0.03370    0.02701 =
         0.03633    0.00291   -0.00158    0.00720
O2    3    0.717581    0.222594    0.000749    11.00000    0.04378    0.03764 =
         0.03944    0.00571    0.01503    0.01077
O3    3    0.362461    0.785907    0.451515    11.00000    0.03249    0.03037 =
         0.03481    0.00244    0.00439    0.00739
O4    3    0.300045    1.063882    0.404376    11.00000    0.05408    0.03765 =
         0.04795    0.00800    0.00803    0.01420
C1    1    0.686619    0.183279    0.113457    11.00000    0.02468    0.01958 =
         0.03844   -0.00034    0.00178    0.00161
C2    1    0.630627    0.002204    0.092691    11.00000    0.03030    0.02095 =
         0.03522   -0.00424    0.00124   -0.00148
AFIX  23
H2A   2    0.608174    0.009019    0.041659    11.00000   -1.20000
H2B   2    0.658936   -0.127389    0.101849    11.00000   -1.20000
AFIX   0
C3    1    0.565757    0.014586    0.137681    11.00000    0.02953    0.02207 =
         0.03567   -0.00108    0.00222   -0.00242
AFIX  23
H3A   2    0.514280   -0.001302    0.107581    11.00000   -1.20000
H3B   2    0.572389   -0.091515    0.174733    11.00000   -1.20000
AFIX   0
C4    1    0.574805    0.226393    0.170908    11.00000    0.02236    0.02481 =
         0.03169    0.00239   -0.00095    0.00306
AFIX  13
H4    2    0.551428    0.323699    0.133221    11.00000   -1.20000
AFIX   0
C5    1    0.537222    0.268489    0.235206    11.00000    0.02225    0.02220 =
         0.02905    0.00001   -0.00150   -0.00276
AFIX  13
H5    2    0.559192    0.173870    0.274295    11.00000   -1.20000
AFIX   0
C6    1    0.449786    0.238102    0.217354    11.00000    0.02259    0.02651 =
         0.03330   -0.00086   -0.00002   -0.00082
AFIX  23
H6A   2    0.429741    0.306151    0.171838    11.00000   -1.20000
H6B   2    0.438537    0.091633    0.211252    11.00000   -1.20000
AFIX   0
C7    1    0.408889    0.319819    0.273237    11.00000    0.02445    0.02470 =
         0.03929    0.00135    0.00365   -0.00183
AFIX  43
H7    2    0.357232    0.276662    0.272767    11.00000   -1.20000
AFIX   0
C8    1    0.439415    0.448209    0.323461    11.00000    0.02769    0.02084 =
         0.03306    0.00444    0.00458   -0.00076
C9    1    0.394583    0.516827    0.379947    11.00000    0.03505    0.03316 =
         0.03223    0.00147    0.00614   -0.00244
AFIX  23
H9A   2    0.417641    0.454957    0.425819    11.00000   -1.20000
H9B   2    0.340582    0.468514    0.367545    11.00000   -1.20000
AFIX   0
C10   1    0.394602    0.747598    0.388002    11.00000    0.02580    0.02689 =
         0.03021    0.00144    0.00180    0.00320
AFIX  13
H10   2    0.360795    0.809842    0.346122    11.00000   -1.20000
AFIX   0
C11   1    0.475041    0.834987    0.395926    11.00000    0.03188    0.02913 =
         0.03476   -0.00047    0.00280   -0.00131
AFIX  23
H11A  2    0.505988    0.789149    0.441340    11.00000   -1.20000
H11B  2    0.472120    0.984652    0.396995    11.00000   -1.20000
AFIX   0
C12   1    0.514400    0.769687    0.335416    11.00000    0.02799    0.02366 =
         0.03394    0.00307    0.00104    0.00093
AFIX  23
H12A  2    0.567103    0.827934    0.342659    11.00000   -1.20000
H12B  2    0.485396    0.825587    0.290643    11.00000   -1.20000
AFIX   0
C13   1    0.520271    0.534895    0.328000    11.00000    0.02713    0.02016 =
         0.03176    0.00417   -0.00017   -0.00106
C14   1    0.553681    0.488379    0.260346    11.00000    0.02711    0.01933 =
         0.03045    0.00434   -0.00005    0.00052
AFIX  13
H14   2    0.525422    0.577465    0.222228    11.00000   -1.20000
AFIX   0
C15   1    0.639495    0.542436    0.267462    11.00000    0.02718    0.02348 =
         0.03725   -0.00489    0.00028   -0.00388
AFIX  23
H15A  2    0.668460    0.470342    0.309064    11.00000   -1.20000
H15B  2    0.645644    0.689524    0.276768    11.00000   -1.20000
AFIX   0
C16   1    0.675619    0.490233    0.202413    11.00000    0.02650    0.02739 =
         0.03853    0.00117    0.00556   -0.00133
AFIX  23
H16A  2    0.731659    0.520305    0.212397    11.00000   -1.20000
H16B  2    0.651668    0.574164    0.161653    11.00000   -1.20000
AFIX   0
C17   1    0.663059    0.264430    0.183953    11.00000    0.02528    0.02590 =
         0.03034   -0.00076    0.00344   -0.00420
C18   1    0.572140    0.449398    0.394557    11.00000    0.03194    0.03088 =
         0.03258    0.00256   -0.00022   -0.00064
AFIX 137
H18A  2    0.545521    0.461587    0.435223    11.00000   -1.50000
H18B  2    0.620676    0.525741    0.403905    11.00000   -1.50000
H18C  2    0.583230    0.306459    0.386897    11.00000   -1.50000
AFIX   0
C19   1    0.704141    0.132720    0.245086    11.00000    0.02776    0.03174 =
         0.03276   -0.00018    0.00030    0.00022
AFIX 137
H19A  2    0.701400   -0.009742    0.230532    11.00000   -1.50000
H19B  2    0.678869    0.149705    0.286413    11.00000   -1.50000
H19C  2    0.758386    0.174102    0.257344    11.00000   -1.50000
AFIX   0
C20   1    0.771338    0.112325    0.127326    11.00000    0.02878    0.03085 =
         0.03196   -0.00016    0.00140    0.00029
C21   1    0.834570    0.268010    0.142012    11.00000    0.02410    0.04104 =
         0.05182   -0.00576    0.00289   -0.00190
AFIX 137
H21A  2    0.879887    0.208359    0.172021    11.00000   -1.50000
H21B  2    0.816439    0.384204    0.166379    11.00000   -1.50000
H21C  2    0.848589    0.312918    0.097204    11.00000   -1.50000
AFIX   0
C22   1    0.683682    0.334880    0.051932    11.00000    0.03060    0.03402 =
         0.03563    0.00502    0.00799    0.00433
AFIX  13
H22   2    0.718154    0.451934    0.068729    11.00000   -1.20000
AFIX   0
C23   1    0.605489    0.416631    0.016817    11.00000    0.03962    0.03758 =
         0.03797    0.01191    0.00645    0.00860
AFIX 137
H23A  2    0.611646    0.497066   -0.024797    11.00000   -1.50000
H23B  2    0.584139    0.502109    0.050482    11.00000   -1.50000
H23C  2    0.570262    0.303434    0.002124    11.00000   -1.50000
AFIX   0
C24   1    0.318693    0.951123    0.454480    11.00000    0.02719    0.02495 =
         0.04350    0.00019    0.00442   -0.00204
C25   1    0.294831    0.975854    0.524875    11.00000    0.03788    0.03166 =
         0.04207    0.00081    0.00591    0.00293
AFIX 137
H25A  2    0.298241    0.844992    0.549337    11.00000   -1.50000
H25B  2    0.241483    1.025370    0.518257    11.00000   -1.50000
H25C  2    0.329079    1.073463    0.553317    11.00000   -1.50000
AFIX   0

H2    2    0.730408    0.305167   -0.034355    11.00000    0.06824
HKLF 4


REM  se21007_a.res in C2
REM wR2 = 0.2236, GooF = S = 1.107, Restrained GooF = 1.107 for all data
REM R1 = 0.0717 for 3154 Fo > 4sig(Fo) and 0.0840 for all 3821 data
REM 271 parameters refined using 1 restraints

END

WGHT      0.1455      1.8399

REM Highest difference peak  0.483,  deepest hole -0.338,  1-sigma level  0.094
Q1    1   0.3282  0.7738  0.5061  11.00000  0.05    0.48
Q2    1   0.3603  0.2988  0.3619  11.00000  0.05    0.43
Q3    1   0.4273  0.7560  0.3427  11.00000  0.05    0.41
Q4    1   0.5560  0.8010  0.2801  11.00000  0.05    0.39
Q5    1   0.3414  1.0710  0.3562  11.00000  0.05    0.37
;
_shelx_res_checksum                9420
_shelx_hkl_file
;
  -4   0   0  108.29    5.70
   4   0   0  102.39    5.50
  -4   0   0   84.49    5.40
   4   0   0   88.99    5.50
   4   0   0  127.39    5.90
  -4   0   0  111.99    5.70
   6   0   0   38.70    4.10
  -6   0   0   47.10    4.40
  -6   0   0   46.00    4.20
   6   0   0   43.30    4.20
   6   0   0   47.10    4.20
  -6   0   0   49.10    4.30
  -8   0   0  686.63   28.60
   8   0   0  715.43   28.70
   8   0   0  692.13   28.70
   8   0   0  707.13   28.50
  -8   0   0  684.73   28.70
 -10   0   0   45.70    4.80
 -10   0   0   46.70    5.30
  10   0   0   46.70    4.70
  10   0   0   44.10    4.80
  10   0   0   44.90    4.90
 -10   0   0   43.00    4.90
 -12   0   0   55.99    5.80
 -12   0   0   61.79    5.80
  12   0   0   56.39    5.50
  12   0   0   57.09    5.70
 -12   0   0   57.29    5.60
  12   0   0   61.99    5.80
  14   0   0   11.90    3.50
 -14   0   0   11.00    3.20
 -14   0   0   12.60    3.80
  14   0   0   16.00    3.80
 -14   0   0    9.70    3.30
  14   0   0   13.50    3.90
 -16   0   0    1.20    2.30
 -16   0   0    0.40    2.80
  16   0   0   -0.70    2.10
  16   0   0    3.30    2.40
 -16   0   0    2.50    4.60
  16   0   0    0.40    2.30
 -18   0   0    6.20    3.70
  18   0   0    0.90    2.80
 -18   0   0   -0.10    3.00
  18   0   0    1.70    3.10
  18   0   0    3.70    3.10
 -20   0   0    1.90    3.80
  20   0   0    2.30    3.30
 -20   0   0    8.80    4.00
  -1  -1   0  752.82   26.00
  -1  -1   0  641.44   25.40
  -1  -1   0  625.44   25.50
   1  -1   0  628.14   25.50
  -1   1   0  582.04   24.90
   1   1   0  644.64   25.10
   1   1   0  691.53   25.50
   1   1   0  661.63   25.20
  -1   1   0  694.43   25.20
  -1   1   0  640.04   24.80
   3  -1   0  149.59    6.80
  -3  -1   0  135.49    7.40
   3  -1   0  140.99    7.20
  -3  -1   0  140.69    7.40
  -3  -1   0  163.08    7.50
   3  -1   0  154.88    6.70
   3   1   0  139.69    7.40
   3   1   0  161.88    7.40
  -3   1   0  152.18    6.80
  -3   1   0  138.79    7.10
   3   1   0  141.49    7.50
  -3   1   0  156.78    6.80
   5  -1   0  421.36   17.10
   5  -1   0  410.06   17.50
  -5  -1   0  407.76   17.90
  -5  -1   0  427.86   17.80
   5  -1   0  429.76   17.10
  -5  -1   0  406.96   17.90
  -5   1   0  442.36   17.60
   5   1   0  399.96   18.20
   5   1   0  454.05   18.20
  -5   1   0  458.75   17.60
   5   1   0  414.36   18.30
  -5   1   0  411.76   17.90
   7  -1   0 1489.95   55.39
  -7  -1   0 1314.37   60.79
  -7  -1   0 1458.85   55.99
   7  -1   0 1455.65   55.29
  -7   1   0 1504.95   57.39
  -7   1   0 1470.45   57.69
   7   1   0 1464.05   57.99
  -7   1   0 1504.85   57.19
   7   1   0 1509.95   58.09
  -9  -1   0  111.39    7.70
   9  -1   0  113.69    7.00
  -9  -1   0  118.39    7.80
   9  -1   0  108.29    7.10
   9  -1   0  125.29    7.70
  -9  -1   0  115.79    7.70
  -9   1   0  121.79    7.50
   9   1   0  109.39    7.60
   9   1   0  124.59    8.00
  -9   1   0  110.89    7.30
  -9   1   0  110.29    7.80
   9   1   0  116.89    7.60
  11  -1   0   17.50    3.40
 -11  -1   0   25.50    4.50
 -11  -1   0   16.20    3.70
  11  -1   0   18.00    3.40
  11  -1   0   17.40    3.60
 -11  -1   0   13.10    3.20
  11   1   0   24.10    4.40
 -11   1   0   16.50    3.10
 -11   1   0   17.70    3.30
  11   1   0   19.20    3.70
 -11   1   0   13.40    3.30
  11   1   0   25.50    4.40
 -13  -1   0   34.90    5.50
  13  -1   0   29.70    4.70
  13  -1   0   48.40    6.10
 -13  -1   0   46.40    6.20
  13  -1   0   37.50    5.20
 -13  -1   0   41.60    6.10
  13   1   0   50.79    6.30
 -13   1   0   34.90    5.00
  13   1   0   48.30    6.70
 -13   1   0   41.00    5.60
 -13   1   0   40.60    5.50
  13   1   0   52.89    6.80
  15  -1   0   64.49    6.60
 -15  -1   0   67.39    7.90
  15  -1   0   68.29    6.80
 -15  -1   0   82.49    7.90
 -15  -1   0   74.09    9.20
  15  -1   0   57.29   12.30
  15   1   0   63.19    7.60
  15   1   0   73.59   12.30
 -15   1   0   49.00    6.30
  15   1   0   78.69    7.40
 -15   1   0   83.29    8.50
 -15   1   0   77.99    7.00
  17  -1   0    3.70    3.20
  17  -1   0    4.00    3.20
  17  -1   0   11.60    3.20
 -17  -1   0    4.80    3.40
 -17  -1   0    7.40    4.80
 -17  -1   0    5.60    3.70
  17   1   0    3.70    3.30
 -17   1   0   10.00    4.40
 -17   1   0    8.60    3.70
  17   1   0   12.70    3.70
  17   1   0    9.80    3.80
 -19  -1   0   13.80    5.00
  19  -1   0    1.10    3.10
  19  -1   0   13.70    4.60
  19  -1   0    5.10    3.90
 -19  -1   0    5.20    4.10
 -19   1   0    8.30    3.80
  19   1   0    8.00    3.90
 -19   1   0    6.50    4.10
   0  -2   0  416.56   17.20
   0   2   0  437.96   17.80
   0   2   0  428.86   17.90
   0   2   0  442.06   18.30
   2  -2   0  341.47   15.10
  -2  -2   0  394.06   16.10
   2  -2   0  366.56   15.90
  -2  -2   0  385.16   16.60
  -2  -2   0  364.96   15.80
  -2   2   0  369.56   15.30
  -2   2   0  381.86   15.60
  -2   2   0  328.97   15.80
   2   2   0  387.66   16.20
   2   2   0  351.56   15.90
   2   2   0  439.96   16.90
  -4  -2   0   88.29    6.00
  -4  -2   0   79.79    6.10
   4  -2   0   81.09    4.80
   4  -2   0   80.59    5.00
   4  -2   0   83.59    5.80
  -4   2   0   82.19    6.00
  -4   2   0  110.19    5.40
   4   2   0   82.19    6.30
   4   2   0   92.79    6.40
  -4   2   0  102.89    5.50
  -6  -2   0   58.09    5.50
   6  -2   0   68.29    4.60
  -6  -2   0   61.29    5.50
   6  -2   0   56.49    4.30
  -6  -2   0   72.59    5.70
   6  -2   0   57.99    5.30
  -6   2   0   65.19    4.50
   6   2   0   56.79    5.20
   6   2   0   59.29    5.40
  -6   2   0   59.99    4.40
  -6   2   0   60.39    4.90
   6   2   0   62.49    5.50
   8  -2   0   54.89    4.60
  -8  -2   0   48.20    5.80
   8  -2   0   56.49    5.60
   8  -2   0   54.49    4.70
  -8  -2   0   59.39    5.70
  -8  -2   0   63.39    5.90
  -8   2   0   42.60    4.80
   8   2   0   60.89    5.50
  -8   2   0   51.39    4.50
  -8   2   0   57.99    4.60
   8   2   0   71.59    8.80
   8   2   0   67.99    9.30
  10  -2   0   33.00    4.20
  10  -2   0   32.70    4.70
 -10  -2   0   24.10    4.50
 -10  -2   0   27.00    4.60
 -10  -2   0   27.40    4.60
  10  -2   0   30.50    4.20
 -10   2   0   30.00    4.40
 -10   2   0   31.30    3.80
  10   2   0   23.40    4.20
 -10   2   0   25.00    3.70
  10   2   0   25.70    4.60
  10   2   0   28.80    4.50
 -12  -2   0   45.90    6.30
  12  -2   0   57.39    5.60
  12  -2   0   49.50    6.40
 -12  -2   0   58.79    7.40
  12  -2   0   59.29    6.80
 -12  -2   0   48.20    6.30
 -12   2   0   58.09    5.40
  12   2   0   56.49    6.10
  12   2   0   59.89    7.30
 -12   2   0   47.70    5.10
 -12   2   0   54.49    5.80
  12   2   0   54.09    7.20
  14  -2   0   18.00    4.20
 -14  -2   0   15.10    4.50
  14  -2   0    8.10    3.00
 -14  -2   0   16.10    4.80
  14  -2   0   17.70    4.10
 -14  -2   0   19.30    5.00
  14   2   0   24.20    5.40
 -14   2   0   24.50    4.20
  14   2   0    9.60    3.60
  14   2   0   20.70    4.60
 -14   2   0   21.70    4.20
 -14   2   0   15.40    4.10
  16  -2   0   50.59    6.90
 -16  -2   0   54.09    8.30
  16  -2   0   44.20    6.20
 -16  -2   0   36.20    6.50
 -16  -2   0   44.70    7.40
  16  -2   0   48.20    7.00
 -16   2   0   50.39    6.70
  16   2   0   34.00    5.80
  16   2   0   49.80    7.80
  16   2   0   48.30    6.80
 -16   2   0   51.69    7.30
 -18  -2   0   -1.30    2.60
 -18  -2   0    2.30    3.50
  18  -2   0    4.00    2.40
  18  -2   0   -0.30    2.80
  18  -2   0    1.20    3.10
 -18   2   0    1.90    2.60
  18   2   0   -0.60    2.50
 -18   2   0   -2.20    4.40
 -20  -2   0   -0.40    3.60
  20  -2   0    0.40    3.10
 -20  -2   0    2.90    3.30
 -20   2   0    3.30    3.20
  20   2   0    2.50    5.10
 -20   2   0    1.50    2.70
  -1  -3   0  388.96   17.10
  -1  -3   0  384.06   16.90
   1  -3   0  386.26   17.50
  -1   3   0  410.66   17.60
  -1   3   0  405.46   17.20
   1   3   0  381.16   18.50
  -1   3   0  388.26   17.20
   1   3   0  417.26   17.70
   1   3   0  395.56   17.40
  -1   3   0  417.76   17.50
  -1   3   0  397.76   17.90
   1   3   0  405.66   18.20
  -3  -3   0   38.70    4.90
  -3  -3   0   44.00    5.50
   3  -3   0   58.09    5.30
  -3  -3   0   45.90    5.70
  -3   3   0   51.79    4.80
   3   3   0   40.40    4.30
   3   3   0   54.39    5.40
   3   3   0   45.80    4.80
  -3   3   0   49.30    4.00
  -3   3   0   48.70    4.20
  -5  -3   0   66.29    5.90
   5  -3   0   50.59    5.10
  -5  -3   0   53.39    5.30
   5  -3   0   46.90    4.20
   5  -3   0   45.80    3.90
  -5  -3   0   58.79    5.90
   5   3   0   67.69    5.90
   5   3   0   56.99    5.50
   5   3   0   65.39    5.70
  -5   3   0   53.89    4.50
  -5   3   0   56.69    5.10
  -5   3   0   51.79    4.10
  -7  -3   0    9.50    3.20
  -7  -3   0    5.40    2.40
   7  -3   0    5.50    2.60
  -7  -3   0    2.40    2.50
   7  -3   0    6.20    2.10
   7  -3   0    9.60    2.20
   7   3   0    7.40    2.70
  -7   3   0    4.00    1.90
   7   3   0    4.80    2.70
   7   3   0    8.60    3.10
  -7   3   0    7.60    2.60
  -7   3   0    9.10    2.20
   9  -3   0   41.80    4.70
   9  -3   0   41.20    5.50
  -9  -3   0   29.30    4.80
  -9  -3   0   37.30    5.70
   9  -3   0   25.30    3.60
  -9  -3   0   38.60    5.90
  -9   3   0   37.60    5.10
   9   3   0   45.40    6.30
   9   3   0   25.10    4.50
  -9   3   0   37.20    5.80
   9   3   0   38.60    5.80
  11  -3   0   32.30    5.40
 -11  -3   0   20.90    4.60
  11  -3   0   23.60    3.70
 -11  -3   0   16.00    4.00
  11  -3   0   23.30    3.90
 -11  -3   0   25.50    6.90
  11   3   0   24.90    4.70
 -11   3   0   26.70    4.40
  11   3   0   20.10    4.80
 -11   3   0   31.40    4.30
 -11   3   0   32.40    4.30
  11   3   0   32.40    5.40
  13  -3   0    0.10    1.70
 -13  -3   0    7.70    4.90
  13  -3   0    5.80    3.30
 -13  -3   0    7.60    6.40
 -13  -3   0    0.40    2.40
  13  -3   0    1.20    1.80
  13   3   0   -1.40    2.50
  13   3   0    3.10    3.10
  13   3   0   -0.70    2.50
 -13   3   0    2.80    2.40
 -13   3   0    2.80    2.20
  15  -3   0   43.00    6.10
 -15  -3   0   37.40    6.70
  15  -3   0   24.50    4.70
 -15  -3   0   26.10    6.00
  15  -3   0   45.10    7.20
 -15  -3   0   36.50    6.80
 -15   3   0   33.20    5.00
  15   3   0   37.00    6.20
  15   3   0   24.90    5.70
 -15   3   0   42.90    5.60
  15   3   0   33.80    5.90
 -15   3   0   40.60    6.60
  17  -3   0   -0.30    2.50
  17  -3   0    1.30    2.50
 -17  -3   0   -2.70    2.70
  17  -3   0   -0.60    2.90
 -17  -3   0    1.30    3.20
 -17   3   0   -1.00    2.70
 -17   3   0    1.90    2.40
  17   3   0    2.80    3.30
  19  -3   0   11.60    4.80
  19  -3   0   10.20    4.90
  19  -3   0   13.40    4.40
 -19  -3   0   17.00    6.00
  19   3   0   23.00    6.30
 -19   3   0   24.90    5.20
 -19   3   0   20.30    4.70
   0   4   0 1793.42   70.89
   0   4   0 1862.71   72.89
   0   4   0 1840.12   71.29
   0   4   0 1835.42   72.09
   2  -4   0  200.18   11.50
  -2  -4   0  208.68   11.30
  -2  -4   0  203.38   10.90
   2   4   0  201.48   15.40
  -2   4   0  213.48   13.20
  -2   4   0  210.18   10.70
  -2   4   0  213.48   10.70
  -2   4   0  227.08   11.20
   2   4   0  206.08   12.30
   2   4   0  209.38   11.30
   2   4   0  220.98   11.60
  -4  -4   0   88.49    7.00
  -4  -4   0   86.29    7.10
   4  -4   0  103.29    7.60
   4   4   0   87.29    7.10
  -4   4   0   92.09    6.40
  -4   4   0   93.69    6.90
  -4   4   0   91.79    6.20
  -4   4   0   87.59    5.90
   4   4   0  103.59    7.80
   6  -4   0   93.29    7.40
  -6  -4   0   77.39    7.20
   6  -4   0   84.39    5.70
  -6  -4   0   75.79    7.60
  -6  -4   0   79.99    6.90
  -6   4   0   81.09    6.70
   6   4   0   86.89    7.40
  -6   4   0   79.89    5.60
  -6   4   0   78.49    6.60
   6   4   0   81.29    7.00
   6   4   0   91.79    7.40
   8  -4   0  137.99    8.40
  -8  -4   0  150.38   10.30
   8  -4   0  148.39   10.00
   8  -4   0  135.29    8.10
  -8  -4   0  129.99   10.20
  -8  -4   0  149.29   10.80
   8   4   0  154.18   10.10
   8   4   0  132.09   10.00
  -8   4   0  146.79   11.20
  -8   4   0  152.88    9.70
  -8   4   0  150.68    8.50
   8   4   0  148.79   10.20
 -10  -4   0   54.99    7.70
  10  -4   0   49.99    5.60
 -10  -4   0   44.70    6.70
  10  -4   0   53.19    4.90
 -10  -4   0   50.09    7.20
  10   4   0   50.99    7.10
 -10   4   0   56.49    5.10
 -10   4   0   48.70    6.20
 -10   4   0   54.69    5.00
  10   4   0   56.89    7.50
  10   4   0   54.79    8.60
 -12  -4   0    8.40    3.70
  12  -4   0    1.30    3.50
  12  -4   0    5.70    2.90
 -12  -4   0    5.70    3.90
 -12   4   0    4.80    2.40
  12   4   0    6.80    3.50
  12   4   0    7.00    3.90
 -12   4   0    5.10    2.40
 -12   4   0   10.30    4.90
  14  -4   0    4.20    2.50
  14  -4   0    2.10    2.30
  14  -4   0    3.20    3.30
 -14  -4   0    4.30    3.90
 -14  -4   0    6.80    4.20
 -14  -4   0    1.70    3.50
 -14   4   0    5.60    2.80
 -14   4   0    2.40    2.40
 -14   4   0    2.00    2.30
  14   4   0    5.00    3.50
 -16  -4   0    8.50    4.80
  16  -4   0   11.20    3.40
  16  -4   0   15.10    3.70
  16  -4   0   10.10    4.90
 -16  -4   0   16.80    5.70
 -16   4   0   17.40    3.80
  16   4   0   17.30    4.90
 -16   4   0   16.80    3.90
  18  -4   0   39.20    8.40
 -18  -4   0   36.50    8.90
 -18  -4   0   14.80    5.10
  18  -4   0   27.90    5.60
 -18   4   0   36.90    5.60
   1   5   0   40.40    5.50
   1   5   0   38.20    5.10
  -1   5   0   43.00    6.10
  -1   5   0   40.40    6.30
   1   5   0   44.40    6.10
  -1   5   0   34.50    4.70
   1   5   0   35.60    4.90
  -1   5   0   36.90    4.70
  -1   5   0   45.10    5.90
  -1   5   0   37.40    5.50
   1   5   0   45.70    6.50
  -3  -5   0   56.29    6.70
  -3   5   0   44.60    4.70
  -3   5   0   48.00    6.10
  -3   5   0   48.80    4.90
  -3   5   0   51.89    5.90
   3   5   0   56.09    6.70
   3   5   0   44.60    6.50
  -3   5   0   52.59    6.00
   3   5   0   60.19    7.20
   3   5   0   61.99    7.50
   5  -5   0    8.00    3.40
  -5  -5   0    8.70    3.40
  -5  -5   0    2.50    2.70
   5   5   0    4.90    3.10
   5   5   0    4.30    3.00
  -5   5   0    5.40    2.30
   5   5   0    8.90    3.20
  -5   5   0    4.70    2.30
  -5   5   0    3.50    2.60
  -5   5   0    3.50    2.10
  -5   5   0    3.90    2.50
  -7  -5   0  141.59   19.60
  -7  -5   0  119.69   10.00
  -7  -5   0  131.99   11.10
  -7   5   0  153.28    8.90
  -7   5   0  128.49    9.80
  -7   5   0  141.09    8.30
   7   5   0  144.29   10.40
  -7   5   0  133.39    8.60
   7   5   0  149.69   16.10
   7   5   0  142.59   10.40
  -9  -5   0   53.39    8.50
   9  -5   0   67.69    8.70
  -9  -5   0   62.79    8.40
   9  -5   0   51.49    5.00
  -9   5   0   65.19    5.60
  -9   5   0   53.59    5.10
   9   5   0   69.39    8.50
  -9   5   0   47.20    6.50
   9   5   0   64.19   12.30
   9   5   0   62.69    9.50
 -11  -5   0   77.59   10.40
 -11  -5   0   99.09   11.40
 -11  -5   0  102.29   11.60
  11  -5   0   92.39    9.40
  11  -5   0   90.89    7.90
  11  -5   0   83.89   12.00
  11   5   0   91.39    8.70
  11   5   0   93.59    8.90
  11   5   0   92.59    8.90
 -11   5   0   97.09    7.00
 -11   5   0   80.89    8.30
 -11   5   0   91.19    6.70
  13  -5   0   16.30    4.90
 -13  -5   0   18.20    5.70
  13  -5   0   17.90    3.80
 -13  -5   0   14.00    4.60
  13  -5   0   21.30    4.00
 -13   5   0   20.40    3.90
  13   5   0   19.70    5.10
 -13   5   0   24.90    4.20
  15  -5   0   15.20    5.20
 -15  -5   0   16.80    5.50
  15  -5   0   23.40    4.40
 -15  -5   0   31.30    6.90
  15  -5   0   18.10    3.90
 -15   5   0   32.40    5.10
 -15   5   0   17.80    3.90
  15   5   0   26.50    6.10
   0   6   0   83.99    9.10
   0   6   0   79.29    6.90
   0   6   0   84.49    7.20
   0   6   0   80.59    7.30
   0   6   0   77.59    7.80
   0   6   0   84.79    7.90
   2   6   0    9.00    4.00
  -2   6   0    0.30    3.30
  -2   6   0    2.30    2.20
  -2   6   0    2.30    2.70
   2   6   0    1.70    2.70
   2   6   0    5.10    3.20
  -2   6   0    4.10    2.20
  -2   6   0    5.30    3.00
  -2   6   0    2.50    2.80
   2   6   0    2.10    2.60
   2   6   0    3.90    2.70
   2   6   0    9.20    3.60
  -4   6   0    2.60    2.20
   4   6   0    4.70    2.90
  -4   6   0    1.60    2.60
   4   6   0    3.70    3.20
  -4   6   0    3.10    2.50
  -4   6   0    3.20    2.30
   4   6   0    1.90    2.60
   4   6   0    4.90    3.20
  -4   6   0    6.30    2.60
  -6  -6   0    1.90    2.60
  -6  -6   0    5.10    3.60
   6  -6   0    0.20    2.80
   6   6   0    4.80    3.30
   6   6   0    2.00    3.70
   6   6   0    1.70    2.90
  -6   6   0   -0.10    2.00
  -6   6   0    1.70    2.20
   6   6   0    4.40    3.30
  -6   6   0    3.80    2.60
  -8  -6   0   18.70    4.90
   8  -6   0   13.60    5.20
  -8  -6   0   14.40    4.60
  -8   6   0   14.50    3.20
  -8   6   0   13.10    3.50
   8   6   0   14.00    4.30
   8   6   0   13.80    4.20
   8   6   0   14.80    4.50
  -8   6   0   17.00    3.60
  -8   6   0   11.50    3.60
 -10  -6   0    0.40    2.70
 -10  -6   0    5.40    4.00
  10  -6   0    5.50    3.80
 -10   6   0    2.30    2.40
 -10   6   0    6.60    2.40
  10   6   0    2.00    3.30
 -10   6   0    2.50    2.40
  12  -6   0    3.30    3.70
 -12  -6   0   -3.40    2.80
 -12  -6   0    1.50    3.30
 -12   6   0   -1.30    2.00
 -12   6   0    0.60    2.00
  12   6   0    0.80    3.30
   1   7   0    2.40    2.70
   1   7   0    2.00    2.50
   1   7   0    1.80    3.00
  -1   7   0   -0.60    2.40
  -1   7   0   -0.30    2.00
   1   7   0    1.70    3.10
  -1   7   0    0.90    2.10
  -1   7   0    1.60    3.00
  -1   7   0   -2.20    3.00
  -1   7   0    1.60    2.70
   1   7   0    4.00    2.90
   3   7   0    4.00    3.50
  -3   7   0    8.10    2.80
  -3   7   0    6.50    4.70
   3   7   0    5.10    3.30
  -3   7   0    5.80    3.10
  -3   7   0   11.80    3.80
  -3   7   0   11.50    3.20
   3   7   0    2.00    3.30
  -3   7   0   12.50    3.80
   3   7   0    6.30    4.00
  -5   7   0    6.70    2.80
  -5   7   0    6.60    2.90
   5   7   0    4.20    3.00
  -5   7   0   16.50    4.20
  -5   7   0    0.40    2.50
   5   7   0    2.30    3.70
   5   7   0   12.10    4.40
  -7  -7   0   17.80    5.40
  -7   7   0   17.50    4.30
  -7   7   0   20.70    4.00
  -7   7   0   19.80    4.10
   7   7   0   20.80    5.10
   9  -7   0    3.40    4.20
  -9  -7   0    2.90    4.20
  -9  -7   0    3.20    3.50
   9   7   0    1.70    3.30
  -9   7   0    1.10    2.10
  -9   7   0    1.30    2.30
  -9   7   0    2.80    2.70
  -9   7   0    1.10    2.10
 -20   0   1    6.90    4.10
  20   0  -1    6.00    3.80
 -20   0   1    6.40    3.70
  18   0  -1  151.58   11.40
  18   0  -1  153.58   13.50
 -18   0   1  130.89   10.80
  18   0  -1  127.49   10.30
 -18   0   1  133.49   10.90
  16   0  -1   18.70    4.60
  16   0  -1    9.20    3.80
 -16   0   1   20.80    4.80
  16   0  -1   13.20    3.70
 -16   0   1   14.90    4.40
 -14   0   1    0.00    2.30
  14   0  -1    0.10    2.30
 -14   0   1    0.60    2.40
  14   0  -1    2.00    2.10
 -14   0   1   -1.20    1.90
  14   0  -1    1.00    2.30
 -12   0   1    1.00    2.20
 -12   0   1    3.20    2.40
  12   0  -1    0.60    1.90
 -12   0   1   -0.10    2.00
  12   0  -1    1.70    2.10
  12   0  -1    1.50    2.20
 -10   0   1   56.49    5.50
 -10   0   1   64.59    5.50
  10   0  -1   62.79    5.30
 -10   0   1   64.79    5.50
  10   0  -1   66.99    5.60
  10   0  -1   61.09    5.30
  -8   0   1  144.39    8.40
  -8   0   1  146.79    8.20
   8   0  -1  156.48    8.20
   8   0  -1  136.19    8.10
   8   0  -1  156.18    8.40
  -8   0   1  145.79    8.30
   6   0  -1   23.90    3.30
   6   0  -1   16.50    2.70
  -6   0   1   13.00    2.60
   6   0  -1   14.50    2.60
  -6   0   1   21.80    3.10
  -6   0   1   21.00    3.00
  -4   0   1    0.30    1.70
   4   0  -1    0.10    1.40
  -4   0   1    0.40    1.50
   4   0  -1    1.60    1.60
   4   0  -1   -0.10    1.50
  -4   0   1    0.90    1.60
  -2   0   1  106.19    4.80
  -2   0   1  108.59    4.80
   2   0  -1  102.09    4.90
  -4   0  -1    1.40    1.90
  -4   0  -1    2.30    1.90
  -4   0  -1    2.40    1.80
   4   0   1    0.90    1.60
   4   0   1    0.50    1.80
   6   0   1  284.97   13.50
   6   0   1  321.27   13.50
  -6   0  -1  301.07   13.60
  -6   0  -1  308.77   13.60
  -6   0  -1  307.57   13.50
   6   0   1  284.67   13.40
   8   0   1  589.84   24.40
  -8   0  -1  538.55   25.30
   8   0   1  601.74   24.40
   8   0   1  574.54   24.20
  -8   0  -1  583.84   24.40
  -8   0  -1  570.94   24.40
 -10   0  -1   10.40    2.90
  10   0   1    6.90    2.70
  10   0   1   13.80    3.70
  10   0   1   12.40    3.00
 -10   0  -1   11.20    3.20
 -10   0  -1    8.70    2.90
 -12   0  -1    1.00    2.10
 -12   0  -1    3.30    2.60
  12   0   1    4.10    2.70
  12   0   1    2.00    2.30
  12   0   1    1.80    2.10
 -12   0  -1    1.40    2.40
  14   0   1    8.40    3.10
 -14   0  -1    5.20    2.80
 -14   0  -1    3.90    2.90
  14   0   1    6.60    3.00
  14   0   1    7.20    3.10
 -14   0  -1    5.00    2.90
 -16   0  -1   63.79    8.20
 -16   0  -1   47.10    9.60
  16   0   1   46.00    6.70
  16   0   1   46.80    7.10
 -16   0  -1   39.00    6.20
  16   0   1   44.60    6.40
 -18   0  -1   -1.00    2.20
  18   0   1    0.90    2.70
  18   0   1   -2.90    2.50
  18   0   1    1.60    2.90
 -18   0  -1    0.90    3.30
 -20   0  -1    5.50    3.90
  20   0   1    4.20    3.30
 -20   0  -1    4.70    3.70
 -19  -1   1   -4.20    2.40
  19  -1  -1    3.50    3.30
  19  -1  -1    0.60    3.00
 -19  -1   1    3.00    3.70
 -19   1   1   -2.10    2.20
 -19   1   1    5.10    3.20
  19   1  -1    2.10    3.00
 -17  -1   1    5.10    3.50
  17  -1  -1    8.40    3.80
 -17  -1   1    4.40    3.40
  17  -1  -1    8.00    3.10
 -17  -1   1    3.10    3.20
  17  -1  -1    0.80    2.70
 -17   1   1    1.50    2.70
  17   1  -1    6.50    3.40
 -17   1   1   17.40    5.10
 -17   1   1   10.80    3.70
  17   1  -1    7.40    3.30
 -15  -1   1    5.00    3.40
 -15  -1   1   12.00    3.90
  15  -1  -1   13.30    3.70
 -15  -1   1   14.00    3.80
  15  -1  -1    8.80    3.20
 -15   1   1   13.70    3.60
  15   1  -1    7.70    3.50
  15   1  -1    7.70    3.30
 -15   1   1   20.40    4.30
 -15   1   1   14.80    4.00
  15   1  -1   13.10    6.00
 -13  -1   1   -0.90    2.30
  13  -1  -1    2.10    2.10
 -13  -1   1    1.60    2.50
 -13  -1   1   -1.90    1.80
  13  -1  -1    0.30    1.80
  13  -1  -1    1.20    2.10
 -13   1   1    0.50    1.80
 -13   1   1   -2.20    1.60
 -13   1   1   -0.20    2.00
  13   1  -1   -2.30    1.80
  13   1  -1    0.90    2.00
  13   1  -1   -0.30    2.00
 -11  -1   1    7.70    2.80
 -11  -1   1    8.70    2.90
  11  -1  -1   14.00    3.10
 -11  -1   1   10.00    3.10
  11  -1  -1   11.20    3.00
  11  -1  -1    6.90    2.30
 -11   1   1    7.70    2.40
  11   1  -1   10.10    3.20
  11   1  -1    8.60    3.10
 -11   1   1   14.10    3.30
 -11   1   1    5.90    2.30
  11   1  -1   13.20    3.30
   9  -1  -1  322.27   14.50
   9  -1  -1  336.47   14.70
   9  -1  -1  324.07   15.20
  -9  -1   1  311.87   15.50
  -9  -1   1  305.97   15.20
  -9  -1   1  326.47   15.50
   9   1  -1  333.67   15.50
  -9   1   1  316.37   15.30
  -9   1   1  318.07   14.50
   9   1  -1  341.87   15.70
  -9   1   1  324.77   14.80
   9   1  -1  314.07   15.10
   7  -1  -1  114.29    6.40
  -7  -1   1  114.29    7.00
  -7  -1   1   99.39    8.20
  -7  -1   1  112.19    7.50
   7  -1  -1  119.59    6.30
  -7   1   1  117.49    7.00
  -7   1   1  113.69    6.30
  -7   1   1  113.79    6.40
   7   1  -1  112.79    7.20
   7   1  -1  120.09    7.30
   7   1  -1  101.99    7.00
   5  -1  -1  375.66   15.80
   5  -1  -1  374.56   15.00
  -5  -1   1  368.36   15.80
  -5  -1   1  362.76   16.10
   5  -1  -1  366.76   15.00
  -5  -1   1  360.26   16.10
  -5   1   1  375.86   15.40
   5   1  -1  365.26   16.30
   5   1  -1  368.76   16.30
  -5   1   1  373.56   15.20
  -5   1   1  368.96   16.10
   5   1  -1  412.26   16.10
   3  -1  -1  402.16   16.70
  -3  -1   1  418.26   16.50
  -3  -1   1  402.86   16.90
  -3  -1   1  399.76   16.80
   3   1  -1  478.15   18.00
  -3   1   1  479.15   17.30
   3   1  -1  419.36   18.30
   3   1  -1  411.56   18.30
  -3   1   1  420.06   18.10
  -3   1   1  470.45   17.30
   1   1  -1 2387.66   89.39
  -1  -1  -1   70.09    4.60
  -1  -1  -1   70.79    4.00
   1  -1   1   69.99    3.80
  -1  -1  -1   67.79    3.80
   1  -1   1   72.09    3.80
   1  -1   1   73.89    4.00
   1   1   1   72.39    4.10
  -1   1  -1   69.89    3.80
   1   1   1   69.29    3.90
   1   1   1   70.49    4.80
  -1   1  -1   69.19    4.00
  -1   1  -1   70.29    4.20
  -3  -1  -1  958.00   35.80
   3  -1   1  933.61   35.30
  -3  -1  -1  845.62   35.40
   3  -1   1  928.61   35.30
  -3  -1  -1  914.71   35.60
   3  -1   1  915.81   35.20
   3   1   1  889.11   34.90
   3   1   1  931.21   35.00
  -3   1  -1  858.91   34.50
   3   1   1  882.61   34.90
  -3   1  -1  912.11   34.60
  -3   1  -1  914.01   34.60
  -5  -1  -1 1503.35   60.59
   5  -1   1 1669.63   60.39
   5  -1   1 1565.64   60.39
   5  -1   1 1557.14   60.19
  -5  -1  -1 1644.04   60.79
  -5  -1  -1 1539.75   60.69
   5   1   1 1353.66   60.29
  -5   1  -1 1747.93   60.29
  -5   1  -1 1642.04   60.19
   5   1   1 1737.13   60.69
   5   1   1 1575.14   60.69
  -5   1  -1 1417.06   60.09
   7  -1   1  553.54   22.20
   7  -1   1  462.45   26.00
  -7  -1  -1  533.15   22.70
  -7  -1  -1  535.95   22.90
   7  -1   1  541.45   22.20
  -7  -1  -1  533.55   22.70
  -7   1  -1  557.44   23.40
   7   1   1  576.54   23.70
   7   1   1  547.95   23.80
   7   1   1  564.24   23.90
  -7   1  -1  578.64   23.20
  -7   1  -1  550.64   23.30
  -9  -1  -1   78.79    6.30
   9  -1   1   69.29    5.80
  -9  -1  -1   75.19    6.20
  -9  -1  -1   68.29    9.60
   9  -1   1   71.89    5.70
   9  -1   1   81.49    6.00
  -9   1  -1   74.69    5.80
  -9   1  -1   75.19    5.80
   9   1   1   67.09    6.50
   9   1   1   79.89    6.30
  -9   1  -1   84.99    6.20
   9   1   1   81.19    6.20
 -11  -1  -1   24.00    4.50
  11  -1   1   24.10    4.00
 -11  -1  -1   20.50    4.10
  11  -1   1   28.30    4.50
 -11  -1  -1   18.20    3.70
  11  -1   1   16.30    5.70
 -11   1  -1   18.00    3.50
  11   1   1   28.90    4.80
 -11   1  -1   22.20    4.10
 -11   1  -1   22.70    3.70
  11   1   1   22.20    4.10
  11   1   1   24.60    4.30
  13  -1   1  142.39    9.50
 -13  -1  -1  146.59    9.90
  13  -1   1  132.89    9.20
 -13  -1  -1  138.39    9.60
 -13  -1  -1  122.89    9.50
  13  -1   1  129.49    9.20
  13   1   1  129.99    9.50
 -13   1  -1  140.99    9.70
 -13   1  -1  142.79    9.20
  13   1   1  150.88   10.10
 -13   1  -1  134.39    9.20
  13   1   1  120.89    9.30
 -15  -1  -1    9.90    5.30
 -15  -1  -1   11.50    4.00
  15  -1   1   11.40    4.30
  15  -1   1    4.30    3.00
  15  -1   1   13.30    3.80
  15   1   1    9.60    3.50
  15   1   1    5.00    3.00
 -15   1  -1    8.90    5.50
  15   1   1    4.70    3.00
 -15   1  -1   14.50    4.20
 -17  -1  -1   12.10    4.60
  17  -1   1   10.30    4.70
  17  -1   1   16.50    4.40
  17  -1   1    8.60    3.60
 -17  -1  -1    6.90    4.10
  17   1   1   11.90    3.80
  17   1   1    9.20    3.90
 -17   1  -1    9.50    3.40
  17   1   1   11.00    3.80
 -19  -1  -1   -0.70    3.10
 -19  -1  -1   -0.40    3.10
  19  -1   1    6.50    3.60
  19  -1   1    2.10    3.40
  19   1   1    3.00    3.30
 -19   1  -1    3.70    3.60
 -19   1  -1    3.50    3.20
 -20  -2   1    0.60    3.70
 -20  -2   1    0.40    3.10
  20  -2  -1    3.00    3.30
  20  -2  -1    0.50    3.40
  20  -2  -1    2.20    6.20
 -20   2   1    3.20    3.30
 -20   2   1    6.80    3.80
  20   2  -1    5.50    5.10
 -18  -2   1    5.00    4.20
  18  -2  -1    3.70    3.40
  18  -2  -1    1.80    2.90
  18  -2  -1    1.50    2.40
 -18  -2   1    5.60    3.90
  18   2  -1    2.10    3.10
 -18   2   1    4.60    3.00
  16  -2  -1   48.30    7.50
  16  -2  -1   41.10    5.80
  16  -2  -1   43.60    6.20
 -16  -2   1   54.49    8.30
 -16  -2   1   35.20    6.30
 -16  -2   1   40.00    6.90
 -16   2   1   45.00    5.90
  16   2  -1   52.99    7.40
  16   2  -1   35.70    6.40
  16   2  -1   44.20    7.80
 -16   2   1   43.20    6.60
 -16   2   1   41.90    5.70
  14  -2  -1    9.50    3.00
  14  -2  -1    7.10    2.80
  14  -2  -1   11.40    3.80
 -14  -2   1    7.50    3.50
 -14  -2   1    6.90    3.20
 -14  -2   1    8.00    3.70
 -14   2   1    3.00    2.70
 -14   2   1    2.90    2.40
  14   2  -1    6.30    3.60
  14   2  -1    4.70    2.90
 -14   2   1    4.50    2.50
  14   2  -1    4.80    2.80
 -12  -2   1   47.80    6.30
  12  -2  -1   60.79    7.10
  12  -2  -1   56.69    5.20
  12  -2  -1   53.59    5.10
 -12  -2   1   54.49    6.90
 -12  -2   1   64.59    7.80
 -12   2   1   53.99    4.90
 -12   2   1   46.40    5.90
 -12   2   1   49.00    5.00
  12   2  -1   49.99    6.00
  12   2  -1   51.49    6.30
  12   2  -1   59.19    6.80
 -10  -2   1   31.20    5.00
  10  -2  -1   29.20    4.70
 -10  -2   1   19.30    3.90
  10  -2  -1   23.90    3.60
 -10  -2   1   24.90    4.40
  10  -2  -1   28.90    3.70
  10   2  -1   29.10    4.80
  10   2  -1   32.20    4.70
 -10   2   1   27.80    4.40
 -10   2   1   24.20    3.40
 -10   2   1   28.30    4.30
  10   2  -1   26.80    4.50
   8  -2  -1  644.84   26.30
  -8  -2   1  665.93   28.10
   8  -2  -1  671.53   26.40
  -8  -2   1  645.84   28.00
   8  -2  -1  654.13   27.70
  -8  -2   1  612.54   27.60
   8   2  -1  685.93   29.40
  -8   2   1  669.43   27.30
   8   2  -1  724.23   30.40
   8   2  -1  660.33   28.50
  -8   2   1  696.53   28.80
  -8   2   1  665.93   27.40
  -6  -2   1  116.99    7.70
   6  -2  -1  107.49    7.20
  -6  -2   1  116.99    7.30
   6  -2  -1  117.89    6.00
  -6  -2   1  107.59    7.40
   6  -2  -1  110.89    6.00
  -6   2   1  118.49    7.10
  -6   2   1  123.99    6.20
   6   2  -1  114.39    7.60
  -6   2   1  119.99    6.20
   6   2  -1  120.59    9.10
   6   2  -1  111.89    7.60
   4  -2  -1   15.10    2.10
  -4  -2   1   12.20    2.70
   4  -2  -1   17.50    3.20
   4  -2  -1   17.70    2.00
  -4  -2   1   18.10    3.40
  -4  -2   1   16.40    3.30
  -4   2   1   16.10    2.00
   4   2  -1   19.20    3.50
   4   2  -1   22.30    3.30
  -4   2   1   18.50    2.30
   4   2  -1   15.30    3.00
  -4   2   1   24.80    3.50
  -2  -2   1 1080.99   42.60
   2  -2  -1 1105.59   42.50
  -2  -2   1 1083.79   42.40
  -2  -2   1 1063.59   42.20
   2   2  -1 1245.38   43.70
   2   2  -1 1103.19   43.40
  -2   2   1 1091.49   42.20
  -2   2   1 1118.09   42.40
   2   2  -1 1095.79   43.40
  -2   2   1 1083.09   43.40
  -2   2   1 1063.39   42.50
   0  -2  -1  272.17   11.60
   0  -2  -1  260.67   11.30
   0   2  -1  266.47   11.90
   0   2  -1  260.07   12.10
   0   2   1  275.67   12.60
   0   2   1  274.17   11.80
   0   2  -1  280.07   12.10
   0   2   1  281.47   11.60
   0   2  -1  264.37   12.30
   0   2  -1  270.67   12.10
  -2  -2  -1   36.10    3.60
  -2  -2  -1   32.80    3.60
   2  -2   1   33.20    3.40
   2  -2   1   35.20    3.70
  -2  -2  -1   31.40    4.20
   2  -2   1   30.80    3.40
  -2   2  -1   30.20    3.30
  -2   2  -1   35.80    3.60
   2   2   1   31.40    3.30
   2   2   1   41.50    4.00
  -2   2  -1   37.80    3.70
   2   2   1   30.50    4.00
   4  -2   1  474.05   19.80
  -4  -2  -1  490.85   20.70
   4  -2   1  494.65   20.30
  -4  -2  -1  535.55   21.30
   4  -2   1  459.05   19.90
  -4  -2  -1  443.66   20.40
   4   2   1  488.55   21.20
  -4   2  -1  489.65   20.40
   4   2   1  529.55   21.60
   4   2   1  509.75   21.20
  -4   2  -1  492.75   20.50
  -4   2  -1  494.45   20.80
  -6  -2  -1   67.49    6.00
   6  -2   1   63.09    4.90
   6  -2   1   74.29    5.00
   6   2   1   70.29    5.70
   6   2   1   55.99    5.60
  -6   2  -1   84.09    5.20
  -6   2  -1   61.29    5.10
  -8  -2  -1  156.78    9.60
   8  -2   1  159.38    8.70
  -8  -2  -1  121.79   13.40
   8  -2   1  160.18    8.80
  -8  -2  -1  153.08    9.50
   8  -2   1  165.58    9.30
  -8   2  -1  162.58    8.70
   8   2   1  119.19   13.10
   8   2   1  166.38    9.50
  -8   2  -1  152.18    9.50
  -8   2  -1  156.98    9.00
   8   2   1  162.78   13.50
  10  -2   1   48.50    4.90
 -10  -2  -1   50.29    6.30
  10  -2   1   42.20    4.60
 -10  -2  -1   41.50    5.40
 -10  -2  -1   47.90    6.40
  10  -2   1   49.80    5.90
  10   2   1   45.70    5.80
 -10   2  -1   43.70    4.70
 -10   2  -1   53.09    4.70
  10   2   1   48.90    5.90
  10   2   1   39.50    5.00
 -10   2  -1   50.09    5.00
 -12  -2  -1    8.40    3.50
  12  -2   1    6.50    2.80
  12  -2   1    3.40    2.50
  12  -2   1    3.70    2.70
 -12  -2  -1    4.50    3.00
 -12  -2  -1    2.30    3.00
 -12   2  -1    4.40    2.50
 -12   2  -1    3.40    2.70
  12   2   1    1.20    2.30
  12   2   1    3.80    3.00
  12   2   1    2.10    2.50
 -12   2  -1    2.80    2.30
  14  -2   1   15.30    3.90
 -14  -2  -1   16.20    5.10
 -14  -2  -1   13.20    3.90
  14  -2   1   20.50    4.50
  14  -2   1   18.60    4.20
  14   2   1   20.20    4.70
  14   2   1   15.10    3.80
 -14   2  -1   17.80    4.40
 -14   2  -1   21.20    4.00
 -14   2  -1   20.40    4.30
 -16  -2  -1    8.30    3.70
 -16  -2  -1   15.50    4.90
  16  -2   1   24.00    4.70
  16  -2   1   24.70    4.80
  16  -2   1   15.50    4.20
 -16  -2  -1   15.70    4.70
  16   2   1   13.90    4.30
 -16   2  -1   19.90    4.80
 -16   2  -1   16.60    4.40
 -16   2  -1   13.70    5.50
  16   2   1   11.20    4.10
  16   2   1    9.10    3.70
 -18  -2  -1    2.00    3.60
  18  -2   1    1.20    3.10
 -18  -2  -1    1.20    3.80
  18  -2   1    3.20    3.40
  18  -2   1    4.00    4.20
  18   2   1    7.10    3.40
 -18   2  -1    1.30    3.00
 -18   2  -1   -1.70    2.00
 -19  -3   1    5.40    4.40
  19  -3  -1    6.50    3.80
  19  -3  -1    2.10    3.00
 -19  -3   1    2.40    3.90
  19  -3  -1    5.60    3.70
 -19   3   1    6.30    3.60
  19   3  -1    4.00    3.50
 -19   3   1    6.70    3.90
 -17  -3   1    3.10    3.80
 -17  -3   1   -0.70    2.80
  17  -3  -1   -0.10    3.30
  17  -3  -1    1.60    2.00
  17  -3  -1    1.30    2.30
  17   3  -1   -1.10    2.60
 -17   3   1   -0.70    4.00
 -17   3   1    2.30    2.50
  15  -3  -1   25.10    4.50
  15  -3  -1   34.00    5.10
  15  -3  -1   31.90    6.10
 -15  -3   1   26.90    5.80
 -15  -3   1   18.90    5.00
 -15  -3   1   35.90    7.20
 -15   3   1   36.10    5.90
  15   3  -1   27.10    5.10
 -15   3   1   30.00    4.70
 -15   3   1   36.90    5.00
  15   3  -1   19.10    4.50
  15   3  -1   14.70    4.00
 -13  -3   1    8.90    3.90
  13  -3  -1   13.50    3.80
  13  -3  -1   13.50    3.30
  13  -3  -1   11.50    4.00
 -13   3   1   11.40    3.50
 -13   3   1   11.90    3.00
  13   3  -1   12.40    4.30
  13   3  -1    8.70    3.40
  13   3  -1   26.70    5.40
 -13   3   1   16.60    3.30
  11  -3  -1   44.00    4.90
 -11  -3   1   31.30    5.10
 -11  -3   1   51.89    7.20
 -11  -3   1   36.90    5.60
  11  -3  -1   44.50    4.50
  11  -3  -1   36.70    5.70
 -11   3   1   42.90    4.70
 -11   3   1   48.50    6.30
  11   3  -1   45.80    6.60
 -11   3   1   43.80    4.40
  11   3  -1   35.40    5.30
  11   3  -1   49.10    6.90
   9  -3  -1   30.20    4.70
  -9  -3   1   19.90    4.30
  -9  -3   1   29.40    5.30
   9  -3  -1   23.00    3.30
   9  -3  -1   24.10    3.30
  -9  -3   1   23.70    4.20
  -9   3   1   36.10    3.80
   9   3  -1   27.60    4.60
   9   3  -1   27.00    4.90
   9   3  -1   21.10    4.50
  -9   3   1   18.80    3.70
  -9   3   1   28.60    3.60
  -7  -3   1   39.10    6.10
  -7  -3   1   48.50    6.10
   7  -3  -1   42.60    5.20
  -7  -3   1   37.00    5.10
   7  -3  -1   33.80    3.50
   7  -3  -1   38.00    3.40
  -7   3   1   37.40    3.50
  -7   3   1   44.40    3.60
   7   3  -1   44.10    5.70
  -7   3   1   33.90    4.50
   7   3  -1   41.30    5.00
   7   3  -1   33.40    4.70
  -5  -3   1  208.48   11.30
   5  -3  -1  203.18   11.10
   5  -3  -1  196.68    9.60
   5  -3  -1  200.18    9.30
  -5  -3   1  208.28   11.20
  -5  -3   1  200.78   11.40
   5   3  -1  230.98   11.50
   5   3  -1  207.38   11.50
  -5   3   1  206.28    9.50
  -5   3   1  208.28   11.20
   5   3  -1  215.88   11.50
  -5   3   1  202.98    9.80
   3  -3  -1  147.19    8.70
  -3  -3   1  136.69    8.50
  -3  -3   1  147.39    9.10
  -3  -3   1  135.19    9.30
  -3   3   1  141.49    7.10
   3   3  -1  149.39    9.40
   3   3  -1  141.19    8.50
  -3   3   1  131.39    8.20
  -3   3   1  140.59    7.30
  -3   3   1  144.09    7.10
   3   3  -1  146.39    8.30
  -3   3   1  138.89    7.40
   1   3  -1  518.75   22.20
   1   3  -1  516.95   21.80
  -1   3   1  536.45   20.80
   1   3  -1  465.95   21.30
   1   3  -1  470.55   21.50
  -1   3   1  496.45   20.80
  -1   3   1  531.45   22.10
  -1   3   1  504.55   21.00
  -1  -3  -1  666.53   27.90
  -1  -3  -1  716.83   28.40
   1  -3   1  693.23   28.60
  -1   3  -1  695.03   28.20
  -1   3  -1  673.03   28.30
   1   3   1  693.23   28.10
  -1   3  -1  697.43   28.00
   1   3   1  712.83   29.10
  -1   3  -1  651.53   27.90
   1   3   1  658.23   30.90
  -1   3  -1  702.83   28.40
   1   3   1  707.73   28.00
  -3  -3  -1   92.89    6.20
   3  -3   1   67.39    6.80
  -3  -3  -1   83.79    7.30
  -3  -3  -1   84.09    6.90
   3  -3   1   69.39    5.20
  -3   3  -1   70.19    5.00
   3   3   1   76.79    5.70
  -3   3  -1   75.89    5.40
  -3   3  -1   68.69    5.40
   3   3   1   69.39    5.40
   3   3   1   73.59    6.30
  -5  -3  -1  125.99    8.30
  -5  -3  -1  134.39    9.10
  -5  -3  -1  129.99    8.10
   5  -3   1  119.49    7.10
   5  -3   1  121.19    7.40
   5  -3   1  139.29    8.20
  -5   3  -1  139.39    7.70
   5   3   1  126.89    8.40
   5   3   1  141.59    8.80
  -5   3  -1  126.99    7.30
   5   3   1  135.29    8.30
  -5   3  -1  127.59    8.00
   7  -3   1  161.48    9.80
   7  -3   1  160.48    9.10
  -7  -3  -1  178.08   10.80
  -7  -3  -1  174.68   10.20
   7  -3   1  156.58    8.90
  -7  -3  -1  167.48   10.30
   7   3   1  177.08   10.20
  -7   3  -1  159.98    8.80
   7   3   1  176.18   10.30
   7   3   1  156.58    9.90
  -7   3  -1  163.38    9.00
  -9  -3  -1   35.70    5.50
   9  -3   1   41.10    5.00
  -9  -3  -1   35.80    5.70
   9  -3   1   45.60    5.10
  -9  -3  -1   48.90    6.50
   9  -3   1   44.60    5.60
  -9   3  -1   39.70    4.50
   9   3   1   42.70    6.10
   9   3   1   37.70    5.70
  -9   3  -1   49.00    5.70
  -9   3  -1   35.30    4.30
   9   3   1   36.20    5.40
  11  -3   1   39.70    5.90
 -11  -3  -1   32.90    5.60
  11  -3   1   39.10    5.90
  11   3   1   34.60    5.60
  11   3   1   30.30    5.30
 -11   3  -1   41.50    5.80
  11   3   1   31.80    5.40
 -11   3  -1   37.20    4.90
 -11   3  -1   46.30    5.30
  13  -3   1   40.60    5.50
 -13  -3  -1   37.40    6.30
  13  -3   1   35.30    5.90
 -13  -3  -1   25.20    5.10
 -13  -3  -1   36.20    6.60
  13  -3   1   38.50    5.50
 -13   3  -1   43.10    5.60
 -13   3  -1   48.60    6.60
  13   3   1   40.40    9.70
 -13   3  -1   37.70    5.30
 -15  -3  -1    4.10    2.60
  15  -3   1    5.60    2.50
 -15  -3  -1    0.90    2.80
  15  -3   1    3.20    2.60
 -15  -3  -1    4.90    3.90
  15  -3   1    1.60    3.00
  15   3   1    0.80    3.30
 -15   3  -1    2.80    2.50
  15   3   1    0.00    2.70
 -15   3  -1   -1.40    2.00
 -15   3  -1    2.40    3.00
  15   3   1    1.50    2.90
 -17  -3  -1    6.00    4.00
 -17  -3  -1    9.60    5.00
  17  -3   1    4.90    3.30
  17  -3   1    5.20    3.90
  17  -3   1    9.20    3.40
  17   3   1   13.20    4.50
 -17   3  -1    7.70    3.30
  19  -3   1    5.50    3.70
 -19  -3  -1   19.50    7.60
  19  -3   1   15.20    6.50
 -19   3  -1   14.80    4.50
 -19   3  -1    5.10    3.60
  19   3   1    8.50    7.10
  18  -4  -1   17.50    4.30
  18  -4  -1   31.30    9.30
 -18  -4   1   20.50    7.80
 -18  -4   1   24.30    7.30
  18   4  -1   25.00    5.70
 -18   4   1   27.70    5.10
  16  -4  -1   19.50    3.70
 -16  -4   1   24.40    6.40
  16  -4  -1    2.40    3.90
  16  -4  -1    9.60    3.10
 -16  -4   1    3.30    3.70
 -16   4   1   14.50    3.40
 -16   4   1    8.50    3.10
  16   4  -1   12.10    4.30
 -14  -4   1   58.89    9.20
 -14  -4   1   43.50    7.60
  14  -4  -1   49.80    6.00
  14  -4  -1   41.70    5.50
  14  -4  -1   43.50    7.20
 -14  -4   1   37.60    6.70
 -14   4   1   53.59    5.40
 -14   4   1   51.69    5.20
  14   4  -1   50.39    7.50
 -14   4   1   30.40    5.50
 -12  -4   1   16.80    5.10
  12  -4  -1   13.30    3.00
 -12  -4   1    9.60    3.80
  12  -4  -1    7.20    3.70
 -12  -4   1   11.00    3.70
  12  -4  -1   14.20    3.20
 -12   4   1   14.00    3.10
 -12   4   1   16.20    3.30
  12   4  -1   10.30    4.40
  12   4  -1   12.70    6.40
  12   4  -1    9.60    4.50
  10  -4  -1   14.60    2.80
 -10  -4   1   13.50    4.30
 -10  -4   1   18.00    4.80
  10  -4  -1   17.20    3.20
  10  -4  -1   18.90    5.20
 -10  -4   1   12.20    4.10
  10   4  -1   25.70    5.60
  10   4  -1   14.90    4.50
 -10   4   1   20.20    3.30
 -10   4   1   19.10    3.20
 -10   4   1   16.90    4.00
  10   4  -1   16.90    4.30
   8  -4  -1   12.80    3.70
  -8  -4   1   14.30    4.10
   8  -4  -1   11.70    2.60
  -8  -4   1    8.90    3.60
  -8  -4   1    9.60    3.70
   8  -4  -1   11.90    2.50
  -8   4   1   10.80    2.30
   8   4  -1    8.70    3.30
  -8   4   1   11.70    2.50
   8   4  -1    9.10    3.50
   8   4  -1    7.10    3.20
  -8   4   1   19.00    3.90
  -6  -4   1   43.50    6.30
  -6  -4   1   37.80    5.40
  -6  -4   1   27.60    4.60
   6  -4  -1   40.80    5.40
   6   4  -1   39.00    5.30
   6   4  -1   43.20    5.90
  -6   4   1   37.70    4.00
  -6   4   1   40.20    5.60
   6   4  -1   43.80    6.00
  -6   4   1   33.90    3.50
  -4  -4   1   33.90    5.00
   4  -4  -1   36.90    5.30
  -4  -4   1   25.30    4.30
   4   4  -1   32.80    4.90
  -4   4   1   29.60    3.70
  -4   4   1   29.30    4.50
  -4   4   1   35.20    3.70
  -4   4   1   39.80    4.30
   4   4  -1   37.60    5.10
   4   4  -1   27.00    4.50
  -4   4   1   32.80    3.30
   2  -4  -1   34.90    4.70
  -2  -4   1   36.00    5.00
  -2   4   1   37.50    3.60
  -2   4   1   32.40    4.00
   2   4  -1   28.70    4.20
   2   4  -1   43.20    4.40
  -2   4   1   25.30    3.70
  -2   4   1   35.80    3.60
   2   4  -1   30.80    4.60
   2   4  -1   28.20    4.40
  -2   4   1   30.40    4.60
   0   4   1  144.69   10.10
   0   4  -1  131.99    8.20
   0   4  -1  141.89    9.40
   0   4  -1  130.09    8.60
   0   4  -1  146.09    8.70
   0   4  -1  136.49    8.70
   0   4   1  139.89    8.20
   0   4  -1  139.99    8.60
   0   4   1  142.09    8.00
  -2  -4  -1   97.69    7.10
  -2  -4  -1   82.49    6.40
   2  -4   1  112.49    7.60
   2   4   1   97.99    8.20
   2   4   1   97.19    6.70
   2   4   1   94.59    7.60
  -2   4  -1   99.29    6.90
  -2   4  -1  107.49    7.20
   2   4   1  108.89    7.20
  -2   4  -1   95.99    6.60
  -2   4  -1  100.99    7.20
   4  -4   1   18.10    3.90
  -4  -4  -1   13.50    3.40
  -4  -4  -1   15.00    3.30
  -4   4  -1   12.60    3.30
  -4   4  -1   16.90    3.40
   4   4   1   17.30    5.60
   4   4   1   11.10    3.60
   4   4   1   18.90    4.00
  -4   4  -1    8.70    3.00
   6  -4   1   33.60    4.20
   6  -4   1   30.20    4.40
  -6   4  -1   51.69    4.70
  -6   4  -1   43.30    5.40
  -8  -4  -1  225.58   13.50
  -8  -4  -1  228.68   13.30
   8  -4   1  206.58   11.40
   8  -4   1  201.98   11.60
  -8  -4  -1  197.08   13.70
   8  -4   1  261.87   13.60
   8   4   1  233.68   13.50
   8   4   1  251.57   13.70
   8   4   1  204.18   13.10
  -8   4  -1  229.98   12.70
  -8   4  -1  232.68   11.80
  -8   4  -1  216.28   11.50
 -10  -4  -1  134.29   10.40
 -10  -4  -1  141.19   10.70
  10  -4   1  142.59   10.20
  10  -4   1  153.68   14.80
 -10  -4  -1  117.79   10.40
  10  -4   1  135.19    8.80
 -10   4  -1  142.29    8.60
 -10   4  -1  134.39    9.60
  10   4   1  145.19   10.50
 -10   4  -1  136.99    8.70
  10   4   1  137.19   10.40
  10   4   1  128.29    9.90
 -12  -4  -1   75.59    9.90
  12  -4   1   74.49    6.60
 -12  -4  -1   86.19   10.00
  12  -4   1   80.19    6.80
 -12  -4  -1   72.89    9.00
 -12   4  -1   77.39    6.50
  12   4   1   72.89    8.70
 -12   4  -1   91.39    8.80
 -12   4  -1   76.99    6.60
  12   4   1   63.99   12.70
 -14  -4  -1    5.00    4.00
  14  -4   1    5.40    2.70
  14  -4   1    3.40    2.40
 -14  -4  -1    3.20    3.00
  14  -4   1    6.20    3.70
  14   4   1    2.40    2.90
 -14   4  -1    2.50    2.50
 -14   4  -1    1.80    2.60
 -14   4  -1    1.70    2.40
 -16  -4  -1    9.20    4.80
  16  -4   1    9.90    3.60
  16  -4   1    1.70    2.90
 -16  -4  -1    8.10    4.50
  16  -4   1    8.30    4.20
 -16   4  -1    4.20    3.00
 -16   4  -1    8.30    6.20
  16   4   1    5.30    3.70
 -15  -5   1   21.00    6.10
  15  -5  -1   10.70    3.30
  15  -5  -1    3.60    2.50
 -15  -5   1    8.30    4.80
  15  -5  -1    8.30    4.50
 -15   5   1    8.20    2.70
  15   5  -1   11.10    4.10
 -15   5   1   15.00    3.40
 -13  -5   1   35.30    7.50
  13  -5  -1   24.40    5.70
 -13  -5   1   20.90    5.80
  13   5  -1   22.80    5.20
 -13   5   1   28.20    4.10
 -13   5   1   30.80    4.30
 -11  -5   1   47.90    7.50
  11  -5  -1   71.19    9.20
 -11  -5   1   65.99    8.80
  11  -5  -1   55.69    5.10
  11   5  -1   49.80    7.30
  11   5  -1   63.19    8.10
 -11   5   1   62.79    6.80
 -11   5   1   62.69    5.40
  11   5  -1   63.29    8.20
 -11   5   1   62.19    5.30
  -9  -5   1   13.50    5.30
  -9  -5   1   15.60    5.00
   9  -5  -1   23.20    8.10
   9   5  -1   21.70    7.10
   9   5  -1    4.00    3.20
   9   5  -1   12.20    4.20
  -9   5   1   16.90    3.20
  -9   5   1   14.10    3.00
  -9   5   1    7.40    3.30
   7  -5  -1  156.48   11.80
  -7  -5   1  151.68   12.00
  -7  -5   1  175.58   11.80
  -7   5   1  180.98    9.60
   7   5  -1  162.18   11.40
  -7   5   1  167.88   11.30
   7   5  -1  170.18   11.90
  -7   5   1  172.88    9.60
  -7   5   1  124.79    9.80
   7   5  -1  181.38   11.70
  -7   5   1  180.78    9.20
  -5  -5   1   17.80    4.10
   5  -5  -1   19.40    4.60
  -5  -5   1   19.00    4.30
  -5   5   1   24.70    4.70
   5   5  -1   23.60    4.90
  -5   5   1   19.60    3.50
  -5   5   1   16.20    3.00
   5   5  -1   16.80    4.10
  -5   5   1   21.70    3.70
   5   5  -1   18.10    4.60
  -5   5   1   19.70    3.50
   3   5  -1   10.20    3.10
  -3   5   1    9.80    2.80
   3   5  -1   10.90    3.40
  -3   5   1   10.80    3.00
   3   5  -1    8.30    3.20
  -3   5   1    1.80    2.40
  -3   5   1    8.60    2.70
   3   5  -1    9.90    3.50
  -3   5   1    7.00    2.30
   1   5  -1    0.80    1.80
  -1   5   1   -1.50    1.90
   1   5  -1   -0.90    2.00
  -1   5   1    0.10    1.80
   1   5  -1    0.80    2.50
  -1   5   1    3.10    2.00
   1   5  -1    1.60    2.10
   1   5  -1    2.10    2.20
  -1   5   1    0.30    1.80
  -1   5   1    3.00    2.60
  -1   5   1    1.90    2.80
   1   5  -1    0.00    1.80
   1   5   1   93.99    9.00
  -1   5  -1  109.29    8.20
  -1   5  -1  117.79    7.90
  -1   5  -1   96.39    8.30
  -1   5  -1  108.79    8.20
   1   5   1   98.49    7.60
   1   5   1  110.29    8.70
   1   5   1  101.39    8.30
  -1   5  -1  115.19    9.40
  -1   5  -1  103.49    7.80
  -3  -5  -1  229.48   12.80
  -3  -5  -1  231.28   13.20
  -3   5  -1  218.58   12.30
  -3   5  -1  257.67   14.60
   3   5   1  232.88   12.90
   3   5   1  244.88   13.50
  -3   5  -1  248.58   13.60
   3   5   1  221.88   13.90
  -3   5  -1  247.58   13.20
   3   5   1  228.88   14.30
  -3   5  -1  240.58   12.60
   5  -5   1   13.60    4.00
  -5  -5  -1   12.90    3.60
  -5  -5  -1   21.90    4.60
  -5   5  -1   13.00    3.70
   5   5   1   17.80    4.60
  -5   5  -1   17.60    3.70
   5   5   1   15.20    4.10
  -5   5  -1   18.60    3.40
  -5   5  -1   15.40    3.20
   5   5   1    9.70    3.20
  -7  -5  -1   21.40    4.80
   7  -5   1   22.40    5.00
  -7  -5  -1   23.70    5.90
  -7  -5  -1   21.80    5.90
  -7   5  -1   20.40    3.60
  -7   5  -1   19.90    3.70
  -7   5  -1   19.40    4.10
   7   5   1   25.50    5.00
   7   5   1   20.40    4.30
  -9  -5  -1   92.09   14.40
  -9  -5  -1  149.19   11.30
   9  -5   1  152.68   11.10
   9  -5   1  136.19    9.20
   9   5   1  135.89   11.70
  -9   5  -1  146.29    9.10
  -9   5  -1  147.39    8.90
  -9   5  -1  143.29   10.20
   9   5   1  141.39   10.80
   9   5   1  138.69   13.40
  11  -5   1   24.00    5.80
 -11  -5  -1   26.10    5.70
 -11  -5  -1   25.20    5.40
  11  -5   1   24.50    4.60
 -11  -5  -1   28.70    6.10
  11  -5   1   34.90    5.40
  11   5   1   19.40    5.00
 -11   5  -1   33.00    4.80
  11   5   1   17.40    5.30
 -11   5  -1   23.70    4.20
 -11   5  -1   26.40    7.10
  11   5   1   15.90    4.50
  13  -5   1   12.70    3.70
  13  -5   1   22.10    4.10
 -13  -5  -1   12.40    5.30
 -13  -5  -1   30.30    6.80
  13  -5   1   25.40    6.10
  13   5   1    9.60    4.50
 -13   5  -1   29.80    4.80
 -13   5  -1   30.00    4.80
  15  -5   1    1.50    2.40
  15  -5   1    0.10    3.40
 -15  -5  -1   -1.80    2.90
  15  -5   1    2.00    2.70
 -15  -5  -1    8.70    4.40
  15   5   1    0.40    3.10
 -15   5  -1    1.80    2.80
 -12  -6   1    4.50    4.40
  12  -6  -1    3.60    4.20
 -12  -6   1   10.00    4.10
 -12   6   1    9.40    3.10
 -12   6   1   11.60    3.20
  12   6  -1    7.20    4.10
 -12   6   1   15.30    3.00
  10  -6  -1    2.70    3.90
 -10  -6   1    5.20    3.90
 -10  -6   1    4.50    4.20
 -10  -6   1    7.90    5.40
  10   6  -1    4.00    3.60
 -10   6   1    4.10    2.40
 -10   6   1    2.80    2.10
 -10   6   1    2.00    1.90
   8  -6  -1    5.50    4.20
  -8  -6   1   20.60    5.60
  -8  -6   1   24.10    5.40
  -8   6   1   19.80    3.70
  -8   6   1   17.30    4.50
   8   6  -1   12.60    4.50
  -8   6   1   23.90    3.60
  -8   6   1   21.30    3.50
   8   6  -1   20.80    5.10
   8   6  -1   12.40    5.00
   6  -6  -1   57.99    8.20
  -6  -6   1   66.69    9.00
   6   6  -1   63.79    8.40
  -6   6   1   61.89    5.30
  -6   6   1   64.49    6.60
  -6   6   1   57.79    5.80
   6   6  -1   49.30    7.60
   6   6  -1   46.60    7.00
  -6   6   1   58.79    5.30
  -6   6   1   58.69    8.20
  -4   6   1   53.39    5.70
  -4   6   1   57.79    5.40
  -4   6   1   61.19    7.90
  -4   6   1   68.79    6.30
   4   6  -1   48.30    7.00
   4   6  -1   72.39    7.70
   4   6  -1   53.59    6.90
  -4   6   1   64.49    5.50
   4   6  -1   68.09    8.50
   2   6  -1   33.30    5.80
   2   6  -1   28.70    5.10
  -2   6   1   32.20    4.70
  -2   6   1   24.70    4.20
   2   6  -1   39.90    6.20
  -2   6   1   29.80    4.60
  -2   6   1   27.80    4.70
   2   6  -1   30.00    5.20
  -2   6   1   30.50    6.50
   2   6  -1   37.30    6.50
  -2   6   1   35.70    5.90
   0   6  -1   42.90    6.10
   0   6  -1   41.40    5.90
   0   6   1   46.90    5.90
   0   6  -1   46.40    6.20
   0   6  -1   53.09    7.30
   0   6   1   36.70    6.20
   0   6  -1   30.20    7.30
   0   6   1   48.10    6.00
   0   6  -1   45.50    6.40
   0   6   1   40.90    7.50
   0   6   1   37.00    5.70
   0   6   1   46.80    6.70
  -2   6  -1   45.90    6.70
  -2   6  -1   27.90    5.10
  -2   6  -1   34.80    5.10
   2   6   1   35.20    6.40
  -2   6  -1   44.80    6.50
   2   6   1   40.60    5.80
  -2   6  -1   39.50    7.20
  -2   6  -1   41.00    5.60
   2   6   1   32.00    5.00
   2   6   1   46.60    7.60
   2   6   1   37.30    6.00
  -4  -6  -1    6.50    3.60
   4   6   1    4.50    2.70
  -4   6  -1    6.60    3.30
  -4   6  -1    8.00    2.80
  -4   6  -1    4.70    2.80
  -4   6  -1   11.60    3.00
  -4   6  -1    4.00    2.90
   4   6   1    5.10    3.20
   4   6   1    7.70    4.10
  -6  -6  -1    3.40    3.40
  -6  -6  -1    1.20    2.50
  -6   6  -1    2.90    2.80
  -6   6  -1    1.60    2.30
   6   6   1    1.10    2.60
  -6   6  -1    1.30    2.30
  -6   6  -1    7.80    2.50
   6   6   1    3.20    3.70
  -6   6  -1    9.00    3.40
  -8  -6  -1   10.90    3.70
  -8  -6  -1   17.10    5.30
   8  -6   1    4.80    3.70
  -8   6  -1    8.80    3.10
   8   6   1    8.90    3.90
  -8   6  -1   13.10    3.30
  -8   6  -1   13.00    4.20
  -8   6  -1   14.70    3.50
   8   6   1   16.50    5.00
   8   6   1    8.80    4.20
  -8   6  -1   12.10    3.10
 -10  -6  -1    4.80    4.30
 -10  -6  -1    3.20    3.40
  10  -6   1    5.80    3.80
 -10   6  -1    2.50    2.60
 -10   6  -1    1.90    2.20
  10   6   1   -0.30    3.10
 -10   6  -1    0.40    2.20
  12  -6   1   15.10    5.50
 -12  -6  -1   14.30    4.80
  12  -6   1   18.20    4.10
 -12  -6  -1   22.20    6.20
 -12   6  -1   22.80    4.50
 -12   6  -1   21.80    4.20
  12   6   1   20.80    5.40
  -9  -7   1   14.10    5.90
   9  -7  -1   15.10    5.20
  -9   7   1   15.20    3.00
  -9   7   1   10.40    3.30
  -9   7   1   22.20    4.00
  -7   7   1    6.50    3.10
  -7   7   1   10.90    3.00
  -7   7   1    7.90    3.10
   7   7  -1    8.80    4.20
  -7   7   1    7.60    2.50
  -5   7   1   57.99    7.00
  -5   7   1   54.79    5.80
  -5   7   1   68.79    6.60
   5   7  -1   65.79    9.10
   5   7  -1   46.20    7.30
  -5   7   1   65.99    5.90
   5   7  -1   69.99    9.40
   5   7  -1   70.89   11.60
   3   7  -1   16.40    4.90
   3   7  -1   18.70    4.50
   3   7  -1   15.10    4.40
   3   7  -1   20.20    5.10
  -3   7   1   13.80    5.40
  -3   7   1   17.30    3.90
  -3   7   1   15.60    3.60
  -3   7   1   15.90    3.80
   3   7  -1   14.90    4.40
  -3   7   1   23.50    4.70
   1   7  -1   27.00    5.40
   1   7  -1   36.20    6.90
  -1   7   1   15.10    5.40
  -1   7   1   18.20    5.00
  -1   7   1   22.60    4.10
  -1   7   1   29.10    5.20
   1   7  -1   25.00    5.10
   1   7  -1   29.80    6.20
   1   7  -1   20.60    4.70
  -1   7   1   24.80    4.50
   1   7   1   31.80    6.20
  -1   7  -1   14.10    4.30
  -1   7  -1   28.60    5.90
   1   7   1   24.20    5.20
   1   7   1   22.40    6.00
  -1   7  -1   14.10    4.80
  -1   7  -1   11.30    4.40
   1   7   1   26.20    6.10
  -1   7  -1   17.20    5.20
  -1   7  -1   15.00    4.10
   1   7   1   27.70    5.20
   1   7   1   26.80    6.40
  -3   7  -1   13.00    3.60
  -3   7  -1   16.90    4.30
   3   7   1   18.00    5.50
  -3   7  -1   14.90    4.00
  -3   7  -1    6.40    3.40
   3   7   1   12.90    5.00
  -3   7  -1   13.60    4.00
   3   7   1   17.20    4.30
  -3   7  -1    6.90    4.30
   3   7   1   18.70    4.80
   3   7   1   15.10    4.90
  -5   7  -1   23.00    4.30
  -5   7  -1   16.10    3.80
  -5   7  -1   12.80    5.10
   5   7   1   10.50    4.90
   5   7   1   20.00    5.20
   5   7   1   21.20    7.30
  -5   7  -1   20.90    4.80
  -7  -7  -1   18.60    5.60
  -7   7  -1   16.70    4.00
   7   7   1   13.30    5.10
  -7   7  -1   14.20    3.70
  -7   7  -1   16.20    4.20
  -7   7  -1   21.30    3.80
  -9  -7  -1    0.20    3.30
  -9  -7  -1   -2.20    2.40
   9  -7   1   -0.20    3.30
  -9   7  -1    2.50    2.90
  -9   7  -1    1.20    2.40
  -9   7  -1   -2.50    2.30
   9   7   1    1.30    3.00
  -9   7  -1   -0.40    2.00
 -20   0   2   23.60    5.90
 -20   0   2   32.60    6.70
  20   0  -2   16.60    5.10
  18   0  -2    2.20    4.00
  18   0  -2   13.60    5.40
 -18   0   2    4.50    3.30
 -18   0   2    0.30    2.70
  18   0  -2   -1.70    2.40
  16   0  -2    0.60    2.40
  16   0  -2   -0.40    2.20
  16   0  -2    1.30    2.60
 -16   0   2    0.30    2.50
 -16   0   2   -1.50    2.10
 -16   0   2    2.80    5.00
  14   0  -2   48.90    6.40
 -14   0   2   42.90    5.90
 -14   0   2   42.80    5.50
 -14   0   2   32.90    5.40
  14   0  -2   33.30    5.00
 -12   0   2   10.40    3.00
 -12   0   2   12.40    3.00
 -12   0   2   10.00    2.90
  12   0  -2    9.70    2.90
  12   0  -2   10.00    2.90
  12   0  -2    9.50    3.00
  10   0  -2   58.19    5.20
  10   0  -2   63.49    5.10
 -10   0   2   62.99    5.40
  10   0  -2   55.89    5.20
 -10   0   2   48.50    7.90
 -10   0   2   61.59    5.40
  -8   0   2  147.49    8.30
   8   0  -2  143.89    8.20
  -8   0   2  150.18    8.40
  -8   0   2  148.19    8.10
   8   0  -2  154.88    8.10
   8   0  -2  148.39    8.20
  -6   0   2  118.79    6.50
   6   0  -2  112.39    6.50
  -6   0   2  121.09    6.70
   6   0  -2  110.99    6.50
   6   0  -2  119.59    6.30
  -6   0   2  112.89    6.40
   4   0  -2   20.80    2.40
  -4   0   2   13.60    2.10
   4   0  -2   10.30    2.00
  -4   0   2   17.70    2.50
   4   0  -2   19.80    2.30
  -4   0   2   13.30    2.20
  -2   0   2    3.90    1.20
  -2   0   2    4.40    1.10
   2   0  -2    4.00    1.10
  -2   0  -2 9999.00  537.05
   2   0   2 9548.04  533.85
   4   0   2  148.79    7.10
   4   0   2  129.19    7.20
  -4   0  -2  149.09    7.30
  -4   0  -2  143.89    7.30
   4   0   2  139.59    7.30
  -4   0  -2  134.79    7.30
  -6   0  -2  119.99    7.20
   6   0   2  112.79    7.00
   6   0   2  119.79    6.80
   6   0   2  121.89    7.10
  -6   0  -2  125.09    7.10
   8   0   2  190.98  118.29
  -8   0  -2   81.79   81.49
 -10   0  -2  541.95   23.60
  10   0   2  553.04   23.90
  10   0   2  551.64   23.60
  10   0   2  471.25   25.10
 -10   0  -2  556.04   23.90
 -10   0  -2  539.65   23.80
 -12   0  -2  121.79    8.70
  12   0   2  135.89    8.90
  12   0   2  123.99    8.80
 -12   0  -2  141.09    9.20
 -12   0  -2  125.59    8.80
  12   0   2  126.79    8.90
  14   0   2   41.60    6.20
  14   0   2   53.99    6.70
 -14   0  -2   54.49    7.10
 -14   0  -2   40.30    5.90
  14   0   2   42.60    6.60
  16   0   2   11.10    3.80
 -16   0  -2    7.70    3.40
  16   0   2   12.20    4.40
 -16   0  -2   10.80    3.80
 -16   0  -2    8.20    4.50
  16   0   2    9.70    4.30
  18   0   2    4.00    3.40
  18   0   2    9.50    4.10
 -18   0  -2   12.50    4.10
 -18   0  -2   22.50    5.40
 -20   0  -2    0.50    2.90
  20   0   2    4.30    3.60
 -20   0  -2    0.80    3.70
 -19  -1   2    4.50    3.30
  19  -1  -2    3.40    3.20
  19  -1  -2   -0.90    2.60
 -19  -1   2    6.90    4.40
  19  -1  -2    2.20    3.70
 -19   1   2    7.00    3.80
 -19   1   2    4.10    3.30
  19   1  -2    3.10    3.30
 -17  -1   2   62.39    8.80
  17  -1  -2   70.59    8.30
  17  -1  -2   66.99    6.60
  17  -1  -2   59.39    7.90
 -17  -1   2   52.29    7.40
 -17  -1   2   56.69    7.80
 -17   1   2   60.69    7.40
 -17   1   2   57.69    7.60
 -17   1   2   70.89   13.70
  17   1  -2   46.00    8.80
  17   1  -2   47.60    6.90
  17   1  -2   61.29    7.80
  15  -1  -2   39.20    9.40
  15  -1  -2   46.40    5.70
 -15  -1   2   32.50    5.50
 -15  -1   2   50.99    7.30
 -15  -1   2   48.00    8.40
  15  -1  -2   39.40    5.40
 -15   1   2   44.40    6.20
  15   1  -2   50.19    6.70
 -15   1   2   56.19    6.60
  15   1  -2   41.00    6.00
 -15   1   2   52.29    6.70
  15   1  -2   59.69    7.50
  13  -1  -2   90.59    8.20
 -13  -1   2  113.99    8.40
  13  -1  -2  111.29    7.70
  13  -1  -2  116.49    8.50
 -13  -1   2  115.59    8.70
 -13  -1   2  118.09    8.80
  13   1  -2  109.59    8.20
 -13   1   2  108.29    7.80
  13   1  -2  101.79    8.20
 -13   1   2  120.29    7.80
  13   1  -2  105.69    7.90
 -13   1   2  113.29    8.20
  11  -1  -2   11.90    2.80
 -11  -1   2    6.40    3.20
 -11  -1   2    6.90    2.90
  11  -1  -2    9.30    2.90
 -11  -1   2    5.40    2.50
  11  -1  -2    9.10    2.50
  11   1  -2    1.60    2.30
 -11   1   2    5.50    2.20
  11   1  -2    6.60    2.70
  11   1  -2    7.30    2.90
 -11   1   2    9.70    2.60
 -11   1   2    3.40    2.10
   9  -1  -2   44.30    5.00
  -9  -1   2   54.59    5.80
   9  -1  -2   47.00    4.10
  -9  -1   2   41.90    5.00
  -9  -1   2   39.20    4.60
   9  -1  -2   41.60    4.10
  -9   1   2   39.80    4.00
   9   1  -2   51.99    5.70
  -9   1   2   46.90    4.20
   9   1  -2   42.80    4.60
  -9   1   2   41.40    4.50
   9   1  -2   44.60    4.90
  -7  -1   2  264.07   13.00
   7  -1  -2  257.57   11.50
  -7  -1   2  257.67   12.60
  -7  -1   2  252.07   12.20
   7  -1  -2  266.97   11.40
   7   1  -2  266.77   12.70
  -7   1   2  273.97   11.80
  -7   1   2  269.47   11.50
   7   1  -2  242.98   12.20
   7   1  -2  269.77   12.80
  -7   1   2  263.47   12.40
  -5  -1   2  522.25   22.10
  -5  -1   2  538.75   22.60
   5  -1  -2  543.95   21.30
   5  -1  -2  549.85   21.40
   5  -1  -2  583.74   22.70
  -5  -1   2  548.95   22.70
   5   1  -2  563.64   22.90
  -5   1   2  556.84   21.70
   5   1  -2  566.94   23.00
  -5   1   2  554.54   21.50
   5   1  -2  542.05   22.30
  -5   1   2  544.75   22.60
   3  -1  -2  328.37   13.90
   3  -1  -2  310.77   12.30
  -3  -1   2  332.57   13.30
  -3  -1   2  338.97   14.00
  -3  -1   2  312.87   13.90
   3  -1  -2  324.87   12.40
  -3   1   2  315.27   12.40
   3   1  -2  319.67   13.90
  -3   1   2  324.67   13.80
   3   1  -2  332.07   13.30
  -3   1   2  331.27   12.50
   3   1  -2  330.27   14.00
   1  -1  -2 1382.56   52.29
   1  -1  -2 1364.56   51.19
   1  -1  -2 1377.06   51.09
   1   1  -2 1423.06   52.59
   1   1  -2 1371.86   52.39
   1   1  -2 1396.06   52.49
  -1   1   2 1339.67   51.39
  -1   1   2 1338.87   51.29
  -1   1   2 1388.86   52.49
   1   1  -2 1419.36   51.89
   1  -1   2 1082.39   45.00
  -1  -1  -2 1238.58   46.30
  -1  -1  -2 1410.76   45.50
   1  -1   2 1091.99   45.70
   1  -1   2 1174.08   45.70
  -1   1  -2 1136.69   42.50
  -1   1  -2 1124.79   43.00
  -1   1  -2 1049.09   43.00
   1   1   2 1197.08   43.60
  -3  -1  -2  140.19    7.20
  -3  -1  -2  140.79    7.60
   3  -1   2  126.79    6.90
  -3  -1  -2  126.69    7.00
   3  -1   2  137.49    6.50
   3  -1   2  142.99    7.20
  -3   1  -2  139.99    6.50
   3   1   2  142.89    7.40
   3   1   2  127.29    7.00
  -3   1  -2  134.89    7.20
   3   1   2  135.09    7.10
  -3   1  -2  129.59    7.00
   5  -1   2  311.67   14.70
  -5  -1  -2  320.57   15.00
  -5  -1  -2  358.96   15.30
   5  -1   2  362.66   14.80
  -5  -1  -2  352.06   15.40
  -5   1  -2  330.07   14.90
   5   1   2  326.07   15.20
  -5   1  -2  344.17   14.70
  -5   1  -2  359.36   15.00
   5   1   2  355.96   15.20
  -7  -1  -2  198.18   10.50
   7  -1   2  191.88   10.20
   7  -1   2  208.88   11.30
  -7  -1  -2  174.48   10.30
  -7  -1  -2  208.68   10.60
   7  -1   2  221.48   10.50
   7   1   2  214.28   10.80
   7   1   2  212.28   11.00
  -7   1  -2  188.38   10.50
   7   1   2  234.18   11.10
  -7   1  -2  204.58   10.50
  -7   1  -2  217.38   10.60
   9  -1   2  300.87   14.60
  -9  -1  -2  324.17   16.30
   9  -1   2  303.77   14.60
  -9  -1  -2  294.47   14.90
   9  -1   2  312.87   14.70
  -9  -1  -2  285.87   14.80
  -9   1  -2  320.67   15.00
  -9   1  -2  333.47   15.70
   9   1   2  310.57   15.20
   9   1   2  311.57   17.10
  -9   1  -2  311.67   15.10
 -11  -1  -2  149.79    9.70
  11  -1   2  151.78    9.40
  11  -1   2  136.49    9.10
 -11  -1  -2  155.88    9.80
  11  -1   2  147.09    9.20
 -11  -1  -2  148.99    9.60
  11   1   2  149.39    9.80
 -11   1  -2  153.18    9.50
 -11   1  -2  151.98    9.30
  11   1   2  140.99    9.20
 -11   1  -2  157.08    9.40
  11   1   2  145.49    9.60
  13  -1   2   69.69    7.60
  13  -1   2   48.30    6.00
  13  -1   2   49.40    6.50
 -13  -1  -2   46.30    6.10
 -13  -1  -2   39.30    6.10
 -13  -1  -2   41.60    5.90
 -13   1  -2   56.09    6.70
  13   1   2   43.80    6.20
  13   1   2   46.20    6.40
 -13   1  -2   51.39    6.50
 -13   1  -2   47.30    5.80
 -15  -1  -2    9.30    4.10
  15  -1   2    9.30    3.50
  15  -1   2    7.60    3.50
  15  -1   2    2.00    2.60
 -15  -1  -2   14.80    4.80
  15   1   2    4.40    3.30
  15   1   2   19.20    4.50
 -15   1  -2   12.50    4.50
 -15   1  -2   10.60    5.50
 -15   1  -2    6.80    3.20
 -17  -1  -2   27.90    5.90
  17  -1   2   26.10    5.30
  17  -1   2   35.50    6.60
 -17  -1  -2   32.90    6.00
  17  -1   2   31.30    9.20
  17   1   2   37.90    9.20
  17   1   2   22.60    5.40
  17   1   2   35.30    6.40
 -17   1  -2   26.50    5.60
 -17   1  -2   38.80    6.40
  19  -1   2   24.30    5.50
 -19  -1  -2   23.20    5.90
 -19  -1  -2   24.20    5.70
  19   1   2   15.20    4.60
 -19   1  -2   27.90    6.00
 -19   1  -2   25.90    6.10
  20  -2  -2   11.40    4.70
 -20  -2   2   31.20    7.40
  20  -2  -2   12.60    6.60
  20  -2  -2   14.70    4.20
 -20  -2   2    4.70    3.60
 -20   2   2   22.90    4.50
 -20   2   2   11.40    3.90
  20   2  -2   14.10    4.60
 -18  -2   2    0.20    3.20
 -18  -2   2    2.40    2.90
  18  -2  -2   -0.60    2.90
  18  -2  -2    1.50    2.40
  18  -2  -2    0.30    2.40
  18   2  -2    0.70    2.80
 -18   2   2    1.00    3.00
 -18   2   2    3.50    2.70
  16  -2  -2   32.40    4.80
 -16  -2   2   29.40    5.60
  16  -2  -2   35.00    5.50
 -16  -2   2   31.60    6.20
 -16  -2   2   27.10    5.20
  16  -2  -2   27.70    5.60
  16   2  -2   22.60    5.10
 -16   2   2   36.10    5.30
 -16   2   2   32.40    5.00
 -16   2   2   30.70    5.40
  16   2  -2   18.90    4.70
 -14  -2   2   76.69    9.00
  14  -2  -2   63.59    7.70
 -14  -2   2   54.99    7.30
  14  -2  -2   62.89    5.90
  14  -2  -2   67.09    5.90
 -14  -2   2   54.59    7.50
  14   2  -2   79.39    9.10
  14   2  -2   48.20    6.50
 -14   2   2   67.19    6.80
 -14   2   2   57.99    5.70
  14   2  -2   58.89    7.10
 -14   2   2   62.79    5.70
 -12  -2   2   11.40    3.80
  12  -2  -2   16.10    3.20
 -12  -2   2   10.40    3.30
 -12  -2   2   15.60    4.00
  12  -2  -2   14.90    4.00
  12  -2  -2   16.40    3.20
  12   2  -2   12.00    3.30
 -12   2   2   16.80    3.80
  12   2  -2   15.10    3.90
 -12   2   2   16.20    3.10
 -12   2   2   13.30    2.90
  12   2  -2   16.00    4.40
 -10  -2   2   40.60    5.70
  10  -2  -2   44.40    4.20
  10  -2  -2   51.19    4.20
  10  -2  -2   59.19    6.50
 -10  -2   2   55.49    6.30
 -10  -2   2   57.09    6.50
  10   2  -2   55.09    6.40
  10   2  -2   45.70    5.50
 -10   2   2   53.59    5.10
  10   2  -2   51.19    6.20
 -10   2   2   49.60    4.30
 -10   2   2   52.29    4.20
  -8  -2   2   86.69    6.80
   8  -2  -2   99.09    5.50
   8  -2  -2   89.99    6.90
  -8  -2   2   93.19    7.20
   8  -2  -2   91.79    5.50
  -8  -2   2   87.69    6.60
   8   2  -2   95.89    7.20
  -8   2   2   90.59    5.50
  -8   2   2   96.99    5.40
   8   2  -2   93.69    6.60
  -8   2   2   94.09    6.80
   8   2  -2  108.89    7.60
   6  -2  -2   19.30    3.40
  -6  -2   2   24.60    3.80
  -6  -2   2   17.90    3.30
  -6  -2   2   19.60    3.90
   6  -2  -2   20.40    2.30
   6  -2  -2   19.10    2.20
  -6   2   2   22.40    2.40
   6   2  -2   21.20    3.70
  -6   2   2   24.00    2.50
  -6   2   2   21.90    3.50
   6   2  -2   22.00    3.90
   6   2  -2   24.90    3.50
   4  -2  -2   14.70    1.80
  -4  -2   2   21.60    3.20
  -4  -2   2   14.50    2.90
  -4  -2   2   14.70    3.20
   4  -2  -2   15.60    1.70
   4  -2  -2   16.70    3.20
  -4   2   2   15.90    1.90
   4   2  -2   15.20    2.90
  -4   2   2   14.80    2.80
  -4   2   2   16.80    1.80
   4   2  -2   18.70    3.00
   4   2  -2   15.00    3.40
   2  -2  -2  128.09    7.60
  -2  -2   2  133.69    7.40
  -2  -2   2  121.89    7.40
  -2  -2   2  131.19    7.30
   2   2  -2  129.89    7.50
  -2   2   2  130.39    6.00
  -2   2   2  118.19    5.90
  -2   2   2  125.49    6.10
  -2   2   2  127.39    5.70
   2   2  -2  135.09    7.40
  -2   2   2  137.29    7.60
   2   2  -2  137.89    7.10
   0  -2  -2  283.47   12.00
   0  -2  -2  286.87   12.20
   0   2   2  311.17   14.10
   0   2  -2  272.67   13.00
   0   2   2  283.77   12.20
   0   2  -2  286.97   12.40
   0   2   2  285.97   12.00
   0   2  -2  276.67   12.90
   0   2   2  301.57   13.50
   0   2  -2  288.57   12.90
  -2  -2  -2  100.09    6.00
   2  -2   2   97.19    6.10
  -2  -2  -2   97.59    7.20
  -2  -2  -2   94.79    5.80
   2  -2   2   98.29    5.70
   2  -2   2   91.99    5.70
   2   2   2   95.49    5.60
   2   2   2  109.69    6.90
   2   2   2  100.79    6.00
  -2   2  -2   96.69    5.50
  -2   2  -2   88.69    5.80
  -2   2  -2   96.79    6.00
   4  -2   2  153.28    8.30
  -4  -2  -2  169.48    8.90
  -4  -2  -2  152.58    9.30
  -4  -2  -2  155.78    8.60
   4  -2   2  162.98    8.30
   4  -2   2  159.08    8.50
  -4   2  -2  172.78    8.30
   4   2   2  159.98    8.80
   4   2   2  163.88    8.90
   4   2   2  162.78    9.30
  -4   2  -2  163.38    8.60
  -4   2  -2  153.18    8.40
   6  -2   2   92.89    6.10
  -6  -2  -2   98.69    6.90
   6  -2   2   84.09    5.90
  -6  -2  -2   86.79    6.50
  -6  -2  -2   90.29    6.70
   6   2   2   85.29    6.60
  -6   2  -2   88.49    6.00
   6   2   2   91.49    6.60
  -6   2  -2   95.99    6.20
  -6   2  -2   84.49    5.80
   6   2   2   94.99    6.70
   8  -2   2   81.49    6.60
   8  -2   2  128.29    7.50
  -8  -2  -2  106.19    7.70
  -8  -2  -2  113.49    7.60
  -8  -2  -2  106.79    7.80
   8  -2   2   87.49    6.60
  -8   2  -2  117.79    7.00
   8   2   2  110.09    7.50
  -8   2  -2   98.19    6.80
   8   2   2   98.19    7.40
  -8   2  -2  101.09    6.70
   8   2   2   82.69    7.00
 -10  -2  -2   72.29    6.50
  10  -2   2   74.49    6.10
 -10  -2  -2   56.29    6.20
  10  -2   2   63.39    5.90
 -10  -2  -2   67.49    6.50
  10  -2   2   62.19    6.00
  10   2   2   73.39    6.70
 -10   2  -2   63.19    5.80
 -10   2  -2   78.19    6.10
  10   2   2   61.59    6.30
  10   2   2   58.89    6.10
 -10   2  -2   75.89    5.90
  12  -2   2    8.60    3.10
 -12  -2  -2    6.40    3.90
 -12  -2  -2    9.80    4.10
  12  -2   2    9.40    3.30
 -12  -2  -2    1.80    2.80
  12  -2   2    2.60    2.90
 -12   2  -2    4.50    2.60
 -12   2  -2    9.40    3.00
 -12   2  -2    6.10    3.10
  12   2   2    8.50    3.50
  12   2   2   13.40    3.90
  12   2   2    7.80    3.40
  14  -2   2    9.80    3.50
  14  -2   2   15.40    4.30
  14  -2   2   21.30    4.40
 -14  -2  -2   10.90    7.40
 -14  -2  -2   12.70    4.00
  14   2   2   10.40    3.80
 -14   2  -2   20.30    4.50
  14   2   2   22.10    4.90
 -14   2  -2   17.00    4.30
 -14   2  -2   18.90    4.20
 -16  -2  -2   24.00    5.80
  16  -2   2   25.20    5.20
  16  -2   2   26.40    5.50
 -16  -2  -2   13.70    4.80
  16  -2   2   21.00    4.70
 -16   2  -2   20.40    4.40
 -16   2  -2   22.70    5.10
  16   2   2   21.20    5.40
 -16   2  -2   19.70    4.70
  16   2   2   21.20    5.50
  16   2   2   15.30    4.50
 -18  -2  -2   16.80    5.50
 -18  -2  -2   20.90    6.10
  18  -2   2   22.80    4.90
  18  -2   2   12.90    4.30
  18  -2   2   14.00    4.20
  18   2   2   16.00    4.70
 -18   2  -2   20.50    5.10
 -18   2  -2   18.50    4.70
  19  -3  -2    3.70    3.10
  19  -3  -2    6.40    4.40
 -19  -3   2   10.70    5.50
 -19  -3   2    4.30    3.60
  19  -3  -2    4.80    3.70
 -19   3   2    2.50    2.90
  19   3  -2    2.10    3.40
 -17  -3   2   15.50    5.00
 -17  -3   2   18.00    5.90
  17  -3  -2   42.40    6.20
  17  -3  -2   23.50    5.90
  17  -3  -2   28.60    4.90
  17   3  -2   30.50    5.70
 -17   3   2   30.60    5.00
 -17   3   2   23.30    4.50
  15  -3  -2   40.90    6.60
 -15  -3   2   50.39    8.30
 -15  -3   2   40.90    8.70
 -15  -3   2   42.70    7.10
  15  -3  -2   46.00    5.80
  15  -3  -2   52.59    6.20
  15   3  -2   52.69    7.80
 -15   3   2   60.69    7.70
  15   3  -2   47.70    7.60
 -15   3   2   59.19    5.50
  15   3  -2   54.09    7.40
 -15   3   2   48.40    5.30
 -13  -3   2   59.29    7.80
 -13  -3   2   82.09   14.10
 -13  -3   2   71.29    9.30
  13  -3  -2   65.19    5.60
  13  -3  -2   77.89    9.30
  13  -3  -2   62.49    5.60
  13   3  -2   75.49    8.80
  13   3  -2   79.59    9.40
 -13   3   2   67.29    6.80
 -13   3   2   58.19    5.20
 -13   3   2   64.29    5.50
  13   3  -2   63.09    6.80
  11  -3  -2   -0.10    2.00
  11  -3  -2    0.40    1.60
  11  -3  -2    2.20    1.40
 -11  -3   2   -2.00    2.20
 -11  -3   2    3.40    3.60
 -11  -3   2   -0.10    2.60
 -11   3   2    0.60    1.50
 -11   3   2    1.20    2.20
  11   3  -2   -0.90    2.30
  11   3  -2    0.40    2.30
  11   3  -2    1.60    2.50
   9  -3  -2   45.10    3.80
   9  -3  -2   49.40    3.90
  -9  -3   2   39.00    5.60
   9  -3  -2   55.49    5.70
  -9  -3   2   43.50    6.00
  -9  -3   2   42.00    6.10
  -9   3   2   40.50    3.80
   9   3  -2   51.79    6.70
  -9   3   2   47.90    3.70
   9   3  -2   54.89    6.10
   9   3  -2   47.90    6.30
  -9   3   2   48.50    5.20
   7  -3  -2    3.60    1.40
  -7  -3   2    3.00    2.50
  -7  -3   2    2.10    2.50
  -7  -3   2    2.80    2.60
   7  -3  -2    2.20    2.30
   7  -3  -2    1.80    1.30
   7   3  -2    4.20    2.80
  -7   3   2    3.60    1.40
  -7   3   2    2.00    2.10
   7   3  -2    3.20    2.30
  -7   3   2    3.70    1.50
   7   3  -2    1.50    2.20
   5  -3  -2  212.38   11.70
   5  -3  -2  208.68    9.50
  -5  -3   2  219.98   12.00
  -5  -3   2  224.48   11.90
  -5  -3   2  222.18   11.90
   5   3  -2  207.58   11.10
   5   3  -2  213.58   11.60
   5   3  -2  214.18   11.70
  -5   3   2  213.48   11.40
  -5   3   2  215.38    9.60
  -5   3   2  216.48    9.30
  -3  -3   2    8.60    2.80
   3  -3  -2   11.00    2.90
  -3  -3   2    8.00    2.80
  -3  -3   2    8.70    2.80
  -3   3   2   10.90    2.90
  -3   3   2    9.70    1.80
   3   3  -2    8.10    2.70
  -3   3   2    9.30    2.10
   3   3  -2   14.70    3.30
  -3   3   2   12.30    2.10
   3   3  -2   10.00    2.70
  -3   3   2   10.70    1.80
   1  -3  -2  194.58    9.30
   1   3  -2  187.78   10.10
   1   3  -2  208.88   10.10
   1   3  -2  177.58   10.10
  -1   3   2  197.58    9.10
   1   3  -2  187.48   10.30
   1   3  -2  223.28   10.70
  -1   3   2  188.88   10.50
  -1   3   2  197.78    9.40
  -1  -3  -2  332.97   14.50
  -1  -3  -2  303.77   14.10
   1  -3   2  322.77   14.70
   1   3   2  323.07   13.90
   1   3   2  316.87   15.20
  -1   3  -2  310.37   14.70
   1   3   2  306.77   15.70
  -1   3  -2  290.87   14.20
  -1   3  -2  308.47   14.10
   1   3   2  311.47   14.00
  -1   3  -2  313.17   14.40
   3  -3   2  134.39    7.90
  -3  -3  -2  129.39    9.10
   3  -3   2  138.09    8.00
  -3  -3  -2  134.49    7.80
  -3  -3  -2  127.69    9.10
   3  -3   2  125.29    7.50
   3   3   2  144.89    8.30
  -3   3  -2  141.89    7.80
   3   3   2  143.09    9.30
  -3   3  -2  138.09    8.10
  -3   3  -2  145.69    8.00
   3   3   2  130.09    7.90
   5  -3   2  397.96   17.30
   5  -3   2  365.56   16.60
  -5  -3  -2  362.96   17.20
  -5  -3  -2  328.97   18.30
  -5  -3  -2  387.26   17.60
   5  -3   2  376.76   17.00
   5   3   2  394.66   18.20
  -5   3  -2  383.66   17.00
  -5   3  -2  371.06   16.80
  -5   3  -2  348.27   17.10
   5   3   2  401.86   17.80
   5   3   2  365.96   17.40
   7  -3   2  262.47   12.90
  -7  -3  -2  246.78   13.20
   7  -3   2  230.88   12.20
  -7  -3  -2  239.38   13.00
   7  -3   2  233.58   12.10
  -7  -3  -2  233.18   13.60
  -7   3  -2  206.18   14.00
  -7   3  -2  235.58   11.90
   7   3   2  232.38   12.70
   7   3   2  244.68   12.90
   7   3   2  243.88   13.00
  -7   3  -2  247.18   11.90
  -9  -3  -2   70.69    6.80
  -9  -3  -2   61.49    6.60
   9  -3   2   55.19    5.50
   9  -3   2   70.59    6.30
  -9  -3  -2   67.49    6.70
   9  -3   2   62.19    5.70
  -9   3  -2   73.19    5.90
   9   3   2   63.89    6.50
   9   3   2   76.29    6.80
   9   3   2   61.59    6.50
  -9   3  -2   74.49    6.00
  -9   3  -2   66.39    6.00
  11  -3   2   48.20    6.20
 -11  -3  -2   57.29    7.70
 -11  -3  -2   42.30    6.70
 -11  -3  -2   38.20    6.70
  11  -3   2   57.79    6.60
  11  -3   2   55.79    5.60
  11   3   2   49.70    7.70
  11   3   2   43.30    6.70
  11   3   2   63.69    8.10
 -11   3  -2   53.69    5.60
 -11   3  -2   61.39    6.50
 -11   3  -2   54.59    5.70
  13  -3   2   12.30    4.00
 -13  -3  -2    4.30    5.80
 -13  -3  -2    5.60    3.60
  13  -3   2    6.60    2.90
  13  -3   2    5.10    2.70
 -13  -3  -2    8.60    3.60
 -13   3  -2    9.80    3.20
  13   3   2    3.30    3.10
  13   3   2   10.70    4.30
 -13   3  -2    5.20    3.10
 -13   3  -2    7.20    3.00
  13   3   2    5.90    3.10
  15  -3   2    7.20    3.00
  15  -3   2    9.10    3.90
 -15  -3  -2    9.70    4.60
  15  -3   2    1.10    2.60
 -15  -3  -2    3.70    3.50
  15   3   2   11.70    4.40
 -15   3  -2    6.80    3.50
 -15   3  -2   11.90    3.70
 -15   3  -2    6.50    3.40
  17  -3   2    1.50    3.10
 -17  -3  -2    1.80    3.30
  17  -3   2    3.10    3.50
 -17  -3  -2    5.40    4.50
  17  -3   2    0.50    3.00
  17   3   2    4.40    3.50
 -17   3  -2    2.90    3.50
 -17   3  -2    2.70    3.10
 -18  -4   2   -0.90    5.80
  18  -4  -2    3.90    6.10
  18  -4  -2    9.30    3.30
  18   4  -2    6.50    4.00
 -18   4   2   14.20    3.20
 -18   4   2   10.80    4.90
  16  -4  -2   54.99    5.60
 -16  -4   2   54.89    8.30
  16  -4  -2   61.49    9.10
  16  -4  -2   60.39    5.90
 -16  -4   2   69.99   10.20
 -16   4   2   60.59    5.80
 -16   4   2   55.49    5.50
  16   4  -2   50.59    7.30
 -14  -4   2   19.20    5.50
  14  -4  -2   19.00    3.50
 -14  -4   2   35.00    7.10
  14  -4  -2   11.00    4.40
 -14  -4   2   17.70    4.60
 -14   4   2   18.90    3.30
 -14   4   2   10.80    4.00
 -14   4   2   20.20    3.70
  14   4  -2   19.10    4.60
  12  -4  -2   79.09    7.90
  12  -4  -2   67.39    5.40
 -12  -4   2   67.89    8.80
  12  -4  -2   67.19    5.40
 -12  -4   2   71.09    8.80
 -12  -4   2   80.99    9.50
  12   4  -2   76.99    7.40
 -12   4   2   79.69    5.70
  12   4  -2   82.59   11.70
 -12   4   2   64.49    9.70
  12   4  -2   70.49    9.30
 -12   4   2   69.79    5.30
 -10  -4   2   61.19    7.70
 -10  -4   2   47.20    7.00
  10  -4  -2   50.79    4.20
 -10  -4   2   49.20    6.70
  10  -4  -2   66.39    7.80
  10  -4  -2   49.80    4.40
 -10   4   2   57.89    6.30
  10   4  -2   53.09    7.20
  10   4  -2   61.49    7.30
  10   4  -2   57.09    7.40
 -10   4   2   54.39    4.50
 -10   4   2   54.39    4.40
   8  -4  -2   54.29    7.00
  -8  -4   2   48.70    6.70
   8  -4  -2   42.70    3.70
  -8  -4   2   52.59    7.10
  -8  -4   2   40.20    5.80
  -8   4   2   47.80    3.80
  -8   4   2   51.29    6.30
   8   4  -2   47.70    6.30
  -8   4   2   45.30    3.90
   8   4  -2   54.49    7.20
   8   4  -2   56.49    6.70
   6  -4  -2   95.79    8.00
  -6  -4   2   84.09    7.60
  -6  -4   2   85.29    7.70
  -6  -4   2   96.99    7.70
   6   4  -2   78.49    7.30
  -6   4   2   89.79    5.50
  -6   4   2   83.29    5.00
  -6   4   2   90.79    7.30
   6   4  -2   80.09    7.10
   6   4  -2   91.39    7.10
  -6   4   2   86.79    5.50
  -4  -4   2    5.60    2.70
   4  -4  -2    6.10    2.90
  -4  -4   2    4.40    2.80
   4   4  -2    4.60    2.60
  -4   4   2   11.20    2.30
  -4   4   2    9.10    1.90
   4   4  -2   10.20    3.10
  -4   4   2    9.70    2.10
  -4   4   2    9.80    2.30
   4   4  -2    8.00    3.30
  -4   4   2    8.30    2.90
  -2   4   2   20.30    4.00
   2   4  -2   23.30    4.10
  -2   4   2   24.70    3.60
   2   4  -2   27.40    4.20
  -2   4   2   28.40    3.70
   2   4  -2   26.20    4.30
  -2   4   2   26.40    3.20
   2   4  -2   25.70    4.30
  -2   4   2   25.50    3.20
   0   4   2   95.59    7.90
   0   4  -2   81.49    6.40
   0   4  -2   70.89    6.40
   0   4  -2   89.09    7.10
   0   4  -2   77.29    6.30
   0   4   2   93.89    6.10
   0   4   2   96.59    7.30
   0   4  -2   84.49    6.30
   0   4   2   75.29    5.50
   0   4  -2   77.89    6.10
   2  -4   2  655.83   28.40
  -2  -4  -2  635.34   27.80
  -2  -4  -2  699.93   28.40
  -2   4  -2  683.83   28.70
  -2   4  -2  674.63   28.60
   2   4   2  670.13   28.20
   2   4   2  676.13   29.80
   2   4   2  664.33   30.10
  -2   4  -2  670.23   28.40
  -2   4  -2  664.03   28.30
  -2   4  -2  690.93   29.00
   2   4   2  661.33   28.40
   4  -4   2   25.70    3.70
  -4  -4  -2   26.70    3.80
  -4  -4  -2   25.10    4.20
   4  -4   2   30.10    4.50
  -4   4  -2   24.00    3.50
   4   4   2   33.20    4.80
  -4   4  -2   23.30    4.40
   4   4   2   26.70    4.80
  -4   4  -2   33.90    4.50
   4   4   2   30.70    5.20
   6  -4   2    7.80    3.00
  -6  -4  -2    6.50    3.40
   6  -4   2    7.90    2.60
  -6  -4  -2    3.10    2.90
  -6  -4  -2    4.80    2.50
   6  -4   2    5.00    2.10
   6   4   2    6.00    2.90
  -6   4  -2    5.10    2.40
   6   4   2    4.70    2.80
   6   4   2    9.60    3.50
  -6   4  -2    7.50    2.60
  -6   4  -2    3.80    2.10
  -8  -4  -2  142.59   11.20
   8  -4   2  137.29    9.40
   8  -4   2  149.79    9.10
  -8   4  -2  169.88   10.70
  -8   4  -2  180.48   10.20
  -8   4  -2  190.68   10.50
  10  -4   2  134.29   10.10
  10  -4   2  115.79    8.20
 -10  -4  -2  107.89    9.30
  10  -4   2  113.39    8.40
 -10  -4  -2  112.69    9.70
 -10  -4  -2  111.79   10.10
  10   4   2  117.19    9.70
 -10   4  -2  131.49    8.50
  10   4   2  124.79    9.70
 -10   4  -2  116.59    8.30
 -10   4  -2  123.79    8.80
  10   4   2  118.99    9.60
  12  -4   2    1.90    2.00
 -12  -4  -2    1.80    3.50
  12  -4   2   -2.40    1.80
 -12  -4  -2   -2.20    2.20
 -12  -4  -2   -0.70    4.60
  12   4   2   -5.90    2.40
 -12   4  -2    3.10    2.60
  12   4   2    5.00    2.90
  12   4   2    2.80    5.50
 -12   4  -2    0.70    2.30
 -12   4  -2    1.30    2.10
 -14  -4  -2   31.20    6.20
  14  -4   2   43.70    6.20
 -14  -4  -2   40.90    7.90
  14  -4   2   39.30    7.00
  14  -4   2   49.20    6.60
 -14   4  -2   33.80    5.20
 -14   4  -2   34.60    5.80
  14   4   2   43.20    7.20
 -14   4  -2   42.60    5.80
 -16  -4  -2    6.00    4.20
  16  -4   2   10.30    3.40
 -16  -4  -2   10.00    4.00
  16  -4   2    6.40    3.10
  16  -4   2    3.40    3.60
 -16   4  -2    5.20    3.40
  16   4   2    8.30    4.20
 -16   4  -2    3.50    3.50
 -15  -5   2   20.20    5.80
  15  -5  -2   21.80    6.00
 -15  -5   2   25.10    6.50
  15  -5  -2   15.10    5.20
  15   5  -2    9.50    3.90
 -15   5   2   17.90    3.40
  13  -5  -2   35.90    6.60
  13  -5  -2   41.60    5.00
 -13  -5   2   34.70    7.20
  13  -5  -2   42.60    4.90
 -13  -5   2   39.90    7.40
 -13  -5   2   35.10    7.50
 -13   5   2   41.90    4.70
  13   5  -2   35.70    6.20
 -13   5   2   39.80    4.70
 -11  -5   2   12.40    5.10
  11  -5  -2   16.90    5.30
  11  -5  -2   14.30    2.70
 -11  -5   2   14.00    5.30
 -11  -5   2   11.50    4.50
 -11   5   2   15.60    3.90
  11   5  -2    2.40    3.30
  11   5  -2   18.50    4.50
  11   5  -2    8.60    4.60
 -11   5   2    9.10    2.60
  -9  -5   2  200.58   16.00
  -9  -5   2  214.48   14.60
  -9  -5   2  235.08   14.70
   9  -5  -2  188.78   16.90
   9   5  -2  215.88   19.00
  -9   5   2  209.98   10.50
   9   5  -2  220.58   13.50
   9   5  -2  220.68   16.00
  -9   5   2  221.78   11.10
  -9   5   2  231.98   12.60
  -7  -5   2   55.79    8.10
   7  -5  -2   61.79    8.00
  -7  -5   2   64.09    7.90
  -7  -5   2   70.69    8.60
   7   5  -2   70.19    8.40
  -7   5   2   58.19    5.00
   7   5  -2   50.59    6.50
  -7   5   2   57.89    7.10
  -7   5   2   59.79    4.50
  -7   5   2   63.09    5.00
   7   5  -2   63.19    8.20
  -7   5   2   60.39    4.50
   5  -5  -2    1.20    2.70
  -5  -5   2    0.80    2.80
  -5   5   2    2.00    1.80
   5   5  -2    1.10    2.60
  -5   5   2    0.20    1.50
   5   5  -2    2.70    2.80
  -5   5   2    0.30    2.40
   5   5  -2   -0.90    2.10
  -5   5   2    2.90    1.60
  -3   5   2    2.70    2.70
  -3   5   2    4.10    2.10
   3   5  -2    3.60    2.70
  -3   5   2    2.20    1.60
  -3   5   2    5.10    2.60
   3   5  -2   -0.50    2.40
   3   5  -2    0.90    2.50
   3   5  -2    5.70    2.80
   3   5  -2    0.80    1.90
  -3   5   2    4.40    1.90
   1   5  -2   57.09    5.90
  -1   5   2   62.09    5.80
   1   5  -2   57.19    6.10
  -1   5   2   53.29    5.10
  -1   5   2   58.69    5.40
   1   5  -2   50.89    5.50
   1   5  -2   62.59    6.70
  -1   5   2   66.69    8.40
  -1   5   2   67.99    6.60
  -1   5   2   59.29    5.10
   1   5  -2   73.09    6.80
   1   5  -2   57.69    6.90
  -1  -5  -2  128.09    8.60
  -1   5  -2  124.19    8.40
   1   5   2  124.39   10.20
  -1   5  -2  114.39    8.70
   1   5   2  114.49    9.10
   1   5   2  127.39    7.90
  -1   5  -2  108.49    8.40
  -1   5  -2  125.79    8.60
  -1   5  -2  124.09    8.60
   1   5   2  119.59    8.10
  -1   5  -2  116.69    9.30
  -3  -5  -2  179.48   10.80
  -3  -5  -2  191.88   11.40
   3   5   2  185.78   11.00
  -3   5  -2  194.98   11.10
  -3   5  -2  187.48   12.30
   3   5   2  187.58   12.70
  -3   5  -2  206.28   11.50
   3   5   2  184.88   11.40
   3   5   2  165.78   12.00
  -3   5  -2  199.68   11.50
  -3   5  -2  197.18   11.60
  -5  -5  -2    6.70    2.90
   5  -5   2    6.20    3.00
  -5  -5  -2   11.20    3.70
   5   5   2    5.70    3.10
  -5   5  -2   13.10    3.30
   5   5   2    5.60    3.00
  -5   5  -2    5.80    2.40
  -5   5  -2   11.90    3.00
  -5   5  -2    8.50    3.10
  -7  -5  -2   14.40    5.20
   7  -5   2   18.50    3.80
  -7  -5  -2   21.10    5.10
  -7  -5  -2   28.60    6.40
   7  -5   2   16.10    4.20
  -7   5  -2   18.20    3.70
  -7   5  -2   17.50    3.40
  -7   5  -2   18.00    3.90
   7   5   2   20.40    5.00
   7   5   2   20.30    4.60
   7   5   2   15.50    4.10
  -9  -5  -2   12.50    5.00
   9  -5   2   16.20    3.80
   9  -5   2    7.30    3.20
  -9  -5  -2   28.20    6.00
   9  -5   2   19.10    4.80
   9   5   2   18.50    4.80
  -9   5  -2   17.00    4.00
   9   5   2   16.60    4.80
  -9   5  -2   12.40    3.40
  -9   5  -2   24.80    4.80
   9   5   2   17.00    4.50
 -11  -5  -2    3.60    3.70
 -11  -5  -2    3.00    3.60
 -11  -5  -2    0.50    3.10
  11  -5   2    2.90    3.40
  11  -5   2    4.80    2.70
  11  -5   2    6.10    2.90
  11   5   2   -1.70    2.60
 -11   5  -2    4.20    2.70
  11   5   2    2.90    3.40
  11   5   2    1.60    3.00
 -11   5  -2    5.30    2.90
 -13  -5  -2    0.50    3.50
  13  -5   2    3.50    2.70
 -13  -5  -2    3.00    3.90
  13  -5   2    2.10    2.60
  13  -5   2    3.20    3.70
  13   5   2    1.20    3.40
 -13   5  -2    3.40    2.90
 -13   5  -2    3.60    2.70
 -15  -5  -2    3.60    4.80
  15  -5   2    1.00    2.80
  15  -5   2    4.20    3.20
 -15  -5  -2    0.30    3.60
  15  -5   2    2.20    3.90
  15   5   2    4.80    3.80
 -15   5  -2    4.60    3.20
 -15   5  -2    3.80    2.90
  12  -6  -2    0.50    3.60
 -12  -6   2   -0.30    3.70
 -12  -6   2    0.60    3.00
  12   6  -2    0.80    3.20
 -12   6   2    0.70    1.70
 -12   6   2    0.00    1.70
 -12   6   2    0.50    1.70
 -12   6   2    0.70    1.60
  10  -6  -2    0.20    3.30
 -10  -6   2    4.30    4.00
 -10  -6   2    2.90    3.10
 -10  -6   2    3.70    3.50
 -10   6   2   -1.00    1.60
 -10   6   2    1.60    1.90
  10   6  -2   -1.20    2.80
 -10   6   2    2.00    1.70
  -8  -6   2   79.99    8.70
   8  -6  -2  101.59    9.80
  -8  -6   2   98.09   11.30
   8   6  -2   67.29    8.90
   8   6  -2   83.39    8.60
  -8   6   2   77.59    8.20
  -8   6   2   80.69    5.70
   8   6  -2   85.59    8.20
  -8   6   2   74.89    6.00
  -8   6   2   81.89    6.10
   6  -6  -2   48.40    8.00
  -6   6   2   51.09    5.70
  -6   6   2   48.20    5.50
   6   6  -2   47.60   10.00
   6   6  -2   44.10    6.70
  -6   6   2   37.60    4.00
   6   6  -2   30.30    9.40
   6   6  -2   39.80    6.50
   4   6  -2    8.80    3.70
  -4   6   2   11.70    2.80
   4   6  -2    7.10    3.70
   4   6  -2   12.00    3.70
   4   6  -2   11.80    3.70
   4   6  -2    2.10    3.40
  -4   6   2    7.40    2.80
  -4   6   2    7.20    2.40
  -2   6   2   33.50    5.30
   2   6  -2   47.00   10.20
  -2   6   2   43.20    5.50
  -2   6   2   34.80    4.70
   2   6  -2   56.79    7.60
  -2   6   2   45.10    6.60
   2   6  -2   38.40    6.00
   2   6  -2   41.10    6.00
   2   6  -2   44.70    6.30
  -2   6   2   46.70    5.00
   2   6  -2   56.89    7.30
   0   6  -2    0.20    2.00
   0   6   2   -1.00    1.70
   0   6  -2    2.30    2.50
   0   6   2    0.30    2.60
   0   6  -2    0.70    2.90
   0   6  -2   -0.70    2.10
   0   6   2    1.70    2.20
   0   6   2    0.20    1.70
   0   6   2    0.10    3.70
   0   6   2    1.50    2.70
   0   6  -2   -0.10    2.30
   2   6   2   17.40    4.90
   2   6   2   23.40    4.90
  -2   6  -2   28.80    4.90
   2   6   2   18.00    3.70
  -2   6  -2   25.10    5.10
  -2   6  -2   26.60    5.20
  -2   6  -2   20.60    4.10
  -2   6  -2   18.60    4.60
  -4  -6  -2   45.70    6.20
  -4  -6  -2   58.59    7.80
  -4   6  -2   39.50    5.70
   4   6   2   50.99    8.10
  -4   6  -2   55.59    7.00
  -4   6  -2   45.70    6.40
  -4   6  -2   59.69    7.50
   4   6   2   53.19    8.20
  -4   6  -2   46.80    5.90
   4   6   2   49.10    6.50
   4   6   2   50.39    6.60
  -6  -6  -2   40.50    6.60
  -6  -6  -2   38.20    7.70
   6  -6   2   32.00    6.20
   6   6   2   29.00    5.20
  -6   6  -2   36.60    5.70
   6   6   2   41.10    6.80
  -6   6  -2   34.40    5.40
   6   6   2   28.60    6.30
  -6   6  -2   28.20    5.00
  -6   6  -2   44.40    5.80
  -6   6  -2   46.30    6.80
   8  -6   2    9.50    3.90
  -8  -6  -2   10.10    4.50
  -8  -6  -2    6.40    4.00
  -8   6  -2   12.10    3.50
  -8   6  -2    6.60    3.10
   8   6   2    3.30    3.30
   8   6   2   14.60    4.50
   8   6   2   10.10    3.60
  -8   6  -2    8.10    3.10
 -10  -6  -2   19.20    5.50
 -10  -6  -2   27.30    6.60
  10  -6   2   20.80    5.60
  10   6   2   14.80    5.20
 -10   6  -2   15.70    4.50
 -10   6  -2   24.50    5.00
 -10   6  -2   28.40    4.90
  12  -6   2   -1.70    2.10
 -12  -6  -2    2.30    3.70
  12  -6   2    0.90    3.20
 -12  -6  -2    2.40    3.90
 -12   6  -2    2.40    2.40
  12   6   2    3.40    4.00
   9  -7  -2   37.30    7.60
  -9  -7   2   32.90    7.80
  -9   7   2   22.60    3.50
  -9   7   2   37.40    4.80
  -9   7   2   27.50    4.20
   9   7  -2   32.20    6.70
  -9   7   2   23.80    4.90
   7   7  -2    7.10    3.90
  -7   7   2   12.70    2.80
  -7   7   2    8.10    2.90
  -7   7   2    4.30    2.60
  -7   7   2   14.80    2.80
   5   7  -2   -2.20    2.40
   5   7  -2    4.30    3.20
   5   7  -2    4.30    3.10
  -5   7   2   -0.20    2.10
  -5   7   2    1.00    2.00
   5   7  -2    0.80    3.20
  -5   7   2    6.60    2.60
  -5   7   2    2.00    4.60
   5   7  -2   -0.60    3.50
   3   7  -2   36.80    6.20
   3   7  -2   49.10    7.60
  -3   7   2   40.20    5.90
   3   7  -2   27.30    5.60
  -3   7   2   37.50    8.60
   3   7  -2   49.70    7.80
   3   7  -2   40.10    6.80
   3   7  -2   39.30    8.00
  -3   7   2   39.80    5.20
  -3   7   2   42.10    5.70
  -3   7   2   46.00    5.70
  -1   7   2    2.40    2.60
  -1   7   2    3.80    4.00
  -1   7   2    0.20    2.00
   1   7  -2    5.60    3.50
  -1   7   2    6.60    2.60
   1   7  -2    4.30    3.30
   1   7  -2    3.30    3.70
  -1   7   2    9.20    3.70
   1   7  -2    5.10    3.00
   1   7  -2    3.60    3.10
  -1   7  -2   14.10    4.80
   1   7   2   10.30    3.20
  -1   7  -2   11.50    3.70
   1   7   2   17.20    4.20
  -1   7  -2   13.90    3.80
   1   7   2   14.00    3.90
   1   7   2   14.80    5.20
  -1   7  -2   15.20    4.30
   1   7   2    8.20    4.20
  -3   7  -2    1.10    2.80
   3   7   2    1.20    2.50
  -3   7  -2    4.30    3.00
   3   7   2    3.50    3.30
   3   7   2    4.90    4.10
  -3   7  -2    3.70    3.50
  -3   7  -2    0.80    3.20
   3   7   2    3.80    3.60
  -3   7  -2   -0.80    2.20
  -3   7  -2    3.50    2.70
  -5  -7  -2   29.60    5.80
   5   7   2   16.50    4.50
   5   7   2   17.40    5.50
  -5   7  -2   17.80    3.80
  -5   7  -2   13.70    4.10
  -5   7  -2   14.90    3.80
  -5   7  -2   17.90    4.50
  -5   7  -2   11.90    3.90
  -7  -7  -2    2.40    3.20
  -7  -7  -2    0.40    3.20
  -7   7  -2    7.40    3.00
   7   7   2    5.80    3.70
  -7   7  -2    3.20    2.70
  -7   7  -2    6.70    2.70
  -7   7  -2    5.60    3.40
  -9  -7  -2   43.50    8.20
   9  -7   2   36.40    6.80
  -9  -7  -2   36.00    6.60
  -9   7  -2   25.90    4.80
  -9   7  -2   40.60    6.30
  -9   7  -2   35.00    5.90
  -9   7  -2   31.90    5.60
   9   7   2   53.79    8.80
 -20   0   3    2.00    3.30
 -20   0   3   -2.20    2.60
  20   0  -3    1.40    2.90
  20   0  -3    0.00    3.10
 -18   0   3   25.60    5.90
  18   0  -3   17.50    4.10
  18   0  -3   28.10    5.70
  18   0  -3   22.40    5.90
  16   0  -3    3.50    3.00
  16   0  -3    3.70    2.90
 -16   0   3    3.60    3.00
  16   0  -3    1.60    2.20
 -16   0   3    2.20    2.90
 -16   0   3    3.00    3.00
  14   0  -3   11.80    3.20
 -14   0   3   18.60    4.00
  14   0  -3    7.70    3.10
 -14   0   3    9.80    3.70
 -14   0   3   15.00    3.90
 -12   0   3   28.70    4.50
 -12   0   3   36.10    5.00
  12   0  -3   22.70    6.50
 -12   0   3   31.10    4.90
  12   0  -3   30.90    4.80
  12   0  -3   30.30    4.60
 -10   0   3    5.40    2.50
  10   0  -3    9.50    2.70
  10   0  -3    6.10    2.50
 -10   0   3    4.10    2.30
  10   0  -3    7.80    2.50
  -8   0   3  135.49    7.80
   8   0  -3  137.69    7.90
   8   0  -3  141.99    7.90
  -8   0   3  135.49    7.80
  -8   0   3  134.49    7.80
   8   0  -3  141.49    7.60
   6   0  -3  484.55   19.80
   6   0  -3  478.15   19.80
  -6   0   3  470.45   19.80
  -6   0   3  479.65   19.70
   6   0  -3  481.25   19.60
  -6   0   3  481.65   19.90
  -4   0   3  745.43   28.80
  -4   0   3  740.83   28.70
   4   0  -3  722.03   28.70
  -4   0   3  741.43   28.70
   4   0  -3  754.22   28.80
   4   0  -3  734.03   28.60
   2   0  -3  102.29    5.00
   2   0  -3  104.99    4.90
   2   0  -3  103.39    4.80
   2   0  -3  102.09    5.00
  -2   0   3  106.39    4.70
   0   0  -3   58.59    3.40
   0   0  -3   59.99    3.60
   0   0   3   62.89    3.60
   0   0   3   53.19    3.00
   0   0   3   65.29    3.70
   0   0  -3   60.49    3.50
   2   0   3 3488.25  126.09
   2   0   3 3387.56  125.59
  -2   0  -3 3311.17  125.99
  -2   0  -3 3263.17  125.99
   2   0   3 3313.07  125.99
  -2   0  -3 3468.05  125.69
   4   0   3  285.57   13.00
  -4   0  -3  298.97   12.70
   4   0   3  297.57   12.60
  -4   0  -3  290.37   13.00
  -4   0  -3  286.67   13.00
   4   0   3  288.67   13.00
  -6   0  -3   20.90    3.30
   6   0   3   16.90    3.10
   6   0   3   19.50    3.20
   8   0   3  486.95   20.80
  -8   0  -3  470.85   20.70
  -8   0  -3  450.65   20.50
  -8   0  -3  456.85   20.60
   8   0   3  468.75   20.70
   8   0   3  479.05   20.40
 -10   0  -3  534.95   23.80
 -10   0  -3  509.05   23.60
  10   0   3  520.75   23.70
  10   0   3  541.05   23.50
  10   0   3  546.05   23.90
 -10   0  -3  545.65   23.70
 -12   0  -3    2.70    2.70
 -12   0  -3   -0.70    2.10
  12   0   3   -1.00    2.00
  12   0   3   -1.10    2.20
  12   0   3    0.30    2.30
 -12   0  -3    2.00    2.30
 -14   0  -3    4.00    3.00
  14   0   3    2.70    2.70
 -14   0  -3    0.50    2.60
 -14   0  -3    0.90    2.40
  14   0   3    2.90    2.50
  14   0   3    2.90    2.80
 -16   0  -3    7.40    3.80
  16   0   3    1.90    2.80
  16   0   3    7.10    3.60
 -16   0  -3    4.60    3.20
 -16   0  -3    1.10    2.70
 -18   0  -3   48.60    7.60
 -18   0  -3   37.80    7.00
  18   0   3   35.40    6.50
 -20   0  -3   12.50    4.20
 -20   0  -3   15.20    4.80
  19  -1  -3   -2.00    2.10
 -19  -1   3    3.40    3.10
  19  -1  -3   -0.50    2.70
 -19  -1   3    3.20    3.80
 -19   1   3    4.80    3.30
  19   1  -3    1.00    2.90
 -17  -1   3   30.60    6.10
  17  -1  -3   23.10    4.70
  17  -1  -3   29.00    5.40
  17  -1  -3   15.70    3.80
 -17  -1   3   19.30    4.90
 -17  -1   3   20.40    4.80
 -17   1   3   21.40    5.10
 -17   1   3   21.30    4.70
  17   1  -3   21.30    4.60
 -17   1   3   15.80    4.10
 -15  -1   3   23.50    5.00
  15  -1  -3   25.40    4.50
  15  -1  -3   27.00    4.70
 -15  -1   3   28.80    8.60
  15  -1  -3   36.90    7.50
 -15  -1   3   31.70    5.90
  15   1  -3   34.60    5.10
  15   1  -3   38.90    6.20
  15   1  -3   28.70    4.90
 -15   1   3   30.30    5.60
 -15   1   3   31.00    5.40
 -15   1   3   27.90    4.70
  13  -1  -3   33.00    5.10
 -13  -1   3   35.90    5.70
 -13  -1   3   29.10    4.70
  13  -1  -3   46.20    5.50
 -13  -1   3   29.70    5.10
  13  -1  -3   39.60    5.00
 -13   1   3   33.40    5.00
  13   1  -3   28.40    4.90
  13   1  -3   29.50    4.80
 -13   1   3   44.00    5.30
 -13   1   3   35.20    5.10
  13   1  -3   30.90    4.80
 -11  -1   3   85.39    6.70
 -11  -1   3   97.59    7.20
  11  -1  -3   94.09    6.20
 -11  -1   3   87.59    7.20
  11  -1  -3   81.99    6.70
  11  -1  -3   78.09    5.80
  11   1  -3   89.39    6.90
 -11   1   3   77.89    5.90
  11   1  -3   77.69    6.40
  11   1  -3   84.49    6.40
 -11   1   3   65.29    6.40
 -11   1   3   88.79    6.60
  -9  -1   3  309.37   14.80
   9  -1  -3  305.57   13.40
  -9  -1   3  295.17   14.40
   9  -1  -3  310.97   14.70
  -9  -1   3  306.27   14.80
   9  -1  -3  293.67   13.60
   9   1  -3  288.27   14.50
  -9   1   3  304.17   13.70
  -9   1   3  303.47   14.40
   9   1  -3  303.97   14.50
  -9   1   3  300.07   13.40
   9   1  -3  299.37   14.10
   7  -1  -3   69.59    4.40
   7  -1  -3   68.39    4.10
  -7  -1   3   58.79    5.50
  -7  -1   3   68.29    5.10
  -7  -1   3   65.29    5.60
   7  -1  -3   63.39    6.30
   7   1  -3   61.79    5.00
  -7   1   3   74.89    4.70
  -7   1   3   75.59    4.50
   7   1  -3   67.99    5.60
   7   1  -3   70.69    5.60
  -7   1   3   74.09    5.40
  -5  -1   3  141.39    7.80
   5  -1  -3  134.39    6.00
   5  -1  -3  142.59    6.20
  -5  -1   3  134.09    7.70
   5  -1  -3  134.99    7.50
  -5  -1   3  129.89    6.90
  -5   1   3  137.39    7.40
  -5   1   3  144.09    6.30
   5   1  -3  144.69    7.90
  -5   1   3  145.29    6.50
   5   1  -3  143.09    7.80
   5   1  -3  139.39    7.20
   3  -1  -3   25.50    3.20
  -3  -1   3   36.10    3.80
  -3  -1   3   33.40    2.80
   3  -1  -3   36.60    1.70
  -3  -1   3   35.70    3.70
   3   1  -3   31.60    2.80
  -3   1   3   31.30    3.30
   3   1  -3   28.40    3.10
   3   1  -3   38.30    3.80
   1  -1  -3  408.06   17.20
   1  -1  -3  442.86   16.00
   1  -1  -3  406.56   16.00
  -1  -1   3  419.56   17.40
  -1  -1   3  418.06   16.20
  -1   1   3  453.45   17.00
  -1   1   3  444.86   18.10
   1   1  -3  447.96   16.90
  -1   1   3  449.36   16.90
   1   1  -3  430.56   18.20
   1   1  -3  426.06   18.30
  -1  -1  -3 2108.39   70.19
  -1  -1  -3 1702.13   70.89
   1  -1   3 1753.52   69.59
   1  -1   3 1802.82   70.69
  -1  -1  -3 2045.20   70.19
   1  -1   3 1777.02   70.59
   1   1   3 1778.42   68.79
  -1   1  -3 1778.42   68.39
   1   1   3 1883.31   67.99
  -1   1  -3 1786.62   68.59
   3  -1   3 1968.60   76.09
   3  -1   3 2090.39   75.49
   3  -1   3 2039.70   76.29
  -3  -1  -3 1904.01   75.89
  -3  -1  -3 1972.00   75.89
  -3  -1  -3 2059.09   76.49
   3   1   3 1989.20   75.89
  -3   1  -3 2036.90   75.09
  -3   1  -3 2054.99   75.89
   3   1   3 1963.00   75.69
   3   1   3 1974.00   75.69
  -3   1  -3 1967.70   75.79
   5  -1   3  400.16   16.20
  -5  -1  -3  369.96   16.60
  -5  -1  -3  369.06   16.60
   5  -1   3  398.16   16.90
   5  -1   3  367.06   16.60
  -5  -1  -3  379.46   16.90
   5   1   3  377.66   16.90
   5   1   3  390.66   17.00
  -5   1  -3  364.36   16.70
  -5   1  -3  394.26   16.40
  -5   1  -3  406.56   17.00
   5   1   3  390.36   16.90
   7  -1   3   57.69    5.20
   7  -1   3   61.89    5.00
  -7  -1  -3   63.29    5.30
  -7  -1  -3   57.79    5.30
   7  -1   3   56.69    5.40
  -7  -1  -3   69.19    5.70
  -7   1  -3   66.39    5.70
  -7   1  -3   63.89    5.20
   7   1   3   84.09    6.20
   7   1   3   65.99    5.30
   7   1   3   69.49    5.90
  -7   1  -3   64.29    5.50
  -9  -1  -3   30.30    4.30
   9  -1   3   37.00    4.40
   9  -1   3   45.50    5.30
  -9  -1  -3   33.30    4.40
   9  -1   3   37.90    4.90
  -9  -1  -3   35.80    4.90
  -9   1  -3   45.80    5.30
   9   1   3   41.80    5.40
   9   1   3   46.50    4.70
   9   1   3   47.20    5.60
  -9   1  -3   34.80    4.50
  -9   1  -3   32.10    5.60
 -11  -1  -3    4.00    2.50
  11  -1   3    6.30    2.60
  11  -1   3    2.60    2.70
 -11  -1  -3    4.00    2.80
  11  -1   3    7.80    3.30
 -11  -1  -3    8.90    3.10
  11   1   3    8.70    3.10
  11   1   3    5.00    2.80
  11   1   3   10.30    3.30
 -11   1  -3    8.30    3.20
 -11   1  -3    6.20    2.70
  13  -1   3   43.30    7.80
  13  -1   3   51.69    6.50
  13  -1   3   62.89    7.60
 -13  -1  -3   42.90    6.60
 -13  -1  -3   39.90    6.00
  13   1   3   51.79    7.10
 -13   1  -3   41.30    6.10
  13   1   3   56.89    6.90
  13   1   3   33.50    5.50
 -13   1  -3   55.49    6.80
 -13   1  -3   36.90    5.50
 -15  -1  -3    0.80    2.50
  15  -1   3    4.50    3.10
  15  -1   3    8.20    3.70
 -15  -1  -3    4.60    3.30
  15  -1   3    3.30    2.80
  15   1   3   11.00    5.40
  15   1   3    8.90    3.70
 -15   1  -3    9.90    3.50
 -15   1  -3   16.50    4.40
 -15   1  -3    5.50    3.20
  15   1   3   10.40    3.70
 -17  -1  -3    0.90    2.80
  17  -1   3    0.20    2.80
 -17  -1  -3    1.90    3.20
  17  -1   3   -3.20    2.40
  17  -1   3    1.80    2.90
 -17   1  -3    4.60    3.20
  17   1   3    0.40    2.90
 -17   1  -3    1.60    2.80
 -19  -1  -3    0.70    3.20
 -19  -1  -3   -1.70    2.80
  19  -1   3    0.60    2.80
 -19   1  -3   -0.80    2.70
 -19   1  -3    5.40    3.80
  19   1   3    0.60    2.90
  20  -2  -3    7.10    4.90
  20  -2  -3    6.00    3.70
 -20  -2   3   14.10    5.10
 -20  -2   3    2.00    3.60
  20  -2  -3    6.10    3.20
 -20   2   3    4.00    3.60
 -20   2   3    2.20    2.90
  20   2  -3    6.00    3.90
 -18  -2   3   -0.60    2.70
  18  -2  -3    1.80    2.40
  18  -2  -3    4.50    3.10
 -18  -2   3    2.90    3.30
  18  -2  -3    1.50    3.20
  18   2  -3    1.40    2.80
 -18   2   3   -0.10    2.30
 -18   2   3   -0.80    2.30
 -16  -2   3   35.20    6.60
 -16  -2   3   18.60    5.10
 -16  -2   3   18.70    4.90
  16  -2  -3   24.00    4.40
  16  -2  -3   28.90    4.60
  16  -2  -3   32.90    6.30
  16   2  -3   11.70    4.60
  16   2  -3   33.20    5.80
 -16   2   3   27.90    5.50
 -16   2   3   23.60    4.30
 -16   2   3   31.20    4.90
  16   2  -3   22.00    5.30
  14  -2  -3    6.80    2.40
  14  -2  -3    7.20    2.40
 -14  -2   3    4.40    3.40
  14  -2  -3    3.80    3.00
 -14  -2   3    1.70    2.70
 -14  -2   3    2.30    3.00
  14   2  -3    1.10    2.40
 -14   2   3    1.80    1.90
 -14   2   3    3.00    2.20
  14   2  -3    2.80    2.60
 -14   2   3    2.80    2.50
  14   2  -3    4.40    3.10
 -12  -2   3   14.30    3.80
 -12  -2   3   12.50    3.40
  12  -2  -3   16.20    3.10
  12  -2  -3   15.10    3.80
 -12  -2   3   19.20    4.30
  12  -2  -3   18.00    3.10
  12   2  -3   12.50    3.50
  12   2  -3   19.10    3.90
 -12   2   3   15.20    3.60
  12   2  -3   20.90    4.40
 -12   2   3   14.80    3.00
 -12   2   3   18.40    3.80
  10  -2  -3   43.80    4.30
  10  -2  -3   37.70    5.30
 -10  -2   3   23.70    4.40
 -10  -2   3   39.50    5.80
 -10  -2   3   32.60    4.60
  10  -2  -3   34.90    3.70
  10   2  -3   35.10    4.60
 -10   2   3   33.20    4.60
 -10   2   3   35.70    3.60
  10   2  -3   40.20    5.40
  10   2  -3   36.00    5.20
 -10   2   3   37.90    3.50
  -8  -2   3  133.39    8.50
   8  -2  -3  157.88    9.20
  -8  -2   3  149.29    9.40
   8  -2  -3  153.58    7.30
  -8  -2   3  148.79    9.30
   8  -2  -3  151.08    7.20
  -8   2   3  162.38    7.60
  -8   2   3  149.79    7.30
  -8   2   3  155.08   11.30
   8   2  -3  149.59    8.60
   8   2  -3  161.78   10.90
   8   2  -3  161.88    9.70
  -6  -2   3  220.98   11.30
  -6  -2   3  206.48   11.20
   6  -2  -3  207.98    8.80
   6  -2  -3  211.68   11.00
  -6  -2   3  202.88   10.50
   6  -2  -3  203.88    8.70
   6   2  -3  226.18   11.50
   6   2  -3  216.38   11.40
   6   2  -3  212.18   10.50
  -6   2   3  207.68    8.90
  -6   2   3  227.48   11.20
  -6   2   3  215.78    9.10
   4  -2  -3   62.19    5.20
  -4  -2   3   65.89    4.80
  -4  -2   3   51.09    5.30
  -4  -2   3   48.80    5.00
   4   2  -3   59.99    5.20
  -4   2   3   57.99    2.70
  -4   2   3   55.29    2.80
   4   2  -3   57.29    5.20
  -4   2   3   57.19    5.00
  -4   2   3   58.39    2.90
   4   2  -3   60.19    4.40
  -2  -2   3  571.94   23.50
   2  -2  -3  586.54   22.30
   2  -2  -3  577.44   24.20
  -2   2   3  564.44   22.30
   2   2  -3  595.24   24.10
  -2   2   3  563.84   24.00
  -2   2   3  584.84   22.00
   2   2  -3  583.14   24.10
   2   2  -3  589.14   23.20
   0  -2  -3   44.30    3.50
   0  -2  -3   49.90    3.30
   0  -2   3   30.70    3.70
   0   2  -3   47.10    5.00
   0   2   3   46.20    3.20
   0   2  -3   43.00    4.50
   0   2  -3   38.10    3.30
   0   2   3   40.30    3.40
   0   2   3   49.30    4.80
   0   2   3   35.90    4.90
  -2  -2  -3  327.17   14.30
   2  -2   3  317.87   14.70
   2  -2   3  343.27   15.10
   2  -2   3  311.67   14.00
  -2  -2  -3  349.37   14.50
  -2  -2  -3  342.07   15.80
   2   2   3  350.06   14.70
  -2   2  -3  327.07   15.00
  -2   2  -3  336.27   14.20
  -2   2  -3  337.47   15.20
   2   2   3  321.97   15.70
   2   2   3  362.36   14.70
  -4  -2  -3 1052.39   43.20
   4  -2   3 1056.59   42.20
  -4  -2  -3 1036.90   42.10
   4  -2   3 1112.09   41.80
  -4  -2  -3 1068.49   42.30
   4  -2   3 1083.09   42.40
  -4   2  -3 1055.59   43.20
  -4   2  -3 1114.89   43.40
   4   2   3 1124.39   43.40
  -4   2  -3 1140.79   42.80
   4   2   3 1062.09   43.20
   6  -2   3  360.16   22.60
  -6  -2  -3  441.26   19.60
  -6  -2  -3  472.65   20.40
   6  -2   3  456.75   19.60
   6  -2   3  437.26   19.30
  -6  -2  -3  450.25   19.70
   6   2   3  465.25   20.70
  -6   2  -3  448.86   24.10
   6   2   3  477.35   20.90
  -6   2  -3  480.45   20.00
   6   2   3  471.35   20.90
   8  -2   3  100.49    7.40
  -8  -2  -3  118.79    8.00
   8  -2   3  116.79    7.40
  -8  -2  -3  121.29    8.10
  -8  -2  -3  123.19    8.50
   8  -2   3   96.89    7.10
  -8   2  -3  125.99    7.80
  -8   2  -3  134.59    8.00
   8   2   3  121.69    8.30
  -8   2  -3  110.19    7.40
   8   2   3  129.29    8.30
   8   2   3  122.59    8.30
  10  -2   3  250.17   13.60
 -10  -2  -3  238.18   14.00
  10  -2   3  272.17   13.50
 -10  -2  -3  255.47   14.00
 -10  -2  -3  255.17   14.10
  10  -2   3  249.97   13.50
  10   2   3  248.18   13.80
 -10   2  -3  275.97   13.70
  10   2   3  258.37   14.30
 -10   2  -3  257.87   13.40
  10   2   3  249.18   14.00
 -10   2  -3  272.27   13.60
  12  -2   3   57.89    6.10
  12  -2   3   52.99    6.30
  12  -2   3   55.99    6.00
 -12  -2  -3   51.39    8.20
 -12  -2  -3   47.60    7.60
 -12  -2  -3   41.60    6.10
 -12   2  -3   58.89    6.10
 -12   2  -3   65.29    6.10
  12   2   3   58.39    8.40
 -12   2  -3   53.29    5.70
  12   2   3   61.69    7.30
  12   2   3   50.29    6.60
  14  -2   3    9.80    3.50
 -14  -2  -3   12.80    4.50
  14  -2   3   22.50    5.60
 -14  -2  -3   15.70    4.20
 -14  -2  -3   16.70    4.90
  14  -2   3   17.80    4.60
  14   2   3   13.30    3.80
  14   2   3   13.70    4.60
  14   2   3   13.30    4.10
 -14   2  -3   12.70    3.70
 -14   2  -3   18.40    4.20
 -16  -2  -3   -2.20    2.80
  16  -2   3    4.80    3.00
  16  -2   3    5.20    3.40
 -16  -2  -3    3.50    3.80
 -16   2  -3    2.40    2.80
  16   2   3   -0.20    2.60
 -16   2  -3   13.50    4.20
 -18  -2  -3    2.20    3.70
  18  -2   3   -0.80    2.50
 -18  -2  -3    9.80    4.80
  18  -2   3   -0.50    2.70
 -18   2  -3   -2.90    2.10
 -18   2  -3    2.20    2.90
  18   2   3    4.00    3.70
  19  -3  -3    6.00    3.50
 -19  -3   3    8.20    4.60
  19  -3  -3   13.70    4.50
  19  -3  -3   10.10    3.20
 -19  -3   3    5.50    4.60
 -19   3   3   13.60    3.80
  19   3  -3   11.90    4.30
 -19   3   3    4.30    3.00
 -17  -3   3   19.70    5.70
 -17  -3   3   31.10    6.90
  17  -3  -3   31.60    5.20
  17  -3  -3   18.90    3.70
  17  -3  -3   37.20    7.00
 -17   3   3   31.70    4.80
  17   3  -3   29.40    5.90
 -17   3   3   20.30    4.20
  15  -3  -3   -0.50    2.60
  15  -3  -3    1.70    2.00
  15  -3  -3    2.70    1.90
 -15  -3   3    0.20    2.70
 -15  -3   3    1.30    3.40
 -15   3   3    0.30    1.80
  15   3  -3    5.40    3.60
  15   3  -3    0.90    2.40
 -15   3   3   -0.40    1.80
 -15   3   3    1.50    2.10
  15   3  -3    1.50    2.80
  13  -3  -3   19.50    3.40
 -13  -3   3   12.00    4.30
  13  -3  -3   17.40    3.20
 -13  -3   3   15.90    4.00
  13  -3  -3   16.10    4.90
 -13  -3   3   22.30    8.10
  13   3  -3   23.40    4.60
  13   3  -3   21.80    5.00
 -13   3   3   20.00    3.30
  13   3  -3   32.50    6.10
 -13   3   3   21.70    3.40
 -13   3   3   17.70    4.00
 -11  -3   3   33.90    5.40
  11  -3  -3   47.00    3.90
  11  -3  -3   54.89    6.90
 -11  -3   3   39.60    6.10
 -11  -3   3   51.59    7.10
  11  -3  -3   43.70    3.90
  11   3  -3   51.59    6.20
  11   3  -3   47.90    6.40
 -11   3   3   46.00    3.90
  11   3  -3   51.09    6.90
 -11   3   3   50.39    6.40
 -11   3   3   43.80    4.00
   9  -3  -3    2.30    1.30
  -9  -3   3    1.90    2.70
   9  -3  -3    2.70    2.30
   9  -3  -3    0.40    1.20
  -9  -3   3    1.00    2.00
  -9  -3   3    2.20    2.40
   9   3  -3    1.50    2.40
  -9   3   3    1.20    1.20
   9   3  -3    0.90    1.90
  -9   3   3    2.80    2.20
  -9   3   3   -0.10    1.10
   9   3  -3    2.30    2.60
  -7  -3   3   16.60    4.00
   7  -3  -3   23.00    2.30
   7  -3  -3   22.90    2.40
   7  -3  -3   17.90    3.70
  -7  -3   3   16.80    3.50
  -7  -3   3   19.00    3.80
  -7   3   3   23.80    2.40
   7   3  -3   33.30    5.10
   7   3  -3   28.30    4.20
   7   3  -3   23.90    4.20
  -7   3   3   25.90    4.20
  -7   3   3   24.90    2.50
   5  -3  -3   29.20    4.60
  -5  -3   3   28.00    4.80
  -5  -3   3   22.20    3.70
  -5  -3   3   29.10    4.50
  -5   3   3   24.90    2.30
   5   3  -3   33.00    4.90
   5   3  -3   19.60    3.80
  -5   3   3   24.00    2.00
  -5   3   3   28.20    4.30
  -5   3   3   26.10    2.50
  -3  -3   3  100.29    7.10
   3  -3  -3  101.39    7.30
  -3  -3   3  111.59    7.50
   3   3  -3  104.19    7.20
  -3   3   3  111.39    7.40
  -3   3   3  105.59    5.10
  -3   3   3  108.29    5.10
   3   3  -3  105.59    7.40
  -3   3   3  100.89    5.50
   3   3  -3  105.99    6.60
  -3   3   3  106.19    5.50
   1  -3  -3   19.20    2.70
   1  -3  -3   26.30    2.60
   1   3  -3   30.60    4.00
  -1   3   3   25.40    3.80
   1   3  -3   24.60    3.50
  -1   3   3   23.80    2.90
   1   3  -3   29.80    4.50
   1   3  -3   19.40    2.90
   1   3  -3   26.40    4.00
  -1   3   3   25.90    2.70
  -1  -3  -3 1031.60   40.90
   1  -3   3 1070.49   41.30
  -1  -3  -3 1029.90   41.10
  -1   3  -3  940.01   38.90
   1   3   3 1046.00   39.10
   1   3   3 1087.29   38.90
   1   3   3  931.81   40.70
  -1   3  -3 1005.90   39.70
   1   3   3  902.11   40.10
  -3  -3  -3  477.35   22.30
   3  -3   3  476.95   20.70
  -3  -3  -3  469.75   20.50
   3  -3   3  490.25   21.00
   3  -3   3  487.15   20.40
  -3  -3  -3  438.96   21.40
  -3   3  -3  503.45   21.10
   3   3   3  489.55   21.30
   3   3   3  509.95   21.60
   3   3   3  509.15   22.80
  -3   3  -3  485.25   21.60
  -5  -3  -3  108.29    8.60
   5  -3   3  106.09    7.10
   5  -3   3  101.79    6.90
  -5  -3  -3  107.99    7.50
  -5  -3  -3  111.89    7.40
   5  -3   3  104.89    7.00
  -5   3  -3   97.29    6.60
   5   3   3   96.79    6.80
   5   3   3   95.29    6.90
   5   3   3  109.69    8.00
  -5   3  -3  101.29    6.40
  -5   3  -3   80.99    6.70
   7  -3   3   25.10    4.00
   7  -3   3   19.70    3.40
  -7  -3  -3   25.10    4.40
  -7  -3  -3   23.80    3.90
  -7  -3  -3   20.60    4.40
   7  -3   3   21.20    3.60
  -7   3  -3   20.90    3.30
  -7   3  -3   27.20    3.80
  -7   3  -3   21.00    3.50
   7   3   3   25.10    4.30
   7   3   3   28.70    4.70
   7   3   3   17.00    3.70
   9  -3   3  126.59    9.90
  -9  -3  -3  123.89    9.70
   9  -3   3  132.09   10.00
  -9  -3  -3  135.99    9.50
   9  -3   3  137.59    9.00
  -9  -3  -3  130.59    9.50
   9   3   3  123.59    9.20
  -9   3  -3  130.69    8.50
  -9   3  -3  134.49    8.50
  -9   3  -3  139.39    8.70
   9   3   3  122.79    9.10
   9   3   3  124.79    9.00
  11  -3   3   95.59    8.00
  11  -3   3   86.99    7.40
  11  -3   3   88.09    7.30
 -11  -3  -3   94.19    8.60
 -11  -3  -3   80.59    8.10
 -11  -3  -3   79.29    8.00
 -11   3  -3   82.79    7.30
  11   3   3  124.09    9.10
 -11   3  -3   89.79    7.50
  11   3   3   90.59    8.20
  11   3   3   95.49    8.50
 -11   3  -3   96.09    7.50
 -13  -3  -3   15.10    7.40
  13  -3   3    7.80    3.40
 -13  -3  -3   17.90    5.00
  13  -3   3   19.10    4.80
  13  -3   3    9.00    3.60
 -13  -3  -3    8.40    4.20
  13   3   3   16.90    5.70
 -13   3  -3   11.80    3.50
 -13   3  -3   15.70    4.10
  13   3   3   19.30    6.40
 -13   3  -3   16.50    4.10
  13   3   3   12.00    4.10
 -15  -3  -3    7.10    4.50
  15  -3   3   11.70    3.40
 -15  -3  -3    1.50    3.20
  15  -3   3    6.60    3.70
  15  -3   3    2.10    2.70
 -15   3  -3    3.60    3.00
  15   3   3    4.00    3.30
 -15   3  -3    0.20    2.50
 -15   3  -3    6.70    3.20
 -17  -3  -3    5.40    4.50
  17  -3   3    4.40    3.90
  17  -3   3    6.10    3.90
 -17  -3  -3    8.90    4.50
  17   3   3    2.40    3.40
 -17   3  -3   10.40    4.10
 -17   3  -3    3.90    3.20
  18  -4  -3   22.30    4.20
  18  -4  -3   17.20    3.70
  18  -4  -3   38.40   11.60
 -18  -4   3   30.80   10.30
  18   4  -3   27.40    5.80
 -18   4   3   26.90    4.40
 -18   4   3   37.00    5.40
 -16  -4   3   17.90    5.90
  16  -4  -3    8.50    4.50
 -16  -4   3    9.60    4.80
  16  -4  -3   10.70    2.80
 -16   4   3    5.70    2.60
  16   4  -3    5.80    3.80
 -16   4   3   17.50    3.70
 -14  -4   3    2.10    3.10
  14  -4  -3    2.70    3.40
  14  -4  -3    1.40    1.70
 -14  -4   3    1.50    3.50
 -14  -4   3    1.40    3.90
  14  -4  -3   -1.40    1.40
 -14   4   3    0.90    1.70
 -14   4   3    4.00    3.10
  14   4  -3    0.20    2.60
 -14   4   3    1.30    1.80
  12  -4  -3   42.60    4.10
 -12  -4   3   51.69    7.40
 -12  -4   3   41.30    6.30
 -12  -4   3   62.89    8.60
  12  -4  -3   70.79    8.40
  12  -4  -3   47.90    4.20
  12   4  -3   47.30    8.30
 -12   4   3   50.79    4.20
 -12   4   3   49.80    6.70
  12   4  -3   69.89   12.00
 -12   4   3   50.79    4.40
  12   4  -3   46.00    6.50
  10  -4  -3   67.79    4.50
  10  -4  -3   64.39    4.60
 -10  -4   3   69.49    7.30
  10  -4  -3   59.29    7.50
 -10  -4   3   74.49    7.80
 -10  -4   3   76.09    7.80
 -10   4   3   69.99    6.80
  10   4  -3   74.89    7.60
  10   4  -3   65.99    6.60
 -10   4   3   73.49    4.60
  10   4  -3   71.29    7.50
  -8  -4   3   72.59    7.20
  -8  -4   3   78.29    8.80
  -8  -4   3   70.69    7.30
   8  -4  -3   79.89    7.60
   8   4  -3   81.49    7.50
  -8   4   3   75.49    6.90
  -8   4   3   62.59    4.10
   8   4  -3   67.99    6.50
   8   4  -3   77.29    7.30
  -8   4   3   74.59    4.60
  -8   4   3   67.09    4.30
   6  -4  -3   24.10    4.60
  -6  -4   3   26.60    5.30
  -6  -4   3   34.90    5.50
  -6  -4   3   32.00    5.30
  -6   4   3   26.20    2.40
  -6   4   3   31.70    4.90
  -6   4   3   29.30    2.90
   6   4  -3   29.80    5.20
   6   4  -3   28.80    4.40
   6   4  -3   26.80    4.70
  -6   4   3   33.30    3.30
  -6   4   3   28.20    2.50
  -4  -4   3   96.99    7.60
   4  -4  -3   84.59    7.60
  -4   4   3   88.99    5.00
   4   4  -3   78.69    7.20
  -4   4   3   89.89    5.40
  -4   4   3   89.79    7.40
   4   4  -3   95.89    7.00
   4   4  -3  100.19    7.50
  -4   4   3   96.69    5.10
  -4   4   3   86.09    5.50
   2   4  -3   64.89    7.20
  -2   4   3   66.59    5.10
  -2   4   3   67.49    4.90
  -2   4   3   69.49    4.70
  -2   4   3   64.69    4.40
   2   4  -3   73.99    6.30
   2   4  -3   63.09    5.80
   2   4  -3   68.79    6.20
   2   4  -3   62.19    5.50
  -2   4   3   72.29    6.50
   0  -4  -3   42.10    4.70
   0  -4  -3   39.30    3.80
   0   4  -3   36.70    4.90
   0   4   3   36.80    5.20
   0   4  -3   36.30    5.00
   0   4  -3   43.60    5.20
   0   4   3   36.90    3.70
   0   4  -3   36.90    4.40
   0   4   3   40.50    6.00
   0   4  -3   45.40    5.60
   0   4   3   42.20    4.60
   0   4  -3   29.40    4.40
   2  -4   3  118.29    7.70
  -2  -4  -3  108.79    7.30
  -2  -4  -3  116.29    7.70
  -2   4  -3  123.69    8.20
   2   4   3  113.09    7.10
   2   4   3  116.89    7.50
  -2   4  -3  104.89    7.50
   2   4   3  116.19    9.00
  -2   4  -3   99.29    7.30
   2   4   3  122.69    8.80
  -4  -4  -3  123.59    8.40
   4  -4   3  122.39    8.20
   4  -4   3  125.49    8.20
   4  -4   3  118.79    7.90
  -4  -4  -3  114.99    8.00
   4   4   3  142.89    9.80
  -4   4  -3  129.49    8.10
  -4   4  -3  123.09    8.40
  -4   4  -3  125.39    8.10
   4   4   3  118.99    9.00
   4   4   3  132.49    8.50
   6  -4   3   99.49    7.30
   6  -4   3  118.99    7.90
  -6  -4  -3  101.19    7.80
  -6  -4  -3  105.89    8.20
   6  -4   3   88.69    9.20
  -6  -4  -3   95.29    8.70
  -6   4  -3  105.49    7.60
   6   4   3  103.29    8.70
   6   4   3  119.09    8.30
   6   4   3  105.59    7.90
  -6   4  -3  112.89    7.90
  -6   4  -3  110.39    7.60
  -8  -4  -3  155.28   11.40
  -8  -4  -3  163.68   10.80
   8  -4   3  152.48   10.10
   8  -4   3  155.78    9.80
  -8  -4  -3  157.38   10.40
   8  -4   3  125.69    9.70
   8   4   3  157.48   19.20
  -8   4  -3  164.28   10.00
  -8   4  -3  167.28   10.10
  -8   4  -3  179.78   10.50
   8   4   3  159.68   10.90
   8   4   3  166.18   11.00
  10  -4   3  137.59   10.00
  10  -4   3  141.79    9.80
  10  -4   3  164.28   11.10
 -10  -4  -3  134.99   11.70
 -10  -4  -3  170.48   11.30
 -10  -4  -3  160.18   11.60
  10   4   3  182.18   13.40
 -10   4  -3  165.98   10.80
 -10   4  -3  167.28   10.50
  10   4   3  175.88   11.90
 -10   4  -3  188.88   11.00
 -12  -4  -3    0.90    2.90
  12  -4   3   -0.60    2.10
 -12  -4  -3    2.90    3.40
 -12  -4  -3   -0.80    2.90
  12  -4   3   -1.30    2.10
 -12   4  -3   -0.90    2.50
  12   4   3   -1.80    2.40
  12   4   3    4.10    2.30
 -12   4  -3   -0.60    2.30
  12   4   3    0.80    3.30
 -14  -4  -3   18.30    5.20
  14  -4   3   16.30    4.80
  14  -4   3   12.50    3.80
 -14  -4  -3   12.60    4.90
  14  -4   3   14.70    4.00
 -14   4  -3   13.00    3.70
 -14   4  -3   13.00    4.00
 -14   4  -3   15.40    4.10
  14   4   3   16.90    5.10
  16  -4   3   54.19    8.60
 -16  -4  -3   37.50    7.40
  16  -4   3   36.10    6.60
 -16  -4  -3   47.70    8.70
 -16   4  -3   41.90    6.70
 -16   4  -3   44.50    6.50
  16   4   3   34.20    6.70
  15  -5  -3   61.89    9.80
 -15  -5   3   41.50    8.00
  15  -5  -3   52.79    4.80
  15  -5  -3   43.90    4.40
 -15  -5   3   51.79    9.00
  15   5  -3   47.30    7.40
 -15   5   3   59.29    4.90
 -15   5   3   47.90    4.50
  13  -5  -3   13.40    4.70
 -13  -5   3   15.10    4.60
  13  -5  -3   15.40    2.80
 -13  -5   3    8.00    3.90
 -13  -5   3   22.70    6.20
  13   5  -3   18.50    4.80
 -13   5   3   18.00    4.60
 -11  -5   3   20.40    5.50
 -11  -5   3   27.70    5.70
 -11  -5   3   39.90    7.60
  11  -5  -3   48.70    8.20
  11   5  -3   39.20    7.00
  11   5  -3   35.10    6.20
 -11   5   3   35.40    6.00
 -11   5   3   34.20    3.40
 -11   5   3   32.80    3.50
 -11   5   3   32.00    3.30
  11   5  -3   37.30    9.10
  -9  -5   3    0.40    2.40
   9  -5  -3   -0.80    2.70
  -9  -5   3    2.60    3.20
  -9  -5   3    1.50    2.50
  -9   5   3    2.60    3.70
  -9   5   3   -1.30    1.00
   9   5  -3    0.60    3.50
  -9   5   3   -1.00    1.40
  -9   5   3    1.30    1.30
  -9   5   3    0.40    1.30
   9   5  -3    1.60    3.20
  -7  -5   3   95.69    9.00
   7  -5  -3   92.49    9.00
  -7  -5   3  116.29    9.40
  -7  -5   3   89.29    8.40
   7   5  -3  105.89    8.40
   7   5  -3  113.29    9.40
   7   5  -3  108.19    9.20
  -7   5   3  103.19    6.30
  -7   5   3  104.99    6.30
  -7   5   3   96.39    5.50
  -7   5   3  102.79    8.80
  -7   5   3  101.69    5.80
   5   5  -3    9.00    3.30
  -5   5   3   13.80    3.60
  -5   5   3    9.10    2.40
   5   5  -3    6.50    3.20
  -5   5   3   11.90    2.70
  -5   5   3   13.50    2.30
   5   5  -3   13.50    3.60
  -5   5   3   12.50    2.20
   5   5  -3    7.40    3.80
   3   5  -3   33.60    5.80
   3   5  -3   41.00    5.80
   3   5  -3   29.00    4.60
   3   5  -3   38.20    5.80
  -3   5   3   32.90    3.50
   3   5  -3   38.50    5.80
  -3   5   3   38.30    3.70
   3   5  -3   28.60    4.70
  -3   5   3   41.20    6.00
  -3   5   3   37.70    4.50
   1   5  -3   17.90    4.00
   1   5  -3   12.60    3.60
   1   5  -3    7.40    2.90
  -1   5   3   13.50    2.70
   1   5  -3    7.20    3.20
  -1   5   3   12.20    4.40
  -1   5   3   17.20    4.10
  -1   5   3   14.30    3.10
   1   5  -3   12.20    3.30
   1   5  -3   12.70    3.50
  -1  -5  -3  140.19    8.90
  -1   5  -3  119.69    8.60
  -1   5  -3  130.99    9.00
  -1   5  -3  122.09    8.70
  -1   5  -3  126.39    9.40
  -1   5  -3  103.39    8.10
   1   5   3  124.69    7.80
   1   5   3  121.09    9.50
   1   5   3  124.89   10.50
   1   5   3  126.99    8.50
  -1   5  -3  142.09    9.50
  -3  -5  -3  110.79    8.40
  -3  -5  -3  109.49    7.90
   3   5   3  111.79    8.10
   3   5   3  113.19    9.80
   3   5   3  105.99    7.60
  -3   5  -3  104.69    7.90
  -3   5  -3  100.59    8.20
  -3   5  -3  104.29    7.80
   3   5   3  105.09    9.00
  -3   5  -3  104.69    7.80
  -3   5  -3  104.39    8.10
  -5  -5  -3    6.70    3.00
   5  -5   3   13.10    3.60
  -5  -5  -3   12.50    4.00
   5   5   3   12.10    3.70
   5   5   3    7.40    3.60
  -5   5  -3   15.30    3.70
  -5   5  -3   10.20    3.10
   5   5   3   11.80    3.30
  -5   5  -3   13.60    3.40
  -7  -5  -3   15.20    4.90
   7   5   3   21.50    6.20
   9  -5   3   11.10    2.90
   9  -5   3    8.40    3.20
  -9  -5  -3   14.40    4.40
   9  -5   3    9.30    3.80
  -9  -5  -3    5.30    4.70
  -9   5  -3    9.30    3.20
   9   5   3   13.40    4.60
  -9   5  -3   14.20    3.80
   9   5   3   18.00    4.90
  -9   5  -3   12.90    3.40
   9   5   3    5.40    3.80
 -11  -5  -3    4.90    4.00
  11  -5   3    2.00    3.10
  11  -5   3    1.80    2.70
 -11  -5  -3    2.40    3.30
  11  -5   3    1.10    2.40
 -11   5  -3    3.70    2.90
 -11   5  -3    2.90    3.30
  11   5   3    1.80    4.90
  11   5   3    3.60    3.50
 -11   5  -3    1.90    2.50
  11   5   3    2.10    3.40
  13  -5   3    1.60    2.80
  13  -5   3    1.70    2.80
  13  -5   3    0.60    3.30
 -13  -5  -3    0.20    3.60
 -13  -5  -3   14.70    5.20
 -13   5  -3    5.30    3.10
  13   5   3    2.50    3.60
 -13   5  -3    5.10    3.10
 -15  -5  -3    7.90    4.80
  15  -5   3    4.60    5.10
  15  -5   3    9.20    4.60
 -15  -5  -3    9.50    5.80
 -15   5  -3    2.50    2.90
  15   5   3    5.00    4.30
 -15   5  -3    7.00    3.60
 -12  -6   3   23.40    6.40
  12  -6  -3    8.90    4.80
 -12  -6   3   10.50    5.10
  12   6  -3   12.90    4.50
 -12   6   3   14.60    2.30
 -12   6   3   13.20    2.50
 -12   6   3    9.20    2.40
 -12   6   3   11.00    2.20
 -10  -6   3   13.40    4.90
 -10  -6   3    9.60    4.60
  10  -6  -3    7.20    4.30
 -10  -6   3   12.10    4.10
 -10   6   3   16.00    2.40
 -10   6   3   15.70    3.00
 -10   6   3   12.30    2.10
  10   6  -3    5.30    3.60
 -10   6   3   11.30    2.40
   8  -6  -3   55.09    8.60
  -8  -6   3   38.70    7.30
  -8   6   3   35.10    4.20
   8   6  -3   40.30    8.10
  -8   6   3   40.10    3.50
  -8   6   3   38.20    3.40
   8   6  -3   39.00    7.50
  -8   6   3   34.20    6.80
   6  -6  -3   78.29    9.70
  -6   6   3   87.09    8.70
  -6   6   3   78.59    5.40
  -6   6   3   89.19    5.60
   6   6  -3   77.89   14.40
  -6   6   3   77.09    6.20
   6   6  -3   79.09    8.00
   6   6  -3  104.99   10.20
  -6   6   3   76.79    5.90
  -4   6   3   48.00    7.00
   4   6  -3   52.39    7.30
   4   6  -3   45.30    7.40
   4   6  -3   43.80    6.30
  -4   6   3   46.10    4.30
   4   6  -3   45.60    9.90
  -4   6   3   47.40    4.80
   4   6  -3   38.10    6.30
  -4   6   3   52.39    5.40
   2   6  -3   59.19    8.40
  -2   6   3   75.09   10.60
   2   6  -3   80.59    7.60
  -2   6   3   49.99    5.40
  -2   6   3   71.09    5.60
  -2   6   3   56.99    5.20
   2   6  -3   57.09    6.30
  -2   6   3   69.69    6.30
   2   6  -3   69.39    7.10
   0   6  -3   27.20    4.90
   0   6   3   26.80    6.30
   0   6  -3   22.60    4.50
   0   6  -3   23.40    4.30
   0   6   3   29.00    4.40
   0   6   3   38.70    5.20
   0   6   3   36.90    5.10
   0   6   3   30.20    5.20
   0   6  -3   43.20    6.80
  -2  -6  -3  141.29   10.00
  -2   6  -3  161.38   11.10
  -2   6  -3  150.88   10.20
  -2   6  -3  139.79   10.00
   2   6   3  142.49   11.90
   2   6   3  136.69    9.20
  -2   6  -3  129.69    9.80
  -2   6  -3  143.09   10.30
  -2   6  -3  145.39   11.20
   2   6   3  129.49   12.00
   2   6   3  145.89    9.80
  -4  -6  -3   77.99    8.70
  -4  -6  -3   56.69    8.20
  -4   6  -3   65.19    7.60
  -4   6  -3   59.29    6.50
   4   6   3   59.29    6.20
   4   6   3   58.09    7.20
  -4   6  -3   58.79    7.50
  -4   6  -3   51.99    6.50
   4   6   3   64.99    9.00
  -4   6  -3   71.09    7.10
   6  -6   3    6.10    3.60
  -6  -6  -3    1.30    3.50
  -6  -6  -3    3.50    2.70
  -6   6  -3    1.70    2.50
   6   6   3    2.40    3.80
  -6   6  -3    3.70    2.60
  -6   6  -3    3.40    2.70
  -6   6  -3    8.20    3.00
   6   6   3    3.20    2.70
   6   6   3    4.70    3.80
  -6   6  -3    2.70    2.50
  -8  -6  -3    2.10    3.30
  -8  -6  -3   -0.40    2.70
   8  -6   3    4.30    3.50
   8   6   3    3.80    3.80
   8   6   3    0.20    2.90
   8   6   3   -1.20    2.50
  -8   6  -3    0.10    2.20
  -8   6  -3    4.00    3.00
  -8   6  -3    6.50    2.90
  -8   6  -3    3.20    2.60
 -10  -6  -3   15.00    5.00
  10  -6   3   14.60    4.80
 -10  -6  -3   18.10    5.80
  10  -6   3    5.40    3.20
 -10   6  -3   17.30    4.30
 -10   6  -3    8.50    3.30
  10   6   3   12.90    5.20
 -10   6  -3    4.60    3.10
  12  -6   3    4.60    3.40
 -12  -6  -3    8.90    4.50
  12  -6   3    7.30    4.50
  12  -6   3    3.90    3.20
 -12  -6  -3    5.50    4.50
 -12   6  -3   12.90    3.80
 -12   6  -3   11.70    3.80
  12   6   3    3.70    4.10
   9  -7  -3   21.60    6.00
  -9   7   3   25.60    3.80
  -9   7   3   28.50    4.00
   9   7  -3   17.70    5.00
  -9   7   3   26.90    3.10
  -9   7   3   29.60    3.10
  -7   7   3    1.70    1.60
  -7   7   3    0.40    1.80
  -7   7   3   -0.40    2.90
   7   7  -3    0.50    3.00
  -7   7   3    1.40    2.10
   7   7  -3    1.20    2.90
   7   7  -3    4.50    3.40
   5   7  -3   39.60    7.10
   5   7  -3   37.80    6.70
   5   7  -3   52.59    8.90
  -5   7   3   39.70    4.20
  -5   7   3   38.10    4.00
   5   7  -3   36.30    6.90
  -5   7   3   35.90    5.30
  -5   7   3   37.80    5.20
  -5   7   3   32.60    8.00
   5   7  -3   54.29    9.40
  -3   7   3   16.70    3.60
  -3   7   3   18.50    4.30
  -3   7   3   21.10    6.30
   3   7  -3   19.60    5.20
   3   7  -3   17.30    5.00
   3   7  -3   14.40    4.10
   3   7  -3   17.70    5.30
   3   7  -3   20.40    7.30
  -3   7   3    7.00    3.00
   3   7  -3   16.60    5.50
  -1   7   3   37.50    7.80
  -1   7   3   26.90    4.80
   1   7  -3   32.50    6.40
  -1   7   3   21.80    4.30
   1   7  -3   37.10    6.90
  -1   7   3   30.90    5.70
   1   7  -3   37.40    6.70
   1   7  -3   29.90    6.10
  -1   7   3   25.90    4.10
   1   7  -3   25.80    5.70
   1   7   3    5.10    2.70
  -1   7  -3    0.70    2.60
  -1   7  -3    4.40    3.00
  -1   7  -3    1.40    3.00
  -1   7  -3    8.40    3.70
   1   7   3    1.60    2.10
   1   7   3    2.10    2.40
   1   7   3   -1.70    2.60
  -1   7  -3    6.80    4.00
  -1   7  -3    1.40    2.30
   1   7   3    9.80    4.50
  -3   7  -3   40.10    8.10
   3   7   3   32.00    5.20
   3   7   3   20.50    5.90
  -3   7  -3   28.20    5.60
  -3   7  -3   36.80    7.40
  -3   7  -3   26.00    5.00
  -3   7  -3   34.00    8.30
  -5  -7  -3    2.80    3.40
   5   7   3    0.50    3.20
  -5   7  -3    5.00    3.10
   5   7   3   -2.70    2.90
  -5   7  -3    0.50    2.80
  -5   7  -3    1.20    2.50
   5   7   3    4.70    3.50
  -5   7  -3    1.30    2.30
  -7  -7  -3   43.00    7.70
  -7  -7  -3   29.20    6.20
  -7   7  -3   25.40    5.50
   7   7   3   27.40    6.40
  -7   7  -3   24.50    4.70
  -7   7  -3   19.60    4.60
   9  -7   3   11.20    4.30
  -9  -7  -3   10.60    5.50
  -9  -7  -3    5.80    3.80
  -9   7  -3    7.70    3.50
  -9   7  -3   12.70    4.30
   9   7   3    9.20    4.70
  20   0  -4    2.50    2.80
  20   0  -4    1.20    3.10
 -20   0   4    6.30    3.90
 -20   0   4    4.30    3.60
 -18   0   4    2.50    3.00
  18   0  -4   -1.90    2.40
 -18   0   4    3.70    3.30
  18   0  -4    1.40    2.50
  18   0  -4    0.90    3.00
  16   0  -4   -2.30    2.30
 -16   0   4   -0.60    2.40
 -16   0   4    2.70    2.80
  16   0  -4   -3.80    1.80
  16   0  -4   -0.40    1.90
 -14   0   4   21.40    4.20
 -14   0   4   25.30    4.60
 -14   0   4   12.30    3.70
  14   0  -4   25.90    4.50
  14   0  -4   27.20    6.50
  14   0  -4   21.40    4.10
 -12   0   4    0.50    2.00
  12   0  -4    5.50    2.40
 -12   0   4    3.30    2.40
  12   0  -4    1.00    2.00
  12   0  -4    0.20    1.70
 -12   0   4    1.00    2.00
 -10   0   4   78.69    6.10
  10   0  -4   80.69    6.00
 -10   0   4   83.39    6.20
  10   0  -4   79.19    6.20
  10   0  -4   79.39    5.70
 -10   0   4   86.69   11.10
   8   0  -4  116.29    6.80
   8   0  -4  110.09    6.60
  -8   0   4  108.89    6.80
  -8   0   4  114.99    6.90
   8   0  -4  118.49    7.10
  -8   0   4  113.29    6.90
  -6   0   4   20.30    2.70
   6   0  -4   24.10    2.90
   6   0  -4   18.20    2.70
  -6   0   4   19.20    2.80
  -6   0   4   18.00    2.80
   6   0  -4   21.90    2.80
  -4   0   4   93.59    5.40
   4   0  -4   90.19    5.20
  -4   0   4   95.29    5.30
  -4   0   4   89.89    5.10
   4   0  -4  103.49    5.30
   4   0  -4   94.79    5.20
   2   0  -4   60.99    3.90
  -2   0   4   57.19    3.20
  -2   0   4   56.09    4.00
   2   0  -4   56.69    3.50
  -2   0   4   54.79    3.90
   2   0  -4   56.59    3.80
   0   0  -4  154.48    7.70
   0   0   4  166.68    7.00
   0   0  -4  160.28    7.60
   0   0   4  147.39    7.50
   0   0  -4  159.68    7.40
   0   0   4  163.48    7.60
   2   0   4  575.24   22.10
   2   0   4  555.74   22.10
   2   0   4  535.15   21.30
  -2   0  -4  490.45   21.80
  -2   0  -4  559.34   22.00
  -4   0  -4  372.26   15.40
  -4   0  -4  356.86   15.70
   4   0   4  336.77   15.60
  -4   0  -4  341.17   15.60
   4   0   4  375.36   15.20
   4   0   4  373.26   15.80
  -6   0  -4   32.20    4.60
   6   0   4   27.90    3.50
  -6   0  -4   36.70    4.10
   6   0   4   34.10    4.30
  -6   0  -4   44.20    5.70
   6   0   4   53.79    4.90
   8   0   4  118.69    7.30
   8   0   4  114.29    7.70
  -8   0  -4  125.69    7.80
  -8   0  -4  108.49    7.40
  -8   0  -4  117.39    7.70
   8   0   4  109.39    7.60
 -10   0  -4  412.86   19.70
  10   0   4  410.36   19.90
  10   0   4  446.26   19.70
  10   0   4  392.06   19.80
 -10   0  -4  445.36   20.00
 -10   0  -4  436.76   20.10
  12   0   4  202.48   12.60
  12   0   4  218.98   12.20
  12   0   4  211.98   12.70
 -12   0  -4  216.88   12.60
 -12   0  -4  207.88   12.50
 -12   0  -4  227.98   12.80
  14   0   4    0.50    2.50
 -14   0  -4    3.40    3.40
 -14   0  -4    1.90    2.80
  14   0   4    1.80    3.00
  14   0   4    3.40    3.00
 -14   0  -4    3.40    2.60
  16   0   4   11.40    3.80
  16   0   4    6.00    3.70
  16   0   4   10.00    3.80
 -16   0  -4    7.00    3.90
 -16   0  -4    3.40    3.20
 -16   0  -4   12.10    4.00
  18   0   4   14.70    4.60
 -18   0  -4    7.50    4.30
 -18   0  -4   13.60    4.30
 -21  -1   4   23.80    6.10
  21  -1  -4   16.70    4.60
  21  -1  -4   22.60    6.00
 -21   1   4   24.50    5.50
 -21   1   4   30.80    6.00
  21   1  -4   21.80    8.50
  19  -1  -4   19.80    4.60
 -19  -1   4   24.10    5.90
  19  -1  -4   15.60    4.70
  19  -1  -4   22.70    5.10
 -19  -1   4   19.60    4.90
 -19   1   4   25.80    5.50
  19   1  -4   22.90    6.10
 -19   1   4   18.70    4.60
  19   1  -4   15.50    4.70
 -17  -1   4    3.70    3.20
 -17  -1   4    0.70    5.20
  17  -1  -4    5.70    3.30
 -17  -1   4    3.70    3.50
  17  -1  -4    4.30    2.80
  17  -1  -4    3.10    2.50
  17   1  -4    4.40    2.80
 -17   1   4    5.00    3.20
 -17   1   4    8.30    3.40
  17   1  -4    9.10    3.80
  17   1  -4    4.30    3.20
 -15  -1   4  283.37   16.30
 -15  -1   4  263.07   15.50
  15  -1  -4  273.77   14.50
  15  -1  -4  271.57   14.30
 -15  -1   4  286.27   16.10
  15  -1  -4  287.27   18.80
  15   1  -4  279.67   15.40
 -15   1   4  295.67   15.30
 -15   1   4  269.77   15.50
  15   1  -4  272.07   15.70
 -15   1   4  286.37   14.80
  15   1  -4  276.27   15.40
  13  -1  -4   18.00    4.30
 -13  -1   4   20.70    4.30
 -13  -1   4   20.50    4.60
  13  -1  -4   14.20    3.10
 -13  -1   4   15.90    3.90
 -13   1   4   20.70    3.70
  13   1  -4   15.40    4.00
 -13   1   4   16.70    3.40
  13   1  -4   18.70    4.00
  13   1  -4   15.50    3.70
 -13   1   4   19.50    3.80
 -11  -1   4   12.50    3.20
  11  -1  -4   19.00    3.80
 -11  -1   4   11.20    2.90
  11  -1  -4    9.40    2.50
  11  -1  -4   12.40    2.40
 -11  -1   4   11.40    3.30
  11   1  -4   14.60    3.30
  11   1  -4   12.00    3.40
 -11   1   4   12.60    3.10
 -11   1   4   12.40    2.70
  11   1  -4    8.80    2.70
 -11   1   4   14.50    2.90
   9  -1  -4   83.69    5.30
  -9  -1   4   73.89    6.20
  -9  -1   4   73.79    5.70
   9  -1  -4   74.79    6.10
  -9  -1   4   69.09    6.00
   9  -1  -4   78.19    4.90
  -9   1   4   82.79    5.40
  -9   1   4   78.79    5.90
  -9   1   4   76.39    5.20
   9   1  -4   74.49    6.10
   9   1  -4   78.59    6.30
   9   1  -4   84.19    5.90
   7  -1  -4   65.29    4.20
   7  -1  -4   60.39    3.90
  -7  -1   4   67.29    5.60
  -7  -1   4   63.09    4.90
   7  -1  -4   62.19    5.40
  -7  -1   4   65.99    7.80
   7   1  -4   64.19    4.80
   7   1  -4   63.29    5.30
  -7   1   4   54.89    4.90
  -7   1   4   67.99    4.40
  -7   1   4   65.79    4.10
   7   1  -4   67.99    5.50
  -5  -1   4  113.89    6.90
  -5  -1   4  109.09    6.80
  -5  -1   4  107.39    6.00
   5  -1  -4  113.89    5.20
   5  -1  -4  110.59    6.60
   5  -1  -4  111.39    5.30
  -5   1   4  105.99    5.20
  -5   1   4  106.29    5.00
   5   1  -4  114.19    6.80
   5   1  -4  116.89    6.80
   5   1  -4  105.69    5.80
  -5   1   4  111.59    6.50
   3  -1  -4  170.28    6.80
  -3  -1   4  169.58    7.30
   3  -1  -4  168.88    6.90
   3  -1  -4  168.18    6.70
   3  -1  -4  177.48    8.60
   3  -1  -4  162.88    6.60
  -3   1   4  172.88    8.50
   3   1  -4  174.98    8.70
   3   1  -4  176.78    8.70
   3   1  -4  168.48    7.40
   1  -1  -4  121.09    5.40
  -1  -1   4  120.99    7.00
   1  -1  -4  116.89    5.40
   1  -1  -4  117.59    6.60
  -1  -1   4  124.19    6.90
   1   1  -4  118.09    6.70
  -1   1   4  113.89    6.40
   1   1  -4  123.49    7.00
  -1   1   4  116.79    5.40
  -1   1   4  112.79    5.40
   1   1  -4  115.39    4.60
  -1  -1  -4 1408.76   53.19
  -1  -1  -4 1397.16   54.19
  -1  -1  -4 1437.56   53.09
   1  -1   4 1358.36   52.39
   1  -1   4 1401.36   53.79
   1  -1   4 1401.76   53.99
   1   1   4 1437.66   53.69
  -1   1  -4 1381.06   54.39
  -1   1  -4 1363.36   54.19
   1   1   4 1492.65   53.69
   1   1   4 1391.36   54.49
  -3  -1  -4  743.93   28.90
   3  -1   4  728.43   28.00
   3  -1   4  688.83   29.00
  -3  -1  -4  759.02   29.40
  -3  -1  -4  678.93   28.70
   3  -1   4  732.43   29.20
  -3   1  -4  688.23   27.00
   3   1   4  713.73   26.80
   3   1   4  596.74   26.70
   3   1   4  695.23   26.70
  -3   1  -4  627.04   26.90
   5  -1   4  281.97   13.30
  -5  -1  -4  292.37   13.50
  -5  -1  -4  258.77   13.00
  -5  -1  -4  286.67   13.50
   5  -1   4  286.47   12.40
   5  -1   4  268.47   13.20
   5   1   4  283.07   13.20
   5   1   4  271.27   13.10
   5   1   4  274.27   13.20
  -5   1  -4  269.57   13.20
  -5   1  -4  288.37   13.40
  -5   1  -4  299.47   12.60
  -7  -1  -4  429.16   19.60
  -7  -1  -4  442.36   19.50
   7  -1   4  422.16   19.40
   7  -1   4  450.95   18.90
   7  -1   4  455.85   19.70
  -7  -1  -4  408.16   19.30
  -7   1  -4  457.45   19.30
   7   1   4  440.26   19.60
   7   1   4  453.75   20.00
  -7   1  -4  426.76   19.50
  -7   1  -4  452.95   19.70
   7   1   4  430.36   19.80
  -9  -1  -4  306.77   15.20
  -9  -1  -4  305.57   15.30
   9  -1   4  284.37   16.50
   9  -1   4  317.37   15.60
  -9  -1  -4  305.07   15.40
   9  -1   4  312.77   14.70
  -9   1  -4  310.77   15.00
   9   1   4  307.17   15.20
  -9   1  -4  245.78   17.90
   9   1   4  290.37   15.10
  -9   1  -4  314.07   15.00
   9   1   4  318.37   15.00
  11  -1   4   56.09    5.40
 -11  -1  -4   48.90    6.50
  11  -1   4   37.90    5.30
 -11  -1  -4   34.40    5.20
  11  -1   4   47.90    6.00
 -11  -1  -4   40.90    5.50
 -11   1  -4   49.60    6.00
 -11   1  -4   51.19    6.20
  11   1   4   39.20    5.30
 -11   1  -4   39.90    5.30
  11   1   4   40.00    5.50
  11   1   4   34.20    5.20
  13  -1   4    3.10    3.00
  13  -1   4    6.60    5.10
 -13  -1  -4    4.00    2.80
  13  -1   4    9.20    3.50
 -13  -1  -4    1.70    2.80
 -13  -1  -4    0.40    2.60
 -13   1  -4    4.30    3.60
  13   1   4    0.20    2.70
  13   1   4    3.00    2.80
  13   1   4    5.80    3.20
 -13   1  -4    6.60    3.50
 -13   1  -4    1.10    2.40
  15  -1   4   10.80    3.70
 -15  -1  -4    5.80    3.20
  15  -1   4   14.90    4.30
 -15  -1  -4   13.10    4.20
 -15  -1  -4   17.50    4.70
  15  -1   4   13.80    4.20
  15   1   4    8.20    4.50
 -15   1  -4   19.10    5.30
 -15   1  -4   16.70    5.20
  15   1   4   13.90    4.10
 -15   1  -4   15.00    6.00
 -17  -1  -4    4.80    3.50
  17  -1   4    3.40    3.10
  17  -1   4    4.20    3.30
  17  -1   4    3.70    3.60
 -17  -1  -4    6.40    4.00
  17   1   4   11.10    3.80
 -17   1  -4    6.40    3.70
 -17   1  -4    6.00    3.40
  19  -1   4   43.50    7.60
 -19  -1  -4   29.20    6.00
 -19  -1  -4   22.50    5.80
 -19   1  -4   38.60    7.20
 -19   1  -4   33.40    7.00
  19   1   4   25.00    5.90
 -20  -2   4    2.80    3.80
  20  -2  -4    0.60    2.60
 -20  -2   4   -0.10    2.80
  20  -2  -4   -3.30    4.10
  20  -2  -4   -0.60    2.80
 -20   2   4   -1.90    2.30
 -20   2   4    0.60    2.80
  20   2  -4    1.80    3.10
  18  -2  -4    5.90    3.80
 -18  -2   4    6.90    3.90
  18  -2  -4    6.50    2.60
  18  -2  -4    2.30    2.60
 -18  -2   4   13.30    4.80
 -18   2   4    2.60    2.60
  18   2  -4    2.30    3.10
  16  -2  -4   14.80    4.50
  16  -2  -4    5.50    2.60
 -16  -2   4    7.80    3.80
 -16  -2   4    8.10    4.50
 -16  -2   4    3.90    5.00
  16  -2  -4   14.80    3.60
 -16   2   4    7.70    3.40
 -16   2   4    8.50    3.10
  16   2  -4   18.60    4.40
  16   2  -4   18.70    6.10
 -16   2   4   19.00    4.10
  16   2  -4   14.30    4.10
 -14  -2   4   44.90    6.70
 -14  -2   4   42.10    6.20
  14  -2  -4   46.10    5.30
 -14  -2   4   58.99    7.60
  14  -2  -4   53.99    7.20
  14   2  -4   46.70    6.50
 -14   2   4   47.40    4.90
 -14   2   4   46.30    5.70
 -14   2   4   48.90    6.60
  14   2  -4   56.89    7.70
  14   2  -4   39.60    5.70
  12  -2  -4  136.89    9.40
 -12  -2   4  128.29    9.50
 -12  -2   4  125.09    9.40
 -12  -2   4  117.79    8.70
  12  -2  -4  121.69    7.40
  12  -2  -4  126.49    7.30
  12   2  -4  135.39    9.50
 -12   2   4  126.29    7.80
 -12   2   4  123.29    8.80
  12   2  -4  112.99    8.90
 -12   2   4  132.39    7.40
  12   2  -4  139.19    8.90
  10  -2  -4   19.90    2.70
  10  -2  -4   23.70    3.00
 -10  -2   4   20.90    3.70
  10  -2  -4   22.20    4.10
 -10  -2   4   22.10    4.40
 -10  -2   4   21.40    4.80
 -10   2   4   24.00    3.10
 -10   2   4   25.20    2.90
  10   2  -4   19.50    4.00
  10   2  -4   26.10    4.40
  10   2  -4   14.30    3.10
 -10   2   4   19.30    3.80
  -8  -2   4   16.70    3.70
   8  -2  -4   22.00    2.30
  -8  -2   4   20.40    3.50
   8  -2  -4   22.80    2.50
  -8  -2   4   26.20    4.30
   8  -2  -4   20.00    3.60
  -8   2   4   22.30    2.50
   8   2  -4   20.00    4.30
   8   2  -4   20.90    3.40
  -8   2   4   23.10    2.30
  -6  -2   4  136.19    8.40
   6  -2  -4  136.99    6.90
  -6  -2   4  122.89    7.40
   6  -2  -4  127.59    5.40
  -6  -2   4  132.09    8.40
   6  -2  -4  137.99    8.40
   6   2  -4  136.89    8.50
   6   2  -4  134.19    8.40
  -6   2   4  146.99    8.40
   6   2  -4  125.79    7.40
  -6   2   4  148.19    6.00
  -6   2   4  136.49    5.70
   4  -2  -4  187.68   10.50
  -4  -2   4  190.48   11.50
  -4  -2   4  209.38    9.50
  -4  -2   4  191.48   11.20
   4   2  -4  204.38    9.40
  -4   2   4  204.98   10.50
   4   2  -4  207.18   10.70
   4   2  -4  201.68   10.70
  -2  -2   4    8.80    2.00
   2  -2  -4    7.10    1.30
   2  -2  -4    7.80    1.00
   2  -2  -4    6.90    2.60
   2   2  -4    8.70    2.50
  -2   2   4    4.80    2.30
  -2   2   4    7.10    1.00
   2   2  -4    5.30    2.70
  -2   2   4    8.10    1.30
   2   2  -4    8.20    1.80
   2   2  -4    5.90    2.70
   2   2  -4    6.10    2.70
   0  -2  -4  143.19    6.60
   0  -2   4  137.29    8.20
   0  -2  -4  137.89    6.80
   0  -2   4  134.59    8.00
   0   2   4  133.39    8.20
   0   2  -4  136.39    8.30
   0   2   4  136.59    6.70
   0   2   4  146.59    6.60
   0   2  -4  142.09    8.00
   0   2  -4  138.89    6.50
   0   2   4  134.69    8.60
   2  -2   4    2.70    1.60
  -2  -2  -4    2.10    1.80
  -2  -2  -4    1.40    2.60
  -2  -2  -4    1.10    1.50
   2  -2   4    4.70    2.30
   2  -2   4    4.30    2.00
   2   2   4    1.20    1.80
  -2   2  -4    2.80    1.40
  -2   2  -4    5.50    2.90
   2   2   4    3.40    2.90
  -2   2  -4    4.90    2.20
  -4  -2  -4   39.90    4.30
   4  -2   4   44.50    4.90
   4  -2   4   44.50    3.80
  -4  -2  -4   45.20    5.20
  -4  -2  -4   48.50    5.60
   4  -2   4   43.70    4.50
  -4   2  -4   44.60    3.70
   4   2   4   44.50    4.50
  -4   2  -4   47.20    4.90
  -4   2  -4   47.30    4.90
   4   2   4   46.00    4.70
   4   2   4   45.50    5.40
  -6  -2  -4  196.48   10.80
  -6  -2  -4  199.98   10.70
  -6  -2  -4  195.88   11.40
   6  -2   4  204.08   11.40
   6  -2   4  212.38   11.00
   6  -2   4  200.38   10.70
   6   2   4  227.48   11.40
  -6   2  -4  203.48   11.10
   6   2   4  198.98   11.10
   6   2   4  196.18   11.10
  -6   2  -4  208.68   11.00
  -6   2  -4  224.98   10.50
   8  -2   4   14.60    3.10
  -8  -2  -4   21.80    4.00
   8  -2   4   27.50    3.80
  -8  -2  -4   20.20    3.60
  -8  -2  -4   25.50    4.40
   8  -2   4   24.40    4.00
   8   2   4   23.60    4.00
  -8   2  -4   28.90    4.30
   8   2   4   17.40    3.40
  -8   2  -4   23.60    3.40
   8   2   4   24.10    4.00
  -8   2  -4   22.50    3.80
 -12  -2  -4   17.60    4.00
 -12  -2  -4   18.40    4.60
 -12  -2  -4   17.80    4.70
  12  -2   4   23.70    4.90
  12  -2   4   22.10    4.30
  12  -2   4   27.40    5.10
  12   2   4   17.50    4.10
 -12   2  -4   21.70    4.10
  12   2   4   22.90    4.50
 -12   2  -4   24.40    4.80
  12   2   4   22.90    5.20
 -12   2  -4   22.00    4.50
 -14  -2  -4  118.89    9.80
 -14  -2  -4  102.59    9.60
  14  -2   4  111.39    9.20
  14  -2   4  118.49   17.20
  14  -2   4  105.89    9.30
 -14   2  -4  109.29    9.20
 -14   2  -4  117.19    9.10
 -14   2  -4  112.79    9.00
  14   2   4  108.99    9.30
  16  -2   4    3.00    3.20
 -16  -2  -4    8.30    4.00
  16  -2   4   -1.40    2.40
 -16  -2  -4    4.90    3.90
 -16   2  -4    1.10    2.90
 -16   2  -4    4.30    3.40
 -16   2  -4    3.70    3.30
  16   2   4   -1.10    2.50
  18  -2   4   -0.70    2.90
 -18  -2  -4    3.40    3.80
 -18  -2  -4    2.70    3.90
 -18   2  -4    2.70    3.00
 -18   2  -4    0.60    3.00
  18   2   4    2.70    3.50
  19  -3  -4    8.00    3.00
  19  -3  -4   11.00    3.70
  19  -3  -4    7.50    5.00
 -19  -3   4   18.20    5.70
 -19  -3   4    1.70    4.10
 -19   3   4   15.90    3.90
 -19   3   4   20.70    5.60
  19   3  -4    9.50    4.00
 -17  -3   4    4.60    3.90
  17  -3  -4    0.70    3.10
  17  -3  -4    3.50    2.20
 -17  -3   4    4.80    4.00
 -17   3   4    2.50    2.40
  17   3  -4    4.00    3.20
 -17   3   4    1.50    2.10
 -15  -3   4  100.79   10.00
 -15  -3   4  122.09   10.50
  15  -3  -4  108.49    9.80
  15  -3  -4  107.49    7.20
  15   3  -4  115.19    9.90
  15   3  -4  113.09    9.50
 -15   3   4  114.59    7.90
 -15   3   4  118.09    7.50
 -15   3   4  111.49    9.40
  15   3  -4  117.59    9.20
 -13  -3   4   10.30    3.50
  13  -3  -4    8.30    2.30
 -13  -3   4    6.30    4.10
  13  -3  -4    9.30    2.30
 -13   3   4   12.20    2.70
  13   3  -4   11.10    6.10
  13   3  -4    8.30    3.70
 -13   3   4   11.30    3.60
 -13   3   4    7.90    2.20
  13   3  -4   12.10    4.10
 -11  -3   4   90.49    8.40
 -11  -3   4   89.49    9.50
  11  -3  -4   86.19    5.40
  11  -3  -4  105.59    5.80
 -11  -3   4   92.19    7.80
  11  -3  -4   91.59    9.40
 -11   3   4  102.99    5.80
  11   3  -4   95.39    8.10
  11   3  -4   92.79    8.30
 -11   3   4   92.79    5.40
  11   3  -4   92.59    7.40
 -11   3   4   82.59    7.50
  -9  -3   4   36.90    5.80
   9  -3  -4   30.80    2.60
  -9  -3   4   34.90    5.10
   9  -3  -4   26.10    4.70
  -9  -3   4   32.20    5.10
   9  -3  -4   28.90    2.50
   9   3  -4   29.90    4.90
   9   3  -4   40.40    6.10
  -9   3   4   35.50    2.60
  -9   3   4   32.10    2.70
  -9   3   4   34.50    5.00
   9   3  -4   38.90    5.00
  -7  -3   4   21.80    4.20
  -7  -3   4   26.90    4.10
   7  -3  -4   24.20    4.20
  -7  -3   4   25.70    4.70
   7  -3  -4   22.70    2.10
  -7   3   4   24.60    1.90
   7   3  -4   25.00    4.40
  -7   3   4   32.20    4.80
   7   3  -4   34.50    4.30
  -7   3   4   25.90    1.90
   7   3  -4   22.00    4.20
   5  -3  -4  276.77   14.10
  -5  -3   4  278.37   13.50
  -5  -3   4  267.07   14.00
  -5  -3   4  251.87   13.70
  -5   3   4  253.97   10.00
   5   3  -4  237.78   15.30
  -5   3   4  242.68   10.90
   5   3  -4  258.47   12.10
   3  -3  -4   48.00    5.20
  -3   3   4   45.50    3.20
   3   3  -4   50.49    5.10
   3   3  -4   51.89    4.30
  -3   3   4   48.50    2.80
  -3   3   4   48.30    2.80
  -3   3   4   52.29    5.10
  -3   3   4   45.30    3.20
   3   3  -4   50.19    5.20
   1  -3  -4   31.30    3.20
   1  -3  -4   37.80    3.00
   1   3  -4   33.80    3.50
   1   3  -4   35.40    4.40
   1   3  -4   50.99    5.60
  -1   3   4   33.80    3.20
   1   3  -4   27.90    4.40
   1   3  -4   39.80    4.30
   1   3  -4   38.60    4.80
  -1   3   4   37.30    2.90
  -1   3   4   33.80    4.60
  -1  -3  -4  423.46   17.60
   1  -3   4  403.66   18.80
   1  -3   4  404.06   17.70
  -1  -3  -4  420.06   17.90
   1   3   4  402.36   17.60
   1   3   4  385.76   19.60
  -1   3  -4  413.66   18.70
  -1   3  -4  417.36   17.60
   1   3   4  453.85   17.60
  -1   3  -4  386.06   18.80
   1   3   4  418.46   19.30
  -3  -3  -4   63.09    5.40
  -3   3  -4   50.39    5.20
  -3   3  -4   56.49    5.50
   3   3   4   63.29    5.20
   3   3   4   66.29    5.10
  -5  -3  -4   69.29    5.90
   5  -3   4   46.50    5.00
  -5  -3  -4   59.09    5.40
   5  -3   4   69.89    5.80
   5  -3   4   61.69    5.10
  -5  -3  -4   64.29    6.70
  -5   3  -4   62.89    5.70
  -5   3  -4   72.29    6.00
   5   3   4   60.89    6.30
  -5   3  -4   68.19    5.10
   5   3   4   65.29    5.90
   5   3   4   68.39    5.70
  -7  -3  -4   90.49    8.00
  -7  -3  -4  104.09    7.80
   7  -3   4   90.09    7.20
   7  -3   4  107.79    7.10
   7  -3   4   95.39    8.40
  -7  -3  -4   93.29    7.30
  -7   3  -4   96.89    7.30
  -7   3  -4  108.19    7.50
   7   3   4  108.29    7.90
   7   3   4   94.09    7.30
   7   3   4   97.79    7.80
  -7   3  -4  112.79    7.10
  -9  -3  -4   87.89    7.70
   9  -3   4   78.59    6.90
  -9  -3  -4   89.69    7.70
   9  -3   4  107.09    7.40
  -9  -3  -4   76.69    8.00
   9  -3   4   74.09    6.70
  -9   3  -4   86.59    7.00
   9   3   4   78.19    7.50
  -9   3  -4   91.39    6.80
  -9   3  -4   97.69    7.30
   9   3   4   85.59    7.70
 -11  -3  -4  158.18   11.10
 -11  -3  -4  160.88   11.20
  11  -3   4  143.69   10.30
 -11  -3  -4  133.29   11.10
  11  -3   4  163.58   10.60
  11  -3   4  154.48   10.40
 -11   3  -4  153.58   10.10
  11   3   4  165.38   11.20
  11   3   4  138.09   10.60
  11   3   4  162.68   11.40
 -11   3  -4  165.68   10.40
 -11   3  -4  159.28   10.10
 -13  -3  -4    3.00    3.30
  13  -3   4    2.70    3.30
 -13  -3  -4    2.70    3.30
 -13  -3  -4   -0.10    2.70
  13  -3   4    3.30    2.90
  13  -3   4    5.10    3.30
 -13   3  -4    4.50    3.00
  13   3   4   11.10    5.20
  13   3   4    4.90    3.20
  13   3   4    9.90    4.00
 -13   3  -4    2.90    2.60
 -15  -3  -4   30.90    6.80
  15  -3   4   28.40    6.40
  15  -3   4   36.80    6.30
  15  -3   4   26.00    5.20
 -15  -3  -4   35.80    6.90
 -15   3  -4   39.80    7.70
 -15   3  -4   41.00   10.20
 -15   3  -4   36.90    6.30
  15   3   4   32.40    6.20
  17  -3   4   19.00    5.60
  17  -3   4   19.30    5.10
 -17  -3  -4   23.70    6.40
  17  -3   4   16.60    5.00
 -17  -3  -4   16.90    5.60
  17   3   4   19.90    5.40
 -17   3  -4   18.10    4.70
 -17   3  -4   21.70    5.20
 -18  -4   4    1.00    4.30
  18  -4  -4    0.80    2.40
  18  -4  -4    5.60    2.10
  18   4  -4    1.10    3.20
 -18   4   4   -0.30    2.00
 -18   4   4    0.20    2.10
  16  -4  -4   28.90    6.40
 -16  -4   4   52.19    9.00
 -16  -4   4   29.00    6.20
  16  -4  -4   29.10    4.00
  16  -4  -4   48.60    6.80
  16   4  -4   38.10    6.20
 -16   4   4   36.20    4.80
 -16   4   4   37.00    4.50
  14  -4  -4   -1.00    1.30
  14  -4  -4    2.30    1.70
 -14  -4   4   -0.20    2.60
 -14  -4   4    1.90    3.90
  14  -4  -4   -1.10    2.70
 -14  -4   4    4.00    3.50
 -14   4   4    0.80    1.60
  14   4  -4    1.60    2.80
 -14   4   4    0.40    1.70
 -12  -4   4   25.20    5.70
  12  -4  -4   31.30    5.90
  12  -4  -4   25.20    3.10
  12  -4  -4   27.90    2.90
 -12  -4   4   35.60    6.90
 -12  -4   4   22.80    5.30
 -12   4   4   28.60    3.30
  12   4  -4   28.90    7.90
  12   4  -4   29.70    5.20
 -12   4   4   29.10    3.20
  12   4  -4   26.60    8.60
 -12   4   4   18.60    5.70
 -10  -4   4    2.70    2.90
 -10  -4   4    6.60    3.20
  10  -4  -4    4.30    3.20
 -10  -4   4    2.30    3.20
  10  -4  -4    2.30    1.10
 -10   4   4    1.40    1.00
  10   4  -4    2.00    2.80
  10   4  -4    3.60    2.90
 -10   4   4    2.30    1.20
  10   4  -4    2.30    2.60
 -10   4   4    2.10    2.40
  -8  -4   4    0.00    2.70
  -8  -4   4    6.00    2.90
   8  -4  -4    7.70    3.30
  -8  -4   4    2.60    2.30
   8   4  -4   -0.20    2.10
  -8   4   4    3.10    1.00
  -8   4   4    1.40    1.20
  -8   4   4    2.70    1.10
  -8   4   4    1.80    2.50
   8   4  -4   -0.80    2.50
   8   4  -4    0.70    2.30
  -6  -4   4    6.30    3.30
  -6  -4   4   11.10    3.50
   6  -4  -4    8.40    3.60
  -6  -4   4    8.90    3.00
  -6   4   4    3.50    2.60
   6   4  -4    7.40    3.20
  -6   4   4    8.60    1.20
   6   4  -4    9.40    3.60
  -6   4   4   11.20    1.70
  -6   4   4   11.10    1.40
  -6   4   4    9.90    1.80
   6   4  -4   10.20    2.90
   4  -4  -4  189.18   11.80
   4   4  -4  212.68   12.00
   4   4  -4  205.58   12.10
   4   4  -4  204.28   10.90
  -4   4   4  202.18    8.70
  -4   4   4  201.48   12.00
  -4   4   4  201.28    9.40
  -4   4   4  197.08    9.20
  -4   4   4  188.78    8.60
   2   4  -4   56.29    5.60
   2   4  -4   68.49    6.50
   2   4  -4   66.99    5.30
   2   4  -4   55.09    5.90
   2   4  -4   49.20    5.10
   2   4  -4   55.79    5.90
  -2   4   4   56.09    4.10
  -2   4   4   59.09    3.90
  -2   4   4   56.69    4.40
  -2   4   4   61.39    6.90
   0  -4  -4    3.50    1.90
   0  -4  -4    3.30    1.70
   0   4   4    1.50    2.90
   0   4  -4    5.20    2.80
   0   4   4    0.80    2.10
   0   4  -4    2.50    2.40
   0   4  -4    4.20    2.00
   0   4  -4    1.90    2.20
   0   4  -4   -0.50    1.80
   0   4   4    6.00    2.00
   0   4   4    1.70    1.30
  -2  -4  -4   70.79    5.50
   2  -4   4   73.09    5.80
  -2  -4  -4   59.39    5.50
   2   4   4   70.89    6.70
  -2   4  -4   57.79    5.90
   2   4   4   49.20    6.50
   2   4   4   66.69    5.50
  -2   4  -4   74.19    6.10
   2   4   4   70.29    5.30
  -2   4  -4   49.90    4.80
  -4  -4  -4   81.99    6.80
   4  -4   4   89.59    7.30
   4  -4   4   79.69    7.60
  -4  -4  -4   77.89    6.50
   4  -4   4   93.39    6.80
   4   4   4   73.79    7.60
  -4   4  -4   87.59    6.80
  -4   4  -4   93.69    7.20
   4   4   4   80.49    7.40
  -4   4  -4   94.69    6.40
   4   4   4   88.69    6.90
   6  -4   4   84.49    6.90
  -6  -4  -4   81.19    8.50
  -6  -4  -4   92.39    7.70
  -6  -4  -4   90.89    7.40
   6  -4   4   92.89    7.40
   6  -4   4   91.69    7.10
   6   4   4   94.39    8.50
   6   4   4   87.29    7.40
   6   4   4   91.19    7.30
  -6   4  -4   93.59    6.70
  -6   4  -4   91.49    7.30
  -6   4  -4   85.89    7.10
  -8  -4  -4   87.89    7.80
   8  -4   4   73.59    7.00
  -8  -4  -4   86.59    8.00
  -8   4  -4   68.89    6.60
  -8   4  -4   77.49    6.50
  -8   4  -4   86.79    7.20
   8   4   4   80.89    7.30
 -10  -4  -4  216.78   17.20
  10  -4   4  242.78   13.80
  10  -4   4  217.28   13.40
 -10  -4  -4  226.28   14.20
  10  -4   4  217.78   13.20
  10   4   4  215.68   13.80
 -10   4  -4  229.78   13.10
  10   4   4  236.88   15.40
 -10   4  -4  239.58   13.30
 -10   4  -4  220.88   12.90
  10   4   4  236.18   14.30
 -12  -4  -4   30.20    6.30
  12  -4   4   33.70    5.90
  12  -4   4   41.70    9.40
 -12  -4  -4   22.50    5.50
  12  -4   4   30.90    5.70
 -12  -4  -4   21.70    5.70
  12   4   4   34.00    6.20
  12   4   4   21.00    4.80
  12   4   4   31.40    6.10
 -12   4  -4   39.90    6.20
 -12   4  -4   30.30    5.00
 -12   4  -4   20.50    4.30
  14  -4   4   18.50    4.60
  14  -4   4   16.30    4.40
  14  -4   4   18.20    4.50
 -14  -4  -4   16.60    5.20
 -14  -4  -4   17.90    5.10
 -14   4  -4   14.30    4.00
 -14   4  -4   17.20    4.50
 -14   4  -4   13.00    4.50
  14   4   4    6.90    3.70
  16  -4   4   14.50    4.90
  16  -4   4    8.50    3.80
  16  -4   4    7.70    4.50
 -16  -4  -4    9.70    4.40
 -16  -4  -4   26.20    6.40
 -16   4  -4   19.40    4.70
  16   4   4   19.80    5.80
 -16   4  -4   25.30    5.40
  15  -5  -4   47.20    4.10
 -15  -5   4   41.10    7.40
 -15  -5   4   60.19   10.10
  15  -5  -4   57.49    9.30
  15   5  -4   38.00    6.40
 -15   5   4   45.30    3.80
  13  -5  -4   47.70    7.90
 -13  -5   4   37.50    7.30
 -13  -5   4   37.80    7.50
 -13  -5   4   40.60    8.20
 -13   5   4   39.60    3.40
  13   5  -4   35.00    6.20
 -13   5   4   35.60    3.20
 -13   5   4   34.50    3.20
 -11  -5   4   18.10    4.70
 -11  -5   4    9.90    3.70
 -11  -5   4   15.90    5.10
  11  -5  -4   20.40    5.50
 -11   5   4   23.90    2.50
  11   5  -4   26.40    5.20
 -11   5   4   15.30    4.20
  11   5  -4   12.30    4.30
  11   5  -4   20.60    5.50
 -11   5   4   23.50    2.60
 -11   5   4   23.50    2.70
  -9  -5   4   73.49    9.10
  -9  -5   4   83.79    8.40
  -9  -5   4   67.89    8.70
   9  -5  -4   64.09    8.40
   9   5  -4   81.59    7.60
   9   5  -4   86.59   12.40
  -9   5   4   75.69    4.10
  -9   5   4   75.89    4.50
   9   5  -4   78.29    8.30
  -9   5   4   78.59    4.20
  -9   5   4   88.69    8.20
  -9   5   4   74.09    4.60
  -7  -5   4    5.60    3.10
   7  -5  -4    2.00    3.00
  -7  -5   4    2.30    3.20
   7   5  -4    2.10    3.00
  -7   5   4    4.40    2.70
  -7   5   4    3.10    1.20
   7   5  -4    4.50    2.70
  -7   5   4    0.70    0.90
  -7   5   4    2.20    1.50
   7   5  -4   -0.10    2.50
  -7   5   4    1.90    1.40
   5  -5  -4   49.90    7.00
  -5   5   4   58.69    4.60
  -5   5   4   59.59    3.90
  -5   5   4   64.29    6.80
   5   5  -4   59.49    7.70
   5   5  -4   52.09    6.30
  -5   5   4   56.09    4.30
   5   5  -4   49.70    6.90
  -5   5   4   53.59    3.70
   5   5  -4   59.89    6.00
   3   5  -4   -1.40    1.70
  -3   5   4    1.90    2.60
   3   5  -4    0.50    1.90
  -3   5   4    0.80    1.60
   3   5  -4    2.70    2.50
   3   5  -4   -0.90    2.10
  -3   5   4   -0.10    1.60
   3   5  -4    2.10    2.90
  -3   5   4    1.80    1.50
  -3   5   4    3.70    1.50
   3   5  -4    2.60    2.90
  -1   5   4   41.50    4.40
   1   5  -4   42.10    5.30
  -1   5   4   44.80    4.90
  -1   5   4   46.20    7.10
   1   5  -4   57.59    7.10
  -1   5   4   38.80    3.90
   1   5  -4   52.99    7.00
   1   5  -4   44.80    6.20
   1   5  -4   44.80    5.80
   1   5  -4   57.49    7.20
  -1   5   4   46.60    6.70
  -1  -5  -4  121.29    8.20
  -1  -5  -4  117.29    7.60
   1   5   4  116.99   10.60
  -1   5  -4  120.39    8.90
  -1   5  -4  107.39    7.80
  -1   5  -4  122.29    8.70
  -1   5  -4  115.79    8.60
   1   5   4  114.29    9.40
   1   5   4  114.59    7.40
  -1   5  -4  131.69    9.40
  -1   5  -4  118.99    8.80
  -3  -5  -4  166.78   10.40
  -3  -5  -4  183.28   11.10
  -3   5  -4  169.58   10.70
  -3   5  -4  169.38   10.70
   3   5   4  177.78   12.00
  -3   5  -4  163.28   10.10
  -3   5  -4  169.98   10.50
   3   5   4  177.98   10.50
   3   5   4  132.19   13.30
  -3   5  -4  184.08   11.30
   3   5   4  157.28    9.80
  -5  -5  -4   69.59    8.00
   5  -5   4   67.59    7.70
  -5  -5  -4   52.89    6.80
  -5   5  -4   53.29    5.50
  -5   5  -4   62.79    6.10
  -5   5  -4   62.99    6.60
   5   5   4   49.40    7.30
   5   5   4   49.50    6.40
   5   5   4   54.29    5.90
   7  -5   4  138.29    9.40
   7  -5   4  120.49    9.40
   7  -5   4  127.29    9.70
  -7  -5  -4  130.69   10.20
  -7   5  -4  127.39    9.10
  -7   5  -4  140.69    9.70
   7   5   4  135.09   11.30
   7   5   4  131.59    9.90
  -7   5  -4  139.59    9.50
   7   5   4  125.99    9.70
   9  -5   4    2.50    2.70
  -9  -5  -4    1.20    3.10
   9  -5   4    1.70    2.10
  -9  -5  -4   -1.80    2.90
   9  -5   4    3.80    2.30
  -9  -5  -4   -1.10    2.60
  -9   5  -4    0.60    2.40
  -9   5  -4   -1.50    2.20
  -9   5  -4   -0.20    2.00
   9   5   4   -0.10    2.90
   9   5   4    0.50    2.90
  11  -5   4   14.90    4.20
 -11  -5  -4    4.60    3.50
 -11  -5  -4   16.70    5.30
  11  -5   4   13.80    4.00
  11  -5   4    6.80    3.80
  11   5   4    2.70    3.20
  11   5   4    7.10    3.70
 -11   5  -4   15.80    4.60
 -11   5  -4   13.50    3.80
 -13  -5  -4    8.20    4.60
  13  -5   4   11.60    3.90
  13  -5   4    7.80    4.30
  13  -5   4    5.00    3.50
 -13  -5  -4    4.20    3.80
 -13   5  -4    8.90    4.40
 -13   5  -4    7.10    3.60
  13   5   4   13.20    4.90
  15  -5   4   17.80    5.80
 -15  -5  -4   45.70    8.80
  15  -5   4   37.60    7.40
 -15   5  -4   35.80    5.90
 -15   5  -4   42.40    6.60
  15   5   4   33.80   11.60
 -12  -6   4    4.90    4.10
 -12  -6   4    0.50    3.20
  12  -6  -4    1.20    3.80
  12   6  -4    4.60    3.50
 -12   6   4    2.50    1.30
 -12   6   4    2.10    1.30
 -10  -6   4   14.10    4.90
 -10  -6   4    7.10    4.90
  10  -6  -4    1.70    3.50
  10   6  -4   10.90    4.10
 -10   6   4   10.10    2.00
 -10   6   4    8.00    1.80
   8  -6  -4   11.40    4.80
   8   6  -4    4.00    3.20
  -8   6   4   12.80    2.40
   8   6  -4    3.80    3.70
  -8   6   4   10.30    2.30
   6  -6  -4    9.20    4.30
   6   6  -4    4.20    3.60
   6   6  -4    9.00    3.40
  -6   6   4    7.10    1.70
   6   6  -4    3.70    3.90
  -6   6   4    4.70    3.30
  -6   6   4    6.60    2.20
  -6   6   4    6.80    1.70
   6   6  -4    1.80    4.50
  -6   6   4    5.50    2.40
   6   6  -4    5.90    4.00
  -4   6   4    8.50    2.70
  -4   6   4    7.70    2.30
  -4   6   4    7.80    2.10
   4   6  -4    6.30    3.00
   4   6  -4   12.70    3.80
   4   6  -4    9.10    4.00
  -4   6   4    4.00    4.60
   4   6  -4    4.70    3.80
   4   6  -4    3.20    2.70
  -4   6   4    9.20    2.30
   2   6  -4   16.50    4.10
   2   6  -4   18.80    4.30
   2   6  -4   11.30    3.70
   2   6  -4   28.70    5.40
  -2   6   4   23.10    4.30
  -2   6   4   22.10    5.90
  -2   6   4   24.90    6.20
  -2   6   4   21.90    3.60
  -2   6   4   18.90    3.20
   2   6  -4   16.80    4.00
   2   6  -4    8.70    3.90
   0   6  -4    1.30    2.70
   0   6  -4    1.90    2.90
   0   6  -4   -0.80    2.20
   0   6   4    6.40    2.70
   0   6  -4   -0.20    2.10
   0   6   4    1.40    2.60
   0   6  -4    2.30    2.40
   0   6   4    1.60    2.10
   0   6   4   -0.70    3.40
   0   6  -4    4.50    3.80
  -2  -6  -4   34.10    5.30
   2   6   4   39.80    5.40
   2   6   4   37.50    5.40
  -2   6  -4   37.80    5.70
  -2   6  -4   42.10    6.60
  -2   6  -4   31.00    7.00
  -2   6  -4   43.60    6.40
  -2   6  -4   32.70    5.80
   2   6   4   35.40    6.80
  -2   6  -4   45.40    6.60
  -4  -6  -4    1.00    2.10
  -4  -6  -4    4.90    3.50
  -4   6  -4   -0.40    2.20
   4   6   4   -0.80    2.20
  -4   6  -4    0.30    2.10
   4   6   4   -2.50    2.60
  -4   6  -4   -1.00    2.20
   4   6   4    1.90    3.50
   4   6   4    0.80    2.20
  -4   6  -4    1.00    2.20
  -6  -6  -4   19.00    5.70
  -6  -6  -4   30.60    5.90
   6  -6   4   23.10    5.20
  -6   6  -4   21.40    4.50
  -6   6  -4   21.80    5.70
   6   6   4   25.10    4.90
  -6   6  -4   11.10    3.50
   6   6   4   18.50    5.50
   6   6   4   16.10    5.30
  -6   6  -4   18.00    4.10
  -8  -6  -4   39.30    7.30
   8  -6   4   27.00    5.60
  -8  -6  -4   26.10    5.50
   8   6   4   27.10    5.30
   8   6   4   26.30    5.40
  -8   6  -4   39.20    8.40
   8   6   4   35.00    7.20
  -8   6  -4   29.20    5.20
 -10  -6  -4   17.90    5.60
  10  -6   4   20.60    4.50
  10  -6   4   18.40    4.70
 -10  -6  -4   29.80    6.50
 -10   6  -4   14.60    4.30
 -10   6  -4   18.20    4.00
  10   6   4   21.30    5.00
 -10   6  -4   27.70    4.80
 -12  -6  -4    8.80    4.70
  12  -6   4    3.00    3.40
 -12  -6  -4    4.00    3.70
  12  -6   4    5.20    4.30
 -12   6  -4    5.50    3.50
 -12   6  -4   13.50    4.30
  12   6   4    4.70    4.50
   9  -7  -4   14.70    5.30
   9   7  -4    4.80    3.60
  -9   7   4    2.60    1.80
  -9   7   4    4.20    2.00
  -7   7   4   14.50    3.00
  -7   7   4    9.60    1.80
   7   7  -4   13.10    4.30
  -7   7   4    8.80    1.80
   7   7  -4    6.10    4.20
   7   7  -4   14.40    5.90
  -7   7   4    9.00    2.50
   7   7  -4    6.50    3.80
  -5   7   4   37.50    5.10
  -5   7   4   36.90    8.70
  -5   7   4   33.90    3.90
   5   7  -4   26.40    6.30
  -5   7   4   31.10    4.00
   5   7  -4   26.40    5.60
   5   7  -4   31.10    5.70
  -3   7   4    0.80    1.60
  -3   7   4    6.10    2.80
   3   7  -4   -1.30    2.70
  -3   7   4    0.40    1.80
   3   7  -4    1.80    3.20
   3   7  -4    1.40    2.70
   3   7  -4    4.60    3.20
  -3   7   4    4.60    2.50
  -3   7   4    5.70    5.00
   1   7  -4   29.50    8.40
   1   7  -4   26.70    6.00
  -1   7   4   17.50    3.80
  -1   7   4   30.40    7.30
  -1   7   4   20.30    3.70
  -1   7   4   19.50    4.20
   1   7  -4   16.80    4.80
   1   7  -4   15.60    4.50
  -1   7   4   23.60    5.10
   1   7  -4   19.50    4.80
  -1   7  -4   36.10    7.00
  -1   7  -4   18.50    5.90
   1   7   4   16.90    3.50
  -1   7  -4   21.10    5.50
   1   7   4   23.00    6.30
  -1   7  -4   26.20    6.80
   1   7   4   23.40    4.60
   1   7   4   15.60    4.00
   1   7   4   16.90    4.90
  -1   7  -4   21.00    5.30
  -3   7  -4   52.79    7.10
  -3   7  -4   55.19    8.10
   3   7   4   59.29    9.30
  -3   7  -4   65.79    9.90
  -3   7  -4   71.39    8.80
  -3   7  -4   48.20    7.00
   3   7   4   52.79    7.00
  -5  -7  -4    2.90    2.80
  -5  -7  -4    1.70    3.50
  -5   7  -4    0.80    2.70
   5   7   4    1.90    2.40
  -5   7  -4    1.90    3.00
   5   7   4    2.90    3.90
  -5   7  -4    6.20    3.60
  -5   7  -4    3.10    2.80
   5   7   4    0.70    2.70
  -5   7  -4    6.80    3.70
  -7  -7  -4   61.79    8.80
  -7  -7  -4   68.99    9.90
   7   7   4   62.59    9.90
  -7   7  -4   31.00    5.60
  -7   7  -4   42.20    6.70
  -7   7  -4   44.50    8.30
  20   0  -5    1.40    2.40
 -20   0   5   -1.00    2.40
  20   0  -5    2.10    3.60
 -20   0   5    4.90    3.80
 -18   0   5    6.70    3.50
  18   0  -5    4.30    3.00
  18   0  -5   10.20    4.10
 -18   0   5    2.40    3.20
 -16   0   5  102.09   12.90
 -16   0   5  114.29   10.70
  16   0  -5  124.79    9.70
  16   0  -5  132.39    9.40
  16   0  -5  105.89    8.40
 -16   0   5  126.09    9.40
  14   0  -5  150.28    9.60
 -14   0   5  129.39    9.60
 -14   0   5  140.09    9.40
  14   0  -5  146.79   12.10
 -14   0   5  145.89    9.70
  14   0  -5  130.79    8.90
 -12   0   5    0.40    1.90
 -12   0   5    1.60    2.20
  12   0  -5   -1.80    1.80
 -12   0   5    1.10    1.90
  12   0  -5    1.70    1.80
  12   0  -5    0.60    2.00
 -10   0   5  185.58   11.40
  10   0  -5  182.18    9.50
  10   0  -5  178.08   10.00
 -10   0   5  185.88   10.00
 -10   0   5  167.18   10.80
  10   0  -5  181.68    9.80
  -8   0   5  252.97   11.80
  -8   0   5  248.58   11.80
   8   0  -5  255.07   11.70
   8   0  -5  253.17   11.90
   8   0  -5  234.28   11.90
  -8   0   5  241.48   11.90
   6   0  -5    1.40    1.70
   6   0  -5    1.10    1.60
  -6   0   5    0.60    1.50
   6   0  -5    2.50    1.70
  -6   0   5    1.50    1.70
  -6   0   5    0.00    1.60
   4   0  -5  510.85   20.30
   4   0  -5  509.55   20.10
   4   0  -5  492.05   20.00
  -4   0   5  489.05   19.90
  -2   0   5  302.97   12.60
  -2   0   5  275.67   11.80
  -2   0   5  285.67   12.50
   2   0  -5  297.17   12.50
   2   0  -5  283.47   11.90
   2   0  -5  306.57   12.60
   0   0   5  309.97   13.30
   0   0   5  315.07   13.40
   0   0  -5  303.27   13.20
   0   0  -5  303.17   13.30
   0   0   5  310.87   12.60
   2   0   5    8.20    2.40
  -2   0  -5    8.10    2.50
   2   0   5   13.50    2.80
  -2   0  -5   13.00    2.20
   2   0   5    8.30    1.90
  -2   0  -5    8.20    2.50
  -4   0  -5  176.48    8.70
   4   0   5  170.48    9.20
  -4   0  -5  166.78    9.10
  -4   0  -5  173.38    9.20
   6   0   5  475.85   22.10
   6   0   5  548.65   22.00
  -6   0  -5  517.55   22.20
   6   0   5  525.45   22.40
  -6   0  -5  497.85   22.10
  -6   0  -5  518.15   21.80
  -8   0  -5   75.59    6.50
  -8   0  -5   79.49    6.50
   8   0   5   89.59    6.30
  -8   0  -5   83.89    6.30
   8   0   5   91.79    7.90
   8   0   5  102.39    8.50
 -12   0  -5   11.90    3.70
 -14   0  -5    1.30    2.50
  14   0   5   -0.30    3.70
  14   0   5   -1.90    2.20
 -14   0  -5   -2.50    2.50
  14   0   5    1.30    2.90
 -16   0  -5    5.50    2.90
  16   0   5    0.90    2.90
  16   0   5    0.70    2.60
 -16   0  -5   -0.80    2.40
  16   0   5    2.10    3.40
 -16   0  -5    0.40    3.10
  18   0   5   97.19    9.40
 -18   0  -5   93.79    9.80
 -18   0  -5  102.99   10.00
 -19  -1   5   -2.30    2.90
  19  -1  -5   -0.70    4.70
  19  -1  -5    0.10    2.20
  19  -1  -5   -3.00    2.70
 -19  -1   5    1.70    3.10
  19   1  -5    0.10    2.80
 -19   1   5    2.10    2.60
  19   1  -5    2.50    2.90
 -19   1   5    1.00    2.80
  17  -1  -5   35.90    6.10
  17  -1  -5   31.80    4.80
 -17  -1   5   42.40    6.70
 -17  -1   5   38.00    6.20
  17  -1  -5   41.20    6.00
 -17   1   5   39.40    5.80
 -17   1   5   36.90    6.30
 -17   1   5   30.20    5.30
  17   1  -5   36.80    6.50
  17   1  -5   37.60    5.50
  17   1  -5   42.60    6.60
  15  -1  -5   38.90    5.00
  15  -1  -5   51.49    6.20
 -15  -1   5   36.70    6.40
 -15  -1   5   44.40    6.70
  15  -1  -5   49.50    8.50
 -15  -1   5   33.20    5.50
  15   1  -5   50.19    6.80
  15   1  -5   43.90    6.20
 -15   1   5   47.30    5.70
 -15   1   5   35.30    5.10
  15   1  -5   42.60    6.50
 -15   1   5   45.10    6.30
 -13  -1   5   54.99    6.80
  13  -1  -5   38.50    5.60
 -13  -1   5   42.30    5.70
  13  -1  -5   54.49    5.90
  13  -1  -5   42.50    4.80
 -13  -1   5   40.30    6.60
 -13   1   5   51.89    5.60
 -13   1   5   56.49    6.60
  13   1  -5   62.79    7.00
 -13   1   5   49.40    5.30
  13   1  -5   55.39    6.80
  13   1  -5   44.70    5.60
 -11  -1   5    6.20    2.80
  11  -1  -5    5.40    2.40
 -11  -1   5    5.90    2.70
 -11  -1   5    3.30    2.70
  11  -1  -5    6.10    2.10
  11  -1  -5    4.00    2.40
 -11   1   5    6.20    2.50
 -11   1   5    7.40    2.30
  11   1  -5    8.70    2.60
  11   1  -5    4.90    2.60
  11   1  -5    4.80    2.70
 -11   1   5    5.10    2.20
  -9  -1   5   38.80    4.80
   9  -1  -5   36.00    3.30
  -9  -1   5   32.20    4.10
   9  -1  -5   31.00    4.30
  -9  -1   5   38.80    4.90
   9  -1  -5   32.70    3.50
   9   1  -5   40.20    4.20
  -9   1   5   36.60    4.40
  -9   1   5   37.00    3.50
   9   1  -5   48.20    5.40
   9   1  -5   45.20    4.70
  -9   1   5   31.80    3.60
  -7  -1   5  145.69    7.50
   7  -1  -5  138.89    8.20
   7  -1  -5  136.49    6.40
  -7  -1   5  145.09    9.60
  -7  -1   5  124.09    8.20
   7  -1  -5  133.59    6.70
  -7   1   5  140.39    7.90
   7   1  -5  138.99    7.40
  -7   1   5  137.79    6.60
   7   1  -5  136.89    8.10
   7   1  -5  141.79    8.20
  -7   1   5  131.19    6.80
   5  -1  -5  236.28    9.60
  -5  -1   5  234.28   11.40
  -5  -1   5  227.98   11.30
   5  -1  -5  239.68    9.80
  -5  -1   5  221.58   10.20
   5  -1  -5  234.78   11.30
  -5   1   5  236.08   11.10
   5   1  -5  241.08   11.40
   5   1  -5  223.18   11.20
   5   1  -5  230.08   10.20
   3  -1  -5   82.99    4.00
   3  -1  -5   87.19    5.60
   3  -1  -5   78.69    3.80
  -3  -1   5   77.29    4.00
   3   1  -5   77.69    3.90
   3   1  -5   77.59    5.70
   3   1  -5   84.59    5.50
   3   1  -5   79.39    5.50
  -3   1   5   82.09    5.40
   3   1  -5   82.39    5.80
   1  -1  -5  468.45   19.40
  -1  -1   5  518.05   20.90
   1  -1  -5  503.45   19.50
  -1  -1   5  496.75   20.90
  -1   1   5  487.75   19.60
   1   1  -5  488.75   20.80
  -1   1   5  500.65   19.60
  -1   1   5  506.35   20.50
   1   1  -5  504.15   21.00
   1  -1   5  235.98   11.30
   1  -1   5  232.08    9.40
  -1  -1  -5  246.58   11.60
   1  -1   5  224.28   11.30
  -1  -1  -5  241.28   10.60
  -1  -1  -5  237.48   10.50
   1   1   5  236.08   11.30
   1   1   5  226.78   10.50
  -1   1  -5  231.18   11.20
  -1   1  -5  231.38   11.30
   1   1   5  246.68   10.60
  -3  -1  -5  432.56   18.50
  -3  -1  -5  436.76   19.10
   3  -1   5  462.95   17.70
   3  -1   5  420.66   18.90
  -3  -1  -5  435.96   18.50
   3  -1   5  440.86   19.10
  -3   1  -5  469.75   16.90
   3   1   5  439.16   17.80
   3   1   5  380.46   17.70
   3   1   5  444.66   17.80
  -3   1  -5  366.16   17.80
  -3   1  -5  371.06   17.80
  -5  -1  -5  459.85   20.40
  -5  -1  -5  447.66   20.30
   5  -1   5  459.75   20.40
   5  -1   5  481.55   20.60
   5  -1   5  486.65   19.30
  -5  -1  -5  446.96   20.10
  -5   1  -5  441.26   20.40
  -5   1  -5  500.15   19.30
  -5   1  -5  442.46   20.40
   5   1   5  483.35   20.10
   5   1   5  400.96   23.20
   5   1   5  473.15   20.10
   7  -1   5  125.99    7.40
  -7  -1  -5  129.59    8.20
   7  -1   5  132.09    8.40
  -7  -1  -5  132.39    8.40
  -7  -1  -5  126.69    8.20
   7  -1   5  123.79    8.20
   7   1   5  136.39    8.60
  -7   1  -5  123.49    8.20
  -7   1  -5  134.29    8.40
   7   1   5  139.79    8.70
  -7   1  -5  136.99    7.80
   7   1   5  138.39    8.30
   9  -1   5  158.18   10.40
   9  -1   5  191.98   10.20
   9  -1   5  193.68   11.00
  -9  -1  -5  170.78   10.60
  -9  -1  -5  195.38   11.10
   9   1   5  169.88   10.80
   9   1   5  178.18   10.50
  -9   1  -5  162.48   10.60
  -9   1  -5  228.78   11.80
   9   1   5  199.38   11.20
  -9   1  -5  193.28   10.90
 -11  -1  -5  310.87   16.00
 -11  -1  -5  293.37   15.90
 -11  -1  -5  277.97   15.80
  11  -1   5  304.77   16.00
  11  -1   5  301.97   16.00
  11  -1   5  303.17   15.20
  11   1   5  295.87   15.50
 -11   1  -5  301.17   15.40
  11   1   5  287.97   15.70
 -11   1  -5  304.17   15.60
 -11   1  -5  296.17   15.60
  11   1   5  291.97   15.90
 -13  -1  -5   58.89    7.50
 -13  -1  -5   66.09    8.00
  13  -1   5   85.19    7.50
 -13  -1  -5   80.69    7.70
  13  -1   5   81.19    7.60
  13  -1   5   68.39    7.30
  13   1   5   70.89    7.30
 -13   1  -5   76.79    7.40
  13   1   5   75.69    7.70
  13   1   5   69.59    7.20
 -13   1  -5   71.69    7.10
 -13   1  -5   99.89   11.50
  15  -1   5    9.10    4.30
 -15  -1  -5    4.40    3.20
 -15  -1  -5    9.80    4.00
  15  -1   5   12.40    4.20
 -15  -1  -5    4.90    3.30
  15  -1   5   14.30    4.30
  15   1   5   10.90    4.20
 -15   1  -5    4.30    3.70
 -15   1  -5   12.10    4.10
  15   1   5   16.20    4.40
  15   1   5    8.50    3.40
 -17  -1  -5   23.50    5.60
  17  -1   5   31.50    6.30
 -17  -1  -5   18.80    5.20
  17   1   5   27.80    5.50
 -17   1  -5   27.50    6.10
 -17   1  -5   23.40    5.60
 -19  -1  -5   22.00    6.10
 -19  -1  -5   25.50    6.00
  19  -1   5   21.30    5.30
 -19   1  -5   25.30    5.50
 -19   1  -5   23.00    5.80
  19   1   5   23.10    5.90
 -20  -2   5   -0.80    3.10
 -20  -2   5    4.10    4.30
  20  -2  -5   -1.40    2.10
  20  -2  -5    3.20    5.80
 -20   2   5    4.40    3.10
 -20   2   5    0.10    2.60
  20   2  -5    4.20    3.80
 -18  -2   5   19.30    5.20
 -18  -2   5   12.70    4.70
  18  -2  -5   10.80    4.80
  18  -2  -5   12.30    3.50
 -18   2   5   11.10    3.40
 -18   2   5   11.70    3.70
  18   2  -5   18.40    4.80
 -16  -2   5   32.10    5.80
 -16  -2   5   51.49    7.50
  16  -2  -5   42.50    7.00
  16  -2  -5   39.40    5.30
 -16  -2   5   37.80    6.30
  16  -2  -5   50.69    6.10
  16   2  -5   25.30    5.20
 -16   2   5   51.49    7.30
  16   2  -5   41.60    6.30
 -16   2   5   39.50    5.50
  16   2  -5   44.90   10.40
 -16   2   5   51.29    5.90
  14  -2  -5  109.89    7.30
  14  -2  -5  126.59   10.00
 -14  -2   5  102.19    9.10
 -14  -2   5  117.99    9.60
  14  -2  -5  105.79    7.00
 -14  -2   5   95.99    8.50
  14   2  -5  110.19    9.00
  14   2  -5   90.29   12.70
  14   2  -5  115.19    9.30
 -14   2   5  106.29    8.60
 -14   2   5  111.19    7.20
 -14   2   5  113.89    7.60
 -12  -2   5   45.50    6.00
  12  -2  -5   40.20    4.00
  12  -2  -5   47.80    6.40
 -12  -2   5   45.40    6.20
  12  -2  -5   45.70    3.90
 -12  -2   5   40.00    5.90
 -12   2   5   42.50    5.40
  12   2  -5   41.10    6.10
 -12   2   5   29.90    4.60
 -12   2   5   38.60    3.80
  12   2  -5   55.99    6.10
  12   2  -5   49.99    6.60
  10  -2  -5  200.58    9.60
  10  -2  -5  210.68    9.40
 -10  -2   5  209.78   12.20
 -10  -2   5  200.98   12.10
  10  -2  -5  204.48   11.90
  10   2  -5  207.98   12.20
  10   2  -5  219.58   12.30
 -10   2   5  209.38   11.80
 -10   2   5  214.68   10.10
  10   2  -5  209.58   11.20
 -10   2   5  215.28    9.70
  -8  -2   5   73.09    6.40
   8  -2  -5   74.99    3.80
   8  -2  -5   76.99    4.10
   8  -2  -5   67.19    6.20
  -8  -2   5   74.79    5.60
  -8  -2   5   71.59    6.40
  -8   2   5   75.89    3.90
  -8   2   5   79.49    6.20
   8   2  -5   68.09    5.30
  -8   2   5   73.39    4.20
   8   2  -5   79.19    7.40
  -6  -2   5   84.79    5.50
  -6  -2   5   88.19    6.70
   6  -2  -5   82.19    6.50
  -6  -2   5   80.09    6.40
   6   2  -5   81.79    5.40
   6   2  -5   94.19    6.70
   6   2  -5   88.49    6.60
  -6   2   5   90.99    6.50
  -4  -2   5   24.20    2.90
   4  -2  -5   22.50    4.60
   4   2  -5   25.00    4.00
  -4   2   5   19.90    3.30
   4   2  -5   26.70    2.70
   4   2  -5   21.40    3.60
   2  -2  -5  163.88    7.00
   2  -2  -5  166.38    6.80
   2  -2  -5  158.08    9.10
  -2   2   5  155.78    8.70
   2   2  -5  162.68    7.10
   2   2  -5  160.08    9.20
   2   2  -5  159.78    8.90
   2   2  -5  168.18    8.90
  -2   2   5  149.19    6.70
   2   2  -5  156.48    9.30
   0  -2   5  244.28   12.00
   0  -2  -5  236.38   10.20
   0  -2  -5  235.98   10.40
   0  -2   5  230.58   12.00
   0   2  -5  235.58    9.80
   0   2  -5  234.58   11.80
   0   2   5  242.48   10.30
   0   2   5  239.18   12.60
   0   2  -5  237.48   12.20
   0   2   5  242.98   12.00
   0   2   5  230.88   10.40
   2  -2   5  375.56   16.80
  -2  -2  -5  375.56   17.60
   2  -2   5  366.46   17.00
  -2  -2  -5  367.26   15.80
  -2  -2  -5  362.36   15.90
   2  -2   5  366.06   15.20
  -2   2  -5  367.56   17.00
  -2   2  -5  394.76   15.30
   2   2   5  386.96   16.20
   2   2   5  361.76   16.10
  -2   2  -5  362.96   17.40
   4  -2   5   98.49    6.80
  -4  -2  -5   81.39    6.40
   4  -2   5  102.39    7.10
  -4  -2  -5  112.29   10.30
  -4  -2  -5   96.29    7.40
   4  -2   5   94.99    5.60
  -4   2  -5   95.69    5.60
   4   2   5  106.49    6.70
  -4   2  -5   91.59    7.00
   4   2   5   94.89    7.20
  -4   2  -5  102.49    7.10
   4   2   5   98.79    6.50
   6  -2   5   75.19    6.20
  -6  -2  -5   77.49    6.20
   6  -2   5   86.69    6.60
   6  -2   5   86.69    6.70
  -6  -2  -5   84.09    6.40
  -6   2  -5   87.89    6.60
   6   2   5   86.89    6.50
   6   2   5   80.19    6.40
  -6   2  -5   88.79    6.80
  -6   2  -5   85.99    5.70
   6   2   5   87.39    6.90
  -8  -2  -5   25.20    4.40
   8  -2   5   25.40    3.70
   8  -2   5   27.10    4.30
  -8  -2  -5   22.20    4.10
   8  -2   5   25.00    4.10
  -8  -2  -5   17.70    3.90
  -8   2  -5   30.00    3.80
   8   2   5   27.20    4.60
   8   2   5   25.30    4.60
   8   2   5   25.40    4.50
  -8   2  -5   21.70    3.80
  -8   2  -5   29.80    4.40
  10  -2   5    5.10    2.50
  10  -2   5    6.50    3.00
 -10  -2  -5    7.70    3.10
  10  -2   5    7.10    2.60
 -10  -2  -5    2.20    2.50
 -10  -2  -5    9.80    3.30
  10   2   5    9.30    3.00
 -10   2  -5    8.20    3.20
  10   2   5    3.70    2.70
  10   2   5    5.40    3.00
 -10   2  -5    6.30    2.40
 -10   2  -5    4.00    2.70
 -12  -2  -5  193.68   12.20
  12  -2   5  171.78   11.60
 -12  -2  -5  167.38   11.60
 -12  -2  -5  175.98   12.30
  12  -2   5  174.28   11.10
  12  -2   5  176.98   11.70
 -12   2  -5  185.18   11.50
 -12   2  -5  195.68   11.70
 -12   2  -5  167.38   11.10
  12   2   5  183.48   11.70
  12   2   5  175.98   11.90
  12   2   5  169.58   11.80
  14  -2   5    5.80    6.50
 -14  -2  -5   11.90    4.50
 -14  -2  -5    5.80    4.00
 -14  -2  -5    6.20    3.40
  14  -2   5    4.90    3.20
  14  -2   5   10.70    4.30
 -14   2  -5    8.30    3.80
  14   2   5    6.20    3.50
 -14   2  -5    6.70    3.50
  14   2   5    9.70    3.70
 -14   2  -5    5.70    3.20
  14   2   5    6.90    3.70
  16  -2   5    8.10    3.90
 -16  -2  -5    7.10    4.20
  16  -2   5   -1.70    2.60
 -16  -2  -5    3.70    3.60
  16  -2   5    5.30    3.70
 -16   2  -5    5.60    3.80
 -16   2  -5    1.10    3.00
  16   2   5    1.60    3.20
  18  -2   5    0.40    3.00
 -18  -2  -5    1.10    3.80
 -18  -2  -5    2.00    3.50
  18   2   5    3.70    3.50
 -18   2  -5    4.20    3.20
 -18   2  -5    3.10    3.50
  19  -3  -5    4.20    2.70
  19  -3  -5    1.10    2.20
 -19  -3   5   -2.00    3.00
 -19  -3   5    3.40    3.60
  19  -3  -5    4.60    3.80
 -19   3   5    0.50    2.40
 -19   3   5    0.80    2.30
  19   3  -5   -1.00    2.50
 -17  -3   5   22.00    5.90
 -17  -3   5   16.90    5.20
  17  -3  -5   29.00    6.30
 -17   3   5   24.10    4.20
  17   3  -5   19.80    4.70
 -17   3   5   22.50    3.80
  15  -3  -5    7.20    2.30
  15  -3  -5    7.30    4.10
 -15  -3   5    3.40    3.70
 -15  -3   5    7.70    4.40
  15  -3  -5    6.80    2.20
  15   3  -5    1.60    2.90
  15   3  -5    0.30    2.50
 -15   3   5    6.50    2.70
  15   3  -5    1.90    3.20
 -15   3   5    8.80    2.70
 -15   3   5    4.40    2.40
  13  -3  -5    6.40    5.20
  13  -3  -5    4.20    1.80
  13  -3  -5    3.60    1.70
 -13  -3   5    4.30    3.90
 -13  -3   5    2.90    3.00
  13   3  -5    0.90    2.70
  13   3  -5    6.20    3.20
  13   3  -5    1.50    2.80
 -13   3   5    3.40    1.60
 -13   3   5    3.90    1.70
 -13   3   5    2.10    2.50
 -11  -3   5   26.50    5.80
  11  -3  -5   26.50    2.50
  11  -3  -5   28.00    2.80
 -11  -3   5   35.30    5.10
 -11   3   5   29.60    3.00
  11   3  -5   31.30    5.50
  11   3  -5   43.60    6.70
  11   3  -5   35.70    5.00
 -11   3   5   32.20    2.80
 -11   3   5   34.10    5.10
  -9  -3   5   16.30    4.50
  -9  -3   5   34.00    5.50
   9  -3  -5   24.50    2.00
  -9  -3   5   26.60    5.20
   9  -3  -5   25.10    4.50
   9   3  -5   26.90    5.20
   9   3  -5   29.00    4.70
  -9   3   5   23.70    1.80
   9   3  -5   30.50    4.30
  -9   3   5   29.90    4.50
  -9   3   5   29.30    2.30
  -7  -3   5   46.40    5.80
  -7  -3   5   45.80    4.90
   7  -3  -5   57.29    5.90
  -7  -3   5   56.09    5.90
   7   3  -5   51.79    4.70
  -7   3   5   55.39    5.50
   7   3  -5   58.99    6.80
   7   3  -5   46.40    5.90
   5  -3  -5   29.60    4.80
  -5  -3   5   22.50    4.30
  -5  -3   5   21.20    3.50
  -5   3   5   19.20    3.60
   5   3  -5   26.20    3.40
   5   3  -5   29.10    4.60
   5   3  -5   25.20    4.40
   3  -3  -5   17.70    3.60
   3   3  -5   21.60    2.90
   3   3  -5   20.80    4.00
  -3   3   5   23.70    2.00
  -3   3   5   17.80    1.60
  -3   3   5   22.90    1.60
   3   3  -5   23.20    3.70
  -3   3   5   15.80    3.40
   3   3  -5   16.00    4.20
   3   3  -5   28.10    4.30
   1  -3  -5  100.29    5.70
   1  -3  -5  102.79    5.40
  -1   3   5   92.29    8.00
   1   3  -5   97.89    6.10
  -1   3   5  109.49    5.20
  -1   3   5   96.19    5.40
   1   3  -5  104.19    7.20
   1   3  -5  106.29    7.60
   1   3  -5   93.59    7.10
   1   3  -5   96.09    5.70
  -1   3   5   93.99    7.30
   1   3  -5   97.59    6.90
  -1  -3  -5  103.19    6.20
  -1  -3  -5  113.09    6.60
   1  -3   5  103.09    6.20
   1  -3   5  112.29    7.60
   1  -3   5  113.29    7.90
  -1   3  -5  109.99    7.90
  -1   3  -5  116.69    6.20
   1   3   5  104.09    6.20
   1   3   5  106.99    7.80
  -1   3  -5  117.59    7.70
   1   3   5  111.89    6.50
   1   3   5  103.09    8.30
  -3  -3  -5   89.89    8.90
   3  -3   5   93.49    5.80
  -3  -3  -5   84.39    6.30
   3  -3   5   84.29    6.60
   3  -3   5   96.89    7.20
   3   3   5   94.89    6.20
   3   3   5   81.99    6.10
  -3   3  -5   84.99    6.60
  -3   3  -5   96.19    7.10
   3   3   5   77.79    7.00
  -3   3  -5   87.29    5.30
  -5  -3  -5  109.49    8.80
  -5  -3  -5  105.29    7.60
   5  -3   5  108.59    7.90
  -5  -3  -5  108.39    7.50
   5  -3   5  114.99    8.20
   5  -3   5  120.59    8.00
   5   3   5  114.79    7.70
  -5   3  -5  112.59    7.90
  -5   3  -5  126.89    8.30
   5   3   5  105.69    8.20
  -5   3  -5  113.19    6.80
   7  -3   5    8.10    2.90
  -7  -3  -5   12.40    3.90
   7  -3   5    7.70    3.00
   7  -3   5   10.10    2.80
  -7  -3  -5   10.00    3.10
  -7  -3  -5    4.00    2.50
   7   3   5   14.80    3.80
   7   3   5    4.80    2.70
  -7   3  -5   12.10    3.40
  -7   3  -5   11.90    2.80
  -7   3  -5   14.70    3.40
   7   3   5   12.10    3.20
   9  -3   5  302.67   15.30
  -9  -3  -5  290.47   16.10
   9  -3   5  313.47   16.20
  -9  -3  -5  290.17   15.90
  -9  -3  -5  286.77   16.80
   9  -3   5  303.47   15.80
   9   3   5  308.27   16.80
   9   3   5  319.07   16.60
  -9   3  -5  320.17   15.50
  -9   3  -5  311.17   16.10
  -9   3  -5  290.77   15.70
   9   3   5  316.37   16.60
  11  -3   5   84.39    8.00
 -11  -3  -5   87.39    8.90
  11  -3   5   94.79    8.00
 -11  -3  -5   95.39    8.70
  11   3   5   90.09    9.00
  11   3   5  115.39    9.20
 -11   3  -5  133.89    9.20
 -11   3  -5  109.19    8.10
  11   3   5   88.89    8.70
 -11   3  -5  114.69    8.50
 -13  -3  -5   26.20    5.70
  13  -3   5   41.60    6.80
 -13  -3  -5   27.20    5.70
  13  -3   5   31.90    5.90
 -13  -3  -5   27.90    5.80
  13  -3   5   34.80    6.10
  13   3   5   29.10    5.60
 -13   3  -5   22.70    4.60
  13   3   5   20.20    4.80
  13   3   5   24.90    5.70
 -13   3  -5   33.20    5.40
 -13   3  -5   30.90    5.60
 -15  -3  -5    1.00    3.20
  15  -3   5    0.50    2.70
 -15  -3  -5    4.90    3.90
  15  -3   5    8.40    3.10
 -15   3  -5    0.40    2.50
  15   3   5    9.20    4.40
 -15   3  -5    4.50    3.30
 -15   3  -5    3.30    3.10
  17  -3   5   16.40    4.90
 -17  -3  -5    6.10    4.50
 -17  -3  -5    9.10    5.00
 -17   3  -5   13.10    4.30
  17   3   5    8.30    4.10
 -17   3  -5   14.70    4.60
  18  -4  -5   10.00    8.90
 -18  -4   5    6.50    7.20
  18  -4  -5    0.60    1.80
 -18   4   5    4.90    2.70
  18   4  -5    2.40    3.30
 -18   4   5    2.00    2.00
 -16  -4   5   84.39   11.50
  16  -4  -5   57.59    5.00
  16  -4  -5   66.79    9.90
 -16  -4   5   57.99    9.10
  16   4  -5   70.99    7.50
 -16   4   5   60.19    5.20
 -16   4   5   67.29    5.80
 -14  -4   5   19.20    5.70
  14  -4  -5   17.70    2.80
  14  -4  -5   20.60    2.80
  14  -4  -5   24.70    6.00
 -14  -4   5   22.30    5.90
 -14  -4   5   23.80    6.40
 -14   4   5   22.80    2.80
  14   4  -5   27.60    5.10
 -14   4   5   22.90    3.20
  12  -4  -5   14.90    2.10
 -12  -4   5    4.50    3.80
  12  -4  -5   15.10    4.90
 -12  -4   5   17.20    5.30
 -12  -4   5    4.90    3.40
 -12   4   5   16.30    2.30
  12   4  -5    6.30    6.80
  12   4  -5    7.60    4.70
 -12   4   5   13.90    1.90
 -10  -4   5    8.30    3.40
 -10  -4   5    8.50    4.00
 -10  -4   5   12.50    4.20
  10  -4  -5    7.50    3.60
 -10   4   5   11.20    1.40
  10   4  -5   10.30    3.70
 -10   4   5   10.70    3.60
  10   4  -5   14.40    4.30
  10   4  -5   12.20    3.50
  -8  -4   5    6.70    2.90
  -8  -4   5   10.30    4.20
   8  -4  -5   11.40    4.20
  -8  -4   5    8.90    3.60
   8   4  -5   15.40    3.40
   8   4  -5   11.70    4.00
   8   4  -5    7.60    3.40
  -8   4   5    9.00    3.20
  -6  -4   5   87.89    7.30
  -6  -4   5   85.49    7.80
   6  -4  -5   91.29    7.90
  -6   4   5   83.99    4.20
   6   4  -5   87.39    7.80
  -6   4   5   89.79    4.30
   6   4  -5   85.39    7.60
  -6   4   5   90.89    7.50
   6   4  -5   99.19    6.70
   4  -4  -5    1.20    2.40
  -4   4   5    6.00    2.70
  -4   4   5    2.70    1.30
  -4   4   5    3.10    0.90
   4   4  -5    2.10    2.60
   4   4  -5    2.50    2.90
  -4   4   5    3.90    1.40
   4   4  -5    3.30    2.80
  -4   4   5    3.40    1.00
   4   4  -5    5.20    3.10
   4   4  -5    4.90    2.30
   2  -4  -5  118.19    6.50
   2   4  -5  108.39    8.60
   2   4  -5  107.59    8.00
  -2   4   5  106.69    5.60
  -2   4   5  107.09    6.10
   2   4  -5  111.09    7.00
   2   4  -5  114.29    8.30
   2   4  -5  114.79    8.40
  -2   4   5  105.99    8.10
   0  -4  -5   51.89    4.70
   0  -4  -5   59.19    4.50
   0   4   5   59.19    4.60
   0   4  -5   57.69    5.80
   0   4  -5   63.69    5.70
   0   4  -5   52.99    4.60
   0   4   5   54.29    4.20
   0   4  -5   51.29    6.40
   0   4  -5   50.39    6.50
   0   4  -5   61.19    6.90
   0   4   5   57.09    6.20
   0   4   5   60.09    7.90
  -2  -4  -5   27.60    3.80
  -2  -4  -5   24.10    3.90
   2  -4   5   19.30    3.40
   2   4   5   19.30    4.50
   2   4   5   26.10    3.80
   2   4   5   28.80    4.20
   2   4   5   29.60    5.50
  -2   4  -5   26.90    4.40
  -2   4  -5   19.00    3.90
  -2   4  -5   22.30    3.30
   4  -4   5  140.19    8.60
   4  -4   5  129.69    9.00
  -4  -4  -5  143.99    9.20
  -4  -4  -5  139.99    8.70
   4  -4   5  129.79    9.30
   4   4   5  126.39   10.00
   4   4   5  145.59    8.90
  -4   4  -5  130.69    7.90
  -4   4  -5  141.99    9.40
  -4   4  -5  125.49    8.80
   6  -4   5   79.59    7.00
  -6  -4  -5   64.29    6.40
   6  -4   5   70.39    6.20
   6  -4   5   71.89    6.60
  -6  -4  -5   80.19    8.30
  -6  -4  -5   77.39    7.00
  -6   4  -5   76.19    5.90
   6   4   5   62.29    6.30
  -6   4  -5   77.19    7.20
  -6   4  -5   71.19    6.80
   6   4   5   80.59    7.10
   6   4   5   80.49    7.90
  -8  -4  -5   93.49    8.50
   8  -4   5   99.39    8.50
   8  -4   5  114.29    8.40
  -8  -4  -5  108.29   10.10
   8  -4   5  108.29    8.50
  -8  -4  -5  141.89   16.40
   8   4   5  102.99    8.60
  -8   4  -5  105.59    8.40
   8   4   5  105.69    9.20
  -8   4  -5  107.29    8.40
  -8   4  -5  121.99    7.90
   8   4   5  118.89    9.10
 -10  -4  -5   56.79    8.60
 -10  -4  -5   49.20    7.70
 -10   4  -5  108.79    8.60
  10   4   5   56.29   11.00
 -10   4  -5  100.39    7.70
  12  -4   5   39.30    6.60
 -12  -4  -5   34.20    8.60
 -12  -4  -5   38.00    6.80
 -12  -4  -5   25.90    5.80
  12  -4   5   38.90    7.50
  12  -4   5   25.10    4.90
  12   4   5   36.40    6.80
  12   4   5   36.40    6.80
 -12   4  -5   43.30    6.40
 -12   4  -5   32.50    5.40
  12   4   5   22.00    5.00
 -12   4  -5   35.80    5.90
  14  -4   5    2.90    3.40
 -14  -4  -5    2.10    4.20
  14  -4   5    8.60    3.70
 -14  -4  -5    1.10    3.10
 -14   4  -5    4.10    3.10
  14   4   5    5.70    3.90
 -14   4  -5    2.00    2.90
 -14   4  -5    3.80    3.00
  16  -4   5    2.30    3.80
  16  -4   5    9.00    7.50
  16  -4   5   11.70    5.30
 -16  -4  -5    5.80    4.10
 -16  -4  -5   24.20    6.70
 -16   4  -5   20.00    5.10
  16   4   5    8.70    4.40
 -16   4  -5   12.60    4.30
 -15  -5   5    2.00    3.90
 -15  -5   5    0.30    3.50
  15  -5  -5    0.10    3.80
 -15   5   5    1.60    1.40
  15   5  -5    4.50    3.40
 -13  -5   5   25.50    6.90
  13  -5  -5   25.10    6.20
 -13  -5   5   33.00    7.20
 -13  -5   5   23.90    5.60
  13   5  -5   27.30    5.50
 -11  -5   5   24.30    5.80
 -11  -5   5   21.90    5.90
  11  -5  -5   23.60    5.70
  11   5  -5   19.70    4.40
 -11   5   5   27.00    5.60
  11   5  -5   10.80    4.30
   9  -5  -5    2.00    3.20
  -9  -5   5    4.20    2.50
  -9  -5   5   -0.40    2.30
  -9  -5   5    4.80    3.80
   9   5  -5   -1.40    4.10
   9   5  -5   -1.30    2.00
   9   5  -5    0.90    5.10
  -7   5   5   23.50    2.40
  -7   5   5   23.70    2.40
   7   5  -5   26.10    5.60
   7   5  -5   34.00    5.20
   7   5  -5    9.10    4.10
  -7   5   5   24.50    4.70
   5  -5  -5  140.19   10.90
  -5   5   5  122.49    9.90
   5   5  -5  136.99   10.50
  -5   5   5  134.09    6.00
   5   5  -5  132.69    9.20
   5   5  -5  146.99   10.40
  -5   5   5  132.39    7.00
  -5   5   5  127.29    6.80
  -5   5   5  130.29    6.00
   5   5  -5  138.89   10.90
   5   5  -5  135.59    9.00
   3   5  -5    1.70    2.10
  -3   5   5    0.90    1.60
   3   5  -5   -1.30    2.40
  -3   5   5    3.90    1.40
   3   5  -5    1.70    2.00
   3   5  -5   -0.50    2.70
   3   5  -5    2.80    3.00
  -3   5   5    1.30    1.20
  -3   5   5   -0.70    2.30
  -3   5   5    2.40    1.60
   3   5  -5   -0.70    2.10
   1   5  -5   59.69    7.80
  -1   5   5   52.79    4.60
  -1   5   5   51.69   12.00
   1   5  -5   56.89    7.40
   1   5  -5   52.19    5.70
   1   5  -5   57.69    7.30
   1   5  -5   58.59    6.20
  -1   5   5   46.40    4.20
  -1   5   5   48.90    7.00
  -1  -5  -5   89.69    6.90
  -1  -5  -5   89.49    6.40
   1   5   5   81.09   10.80
  -1   5  -5   93.09    7.50
  -1   5  -5   73.49    7.20
  -1   5  -5   86.39    7.40
  -1   5  -5   85.79    7.50
  -1   5  -5   82.79    7.80
   1   5   5   86.59    6.10
   1   5   5   80.59    8.20
  -3  -5  -5  234.88   12.60
  -3  -5  -5  211.38   12.60
   3   5   5  236.28   12.20
  -3   5  -5  218.58   13.00
  -3   5  -5  235.28   13.60
  -3   5  -5  203.78   12.70
   3   5   5  236.78   12.50
   3   5   5  223.48   14.60
   3   5   5  222.68   14.10
  -3   5  -5  180.58   11.40
   5  -5   5    4.10    2.70
  -5  -5  -5    8.90    3.20
  -5  -5  -5   12.70    4.00
   5  -5   5   13.70    3.70
  -5   5  -5   12.10    3.00
  -5   5  -5    4.60    3.30
  -5   5  -5   13.30    3.50
   5   5   5   11.60    3.40
   5   5   5   10.60    3.50
   5   5   5    9.60    4.40
  -7  -5  -5   11.40    5.70
   7  -5   5   17.50    4.30
  -7  -5  -5   28.30    5.90
   7  -5   5   27.70    5.20
   7  -5   5   21.70    4.60
   7   5   5   19.20    4.70
  -7   5  -5   17.40    4.20
   7   5   5   18.80    4.40
   7   5   5   29.10    6.00
  -7   5  -5   28.30    5.10
  -7   5  -5   18.10    3.70
   9  -5   5   34.40    5.80
   9  -5   5   36.10    6.00
  -9  -5  -5   33.90    5.90
  -9  -5  -5   53.79    8.10
  -9  -5  -5   22.30    5.80
   9  -5   5   43.60    7.00
   9   5   5   38.00    6.60
  -9   5  -5   40.00    6.80
   9   5   5   38.50    8.40
  -9   5  -5   35.30    5.30
  -9   5  -5   43.70   10.60
  11  -5   5   10.80    4.20
  11  -5   5    8.30    4.10
  11  -5   5    6.50    3.80
 -11  -5  -5   11.60    4.00
 -11  -5  -5    6.80    4.50
 -11   5  -5   11.10    3.10
 -11   5  -5    8.70    3.90
  11   5   5   12.70    5.60
 -11   5  -5    8.50    3.20
  11   5   5    9.10    4.70
 -13  -5  -5   -1.70    2.60
  13  -5   5    4.30    3.90
  13  -5   5    5.20    4.00
 -13  -5  -5    0.60    3.80
  13  -5   5    3.20    3.40
 -13   5  -5    3.70    3.10
  13   5   5    0.80    3.50
 -13   5  -5    2.30    2.80
 -12  -6   5    0.50    3.50
  12  -6  -5    2.70    4.10
 -12  -6   5    4.00    3.60
 -12  -6   5    4.50    4.40
  12   6  -5    3.30    3.50
 -10  -6   5    4.70    4.50
  10  -6  -5   10.00    4.30
  10   6  -5   10.80    3.60
   8  -6  -5   32.40    7.10
  -8   6   5   24.80    2.50
   8   6  -5   24.00    8.80
   8   6  -5   28.30    5.20
  -8   6   5   24.50    2.50
   6  -6  -5  162.38   12.70
  -6   6   5  176.48    8.70
  -6   6   5  169.68    7.60
   6   6  -5  192.78   12.20
   6   6  -5  183.38   13.20
   6   6  -5  198.78   13.90
   6   6  -5  147.69   12.50
   6   6  -5  169.98   13.60
   6   6  -5  168.88   11.60
  -6   6   5  162.38   12.60
  -6   6   5  173.88    8.80
   4   6  -5    3.10    3.80
   4   6  -5    9.30    3.30
  -4   6   5    4.40    1.70
   4   6  -5    5.60    3.00
  -4   6   5   10.50    2.90
  -4   6   5    6.20    1.70
   4   6  -5    9.10    4.00
  -4   6   5    5.10    2.10
  -4   6   5    5.80    3.40
   4   6  -5    7.10    3.90
   2   6  -5    5.40    2.90
  -2   6   5    2.90    2.50
  -2   6   5    5.20    4.30
   2   6  -5    6.90    3.80
   2   6  -5    4.20    2.40
   2   6  -5   12.10    3.80
  -2   6   5   14.20    5.20
   2   6  -5    4.40    3.00
  -2   6   5    8.90    2.30
  -2   6   5    6.30    2.20
   0   6   5   83.19   10.50
   0   6  -5   83.19    7.80
   0   6   5   82.59   11.20
   0   6  -5   77.89    6.80
   0   6  -5   86.79    8.10
   0   6  -5   73.29    9.40
   0   6   5   72.89    5.80
   0   6  -5   77.59    7.70
   0   6   5   78.39    6.40
   0   6   5   70.09    6.40
   0   6  -5   78.09    7.60
  -2  -6  -5   11.30    3.60
  -2  -6  -5   12.30    3.30
  -2   6  -5    6.50    3.20
   2   6   5    9.00    3.00
   2   6   5   15.50    4.70
  -2   6  -5    6.40    3.50
  -2   6  -5    6.20    2.90
   2   6   5    1.30    3.50
  -2   6  -5    7.60    3.70
   2   6   5   10.50    2.80
  -2   6  -5   15.70    3.40
  -2   6  -5   14.00    3.90
  -4  -6  -5   46.20    6.00
  -4  -6  -5   43.20    7.50
  -4   6  -5   58.39   12.00
  -4   6  -5   38.60    6.00
  -4   6  -5   63.29    5.90
   4   6   5   62.39    6.50
   4   6   5   50.59    8.30
  -4   6  -5   53.99    7.50
   4   6   5   49.10    7.80
   4   6   5   61.59    6.10
  -6  -6  -5   46.10    6.70
  -6  -6  -5   45.80    7.70
   6  -6   5   49.70    7.30
   6   6   5   50.49    8.30
  -6   6  -5   41.00    6.50
  -6   6  -5   42.00    6.30
   6   6   5   45.50    6.60
  -6   6  -5   46.40    6.10
  -6   6  -5   41.20    6.00
  -8  -6  -5   18.50    5.10
   8  -6   5   36.20   10.00
  -8  -6  -5   22.50    6.00
  -8   6  -5   12.80    4.70
  -8   6  -5   12.10    3.60
   8   6   5   12.90    4.00
  -8   6  -5    8.60    4.70
   8   6   5   16.00    5.50
   8   6   5    9.30    3.60
  10  -6   5    1.90    3.00
  10  -6   5   10.80    5.80
 -10  -6  -5    5.60    4.00
  10  -6   5    4.40    3.50
 -10  -6  -5   14.10    4.90
 -10   6  -5    1.70    3.20
 -10   6  -5    7.50    3.90
  10   6   5    4.50    4.00
 -10   6  -5    6.90    3.30
  12  -6   5   13.60    4.70
 -12  -6  -5   14.50    4.80
  12  -6   5   16.10    4.80
 -12  -6  -5   12.50    5.80
  12   6   5   19.60    8.10
 -12   6  -5    6.10    3.80
 -12   6  -5   10.30    3.90
   9  -7  -5   11.20    4.20
   9   7  -5    0.70    3.80
   9   7  -5    0.80    3.20
   7   7  -5   35.10    6.60
  -7   7   5   34.30    3.50
   7   7  -5   38.70    6.00
   7   7  -5   51.79    9.60
   7   7  -5   39.80    7.30
  -7   7   5   39.60    3.90
  -5   7   5    0.10    1.20
  -5   7   5    0.80    1.30
   5   7  -5   -0.80    2.50
   5   7  -5    1.00    3.30
  -5   7   5   -2.10    3.60
   5   7  -5    1.80    3.20
   5   7  -5   -1.70    2.90
  -5   7   5    5.40    2.30
  -5   7   5    0.20    1.60
  -3   7   5   17.30    5.90
   3   7  -5   16.80    3.90
   3   7  -5   18.40    5.20
  -3   7   5   18.60    3.50
   3   7  -5   17.00    4.30
   3   7  -5   11.90    4.20
   3   7  -5   24.20    6.70
  -3   7   5   19.50    3.60
  -3   7   5   15.30    2.70
  -3   7   5   18.90    4.00
   1   7  -5    8.90    3.50
  -1   7   5    3.80    2.30
  -1   7   5    7.30    2.40
  -1   7   5    1.20    3.80
  -1   7   5    3.70    2.50
   1   7  -5   12.20    3.70
   1   7  -5    5.50    4.00
  -1   7   5   11.20    3.60
   1   7  -5    0.70    2.50
   1   7  -5    4.10    3.90
   1   7  -5    5.40    3.10
  -1   7  -5   43.90    6.50
   1   7   5   40.20    5.80
   1   7   5   43.70    6.10
   1   7   5   39.40    5.50
  -1   7  -5   41.50    7.10
  -1   7  -5   49.90    7.50
   1   7   5   30.40    7.40
  -1   7  -5   48.50    6.90
  -1   7  -5   50.59    9.00
  -3   7  -5   15.80    4.20
  -3   7  -5   19.10    5.20
  -3   7  -5    6.80    4.00
  -3   7  -5   11.50    4.80
  -3   7  -5    7.70    4.10
  -3   7  -5    7.40    4.20
   3   7   5   14.80    4.50
   3   7   5   16.20    3.90
   3   7   5    9.50    4.90
  -5  -7  -5    1.90    3.30
  -5  -7  -5    4.50    3.10
   5   7   5   -0.10    3.50
  -5   7  -5    4.60    3.30
  -5   7  -5    2.60    3.60
  -5   7  -5    0.10    3.00
  -5   7  -5    4.10    3.20
   5   7   5    0.20    3.00
   5   7   5    1.50    3.10
  -5   7  -5    2.10    3.20
  -7  -7  -5    3.30    3.80
  -7  -7  -5   14.50    4.00
  -7   7  -5   16.70    4.40
  -7   7  -5    3.60    3.10
  -7   7  -5   10.60    3.60
  -7   7  -5    2.60    3.60
   7   7   5   16.60    5.50
  20   0  -6   38.40    9.00
  20   0  -6   19.40    4.20
  20   0  -6   36.60    6.40
 -20   0   6   35.20    6.10
 -20   0   6   28.00    5.60
 -18   0   6   74.79    8.00
 -18   0   6   74.29    9.60
  18   0  -6   91.89    7.80
  18   0  -6  119.99   11.00
  18   0  -6  100.29    9.20
 -16   0   6   17.10    4.50
 -16   0   6   20.30    4.60
  16   0  -6   14.50    3.40
  16   0  -6   17.10    4.60
  16   0  -6   14.90    3.70
  14   0  -6  162.98   11.30
 -14   0   6  138.19    9.70
 -14   0   6  153.08    9.90
 -14   0   6  152.48   10.00
  14   0  -6  139.59    9.20
  14   0  -6  137.09    9.50
  12   0  -6   49.40    4.90
 -12   0   6   56.39    5.50
 -12   0   6   54.99    5.50
 -12   0   6   52.99    5.40
  12   0  -6   59.59    7.10
  12   0  -6   60.79    5.90
  10   0  -6   26.60    4.00
  10   0  -6   28.70    3.90
  10   0  -6   28.30    3.70
 -10   0   6   22.40    4.40
 -10   0   6   30.60    4.80
 -10   0   6   22.20    3.60
  -8   0   6    5.70    2.20
   8   0  -6    2.50    1.70
  -8   0   6    5.20    2.10
   8   0  -6    1.10    1.90
   8   0  -6    6.60    2.10
  -8   0   6    6.10    2.20
  -6   0   6    4.40    1.90
   6   0  -6    7.00    2.10
  -6   0   6    2.70    1.90
   6   0  -6    7.50    2.20
  -6   0   6    7.00    1.90
   6   0  -6    4.30    2.00
   4   0  -6  118.89    6.10
  -4   0   6  117.79    6.00
   4   0  -6  115.09    6.50
   4   0  -6  112.79    6.10
   4   0  -6  117.39    6.50
   4   0  -6  117.29    6.30
  -2   0   6  128.99    6.90
  -2   0   6  125.79    6.90
   2   0  -6  119.89    6.70
   2   0  -6  128.29    6.10
   2   0  -6  133.29    6.80
  -2   0   6  121.39    5.90
   0   0   6   52.99    4.50
   0   0   6   46.60    4.50
   0   0  -6   45.40    4.40
   0   0   6   53.89    3.60
   0   0  -6   43.70    4.10
   2   0   6   43.60    3.50
  -2   0  -6   37.90    4.10
   2   0   6   47.60    4.60
   2   0   6   44.30    4.60
  -2   0  -6   41.90    3.80
  -2   0  -6   41.90    4.40
   4   0   6  640.54   26.80
  -4   0  -6  658.13   31.10
   4   0   6  658.43   25.90
  -4   0  -6  662.33   26.20
   4   0   6  632.64   26.80
  -4   0  -6  595.54   30.30
  -6   0  -6   17.90    3.10
  -6   0  -6   12.40    3.10
  -6   0  -6   11.70    2.90
   6   0   6   18.30    3.40
   6   0   6   18.90    4.90
   6   0   6   19.10    3.50
   8   0   6   22.00    3.90
  -8   0  -6   33.20    4.60
   8   0   6   27.70    4.00
   8   0   6   29.50    4.50
  -8   0  -6   25.40    4.00
  -8   0  -6   25.60    4.00
 -10   0  -6   25.80    4.50
  10   0   6   18.50    3.50
 -10   0  -6   22.20    4.50
 -10   0  -6   26.80    4.80
  10   0   6   18.00    4.00
  10   0   6   20.90    4.40
  12   0   6  152.08   10.00
 -12   0  -6  145.59   10.40
 -12   0  -6  164.08   14.30
 -12   0  -6  150.98   11.30
  12   0   6  156.88   10.80
  12   0   6  152.38   10.80
  14   0   6   16.30    4.50
  14   0   6   11.80    5.80
 -14   0  -6    9.40    3.70
 -14   0  -6    5.60    5.70
 -14   0  -6    9.70    3.80
  14   0   6   12.40    4.20
 -16   0  -6    0.10    2.90
  16   0   6    0.10    2.60
 -16   0  -6    3.40    3.40
  18   0   6   11.80    4.20
 -18   0  -6   21.90    5.70
 -18   0  -6   17.10    4.90
 -19  -1   6    2.30    2.80
  19  -1  -6    4.30    3.70
  19  -1  -6    1.30    2.30
 -19  -1   6   -1.30    2.60
  19  -1  -6    2.30    2.80
 -19   1   6    0.30    2.60
  19   1  -6    0.60    2.50
  19   1  -6    0.90    3.10
  17  -1  -6    0.20    2.10
 -17  -1   6    3.50    4.00
  17  -1  -6    0.00    2.90
  17  -1  -6    1.40    2.00
 -17  -1   6    0.90    2.90
 -17  -1   6   -2.40    2.20
  17   1  -6    1.80    2.80
  17   1  -6    0.30    2.90
 -17   1   6   -0.80    2.30
  17   1  -6    2.10    3.00
 -17   1   6    1.10    2.70
 -17   1   6    2.00    2.50
 -15  -1   6    6.90    3.60
  15  -1  -6    8.30    3.00
  15  -1  -6    6.50    2.60
 -15  -1   6    4.80    2.90
 -15  -1   6    6.80    3.40
  15  -1  -6    8.70    5.50
  15   1  -6   12.10    3.50
  15   1  -6   -0.30    2.80
 -15   1   6   14.20    3.50
  15   1  -6   11.90    3.60
 -15   1   6    5.70    2.90
 -15   1   6    5.10    2.70
  13  -1  -6  198.78   10.50
  13  -1  -6  194.58   10.80
 -13  -1   6  201.38   12.30
 -13  -1   6  199.18   11.80
  13  -1  -6  219.88   12.60
 -13  -1   6  212.88   12.40
  13   1  -6  195.18   11.60
 -13   1   6  196.38   11.80
 -13   1   6  203.58   11.10
  13   1  -6  211.48   11.90
  13   1  -6  187.48   11.80
 -13   1   6  210.18   10.90
 -11  -1   6    8.40    2.90
  11  -1  -6    9.60    2.20
  11  -1  -6    9.30    2.40
 -11  -1   6    9.20    2.70
 -11  -1   6    9.00    3.00
  11  -1  -6    4.20    2.60
 -11   1   6    9.90    2.50
 -11   1   6   10.40    2.80
  11   1  -6   10.10    3.10
  11   1  -6    9.90    3.10
  11   1  -6   14.00    3.10
  -9  -1   6   31.70    4.30
   9  -1  -6   38.40    3.20
  -9  -1   6   37.60    4.70
   9  -1  -6   40.30    5.10
  -9  -1   6   30.60    3.80
   9  -1  -6   33.80    3.30
   9   1  -6   30.30    4.20
   9   1  -6   37.10    4.30
  -9   1   6   37.90    3.40
   9   1  -6   34.80    4.70
  -9   1   6   40.20    3.60
  -9   1   6   35.90    4.80
  -7  -1   6  194.58    9.60
  -7  -1   6  204.48   10.60
   7  -1  -6  201.48    9.10
   7  -1  -6  197.58   10.40
   7  -1  -6  192.68    8.60
   7   1  -6  190.58   10.30
  -7   1   6  193.98    8.70
   7   1  -6  190.38   10.10
  -7   1   6  200.68    9.00
  -7   1   6  194.98   10.00
   7   1  -6  189.28    9.30
  -5  -1   6  654.43   25.30
   5  -1  -6  653.23   26.60
   5  -1  -6  634.84   24.90
   5  -1  -6  642.34   25.20
   5  -1  -6  630.54   24.70
   5  -1  -6  649.14   25.00
  -5   1   6  666.83   26.30
   5   1  -6  612.54   25.10
   5   1  -6  659.33   26.50
   5   1  -6  626.74   26.50
   3  -1  -6  136.69    6.40
  -3  -1   6  136.19    6.10
   3  -1  -6  153.48    7.90
   3  -1  -6  144.89    6.40
  -3   1   6  144.29    6.50
  -3   1   6  139.59    7.60
   3   1  -6  143.19    8.20
   3   1  -6  137.79    6.00
  -3   1   6  145.99    6.60
   3   1  -6  140.09    8.10
  -1  -1   6  611.14   24.60
   1  -1  -6  557.44   23.10
   1  -1  -6  603.34   23.20
  -1  -1   6  587.24   24.60
  -1   1   6  587.44   23.60
  -1   1   6  592.54   24.30
   1   1  -6  606.34   24.80
  -1   1   6  589.14   23.60
   1   1  -6  610.34   24.90
  -1  -1  -6  233.88   12.00
  -1  -1  -6  245.78   11.20
  -1  -1  -6  247.18   11.10
   1  -1   6  256.47   12.20
   1  -1   6  238.28    9.70
   1  -1   6  254.67   12.00
   1   1   6  244.78   11.70
   1   1   6  257.77   11.20
  -1   1  -6  213.68   10.90
   1   1   6  242.28   11.10
  -1   1  -6  247.68   11.80
  -1   1  -6  244.38   11.90
  -3  -1  -6  143.79    8.00
   3  -1   6  139.19    8.30
   3  -1   6  139.69    8.50
  -3  -1  -6  144.19    8.50
   3  -1   6  153.28    6.90
  -3  -1  -6  147.79    8.10
  -3   1  -6  139.39    9.50
  -3   1  -6  142.79    9.20
   3   1   6  142.99    8.20
  -3   1  -6  152.38    7.00
   3   1   6  152.68    8.20
   3   1   6  144.09    8.20
   5  -1   6  174.98   10.10
   5  -1   6  174.28    9.80
  -5  -1  -6  180.88    9.60
  -5  -1  -6  174.38    9.80
  -5  -1  -6  159.78    9.50
   5  -1   6  179.78    8.60
  -5   1  -6  160.88    9.70
  -5   1  -6  188.88   10.00
   5   1   6  164.48    9.40
   5   1   6  154.98    9.20
   5   1   6  171.58    9.50
  -5   1  -6  183.78    8.70
   7  -1   6   20.90    3.30
  -7  -1  -6   17.40    3.30
  -7  -1  -6   18.50    3.40
   7  -1   6   11.30    4.40
  -7  -1  -6   18.30    3.80
  -7   1  -6   20.30    3.10
  -7   1  -6   25.90    4.30
  -7   1  -6   17.50    3.50
   7   1   6   16.10    3.40
   7   1   6   16.40    3.50
   7   1   6   21.90    3.70
   9  -1   6  368.26   17.90
   9  -1   6  359.46   16.50
  -9  -1  -6  344.47   17.50
  -9  -1  -6  364.26   17.50
   9  -1   6  334.17   17.40
  -9  -1  -6  332.87   17.30
  -9   1  -6  371.36   17.50
   9   1   6  351.96   16.90
  -9   1  -6  343.27   16.60
   9   1   6  328.07   17.30
  -9   1  -6  343.67   17.20
   9   1   6  362.76   17.50
 -11  -1  -6  122.89   10.00
  11  -1   6  165.48   10.70
 -11  -1  -6  157.98   10.70
  11   1   6  169.68   11.50
 -11   1  -6  188.28   11.10
  11   1   6  183.08   11.70
  13  -1   6    0.20    2.80
  13  -1   6    2.00    2.20
 -13  -1  -6    3.80    3.70
 -13  -1  -6    0.50    2.50
  13  -1   6    3.30    2.80
 -13   1  -6    3.20    2.80
  13   1   6    1.40    2.70
  13   1   6    1.20    2.90
 -13   1  -6    2.40    2.80
 -13   1  -6    1.60    3.00
  13   1   6    1.30    2.50
 -15  -1  -6   17.20    4.60
 -15  -1  -6   18.20    4.60
  15  -1   6   16.60    4.80
  15  -1   6   19.60    4.50
 -15  -1  -6   23.80    5.70
  15  -1   6    9.30    3.80
  15   1   6   21.80    5.00
 -15   1  -6   13.30    4.20
 -15   1  -6   12.70    3.60
  15   1   6   14.40    4.30
 -15   1  -6   18.90    4.70
  15   1   6    6.00    3.30
  17  -1   6    5.10    3.60
 -17  -1  -6    8.50    4.80
 -17  -1  -6    7.50    4.30
  17   1   6   11.50    4.20
 -17   1  -6    3.80    3.50
 -17   1  -6   11.70    4.60
 -19  -1  -6   11.10    5.60
  19  -1   6   16.50    4.90
 -19   1  -6   12.50    4.40
 -19   1  -6    9.10    4.60
  20  -2  -6    3.80    3.00
 -20  -2   6   20.90    5.50
 -20  -2   6   15.40    5.20
 -20   2   6    8.40    4.10
 -20   2   6    6.10    3.80
  20   2  -6    4.10    3.60
 -18  -2   6    3.50    3.70
 -18  -2   6    0.70    2.90
  18  -2  -6    3.00    2.20
  18  -2  -6    3.10    3.50
  18  -2  -6    4.60    2.40
 -18   2   6    1.00    2.40
 -18   2   6    0.40    2.20
  18   2  -6   -0.50    2.70
 -16  -2   6   27.90    6.10
 -16  -2   6   27.50    5.90
  16  -2  -6   38.40    5.10
 -16  -2   6   24.10    5.90
  16  -2  -6   25.10    3.90
  16  -2  -6   28.60    6.50
 -16   2   6   30.40    5.30
  16   2  -6   35.30    6.60
 -16   2   6   39.00    5.40
  16   2  -6   28.00    8.80
  16   2  -6   35.20    6.00
 -16   2   6   43.10    5.20
 -14  -2   6   88.59    8.00
  14  -2  -6  101.19   10.20
 -14  -2   6   96.49    8.70
  14  -2  -6   99.89    6.70
 -14  -2   6  114.99    9.30
  14  -2  -6   90.19    6.30
  14   2  -6   94.89    8.40
 -14   2   6   99.89    8.20
  14   2  -6  128.69   15.10
 -14   2   6   94.49    6.70
  14   2  -6   93.69    8.10
 -14   2   6   77.99    7.60
  12  -2  -6    9.90    2.10
 -12  -2   6   10.00    3.40
  12  -2  -6   11.50    3.60
 -12  -2   6    9.50    3.40
 -12  -2   6   10.70    3.80
  12  -2  -6    9.80    2.20
 -12   2   6   13.90    3.60
  12   2  -6    9.70    3.00
  12   2  -6    9.20    3.20
 -12   2   6   11.10    2.30
  12   2  -6    6.60    4.30
 -12   2   6   10.40    2.40
  10  -2  -6   25.00    4.50
 -10  -2   6   23.90    4.70
  10  -2  -6   28.50    3.00
 -10  -2   6   17.00    4.10
 -10  -2   6   29.00    4.90
  10  -2  -6   25.50    2.60
  10   2  -6   20.70    4.30
  10   2  -6   32.40    5.20
 -10   2   6   25.40    2.60
 -10   2   6   22.20    2.80
  10   2  -6   20.00    3.30
 -10   2   6   18.60    3.50
  -8  -2   6   70.09    6.10
   8  -2  -6   59.19    5.90
  -8  -2   6   58.39    6.00
   8  -2  -6   65.09    3.50
  -8  -2   6   56.29    4.80
   8  -2  -6   64.09    3.80
  -8   2   6   65.39    3.70
   8   2  -6   66.69    6.40
   8   2  -6   63.49    6.00
   8   2  -6   59.89    5.00
  -8   2   6   68.09    5.70
  -6  -2   6   82.29    6.50
   6  -2  -6   78.89    6.30
  -6  -2   6   71.99    5.00
  -6  -2   6   75.59    6.20
   6   2  -6   82.79    6.50
  -6   2   6   78.09    6.10
   6   2  -6   83.49    6.40
   6   2  -6   80.59    5.00
   4  -2  -6   78.99    6.40
  -4  -2   6   81.09    4.80
   4   2  -6   77.19    6.20
  -4   2   6   80.19    6.10
   4   2  -6   81.39    4.50
   4   2  -6   85.09    6.40
   4   2  -6   80.29    6.60
   4   2  -6   75.69    6.60
   2  -2  -6  117.69    5.30
   2  -2  -6  120.59    5.50
   2   2  -6  121.09    7.90
  -2   2   6  118.29    5.40
  -2   2   6  119.79    7.40
  -2   2   6  114.39    5.50
   2   2  -6  123.59    8.10
   2   2  -6  116.19    5.30
   2   2  -6  115.49    5.40
   0  -2   6  145.39    8.70
   0  -2  -6  140.39    7.10
   0  -2  -6  145.99    7.00
   0  -2   6  139.69    8.80
   0   2   6  151.48    7.30
   0   2   6  147.49   10.90
   0   2  -6  141.99    9.10
   0   2   6  142.39    7.30
   0   2  -6  143.89    9.80
   0   2   6  157.98    9.00
   0   2  -6  151.88    6.30
   2  -2   6  933.31   37.90
   2  -2   6  932.11   38.10
   2  -2   6  935.61   35.80
  -2  -2  -6  917.21   38.60
  -2  -2  -6  930.21   36.80
  -2  -2  -6  926.81   36.60
   2   2   6  942.11   36.80
  -2   2  -6  923.41   38.00
  -2   2  -6  938.11   35.70
  -2   2  -6  943.31   37.90
   2   2   6  930.11   36.90
   2   2   6  914.11   38.30
   4   2   6   28.40    4.40
  -4   2  -6   40.70    3.40
  -6  -2  -6  111.79    7.80
  -6  -2  -6  119.49    8.70
  -6  -2  -6  129.39    8.20
   6  -2   6  139.69    8.50
  -6   2  -6  131.29    8.50
   6   2   6  156.28   12.50
  -6   2  -6  127.19    7.20
  -6   2  -6  133.59    8.60
   6   2   6   87.99    8.70
   6   2   6  134.29    8.60
  -8  -2  -6   30.00    5.10
   8  -2   6   29.20    4.70
  -8  -2  -6   27.80    4.60
  -8  -2  -6   23.60    4.00
   8  -2   6   34.30    4.40
   8  -2   6   41.40    5.70
   8   2   6   30.10    4.60
  -8   2  -6   30.20    4.60
  -8   2  -6   34.60    4.30
   8   2   6   29.20    5.00
  -8   2  -6   32.10    4.90
   8   2   6   25.40    4.30
  10  -2   6   95.99    8.10
  10  -2   6   99.89    8.00
 -10  -2  -6   91.69    8.30
 -10  -2  -6   92.09    7.90
  10  -2   6   97.29    7.30
 -10  -2  -6  100.39    8.20
  10   2   6   90.09    7.80
 -10   2  -6  101.79    7.40
 -10   2  -6   96.99    7.80
  10   2   6  101.49    8.20
 -10   2  -6   98.79    7.90
  10   2   6   89.39    7.80
 -12  -2  -6   60.59    8.90
  12   2   6   98.69    8.80
 -14  -2  -6   42.10    7.30
  14  -2   6   60.39   12.10
 -14  -2  -6   28.60    5.90
 -14  -2  -6   28.30    5.70
  14  -2   6   65.59   14.60
 -14   2  -6   49.00    7.10
  14   2   6   41.50    6.80
 -14   2  -6   43.10    6.60
  14   2   6   37.20    6.10
  14   2   6   37.00    6.80
  16  -2   6    1.60    4.70
 -16  -2  -6    3.70    3.80
  16  -2   6    6.00    3.70
 -16  -2  -6    6.40    3.90
  16  -2   6    4.00    3.40
 -16   2  -6    3.20    3.20
 -16   2  -6    9.40    4.30
  16   2   6   11.60    4.30
 -18  -2  -6    7.00    4.60
 -18  -2  -6   13.20    6.30
  18   2   6    9.60    4.50
 -18   2  -6   15.60    4.50
 -18   2  -6   10.30    3.80
 -19  -3   6    0.60    3.30
  19  -3  -6    1.70    6.40
  19  -3  -6   -0.50    2.00
 -19  -3   6   -4.10    3.50
  19  -3  -6   -0.40    1.70
 -19   3   6    0.60    2.20
 -19   3   6   -0.20    2.10
  19   3  -6   -0.50    2.60
  17  -3  -6   11.40    2.60
 -17  -3   6   19.10    6.50
 -17  -3   6   14.10    4.70
  17  -3  -6   21.50    5.70
  17  -3  -6   19.50    3.50
 -17  -3   6    8.80    4.60
 -17   3   6   13.00    3.10
  17   3  -6   12.40    3.90
 -17   3   6   13.50    3.00
 -15  -3   6    4.80    3.70
 -15  -3   6    1.00    2.70
  15  -3  -6    3.80    1.80
 -15  -3   6    4.40    4.10
  15  -3  -6    2.40    1.70
  15  -3  -6    2.10    3.30
  15   3  -6   -1.40    3.00
  15   3  -6    3.10    3.00
 -15   3   6    2.90    1.80
 -15   3   6    1.80    2.70
 -15   3   6    4.50    2.10
  15   3  -6    4.40    2.80
  13  -3  -6  103.19    5.80
 -13  -3   6  110.39   14.90
  13  -3  -6  110.99    6.40
  13  -3  -6  109.29    9.70
 -13  -3   6  126.79   18.10
 -13  -3   6  107.69    8.80
  13   3  -6  112.49    9.30
 -13   3   6  120.59    6.20
  13   3  -6  116.29    8.60
  13   3  -6  132.09   10.70
 -13   3   6  108.29    6.60
 -11  -3   6    0.50    3.30
  11  -3  -6    0.90    1.00
  11  -3  -6    1.00    0.90
  11  -3  -6   -0.70    2.50
 -11  -3   6   -0.20    2.00
  11   3  -6    0.90    2.60
 -11   3   6    3.50    2.70
 -11   3   6    0.90    0.90
  11   3  -6   -0.60    2.40
  11   3  -6    0.60    2.20
 -11   3   6    0.30    1.00
  -9  -3   6   23.50    4.90
  -9  -3   6   27.00    4.30
   9  -3  -6   30.50    5.20
  -9  -3   6   25.80    4.80
   9   3  -6   28.50    3.90
   9   3  -6   27.10    4.80
  -9   3   6   28.60    4.90
   9   3  -6   33.40    5.40
  -7  -3   6  111.69    7.50
  -7  -3   6  120.69    8.60
   7  -3  -6  114.79    8.70
  -7  -3   6  126.09    9.00
   7   3  -6  116.49    7.10
  -7   3   6  111.79    8.20
   7   3  -6  116.29    8.50
   7   3  -6  126.49    8.70
  -5  -3   6   57.79    4.90
   5  -3  -6   55.99    5.70
  -5   3   6   58.99    5.60
   5   3  -6   54.99    4.20
   5   3  -6   61.09    5.90
   5   3  -6   55.69    5.70
   3  -3  -6  128.19    5.90
   3  -3  -6  135.59    8.80
  -3   3   6  128.99    5.90
   3   3  -6  138.69    9.00
   3   3  -6  135.09    6.90
   3   3  -6  125.89    8.90
   1  -3  -6   24.40    2.50
   1  -3  -6   27.70    3.00
  -1   3   6   22.80    4.70
   1   3  -6   25.70    4.20
   1   3  -6   19.00    3.90
  -1   3   6   29.10    2.80
  -1   3   6   24.30    2.60
  -1   3   6   17.60    3.90
   1   3  -6   26.40    3.10
   1   3  -6   23.00    3.90
   1   3  -6   23.90    2.70
   1  -3   6   21.50    4.10
  -1  -3  -6   20.30    2.90
   1  -3   6   22.50    4.00
  -1  -3  -6   25.30    3.30
   1   3   6   25.00    3.30
   1   3   6   20.10    4.30
  -1   3  -6   25.10    4.50
  -1   3  -6   22.70    4.20
  -1   3  -6   26.20    2.70
   1   3   6   22.50    3.00
   3  -3   6   44.10    3.80
  -3  -3  -6   34.90    4.40
  -3  -3  -6   31.20    5.20
  -3  -3  -6   38.90    4.10
   3  -3   6   42.00    5.40
   3   3   6   49.30    4.50
  -3   3  -6   34.90    4.90
  -3   3  -6   46.50    5.50
   3   3   6   51.49    4.70
  -3   3  -6   39.90    3.40
   3   3   6   33.90    5.50
  -5  -3  -6   15.30    4.00
   5  -3   6   16.90    3.80
  -5  -3  -6   15.90    3.40
   5  -3   6    9.80    2.90
  -5  -3  -6   15.30    3.20
  -5   3  -6   15.70    2.50
   5   3   6   35.00    6.90
  -5   3  -6   15.80    3.80
  -5   3  -6   15.10    3.50
   5   3   6   20.60    3.70
   5   3   6   21.00    4.10
  -7  -3  -6   93.89    8.50
   7  -3   6  115.79    7.30
   7  -3   6  100.49    7.90
  -7  -3  -6  102.79    8.00
  -7  -3  -6  108.89    7.90
   7  -3   6   99.79    8.10
   7   3   6  104.89    7.80
   7   3   6  100.49    8.20
   7   3   6  100.39    7.80
  -7   3  -6  111.69    7.00
  -7   3  -6   96.29    7.80
  -7   3  -6  102.39    7.90
   9  -3   6   98.29    8.30
  -9  -3  -6   90.19    8.10
  -9  -3  -6   91.29    8.90
   9  -3   6  107.39    8.70
  -9  -3  -6   97.89    8.70
   9  -3   6  123.49    8.10
  -9   3  -6  102.99    8.50
   9   3   6  113.19   15.60
   9   3   6  100.89    8.30
  -9   3  -6  103.89    8.20
  -9   3  -6  120.19    7.80
   9   3   6  105.69    8.50
  11  -3   6   49.70    6.40
 -11  -3  -6   26.60    7.90
 -11  -3  -6   30.20    6.50
  11   3   6   50.89    7.40
  11   3   6   73.09    9.50
 -11   3  -6   31.80    7.20
 -11   3  -6   71.19    6.40
 -13  -3  -6   55.89    8.00
  13  -3   6   74.79    7.70
  13  -3   6   72.69    7.50
 -13  -3  -6   58.79    8.50
  13  -3   6   70.29    8.90
 -13  -3  -6   73.39    8.90
  13   3   6   58.99    8.30
  13   3   6   57.29    8.00
 -13   3  -6   66.69    6.80
 -13   3  -6   86.89   10.80
  13   3   6   61.09    8.20
  15  -3   6   29.90    6.40
 -15  -3  -6   28.30    5.90
 -15  -3  -6   33.50    7.30
  15  -3   6   23.40    4.90
  15  -3   6   16.80    4.70
  15   3   6   24.20    5.90
 -15   3  -6   28.60    6.00
 -15   3  -6   31.60    5.80
 -15   3  -6   35.60    6.20
  17  -3   6    3.90    3.80
 -17  -3  -6    5.30    4.40
 -17  -3  -6    3.50    3.60
 -17   3  -6    1.90    3.20
 -17   3  -6    0.70    2.90
  17   3   6    2.70    4.00
  18  -4  -6   -0.30    3.50
  18  -4  -6    2.90    1.80
 -18  -4   6    4.40    5.10
  18   4  -6    1.20    2.80
 -18   4   6    0.80    1.90
 -18   4   6    4.00    2.30
  16  -4  -6    0.60    1.40
  16  -4  -6    2.00    3.40
  16  -4  -6   -0.40    1.20
 -16  -4   6   -0.60    2.90
 -16  -4   6    3.70    4.00
 -16   4   6    1.20    1.30
  16   4  -6   -0.40    2.20
  14  -4  -6   33.60    6.40
 -14  -4   6   42.20    7.80
 -14  -4   6   37.90    8.50
  14  -4  -6   37.30    3.10
 -14  -4   6   42.00    7.40
 -14   4   6   39.00    3.40
  14   4  -6   51.49    7.90
 -12  -4   6   58.29    8.00
 -12  -4   6   70.29    9.40
  12  -4  -6   45.60    7.30
 -12  -4   6   52.09    7.40
  12   4  -6   61.29    7.30
  12   4  -6   46.60    7.00
 -12   4   6   47.20    7.30
  12   4  -6   58.09    9.60
 -10  -4   6   11.80    3.50
 -10  -4   6    8.50    4.10
 -10  -4   6   12.50    4.20
  10  -4  -6   10.30    3.90
  10   4  -6   15.50    4.50
 -10   4   6   11.20    3.70
  10   4  -6   17.70    4.30
  10   4  -6   13.80    3.50
   8  -4  -6   55.79   11.60
  -8  -4   6   69.19   12.70
  -8  -4   6   50.79    6.50
   8   4  -6   43.60    6.20
   8   4  -6   48.40    5.30
   8   4  -6   60.49    7.80
  -8   4   6   65.29    7.60
  -6  -4   6   13.20    3.40
   6  -4  -6    8.90    3.60
   6   4  -6   12.70    3.00
   6   4  -6   15.70    4.10
   6   4  -6   15.70    4.00
  -6   4   6   16.90    4.00
   4  -4  -6    1.60    2.50
   4   4  -6    0.10    2.20
   4   4  -6    0.40    2.40
   4   4  -6    1.80    2.50
  -4   4   6    1.40    2.20
   4   4  -6    4.30    2.70
   4   4  -6    1.30    1.60
  -4   4   6    1.40    1.20
  -4   4   6    1.00    0.90
   4   4  -6    1.60    2.90
   2  -4  -6   60.69    4.30
   2   4  -6   55.09    6.80
  -2   4   6   65.09    6.60
   2   4  -6   59.29    6.20
   2   4  -6   58.59    6.20
   2   4  -6   67.19    5.00
  -2   4   6   63.19    3.80
   2   4  -6   70.99    7.90
  -2   4   6   58.79    4.10
   2   4  -6   62.59    5.10
   0  -4  -6  102.09    6.50
   0  -4  -6   97.19    6.10
   0   4   6   94.89    6.10
   0   4  -6  101.09    7.90
   0   4   6  100.19    9.10
   0   4  -6  100.99    8.20
   0   4   6   96.39    8.10
   0   4  -6   95.39    7.40
   0   4  -6  101.59    6.20
   0   4  -6   91.49    6.60
   0   4   6  100.09    5.90
   0   4  -6   99.39    7.70
  -2  -4  -6   20.80    3.70
   2  -4   6   18.40    3.70
  -2  -4  -6   21.20    3.50
   2  -4   6   17.10    4.90
   2   4   6   17.10    4.50
   2   4   6   21.50    3.50
  -2   4  -6   13.90    3.60
   2   4   6   16.20    4.20
   2   4   6   26.30    3.90
  -2   4  -6   20.10    3.20
  -2   4  -6   13.30    3.90
   4  -4   6  242.98   13.50
   4  -4   6  221.18   13.00
  -4  -4  -6  220.28   12.50
  -4  -4  -6  222.48   12.20
   4  -4   6  230.28   11.90
  -4   4  -6  204.58   10.80
  -4   4  -6  248.18   13.00
   4   4   6  204.98   12.00
  -4   4  -6  229.08   13.00
   4   4   6  193.88   13.20
   4   4   6  221.58   12.10
   6  -4   6   87.39    7.60
   6  -4   6   91.89    7.00
   6  -4   6   87.09    7.80
  -6  -4  -6   85.79    8.70
  -6  -4  -6   94.89    7.60
  -6  -4  -6   89.59    7.70
  -6   4  -6   86.49    7.50
  -6   4  -6   70.29    7.20
  -6   4  -6   85.59    7.80
   6   4   6   80.99    7.20
   6   4   6   90.29    7.30
   8  -4   6  168.28   10.40
  -8  -4  -6  143.39   12.10
   8  -4   6  156.18   10.90
   8  -4   6  166.08   11.40
  -8  -4  -6  167.08   11.50
  -8  -4  -6  167.78   12.70
   8   4   6  161.48   11.10
  -8   4  -6  175.28   11.30
   8   4   6  163.58   11.20
   8   4   6  171.08   12.30
  -8   4  -6  181.88   10.20
  -8   4  -6  152.68   10.80
 -10  -4  -6   87.49    8.50
 -10  -4  -6   46.10   10.10
  10  -4   6   57.29    7.40
  10  -4   6   81.39    7.40
  10  -4   6   80.19    8.00
 -10  -4  -6   86.39   12.20
 -10   4  -6   73.19    6.70
 -10   4  -6   78.99   10.00
  10   4   6   72.59   10.30
  10   4   6   72.69    8.90
  10   4   6   81.29   10.70
 -10   4  -6   97.79   14.50
  12  -4   6   20.30    5.10
 -12  -4  -6   23.20    5.30
 -12  -4  -6   25.30    5.80
  12  -4   6   21.30    5.80
  12  -4   6   21.30    5.10
  12   4   6   25.40    5.90
 -12   4  -6   21.40    3.90
 -12   4  -6   23.20    9.20
  12   4   6   21.80    4.90
 -14  -4  -6    1.90    3.40
 -14  -4  -6   -0.70    3.40
  14  -4   6   -1.40    2.40
  14  -4   6   -1.00    2.70
  14  -4   6    2.50    3.40
 -14   4  -6    3.30    3.20
 -14   4  -6    3.80    3.10
  14   4   6    1.60    3.30
 -14   4  -6    3.10    3.00
  16  -4   6    3.40    3.70
 -16  -4  -6    1.50    7.00
  16   4   6   15.50    7.80
 -16   4  -6   13.80    4.20
 -16   4  -6   16.30    5.00
 -15  -5   6    2.90    3.50
 -15  -5   6   26.30    7.20
  15  -5  -6   12.90    5.00
  15   5  -6   12.50    4.30
 -13  -5   6    6.40    3.80
  13  -5  -6    3.70    3.80
 -13  -5   6    2.10    3.70
 -13  -5   6   -0.10    2.60
  13   5  -6    0.30    2.60
 -11  -5   6   15.70    4.10
 -11  -5   6    9.20    4.80
  11  -5  -6    4.10    3.80
 -11  -5   6    7.30    3.80
  11   5  -6   15.60    4.10
  -9  -5   6   28.60    6.00
   9  -5  -6   30.90    6.20
  -9  -5   6   26.40    5.80
  -9   5   6   36.30    6.30
   9   5  -6   27.90    5.80
   9   5  -6   24.20    6.40
   9   5  -6   31.00    4.90
   7  -5  -6  276.67   17.00
   7   5  -6  285.97   23.10
   7   5  -6  279.57   14.60
   7   5  -6  269.97   16.40
   5  -5  -6   17.20    5.00
  -5   5   6   18.60    4.40
   5   5  -6   18.00    5.40
   5   5  -6   20.80    4.90
   5   5  -6   18.90    3.80
   5   5  -6   13.00    4.00
   5   5  -6   18.60    3.70
  -5   5   6   22.30    2.60
   5   5  -6   22.20    5.40
  -5   5   6   19.30    2.30
   3   5  -6   66.09    7.10
  -3   5   6   64.59    5.00
  -3   5   6   67.99    4.10
   3   5  -6   83.19    9.50
   3   5  -6   57.09    5.70
   3   5  -6   65.59    7.90
  -3   5   6   67.19    4.20
  -3   5   6   67.79    4.70
  -3   5   6   67.39    8.40
   3   5  -6   61.09    5.80
   1  -5  -6   29.40    4.00
  -1   5   6   27.00    6.10
   1   5  -6   34.90    5.70
   1   5  -6   32.80    4.80
   1   5  -6   34.20    4.50
   1   5  -6   31.40    5.40
  -1   5   6   33.00    4.10
  -1   5   6   30.30    3.20
   1   5  -6   27.00    5.00
  -1   5   6   35.70    6.20
   1   5  -6   33.50    6.10
  -1  -5  -6   25.70    4.00
  -1  -5  -6   27.80    4.40
  -1   5  -6   18.00    3.50
   1   5   6   25.50    3.70
  -1   5  -6   19.60    4.40
   1   5   6   13.60    4.60
   1   5   6   32.40    6.20
  -1   5  -6   27.90    4.90
  -1   5  -6   25.20    5.20
  -1   5  -6   27.60    5.30
  -1   5  -6   28.70    5.50
  -3  -5  -6   92.89    7.00
  -3  -5  -6   73.39    6.90
   3   5   6   79.49    8.40
   3   5   6   81.59    6.80
   3   5   6   76.19    6.40
  -3   5  -6   85.79    7.60
  -3   5  -6   76.29    6.10
  -3   5  -6   88.39    8.20
   3   5   6   64.09    8.70
   5  -5   6   39.30    5.60
  -5  -5  -6   36.20    5.60
  -5  -5  -6   33.80    5.50
   5  -5   6   44.70    6.60
   5   5   6   42.20    6.90
  -5   5  -6   45.70    6.40
  -5   5  -6   39.30    5.00
   5   5   6   38.10    5.80
   5   5   6   28.30    5.00
  -5   5  -6   40.40    6.70
   7  -5   6    3.30    2.60
  -7  -5  -6    5.70    3.20
  -7  -5  -6    0.20    3.00
   7  -5   6    9.30    3.00
  -7  -5  -6    4.10    3.20
   7  -5   6    2.70    2.80
  -7   5  -6    6.50    2.50
  -7   5  -6    9.20    4.20
   7   5   6    4.60    3.00
   7   5   6    9.10    4.10
   7   5   6    5.40    3.20
  -7   5  -6    2.00    3.30
  -9  -5  -6   50.09    8.00
   9  -5   6   58.59    8.50
   9  -5   6   34.60    5.90
  -9  -5  -6   25.50    5.10
   9  -5   6   51.09    7.70
   9   5   6   40.90    6.90
  -9   5  -6   31.50    5.80
  -9   5  -6   40.40    5.50
   9   5   6   38.60    6.60
   9   5   6   30.30    5.30
  -9   5  -6   38.10    6.40
  11  -5   6    0.90    3.20
 -11  -5  -6    7.30    3.70
  11  -5   6    4.30    3.30
 -11  -5  -6    3.00    3.80
 -11   5  -6    4.10    3.50
 -11   5  -6    1.80    2.50
 -11   5  -6    7.00    3.10
  11   5   6   11.40    4.70
  13  -5   6   19.00    5.20
 -13  -5  -6    7.70    4.10
  13  -5   6    5.60    3.90
 -13  -5  -6   16.00    5.60
  13  -5   6    3.40    3.60
  13   5   6   19.30    5.70
 -13   5  -6   16.20    4.50
 -13   5  -6   13.30    4.10
 -12  -6   6    2.30    4.10
  12  -6  -6   -0.50    3.60
 -12  -6   6   -1.50    3.20
  12   6  -6   -0.10    2.70
  10  -6  -6   10.20    4.70
  10   6  -6    6.80    3.80
   8  -6  -6    7.50    4.50
   8   6  -6    3.60    3.00
   8   6  -6    5.00    3.00
   8   6  -6   -1.00    2.70
  -6   6   6   34.00    3.30
   6   6  -6   16.50    5.10
   6   6  -6   40.80    6.20
  -6   6   6   38.40    3.10
   6   6  -6   49.20    8.00
   6   6  -6   45.80    7.80
   6   6  -6   42.60    6.10
   6   6  -6   54.69    8.60
  -4   6   6   14.40    4.70
  -4   6   6   15.80    2.80
  -4   6   6   19.20    3.50
  -4   6   6   20.50    2.40
   4   6  -6   14.10    4.70
   4   6  -6    9.50    4.40
  -4   6   6   19.70    2.40
   4   6  -6   20.30    5.90
   4   6  -6   10.70    4.80
   4   6  -6   21.40    4.50
   4   6  -6   23.20    4.60
  -4   6   6   11.30    5.40
  -2   6   6   78.59    5.30
   2   6  -6   79.39    8.20
   2   6  -6   85.49   10.70
  -2   6   6   94.59   12.20
  -2   6   6   62.69    8.60
   2   6  -6   75.19    7.10
  -2   6   6   80.79    5.70
   2   6  -6   78.09    9.90
  -2   6   6   79.29    6.50
   2   6  -6   88.49    7.10
  -2   6   6   74.89    5.80
   0   6  -6   59.39    8.00
   0   6  -6   58.09    7.40
   0   6   6   53.89    5.10
   0   6  -6   48.50    6.00
   0   6   6   45.90    4.50
   0   6  -6   42.80    6.90
   0   6  -6   40.40    6.20
   0   6   6   61.39    9.60
   0   6  -6   44.80   10.00
   0   6   6   44.00    7.10
  -2  -6  -6  159.88   10.60
  -2  -6  -6  158.48   10.00
  -2   6  -6  174.78   17.70
  -2   6  -6  151.38   10.70
  -2   6  -6  132.99   10.60
  -2   6  -6  127.19    9.10
   2   6   6  126.79   11.30
   2   6   6  140.79   12.50
  -2   6  -6  144.39   11.00
   2   6   6  161.48    9.90
   2   6   6  143.99    9.10
  -4  -6  -6    3.20    3.30
  -4  -6  -6   -0.50    2.00
  -4   6  -6    1.90    2.20
   4   6   6    0.20    3.30
  -4   6  -6    1.40    2.50
   4   6   6    2.40    2.30
  -4   6  -6    1.20    2.50
   4   6   6   -0.50    2.10
  -4   6  -6    8.70    3.70
   6  -6   6   11.00    6.50
  -6  -6  -6   14.20    4.40
  -6  -6  -6    6.40    3.20
  -6   6  -6   13.60    4.10
  -6   6  -6   14.20    3.40
   6   6   6    4.00    3.50
   6   6   6    6.40    3.10
   6   6   6   10.60    4.70
  -6   6  -6    9.10    4.00
   8  -6   6    2.80    3.50
  -8  -6  -6    5.80    4.00
  -8  -6  -6    5.00    3.50
   8  -6   6   10.20    4.60
  -8   6  -6    2.70    3.60
  -8   6  -6    7.70    3.70
   8   6   6    2.50    4.80
   8   6   6    4.30    4.20
   8   6   6    2.10    2.50
  -8   6  -6    2.40    2.70
 -10  -6  -6    6.20    4.00
 -10  -6  -6    5.20    4.10
  10  -6   6    5.10    3.90
  10  -6   6    4.80    3.80
 -10   6  -6    4.00    2.90
  10   6   6    2.90    3.90
 -10   6  -6    1.00    3.30
 -10   6  -6    2.80    3.10
   9   7  -6   16.90    9.90
   9   7  -6    4.70    3.80
   9   7  -6   18.00    4.60
   7   7  -6    1.80    2.60
   7   7  -6    9.80    5.10
  -7   7   6    8.70    1.70
   7   7  -6    8.80    5.00
  -7   7   6    7.30    1.70
   5   7  -6   15.60    6.30
   5   7  -6   15.60    5.60
   5   7  -6   14.20    4.90
  -5   7   6   10.60    2.40
  -5   7   6   17.40    5.90
   5   7  -6    3.90    3.40
  -3   7   6    4.40    2.40
   3   7  -6    4.10    3.30
  -3   7   6    5.00    2.50
   3   7  -6    2.40    2.80
  -3   7   6    7.30    2.30
   3   7  -6   10.90    3.30
  -3   7   6    1.40    1.50
   3   7  -6    3.70    4.10
  -3   7   6    1.60    4.30
  -1   7   6    8.80    2.60
   1   7  -6    3.10    3.50
  -1   7   6    3.30    2.30
   1   7  -6    4.00    4.00
   1   7  -6   11.70    4.00
  -1   7   6    2.70    2.90
  -1   7   6   -0.30    4.20
   1   7  -6    1.70    2.70
   1   7  -6    3.20    2.80
  -1   7  -6    5.40    3.30
  -1   7  -6    1.00    2.90
  -1   7  -6    1.10    2.40
   1   7   6    1.10    2.00
  -1   7  -6    6.10    3.30
   1   7   6    7.70    3.10
  -1   7  -6    5.60    3.70
   1   7   6    2.90    2.80
   1   7   6    3.00    4.40
  -3   7  -6    5.40    2.60
   3   7   6    1.70    2.40
  -3   7  -6    0.40    3.50
   3   7   6    3.10    4.10
  -3   7  -6   13.50    3.60
  -3   7  -6   10.10    4.90
  -3   7  -6    1.10    2.80
  -3   7  -6    8.20    4.00
   3   7   6    2.20    3.10
  -5  -7  -6   20.60    5.40
  -5  -7  -6   19.10    4.90
   5   7   6   13.50    4.80
   5   7   6   18.80    4.80
  -5   7  -6   23.60    5.00
  -5   7  -6   25.80    5.90
  -5   7  -6   20.30    5.10
  -5   7  -6   17.10    6.20
  -5   7  -6   34.90    6.90
   5   7   6   20.60    6.10
  -5   7  -6   25.80    4.90
  -7  -7  -6    4.40    3.80
  -7  -7  -6    6.40    4.00
  -7   7  -6   10.00    4.10
  -7   7  -6    0.50    3.10
  -7   7  -6    1.40    2.90
  -7   7  -6    1.80    3.30
  20   0  -7   13.40    6.40
 -20   0   7   40.40    7.30
  20   0  -7   22.50    5.20
  20   0  -7   23.60    5.60
 -20   0   7   27.30    6.00
 -18   0   7    4.70    3.40
  18   0  -7    1.50    3.00
  18   0  -7    3.20    2.60
  18   0  -7    3.60    2.60
 -18   0   7   -0.90    3.70
  16   0  -7   23.30    5.00
  16   0  -7   15.80    3.60
 -16   0   7   22.30    4.70
  16   0  -7   33.70    5.50
 -16   0   7   15.70    4.00
  14   0  -7  560.04   25.20
  14   0  -7  569.94   27.30
 -14   0   7  562.74   25.60
 -14   0   7  557.74   25.20
 -14   0   7  551.74   25.70
  14   0  -7  542.25   24.60
 -12   0   7  235.28   12.20
  12   0  -7  228.68   13.50
 -12   0   7  226.68   12.40
  12   0  -7  212.18   11.60
  12   0  -7  221.98   12.40
 -12   0   7  233.48   12.50
 -10   0   7   52.29    6.10
 -10   0   7   47.10    4.70
 -10   0   7   58.89    5.80
  10   0  -7   43.60    4.40
  10   0  -7   46.60    4.80
  10   0  -7   54.39    4.90
  -8   0   7  234.38   11.20
   8   0  -7  219.88   11.30
   8   0  -7  236.58   11.30
   8   0  -7  232.58   11.10
  -8   0   7  221.48   11.30
  -8   0   7  228.58   11.20
   6   0  -7    2.10    1.80
   6   0  -7    1.20    1.90
   6   0  -7    2.40    1.80
  -6   0   7    0.30    1.40
   6   0  -7    2.80    1.80
   4   0  -7  107.39    6.40
   4   0  -7  111.89    6.30
   4   0  -7  109.59    6.00
  -4   0   7  110.09    5.70
   4   0  -7  116.69    6.50
   2   0  -7   94.49    5.80
  -2   0   7   98.99    6.00
   2   0  -7   96.29    5.10
   2   0  -7   95.79    5.90
  -2   0   7   88.99    5.90
  -2   0   7   89.19    4.90
   0   0   7  520.15   21.20
   0   0   7  502.55   20.10
   0   0  -7  502.85   21.00
   0   0   7  504.65   21.10
   0   0  -7  475.25   20.90
  -2   0  -7  282.17   12.70
  -2   0  -7  297.17   13.50
  -2   0  -7  285.77   13.50
   2   0   7  291.17   13.70
   2   0   7  289.57   13.50
   2   0   7  278.67   12.30
  -4   0  -7   11.70    2.90
   4   0   7    6.20    2.40
  -4   0  -7   12.30    2.60
  -4   0  -7    8.70    3.00
   4   0   7    8.60    3.00
   4   0   7   11.20    2.40
   6   0   7  242.98   11.90
   6   0   7  294.37   15.00
  -6   0  -7  243.18   12.20
   6   0   7  258.67   14.50
  -6   0  -7  226.58   12.50
  -6   0  -7  246.78   12.80
  -8   0  -7   67.69    6.40
   8   0   7   63.99    6.30
   8   0   7   69.89    6.30
   8   0   7   82.79    6.00
  -8   0  -7   81.89    6.70
  10   0   7    9.90    3.30
  10   0   7    7.90    3.20
 -10   0  -7    8.60    3.20
 -10   0  -7   13.20    3.60
  10   0   7   19.10    4.20
 -10   0  -7    3.60    2.90
  12   0   7  169.38   11.60
 -12   0  -7  199.98   12.00
  12   0   7  160.28   11.40
 -12   0  -7  169.88   11.50
 -12   0  -7  167.68   11.20
  12   0   7  128.39   13.70
 -14   0  -7   27.20    5.70
  14   0   7   31.10    6.10
  14   0   7   31.90    5.10
 -14   0  -7   50.89    7.30
 -14   0  -7   25.00    5.60
  14   0   7   29.20    7.20
 -16   0  -7    2.70    3.00
 -16   0  -7    5.90    4.00
  16   0   7   -2.20    2.10
 -18   0  -7    4.20    3.80
 -18   0  -7    4.00    3.80
  18   0   7    2.70    3.10
 -19  -1   7    8.90    4.40
  19  -1  -7    6.10    4.20
  19  -1  -7    8.40    3.20
 -19  -1   7   10.10    4.40
  19  -1  -7    2.60    2.30
  19   1  -7   12.90    4.30
 -19   1   7    6.90    6.30
 -19   1   7    6.90    3.60
  19   1  -7    2.90    2.80
  17  -1  -7   28.40    4.80
 -17  -1   7   29.70    5.70
 -17  -1   7   37.50    7.00
  17  -1  -7   30.00    6.20
 -17  -1   7   34.00    6.50
  17  -1  -7   36.60    5.60
  17   1  -7   26.50    4.90
  17   1  -7   36.90    7.50
 -17   1   7   24.30    4.70
  17   1  -7   30.20    5.50
 -17   1   7   23.00    5.00
 -17   1   7   45.90    6.10
  15  -1  -7   10.40    3.10
 -15  -1   7    9.50    3.80
  15  -1  -7    5.10    5.70
 -15  -1   7    7.70    3.60
 -15  -1   7    6.10    3.10
 -15   1   7    9.30    3.40
  15   1  -7    8.00    3.00
 -15   1   7    6.40    2.90
  15   1  -7   14.90    4.20
 -15   1   7    6.80    2.90
  15   1  -7   12.20    3.20
  13  -1  -7   93.79    6.80
  13  -1  -7  103.39    8.30
  13  -1  -7   96.59    6.40
 -13  -1   7  102.59    8.20
 -13  -1   7   96.49    8.10
 -13  -1   7   96.69    7.60
  13   1  -7   84.49    7.60
  13   1  -7  102.49    7.80
 -13   1   7  102.89    7.90
  13   1  -7   98.29    7.60
 -13   1   7   98.79    7.00
 -13   1   7   98.19    6.80
  11  -1  -7   26.70    3.60
 -11  -1   7   16.90    3.70
  11  -1  -7   26.40    3.30
  11  -1  -7   21.90    4.10
 -11  -1   7   33.80    4.60
 -11  -1   7   22.30    4.10
 -11   1   7   24.50    4.20
 -11   1   7   23.00    3.30
  11   1  -7   18.70    3.70
  11   1  -7   21.60    3.50
  11   1  -7   28.50    4.60
   9  -1  -7  158.38    9.50
   9  -1  -7  162.68    7.80
  -9  -1   7  158.08    9.50
  -9  -1   7  155.78    8.70
  -9  -1   7  161.18    9.60
   9  -1  -7  161.68    8.10
   9   1  -7  160.38    9.50
   9   1  -7  167.18    8.80
  -9   1   7  155.98    8.20
  -9   1   7  168.58    8.10
   9   1  -7  159.88    9.30
  -9   1   7  141.09   12.50
   7  -1  -7  252.97   10.70
   7  -1  -7  239.28   10.80
   7  -1  -7  258.57   12.50
  -7  -1   7  247.38   12.60
  -7  -1   7  252.87   11.50
  -7  -1   7  247.68   12.60
   7  -1  -7  244.88   11.00
   7   1  -7  262.37   12.70
  -7   1   7  244.18   12.00
   7   1  -7  252.87   12.40
   7   1  -7  237.88   11.30
   5  -1  -7  779.02   32.00
   5  -1  -7  769.72   30.50
  -5  -1   7  789.42   30.70
   5  -1  -7  794.62   30.80
   5  -1  -7  807.92   30.70
   5  -1  -7  798.22   30.40
   5   1  -7  781.32   32.40
   5   1  -7  787.72   33.40
  -5   1   7  819.42   31.80
   5   1  -7  777.62   32.00
   5   1  -7  745.13   30.40
   5   1  -7  813.82   32.30
   3  -1  -7   79.69    4.50
   3  -1  -7   75.39    5.50
  -3  -1   7   75.89    3.80
   3  -1  -7   71.89    4.40
  -3   1   7   81.29    4.60
   3   1  -7   69.89    3.60
  -3   1   7   72.99    5.20
  -3   1   7   78.79    4.60
   3   1  -7   71.59    5.90
   3   1  -7   79.39    5.90
   1  -1  -7   92.19    5.50
  -1  -1   7   99.79    6.60
   1  -1  -7   94.29    5.40
  -1  -1   7  100.59    6.80
  -1   1   7  101.19    5.80
  -1   1   7   93.29    5.50
   1   1  -7   97.59    6.70
   1   1  -7   94.09    6.70
  -1   1   7  102.69    6.20
  -1   1   7   90.99    6.70
   1  -1   7  112.29    7.30
  -1  -1  -7  100.89    6.20
   1  -1   7   94.69    4.50
  -1  -1  -7   96.99    6.80
   1  -1   7  115.59    7.10
  -1  -1  -7  104.39    6.20
  -1   1  -7   99.89    4.80
   1   1   7   98.39    6.30
  -1   1  -7  105.29    7.10
   1   1   7  102.69    6.30
  -1   1  -7   92.19    7.10
   1   1   7  108.89    6.80
  -3  -1  -7   34.30    4.30
   3  -1   7   35.60    2.90
   3  -1   7   41.80    5.00
  -3  -1  -7   29.60    3.80
  -3  -1  -7   36.70    4.90
   3  -1   7   33.50    4.50
  -3   1  -7   36.90    3.20
  -3   1  -7   38.70    4.70
   3   1   7   43.60    4.70
   3   1   7   40.60    4.60
   3   1   7   30.10    4.00
  -3   1  -7   32.60    4.50
  -5  -1  -7  225.38   11.90
  -5  -1  -7  215.48   11.50
   5  -1   7  227.68   12.20
   5  -1   7  230.48   10.50
  -5  -1  -7  224.98   11.60
   5  -1   7  225.38   12.00
  -5   1  -7  222.18   11.90
   5   1   7  222.08   11.70
  -5   1  -7  234.88   10.70
   5   1   7  215.38   11.30
   5   1   7  219.48   11.80
  -5   1  -7  224.18   12.00
  -7  -1  -7   69.19    6.00
   7  -1   7   49.30    6.20
   7  -1   7   54.39    5.80
  -7  -1  -7   69.89    6.10
   7   1   7   60.79    6.00
  -7   1  -7   73.49    6.40
   9  -1   7  180.28   11.70
  -9  -1  -7  199.28   11.50
  -9  -1  -7  184.48   11.60
   9  -1   7  199.88   11.90
   9  -1   7  189.68   10.50
  -9  -1  -7  189.48   11.50
  -9   1  -7  177.58   10.50
   9   1   7  186.58   10.90
  -9   1  -7  183.48   11.30
   9   1   7  188.98   11.50
  -9   1  -7  196.48   11.60
   9   1   7  193.88   11.60
 -11  -1  -7  321.47   17.40
  11  -1   7  309.57   17.30
 -11  -1  -7  324.77   17.50
 -11  -1  -7  321.07   17.50
  11  -1   7  309.57   17.30
  11  -1   7  336.87   16.30
 -11   1  -7  319.87   16.60
  11   1   7  310.67   17.20
 -11   1  -7  283.97   21.40
  11   1   7  335.07   16.90
 -11   1  -7  365.16   18.90
  11   1   7  319.67   17.50
 -13  -1  -7   53.09    7.50
 -13  -1  -7   48.00    6.70
  13  -1   7   40.90    6.40
 -13  -1  -7   65.29    9.00
  13  -1   7   59.69    6.20
  13  -1   7   54.49    8.10
 -13   1  -7   76.09   13.00
 -13   1  -7   55.49    7.10
  13   1   7   63.29    9.00
  13   1   7   58.69    8.30
  15  -1   7    9.50    3.40
 -15  -1  -7    0.10    2.90
  15  -1   7    3.10    3.00
 -15  -1  -7    0.20    2.90
  15  -1   7    2.10    2.70
 -15  -1  -7    0.40    3.10
 -15   1  -7    3.60    3.20
  15   1   7    4.90    3.20
 -15   1  -7    3.20    3.00
 -15   1  -7   10.10    4.20
  17  -1   7    8.20    4.10
 -17  -1  -7    1.90    3.20
 -17  -1  -7   12.00    4.70
 -17   1  -7    6.20    3.80
 -17   1  -7    5.90    4.20
  17   1   7   12.80    4.40
 -20  -2   7    2.10    3.30
  20  -2  -7    2.20    2.10
  20  -2  -7    1.20    2.40
 -20  -2   7   -2.90    3.20
  20   2  -7    3.10    3.20
 -20   2   7    0.20    2.40
 -20   2   7    2.90    2.80
 -18  -2   7   20.40    5.70
 -18  -2   7   26.90    5.70
  18  -2  -7   31.60    6.60
  18  -2  -7   22.90    3.90
 -18   2   7   28.80    5.10
  18   2  -7   33.90    6.40
 -18   2   7   25.40    4.50
  16  -2  -7   15.40    3.20
  16  -2  -7   18.10    3.30
 -16  -2   7   15.20    5.30
 -16  -2   7   15.10    5.30
  16  -2  -7   16.00    5.40
  16   2  -7   17.10    4.20
 -16   2   7   14.70    3.40
  16   2  -7   21.40    4.80
  16   2  -7   10.50    3.50
 -16   2   7   19.20    3.80
 -16   2   7   20.90    4.70
  14  -2  -7    4.50    2.00
 -14  -2   7    1.50    2.60
  14  -2  -7   10.40    2.40
 -14  -2   7    3.50    3.20
 -14  -2   7    7.10    3.40
  14   2  -7    5.00    3.40
 -14   2   7    5.10    3.10
  14   2  -7    3.60    2.80
 -14   2   7    3.00    2.10
  14   2  -7    3.20    2.90
 -14   2   7    3.70    2.10
 -12  -2   7   50.69    5.50
 -12  -2   7   47.50    6.50
 -12  -2   7   66.19    7.70
  12  -2  -7   51.89    4.10
  12  -2  -7   47.10    3.70
  12  -2  -7   48.80    6.50
  12   2  -7   55.99    5.40
  12   2  -7   63.59    6.70
  12   2  -7   44.20    6.20
 -12   2   7   37.30    5.30
 -12   2   7   54.39    4.40
 -12   2   7   47.70    3.80
 -10  -2   7   42.10    4.50
  10  -2  -7   36.20    5.20
  10  -2  -7   38.90    3.10
 -10  -2   7   34.70    5.40
  10  -2  -7   38.50    2.70
 -10  -2   7   34.30    5.30
  10   2  -7   39.60    4.30
  10   2  -7   38.80    5.30
 -10   2   7   36.60    3.10
  10   2  -7   40.50    5.60
 -10   2   7   39.50    2.80
 -10   2   7   37.90    5.30
  -8  -2   7   86.39    5.80
   8  -2  -7   88.09    7.00
  -8  -2   7   90.49    7.10
  -8  -2   7   75.59    6.90
   8  -2  -7   86.89    4.30
   8   2  -7   96.09    7.20
   8   2  -7   80.39    7.80
   8   2  -7   88.69    7.00
  -8   2   7   91.69    6.70
  -6  -2   7    5.60    1.80
   6  -2  -7    3.70    2.50
   6   2  -7    5.70    2.40
   6   2  -7    4.30    1.50
   6   2  -7    2.10    2.10
  -6   2   7    4.80    2.20
   4  -2  -7  200.98    8.10
  -4  -2   7  208.18    9.30
   4  -2  -7  211.68    8.20
   4  -2  -7  213.98   11.40
  -4   2   7  211.48   11.20
   4   2  -7  208.98   11.70
   4   2  -7  222.78   11.50
   4   2  -7  217.48   11.40
   4   2  -7  208.08   11.60
   4   2  -7  203.48    8.90
   2  -2  -7  125.39    5.80
   2  -2  -7  116.29    5.80
  -2   2   7  121.29    6.00
   2   2  -7  134.39    8.50
  -2   2   7  119.29    5.80
   2   2  -7  115.99    5.10
  -2   2   7  123.89    7.80
   2   2  -7  123.89    8.10
   2   2  -7  121.89    5.00
   0  -2  -7    5.00    1.90
   0  -2  -7    5.20    1.80
   0  -2   7    3.40    2.50
   0  -2   7    6.80    2.50
   0   2   7    5.50    1.90
   0   2  -7    4.10    2.60
   0   2  -7    4.40    1.10
   0   2  -7    6.30    0.80
   0   2  -7    5.40    2.70
   0   2   7    3.60    2.40
   0   2   7    6.60    3.10
   0   2   7    8.20    2.00
  -2  -2  -7  284.37   15.20
  -2  -2  -7  291.87   13.60
  -2  -2  -7  299.57   13.50
   2  -2   7  303.57   15.00
   2  -2   7  300.47   14.80
   2  -2   7  294.07   12.30
   2   2   7  280.47   13.30
  -2   2  -7  276.37   14.50
  -2   2  -7  297.17   14.50
   2   2   7  291.37   13.30
  -2   2  -7  302.57   12.00
   2   2   7  291.37   14.70
  -4  -2  -7  318.47   16.60
   4  -2   7  335.07   14.10
   4  -2   7  329.07   16.50
   4  -2   7  324.17   16.20
  -4  -2  -7  329.57   15.30
  -4  -2  -7  315.07   15.20
   4   2   7  327.77   16.30
  -4   2  -7  322.27   16.10
  -4   2  -7  341.47   16.40
  -4   2  -7  335.27   14.20
   4   2   7  331.17   15.50
   4   2   7  324.77   15.50
  -6  -2  -7   48.70    5.20
   6  -2   7   57.69    7.20
   6  -2   7   57.09    5.70
  -6  -2  -7   48.20    6.20
   6  -2   7   55.29    6.60
  -6  -2  -7   47.30    5.60
   6   2   7   56.49    5.40
  -6   2  -7   51.19    4.40
  -6   2  -7   47.80    5.90
   6   2   7   43.20    5.50
   6   2   7   62.69    6.70
  -6   2  -7   59.19    5.90
  -8  -2  -7   13.90    3.50
   8  -2   7   19.70    3.20
   8  -2   7   15.00    3.30
   8  -2   7   25.30    4.60
  -8  -2  -7   18.80    4.00
  -8  -2  -7   13.50    3.70
  -8   2  -7   20.90    3.90
  -8   2  -7   17.90    3.20
  -8   2  -7   21.90    4.30
   8   2   7   24.40    4.20
   8   2   7   23.70    4.30
   8   2   7   12.60    3.30
  10  -2   7  153.38   10.50
  10  -2   7  138.19   10.00
  10  -2   7  146.59    9.30
 -10  -2  -7  139.99   10.60
 -10  -2  -7  137.29   14.00
  10   2   7  127.19   10.00
 -10   2  -7  137.09    9.80
 -10   2  -7  152.68   10.10
  10   2   7  137.29   10.00
 -10   2  -7  145.89    9.20
  10   2   7  147.59   11.60
 -12  -2  -7   89.59    8.70
  12  -2   7   94.19    8.70
 -12  -2  -7  117.19   11.40
  12  -2   7   98.59    9.00
 -12  -2  -7   96.99    9.00
  12  -2   7  122.69    8.90
 -12   2  -7  114.19    9.20
  12   2   7  133.19   15.20
 -12   2  -7  103.69    8.40
  12   2   7   87.99   13.90
 -12   2  -7  120.49    9.50
  14  -2   7   -0.70    4.20
 -14  -2  -7    1.50    3.20
  14  -2   7    1.90    2.70
  14  -2   7    1.10    2.70
 -14  -2  -7   -1.40    2.70
 -14  -2  -7    6.10    3.20
 -14   2  -7    3.80    2.60
 -14   2  -7    6.70    3.40
 -14   2  -7    2.40    2.90
  14   2   7    3.70    4.40
  14   2   7    2.50    2.80
 -16  -2  -7   12.80    4.90
  16  -2   7    6.70    3.80
  16   2   7   10.10    4.10
 -16   2  -7   15.50    5.00
 -16   2  -7    8.80    4.30
 -18  -2  -7   26.40    6.20
  18  -2   7   28.30    5.90
 -18  -2  -7   47.90    9.50
 -18   2  -7   31.40    6.40
 -18   2  -7   26.60    6.50
  19  -3  -7    5.80    3.90
 -19  -3   7    2.80    4.10
  19  -3  -7    8.40    2.80
 -19  -3   7   15.00    5.00
 -19   3   7   12.90    3.10
 -19   3   7    3.80    2.70
  19   3  -7    1.00    3.20
  17  -3  -7    7.40    2.20
  17  -3  -7    6.50    4.40
 -17  -3   7    4.70    3.50
 -17  -3   7    7.10    4.50
 -17  -3   7   10.30    4.60
  17   3  -7    4.90    3.30
 -17   3   7    4.80    2.50
  15  -3  -7   44.20    7.00
 -15  -3   7   45.50    7.10
  15  -3  -7   42.20    4.00
 -15  -3   7   47.90    8.00
 -15  -3   7   58.39    8.60
  15  -3  -7   37.60    3.40
 -15   3   7   48.50    3.80
  15   3  -7   34.50    6.20
  15   3  -7   55.79   10.30
 -15   3   7   44.40    6.90
  15   3  -7   54.39    8.30
  13  -3  -7   17.90    2.10
 -13  -3   7   34.00    6.60
  13  -3  -7   21.80    2.70
  13  -3  -7   18.90    4.90
 -13  -3   7   22.90    4.80
  13   3  -7   26.10    5.30
 -13   3   7   23.20    2.30
  13   3  -7   16.70    3.80
 -13   3   7   24.70    3.00
 -13   3   7   26.30    6.20
  11  -3  -7   85.89    4.30
 -11  -3   7   72.89    7.70
 -11  -3   7   80.99    7.00
 -11  -3   7   80.09   10.70
  11  -3  -7  100.49    8.50
  11   3  -7   91.09    6.90
  11   3  -7   94.89    8.30
 -11   3   7   87.29    4.50
 -11   3   7   88.19    7.60
  11   3  -7   83.09    8.00
  -9  -3   7   98.29    8.20
  -9  -3   7   84.09    6.60
  -9  -3   7   84.39    7.60
   9  -3  -7   81.79    7.70
  -9   3   7   94.39    7.60
   9   3  -7   88.09    7.80
   9   3  -7   99.79    8.10
   9   3  -7   92.59    6.50
  -7  -3   7   11.80    2.70
   7  -3  -7    7.40    3.20
   7   3  -7    9.10    3.30
  -7   3   7    3.70    2.40
   7   3  -7   11.30    2.70
   7   3  -7    4.80    2.80
  -5  -3   7   61.89    4.90
   5  -3  -7   63.69    6.30
   5   3  -7   61.59    4.30
  -5   3   7   49.99    6.00
   5   3  -7   56.39    6.90
   5   3  -7   60.49    5.90
   5   3  -7   57.29    5.90
   5   3  -7   67.99    6.60
   3  -3  -7   40.00    5.50
   3  -3  -7   40.20    2.70
   3  -3  -7   40.60    2.20
  -3   3   7   38.20    2.60
   3   3  -7   47.80    5.90
   3   3  -7   35.30    3.00
  -3   3   7   41.70    5.40
   3   3  -7   39.40    5.40
   3   3  -7   33.80    4.70
   3   3  -7   32.50    3.00
   3   3  -7   34.30    5.50
   1  -3  -7  133.89    7.00
   1  -3  -7  134.19    6.60
   1   3  -7  125.39    8.90
   1   3  -7  126.39    6.20
  -1   3   7  127.89    9.60
  -1   3   7  121.39    8.60
   1   3  -7  123.89    6.40
  -1   3   7  124.59    6.60
   1   3  -7  139.99    9.00
  -1   3   7  128.79    6.40
   1  -3   7   76.09    6.60
   1  -3   7   70.79    6.60
  -1  -3  -7   74.39    5.10
  -1  -3  -7   71.09    5.30
   1   3   7   67.89    6.90
   1   3   7   67.69    6.50
   1   3   7   75.09    5.30
  -1   3  -7   90.39    6.90
   1   3   7   74.59    5.10
  -1   3  -7   74.89    6.80
  -1   3  -7   75.79    4.30
   3  -3   7  122.39    8.60
  -3  -3  -7  112.09    7.30
   3  -3   7  119.59    6.40
   3  -3   7  109.69    8.10
  -3  -3  -7  108.29    7.00
  -3  -3  -7   90.09    8.40
  -3   3  -7  111.19    8.10
  -3   3  -7  110.79    6.00
   3   3   7  120.49    7.40
   3   3   7  112.19    8.80
  -3   3  -7  119.99    8.60
   3   3   7  112.49    7.40
   5  -3   7   23.20    4.10
  -5  -3  -7   21.70    3.50
  -5  -3  -7   14.90    4.20
   5  -3   7   22.60    3.80
   5  -3   7   21.90    4.40
  -5  -3  -7   27.30    4.30
   5   3   7   22.90    4.10
   5   3   7   20.10    3.70
  -5   3  -7   25.90    4.50
  -5   3  -7   24.70    3.10
   5   3   7   31.10    5.30
  -5   3  -7   28.20    4.50
  -7  -3  -7   12.90    4.20
   7  -3   7   20.90    4.30
  -7  -3  -7   17.10    3.90
  -7  -3  -7   15.60    3.70
   7  -3   7   25.50    4.80
   7  -3   7   17.50    3.30
   7   3   7   23.60    4.50
  -7   3  -7   18.90    4.20
   7   3   7   22.90    4.20
   7   3   7   25.30    5.00
  -7   3  -7   20.40    3.10
  -7   3  -7   16.50    3.90
  -9  -3  -7   52.39    7.30
   9  -3   7   50.09    6.80
   9  -3   7   51.49    5.50
  -9  -3  -7   55.79    8.80
   9  -3   7   52.69    7.00
  -9  -3  -7   51.79    8.70
   9   3   7   49.00    7.00
   9   3   7   44.20    6.20
   9   3   7   41.10    6.10
  -9   3  -7   55.19    5.30
  -9   3  -7   61.39    7.30
  -9   3  -7   76.49    8.40
  11  -3   7  143.09   10.80
 -11  -3  -7  121.69   10.80
 -11  -3  -7  129.09   11.60
  11  -3   7  137.69   10.40
 -11  -3  -7  134.19   10.80
  11  -3   7  161.68   10.30
 -11   3  -7  141.49   10.50
  11   3   7  143.29   11.30
  11   3   7  136.49   10.70
 -11   3  -7  150.08   10.70
 -11   3  -7  150.08    9.80
  13  -3   7  103.89   10.20
  13  -3   7  137.89   11.70
 -13  -3  -7  139.39   11.10
 -13  -3  -7  137.29   11.20
  13  -3   7  116.39   12.80
  13   3   7   98.49   12.80
 -13   3  -7  132.09    9.80
 -13   3  -7  131.49   10.30
  13   3   7  130.69   10.60
 -13   3  -7  146.19   10.70
  15  -3   7   10.20    6.20
 -15  -3  -7    7.10    4.50
 -15  -3  -7    6.70    4.20
  15  -3   7    2.30    3.30
  15   3   7    9.70    3.90
 -15   3  -7    5.50    3.50
 -15   3  -7   12.80    3.90
 -15   3  -7    4.40    4.00
 -17  -3  -7    5.60    5.40
 -17  -3  -7    0.20    5.00
  17  -3   7    2.40    3.80
 -17   3  -7    3.50    3.30
  17   3   7    5.10    6.60
 -17   3  -7    5.10    3.80
  16  -4  -7    6.90    4.20
 -16  -4   7    4.10    3.60
 -16  -4   7    2.50    4.00
 -16  -4   7    5.10    3.90
  16  -4  -7    3.70    1.40
  16   4  -7    2.70    2.90
 -16   4   7    3.30    1.60
 -14  -4   7   78.49    8.40
 -14  -4   7   66.29    9.20
 -14  -4   7   94.39    9.80
  14  -4  -7   95.79   11.20
  14   4  -7   63.09   10.50
 -12  -4   7  105.59    9.00
 -12  -4   7  101.09    9.80
  12  -4  -7  108.19   10.10
 -12  -4   7  112.49   10.20
 -12   4   7   99.99    8.80
  12   4  -7  101.99    8.10
  12   4  -7   99.49    9.50
  12   4  -7  103.29    9.50
 -10  -4   7  115.99    8.90
 -10   4   7  115.89    9.30
  10   4  -7  112.29    8.00
  10   4  -7  118.59   10.30
  10   4  -7  115.59    9.70
  -8  -4   7   71.99   11.80
   8  -4  -7   64.39    7.00
  -8   4   7   64.49    6.80
   8   4  -7   61.29    7.90
   8   4  -7   61.79    5.50
   8   4  -7   70.99    7.20
  -6  -4   7   73.59    6.40
   6  -4  -7   69.39    7.50
  -6   4   7   77.79    7.30
   6   4  -7   92.89    8.30
   6   4  -7   78.89    8.90
   6   4  -7   75.09    7.50
   6   4  -7   75.09    7.50
   6   4  -7   91.99    6.00
   4  -4  -7   54.09    7.10
  -4   4   7   57.89    7.00
   4   4  -7   50.09    4.40
   4   4  -7   49.60    6.60
   4   4  -7   50.99    7.20
  -4   4   7   50.59    3.10
   4   4  -7   51.49    4.30
   4   4  -7   37.80    5.40
   4   4  -7   48.10    6.70
  -4   4   7   43.50    2.90
   2  -4  -7   39.30    3.50
   2  -4  -7   42.70    3.10
   2   4  -7   48.40    6.50
  -2   4   7   33.60    3.20
   2   4  -7   49.40    6.40
   2   4  -7   37.40    3.70
  -2   4   7   41.10    6.90
  -2   4   7   39.50    5.70
   2   4  -7   49.30    6.70
  -2   4   7   40.00    3.00
   2   4  -7   42.00    6.00
   2   4  -7   49.80    4.20
   0  -4  -7   16.60    2.80
   0  -4  -7   17.60    3.40
   0   4  -7   20.40    2.80
   0   4  -7   21.10    3.30
   0   4  -7   13.10    3.50
   0   4   7   17.50    3.00
   0   4   7   20.60    4.40
   0   4   7   26.10    5.60
   0   4  -7   14.20    3.90
   0   4  -7   22.20    4.60
   0   4   7   17.90    2.80
   2  -4   7   19.20    4.40
  -2  -4  -7   19.20    3.70
   2  -4   7   13.70    3.90
  -2  -4  -7   18.30    3.30
   2   4   7   13.90    4.40
   2   4   7   16.10    3.20
  -2   4  -7   17.30    4.50
   2   4   7   12.60    3.60
   2   4   7   17.60    3.30
  -2   4  -7   22.50    3.00
  -2   4  -7   15.10    3.70
   4  -4   7   19.20    4.30
  -4  -4  -7   15.40    3.60
  -4  -4  -7   20.30    3.70
   4  -4   7   14.50    3.60
   4  -4   7   21.70    3.60
  -4   4  -7   20.90    3.00
   4   4   7   11.20    4.00
  -4   4  -7   14.30    4.10
   4   4   7   22.10    3.80
  -4   4  -7   13.70    3.70
   4   4   7   19.40    3.70
  -6  -4  -7   97.69    9.40
  -6  -4  -7   92.79    8.00
   6  -4   7  102.69    7.30
   6  -4   7  110.29    8.80
  -6  -4  -7   91.39    7.70
   6  -4   7  102.79    8.40
  -6   4  -7  121.29    9.30
  -6   4  -7  112.59    8.60
   6   4   7  101.99    9.30
   6   4   7  114.79    8.40
   6   4   7  118.29    8.60
  -6   4  -7  115.39    9.10
  -8  -4  -7    4.50    4.10
  -8  -4  -7   15.60    4.20
  -8  -4  -7   25.70    7.30
  -8   4  -7   23.50    3.60
   8   4   7   15.70    3.90
  -8   4  -7   19.60    4.30
   8   4   7    7.00    5.00
   8   4   7   12.60    3.60
  10  -4   7    5.80    3.50
  10  -4   7    3.80    2.90
 -10  -4  -7    8.60    3.60
 -10  -4  -7    6.30    3.90
  10  -4   7    9.50    3.30
 -10  -4  -7    1.10    3.20
  10   4   7    9.50    4.10
  10   4   7    3.90    3.40
 -10   4  -7    2.60    2.40
 -10   4  -7    2.70    3.10
 -10   4  -7    8.00    3.40
 -12  -4  -7   27.40    6.30
 -12  -4  -7   31.50    6.70
  12  -4   7   33.70    7.30
  12  -4   7   35.40    7.60
  12  -4   7   27.90    5.90
 -12   4  -7   27.00    5.80
 -12   4  -7   36.60    5.20
  12   4   7   28.60    6.20
 -12   4  -7   22.00    5.00
 -14  -4  -7    1.80    3.70
  14  -4   7    0.30    2.90
 -14  -4  -7    0.20    3.70
  14  -4   7    3.30    3.80
  14  -4   7    0.20    3.30
 -14   4  -7    2.60    3.10
 -14   4  -7    7.60    3.00
 -14   4  -7   -1.80    2.60
  14   4   7    4.20    3.40
 -15  -5   7    7.00    4.10
  15  -5  -7    8.40    4.70
 -15  -5   7    9.00    5.00
  15   5  -7    6.90    3.30
 -13  -5   7   -0.60    3.40
  13  -5  -7    3.10    3.60
 -13  -5   7   -1.60    3.00
  13   5  -7    2.20    2.60
  11  -5  -7   -2.00    2.70
 -11  -5   7   -0.90    2.50
 -11  -5   7    0.00    3.40
   9  -5  -7   40.80    7.10
  -9  -5   7   39.90    6.60
   9   5  -7   34.90    6.60
   9   5  -7   32.90    5.10
  -9   5   7   33.70    6.20
   9   5  -7   28.90    5.90
   7  -5  -7   15.70    5.00
   7   5  -7   12.70    4.40
  -7   5   7    9.80    3.70
   7   5  -7   10.80    4.30
   7   5  -7   12.30    3.20
   7   5  -7   19.10    5.30
  -5   5   7  129.19    6.10
   5   5  -7  140.09    8.50
   5   5  -7  139.09   11.40
  -5   5   7  130.49    6.20
  -5   5   7  137.29   10.70
   5   5  -7  124.49   10.50
   5   5  -7  122.79   10.70
   5   5  -7  146.49   10.70
   3   5  -7   88.29   10.20
   3   5  -7   79.09    6.40
   3   5  -7   88.19    8.40
  -3   5   7   89.19    5.40
  -3   5   7   93.79    4.80
  -3   5   7   93.39    8.70
   3   5  -7   92.09    6.70
   3   5  -7   90.99    8.50
   3   5  -7   89.19    8.20
  -3   5   7   92.09    9.80
  -3   5   7   86.49    5.90
  -3   5   7   90.59    4.90
   1  -5  -7   34.70    4.20
   1  -5  -7   28.50    3.50
   1   5  -7   26.50    5.90
  -1   5   7   29.70    3.90
  -1   5   7   31.10    3.60
  -1   5   7   26.60    6.30
   1   5  -7   16.20    4.60
   1   5  -7   25.50    3.90
  -1   5   7   33.60    6.00
   1   5  -7   23.90    5.00
   1   5  -7   37.60    6.00
   1   5  -7   29.40    4.30
  -1  -5  -7   63.39    5.70
  -1  -5  -7   59.29    5.30
  -1   5  -7   59.89    7.50
   1   5   7   59.29    5.20
  -1   5  -7   63.29    6.70
  -1   5  -7   59.29    5.10
   1   5   7   77.29    9.90
   1   5   7   68.29    8.90
  -1   5  -7   75.19    8.70
  -1   5  -7   75.49    6.50
  -3  -5  -7   67.09    6.60
  -3  -5  -7   61.89    6.00
  -3   5  -7   77.29    7.70
   3   5   7   62.19    6.20
  -3   5  -7   75.49   14.20
   3   5   7   74.19    9.60
  -3   5  -7   65.39    6.70
   3   5   7   64.39    5.90
  -5  -5  -7  155.18   10.60
   5  -5   7  150.68   11.10
  -5  -5  -7  145.09   10.00
   5  -5   7  136.89    9.40
   5  -5   7  156.78   11.10
   5   5   7  134.99    9.60
  -5   5  -7  166.08   11.30
   5   5   7  136.19    9.50
  -5   5  -7  136.09    8.70
   5   5   7  134.39   11.60
  -7  -5  -7   85.99    7.70
   7  -5   7   61.69    8.20
   7  -5   7   68.29    6.90
  -7  -5  -7   55.39    7.60
   7  -5   7   89.79    8.40
   7   5   7   72.59    7.00
  -7   5  -7   68.89    8.40
  -7   5  -7   72.49    7.60
  -7   5  -7   64.29    5.90
   7   5   7   67.09    8.90
   7   5   7   59.89    7.80
   9  -5   7   62.59    8.30
   9  -5   7   81.79   14.10
  -9  -5  -7   59.29    7.80
  -9  -5  -7   67.99    9.50
   9   5   7   63.29    8.70
  -9   5  -7   68.09    6.40
   9   5   7   70.79    7.50
  -9   5  -7   72.19    8.60
 -11  -5  -7   -2.70    2.40
  11  -5   7    2.40    3.60
  11  -5   7   -0.90    2.40
  11  -5   7    0.20    4.90
 -11  -5  -7    0.00    3.10
 -11   5  -7    3.20    3.30
  11   5   7    1.80    3.40
 -11   5  -7    0.00    2.60
 -13  -5  -7    7.30    4.60
  13  -5   7    7.00    3.90
 -13  -5  -7   14.90    5.20
 -13   5  -7   26.40    5.50
  13   5   7   20.70    6.00
 -13   5  -7   14.10    4.40
  12  -6  -7    5.40    4.60
 -12  -6   7    6.90    4.50
  12   6  -7    4.80    3.10
  10  -6  -7    7.90    4.40
  10   6  -7   19.40    4.40
  10   6  -7    9.00    5.00
   8  -6  -7   -0.60    3.10
   8   6  -7   -0.80    3.40
   8   6  -7    1.20    2.50
   8   6  -7    0.30    2.30
   8   6  -7   -0.70    3.20
   6   6  -7   19.50    5.60
   6   6  -7   14.30    3.50
   6   6  -7   11.50    4.20
   6   6  -7   17.10    4.70
   6   6  -7   14.80    3.60
  -6   6   7   16.40    1.80
   4   6  -7   57.09    8.40
  -4   6   7   55.69    4.70
  -4   6   7   56.49    9.70
  -4   6   7   51.09    4.00
   4   6  -7   54.39    8.00
  -4   6   7   61.19    9.30
   4   6  -7   64.79    8.90
   4   6  -7   56.39    5.80
   4   6  -7   51.89    6.20
   4   6  -7   49.70    7.90
  -2   6   7   39.00    3.90
  -2   6   7   35.60    3.50
  -2   6   7   40.40    7.30
  -2   6   7   33.50    7.90
   2   6  -7   40.20    5.30
   2   6  -7   39.50    7.00
  -2   6   7   50.29    5.70
   2   6  -7   38.40    5.50
   2   6  -7   40.10    6.80
   2   6  -7   45.00   10.10
   2   6  -7   36.50    6.60
  -2   6   7   37.90    3.90
   0  -6  -7    2.90    2.50
   0   6  -7    4.50    2.80
   0   6  -7    3.90    3.40
   0   6   7    1.70    3.70
   0   6  -7    4.80    3.70
   0   6   7    7.00    2.30
   0   6  -7    3.60    3.20
   0   6  -7    6.80    2.60
   0   6   7    5.50    2.30
   0   6   7    1.90    3.00
  -2  -6  -7  122.89    9.40
  -2  -6  -7  153.08    9.40
   2   6   7  141.29    9.10
  -2   6  -7  148.79   10.70
   2   6   7  141.69    9.70
  -2   6  -7  182.68   12.70
  -2   6  -7  138.29    9.30
  -2   6  -7  144.19   11.40
  -2   6  -7  145.49   11.80
   2   6   7  137.09   12.40
   2   6   7  160.98   15.30
  -4  -6  -7   16.10    3.60
  -4  -6  -7   21.30    4.60
  -4   6  -7   19.90    5.00
   4   6   7   19.20    4.20
  -4   6  -7   27.60    5.70
   4   6   7   18.40    5.60
   4   6   7   22.20    3.90
  -4   6  -7   19.70    5.50
  -4   6  -7   15.00    3.40
  -6  -6  -7   17.50    4.70
   6  -6   7   13.40    4.10
  -6  -6  -7   17.40    4.80
   6   6   7    8.20    3.40
   6   6   7   11.70    4.70
   6   6   7   17.50    4.30
  -6   6  -7   11.40    3.20
  -6   6  -7   14.50    4.80
  -6   6  -7   20.90    4.90
  -8  -6  -7   17.90    5.20
   8  -6   7   23.90    5.30
  -8  -6  -7   13.70    4.90
   8  -6   7    4.50    5.40
  -8   6  -7   13.60    4.40
   8   6   7   15.50    4.40
  -8   6  -7   14.50    3.70
   8   6   7   19.10    5.90
  -8   6  -7   19.40    5.00
  10  -6   7    7.10    4.00
  10  -6   7   10.60    5.80
 -10  -6  -7    7.40    4.10
  10  -6   7    3.70    4.10
 -10  -6  -7    5.00    4.00
  10   6   7    1.60    3.90
 -10   6  -7    8.90    4.30
 -10   6  -7    3.30    3.20
 -10   6  -7   10.80    3.50
   7   7  -7   23.50    5.00
   7   7  -7   37.80    7.70
   5   7  -7   12.30    5.90
   5   7  -7    9.20    3.40
  -5   7   7   17.50    2.70
   5   7  -7   20.20    4.40
   5   7  -7    6.40    4.50
  -5   7   7   20.20    6.80
  -5   7   7   18.00    3.00
  -3   7   7    2.70    2.40
  -3   7   7    2.60    1.70
   3   7  -7    6.30    4.60
   3   7  -7    1.90    2.60
  -3   7   7    2.00    2.50
  -3   7   7    2.20    1.50
  -3   7   7    0.90    4.20
   3   7  -7    1.30    2.50
   3   7  -7    0.10    2.90
   1   7  -7    4.70    4.30
   1   7  -7    4.00    2.80
  -1   7   7    7.00    2.60
  -1   7   7    1.00    2.50
   1   7  -7    4.40    3.60
   1   7  -7    2.50    3.40
  -1   7   7    4.50    4.40
  -1   7   7    6.30    2.10
  -1   7   7    6.70    2.40
   1   7   7    6.50    4.70
  -1   7  -7    7.10    3.90
  -1   7  -7    5.10    3.40
   1   7   7    3.50    2.80
   1   7   7    3.80    2.40
  -1   7  -7    6.10    4.00
  -1   7  -7    0.30    2.30
  -3  -7  -7   26.90    6.00
  -3   7  -7   26.60    6.10
  -3   7  -7   26.20    7.20
  -3   7  -7   27.90    6.30
  -3   7  -7   18.00    5.00
   3   7   7   21.40    6.40
   3   7   7   16.60    5.20
   3   7   7   21.10    4.20
  -3   7  -7   25.70    4.60
  -5  -7  -7    3.30    3.40
  -5  -7  -7   10.60    3.60
  -5   7  -7    5.90    4.40
  -5   7  -7    3.80    3.30
   5   7   7    0.20    2.80
  -5   7  -7   13.20    4.10
   5   7   7    9.20    5.40
   5   7   7    3.20    3.60
  -5   7  -7    6.40    3.70
  20   0  -8   10.70    4.30
  20   0  -8    9.90    5.60
 -20   0   8    3.20    3.50
 -20   0   8   11.70    4.10
  20   0  -8    5.50    3.90
  18   0  -8   31.70    5.30
  18   0  -8   40.40    6.40
  18   0  -8   33.50    6.20
 -18   0   8   34.20    5.90
 -16   0   8   96.79    8.30
  16   0  -8   97.59    8.60
 -16   0   8   95.19    8.30
  16   0  -8   98.79    7.70
  16   0  -8  103.89    8.30
  14   0  -8   19.30    3.80
  14   0  -8   17.90    4.50
 -14   0   8   23.40    4.30
 -14   0   8   19.60    4.10
 -14   0   8   23.90    4.60
  14   0  -8   18.10    3.80
 -12   0   8  866.21   35.50
  12   0  -8  881.41   36.00
 -12   0   8  821.02   35.70
  12   0  -8  842.12   35.90
 -12   0   8  887.71   36.00
  12   0  -8  820.12   35.00
 -10   0   8    4.80    2.20
  10   0  -8    4.50    2.40
  10   0  -8    7.20    2.20
 -10   0   8    6.90    2.50
  10   0  -8   10.30    2.70
 -10   0   8    5.60    3.40
   8   0  -8    4.50    2.00
  -8   0   8    4.90    2.00
   8   0  -8    4.90    2.00
   8   0  -8    0.50    1.90
   6   0  -8  888.81   35.30
  -6   0   8  886.41   35.10
   6   0  -8  911.11   35.70
   6   0  -8  870.51   35.30
   6   0  -8  903.51   35.70
   6   0  -8  888.41   35.80
   4   0  -8  537.95   22.20
  -4   0   8  541.05   21.90
   4   0  -8  553.54   22.90
   4   0  -8  565.44   22.90
  -2   0   8  101.59    6.40
  -2   0   8  104.09    6.50
   2   0  -8  109.09    6.40
  -2   0   8   96.19    5.20
   2   0  -8   93.89    6.20
   0   0   8  600.94   24.00
   0   0   8  570.34   22.60
   0   0  -8  550.74   23.70
   0   0   8  557.24   22.60
   0   0  -8  559.64   23.60
   0   0   8  557.64   23.90
  -2   0  -8   88.09    7.60
  -2   0  -8  101.29    6.10
   2   0   8  105.99    7.10
   2   0   8  104.89    6.90
   2   0   8   98.39    5.60
  -2   0  -8   86.59    7.80
  -4   0  -8   56.39    5.90
  -4   0  -8   51.19    5.20
   4   0   8   41.60    5.00
   4   0   8   48.50    5.10
   4   0   8   49.10    4.00
  -4   0  -8   34.70    4.10
   6   0   8   55.49    4.90
  -6   0  -8   57.29    5.20
  -6   0  -8   61.29    5.70
  -6   0  -8   61.19    5.70
   6   0   8   53.49    5.70
   6   0   8   57.09    5.60
   8   0   8    3.30    2.70
  -8   0  -8    2.20    2.60
  -8   0  -8    4.40    2.60
   8   0   8    5.10    2.70
  -8   0  -8    3.20    2.20
   8   0   8    2.40    1.90
 -10   0  -8  299.37   16.00
 -10   0  -8  313.77   16.90
 -10   0  -8  311.17   16.80
  10   0   8  317.37   15.60
  10   0   8  287.27   16.40
  10   0   8  297.07   16.50
 -12   0  -8   26.60    6.90
  12   0   8   13.80    4.20
  12   0   8   13.40    4.10
 -12   0  -8    8.30    7.10
  12   0   8   16.80    4.30
 -12   0  -8   19.10    4.20
 -14   0  -8   76.89    9.20
  14   0   8   56.29    7.70
 -14   0  -8   55.69    7.40
  14   0   8   75.99    7.50
  14   0   8   72.49    9.40
 -16   0  -8    7.80    4.40
 -16   0  -8    8.00    4.10
  16   0   8   17.70    4.80
 -18   0  -8    3.30    2.90
  18   0   8    0.00    2.80
 -18   0  -8    5.30    4.10
  19  -1  -8   22.40    5.50
 -19  -1   8   22.50    5.30
 -19  -1   8   31.10    6.60
  19  -1  -8   26.50    4.90
  19  -1  -8   30.60    4.80
 -19   1   8   35.00    5.50
  19   1  -8   15.90    4.30
 -19   1   8   30.10    5.50
  19   1  -8   26.80    5.70
 -17  -1   8   27.60    5.40
  17  -1  -8   33.60    6.40
  17  -1  -8   37.10    5.20
  17  -1  -8   30.90    4.60
 -17  -1   8   45.60    7.20
 -17  -1   8   37.00    6.50
 -17   1   8   37.40    6.40
  17   1  -8   46.20    6.70
  17   1  -8   33.00    5.50
 -17   1   8   41.50    5.90
  17   1  -8   38.80    6.60
 -17   1   8   34.20    5.20
  15  -1  -8   31.20    4.90
 -15  -1   8   21.20    4.40
 -15  -1   8   35.60    6.10
  15  -1  -8   29.60    4.80
 -15  -1   8   15.80    4.40
  15   1  -8   30.00    5.50
 -15   1   8   31.30    4.50
 -15   1   8   36.50    6.00
  15   1  -8   32.40    4.90
 -15   1   8   30.50    4.70
  15   1  -8   18.60    4.40
  13  -1  -8   66.79    6.70
  13  -1  -8   47.40    4.90
 -13  -1   8   63.89    7.00
 -13  -1   8   49.50    6.50
 -13  -1   8   52.79    6.40
  13  -1  -8   48.40    4.60
 -13   1   8   51.29    4.90
  13   1  -8   67.99    7.60
  13   1  -8   49.00    6.00
 -13   1   8   50.29    6.30
  13   1  -8   56.29    6.70
 -13   1   8   52.79    5.10
 -11  -1   8   39.20    5.50
 -11  -1   8   40.30    4.90
  11  -1  -8   35.60    3.80
  11  -1  -8   34.60    5.10
 -11  -1   8   36.10    5.10
  11  -1  -8   32.80    3.40
 -11   1   8   39.20    4.20
  11   1  -8   32.90    4.60
 -11   1   8   37.40    4.70
  11   1  -8   34.80    4.50
  11   1  -8   46.10    6.00
  -9  -1   8  119.29    8.20
   9  -1  -8  131.39    8.40
  -9  -1   8  130.09    7.60
   9  -1  -8  131.39    6.60
   9  -1  -8  121.29    6.90
  -9  -1   8  124.49    8.30
  -9   1   8   95.59   10.20
   9   1  -8  122.29    7.90
   9   1  -8  119.29    9.10
   9   1  -8  123.19    7.20
   7  -1  -8    0.00    1.20
   7  -1  -8   -2.10    1.10
  -7  -1   8    0.40    1.40
   7  -1  -8    1.90    1.40
   7  -1  -8    1.70    1.20
   7  -1  -8   -1.00    1.90
  -7   1   8   -0.10    1.50
   7   1  -8    0.60    1.80
   7   1  -8   -0.30    1.80
   7   1  -8    2.60    1.60
   5  -1  -8  459.95   19.10
   5  -1  -8  480.95   19.40
   5  -1  -8  461.45   19.00
   5  -1  -8  492.05   20.70
   5  -1  -8  490.05   19.30
  -5  -1   8  466.25   18.90
  -5   1   8  489.65   20.60
   5   1  -8  486.35   21.40
   5   1  -8  488.15   21.10
   5   1  -8  491.35   21.00
   5   1  -8  459.75   19.20
   3  -1  -8   94.09    5.20
   3  -1  -8   87.59    5.20
  -3  -1   8   93.49    6.80
   3  -1  -8   97.89    6.20
  -3  -1   8   81.79    4.70
  -3  -1   8   95.59    6.80
  -3   1   8   97.29    6.00
  -3   1   8   93.69    5.40
   3   1  -8   86.69    4.20
  -3   1   8   85.19    5.30
   3   1  -8   92.29    6.80
   1  -1  -8  187.28    9.00
  -1  -1   8  175.88   10.20
   1  -1  -8  183.58    9.00
  -1  -1   8  191.58   10.20
  -1   1   8  170.98    9.20
  -1   1   8  185.18    9.00
  -1   1   8  178.38    9.00
  -1   1   8  189.58   10.00
   1  -1   8  111.39    5.00
  -1  -1  -8  109.39    6.60
   1  -1   8  107.59    7.40
  -1  -1  -8  107.39    6.70
   1  -1   8  115.79    7.60
  -1   1  -8  119.19    7.80
   1   1   8   97.89    6.80
  -1   1  -8  108.29    7.40
  -1   1  -8  106.79    5.20
   1   1   8  110.79    6.70
   1   1   8  105.69    7.00
  -3  -1  -8   79.79    6.20
   3  -1   8   94.29    7.10
  -3  -1  -8   95.49    6.40
  -3  -1  -8   79.89    6.50
   3  -1   8   93.19    4.90
   3  -1   8   84.09    6.70
   3   1   8   93.39    6.50
  -3   1  -8   96.69    5.30
   3   1   8   83.59    6.50
  -3   1  -8   87.99    6.90
  -3   1  -8   91.99    7.10
   3   1   8   89.39    6.70
   5  -1   8   56.89    6.00
  -5  -1  -8   58.79    5.70
  -5  -1  -8   67.39    5.80
  -5  -1  -8   53.89    5.40
   5  -1   8   59.59    4.40
   5  -1   8   60.19    5.80
   5   1   8   65.79    6.80
  -5   1  -8   64.19    6.10
   5   1   8   62.59    5.90
  -5   1  -8   63.59    4.70
  -5   1  -8   49.80    5.80
   5   1   8   60.69    5.40
   7  -1   8   62.69    6.50
  -7  -1  -8   63.19    6.10
   7  -1   8   79.89    6.60
   7  -1   8   58.69    5.00
  -7  -1  -8   74.79    6.40
  -7  -1  -8   61.59    6.00
   7   1   8   59.49    6.10
   7   1   8   66.79    6.40
  -7   1  -8   79.89    6.80
  -7   1  -8   77.39    5.60
  -7   1  -8   77.69    6.70
   7   1   8   64.39    5.80
   9  -1   8   71.19    7.10
  -9  -1  -8   74.29    7.00
   9  -1   8   75.59    6.00
  -9  -1  -8   91.49    7.50
  -9  -1  -8   65.99    6.80
   9  -1   8   68.59    7.00
   9   1   8   76.69    6.70
  -9   1  -8   80.89    6.50
  -9   1  -8   78.09    7.30
  -9   1  -8   84.69    7.30
   9   1   8   78.69    7.40
   9   1   8   65.99    7.00
  11  -1   8  141.39   10.60
  11  -1   8  138.79   10.50
  11  -1   8  143.99    9.40
 -11  -1  -8  131.89   10.10
 -11  -1  -8  158.78   10.80
 -11  -1  -8  125.29   10.00
  11   1   8  128.09   16.00
 -11   1  -8  126.39    9.90
  11   1   8  129.49   10.10
 -11   1  -8  144.99    9.60
  11   1   8  136.79   10.30
 -11   1  -8  138.29   10.20
 -13  -1  -8  105.79   10.60
 -13  -1  -8  111.99    9.60
 -13  -1  -8  100.59    9.30
  13  -1   8   95.19    9.90
  13  -1   8  107.49   14.90
  13  -1   8  108.69    8.60
  13   1   8  101.79    8.60
  13   1   8  104.29    9.50
 -13   1  -8  104.29    9.30
 -13   1  -8  100.99    9.20
  13   1   8   85.09    8.90
 -13   1  -8  100.19    8.50
 -15  -1  -8   29.10    6.30
 -15  -1  -8   26.10    5.70
  15  -1   8   16.90    4.30
 -15   1  -8   19.10    4.60
 -15   1  -8   24.80    5.70
 -15   1  -8   26.90    6.00
  15   1   8   12.20    4.20
 -17  -1  -8   16.00    5.30
 -17  -1  -8   11.30    4.40
  17  -1   8    6.00    3.90
  17   1   8    7.40    4.00
 -17   1  -8   16.10    4.80
 -17   1  -8   16.80    5.20
 -20  -2   8    4.30    3.70
 -20  -2   8    6.50    4.60
  20  -2  -8    7.30    2.80
  20  -2  -8   11.00    3.40
 -20   2   8    9.70    3.40
  20   2  -8    4.00    3.60
  18  -2  -8    1.90    2.00
 -18  -2   8    4.20    4.20
  18  -2  -8    4.00    2.10
 -18  -2   8    1.00    3.40
  18  -2  -8    2.40    3.60
  18   2  -8    3.50    3.40
 -18   2   8    3.40    2.60
 -18   2   8    0.10    2.10
 -16  -2   8   25.40    7.40
  16  -2  -8   26.60    3.70
  16  -2  -8   32.20    4.60
 -16  -2   8   21.10    4.90
  16  -2  -8   33.00    6.50
 -16  -2   8   27.00    6.20
  16   2  -8   24.30    5.30
 -16   2   8   20.00    4.50
  16   2  -8   22.10    5.30
  16   2  -8   34.20    6.40
 -16   2   8   24.80    4.10
 -16   2   8   23.00    3.70
 -14  -2   8  141.39    9.90
  14  -2  -8  146.39    7.80
  14  -2  -8  143.69   19.00
  14  -2  -8  129.99    8.00
 -14  -2   8  156.18   11.30
 -14  -2   8  151.18   11.20
  14   2  -8  144.69   10.90
 -14   2   8  152.98    8.20
 -14   2   8  167.38   12.10
 -14   2   8  151.58    8.80
  14   2  -8  156.28   10.20
  14   2  -8  150.38   10.60
  12  -2  -8    8.30    2.00
  12  -2  -8   10.00    1.90
 -12  -2   8    5.10    2.50
 -12  -2   8   11.30    4.10
 -12  -2   8    7.00    3.20
  12  -2  -8   15.50    5.70
  12   2  -8   10.10    2.90
 -12   2   8    9.20    3.10
  12   2  -8   11.00    3.50
 -12   2   8   11.60    2.30
 -12   2   8    8.50    1.80
  12   2  -8    9.80    3.40
  10  -2  -8   49.20    3.00
 -10  -2   8   46.20    4.80
 -10  -2   8   58.19    6.10
  10  -2  -8   58.19    6.10
 -10  -2   8   55.79    6.90
  10  -2  -8   49.70    3.10
  10  -2  -8   54.39    3.60
 -10   2   8   50.09    5.40
  10   2  -8   55.09    5.80
  10   2  -8   55.99    4.90
  10   2  -8   55.89    6.00
   8  -2  -8   19.90    3.90
  -8  -2   8   16.00    2.70
   8  -2  -8   15.70    1.80
   8  -2  -8   18.60    1.90
   8   2  -8   12.40    2.40
  -8   2   8   15.30    3.50
   8   2  -8   17.90    3.60
   8   2  -8   18.60    4.00
  -6  -2   8   24.10    2.80
   6  -2  -8   20.20    1.60
   6  -2  -8   20.70    3.80
   6   2  -8   22.50    2.50
  -6   2   8   22.90    3.70
   6   2  -8   26.60    4.40
   6   2  -8   22.80    4.40
   6   2  -8   22.10    4.20
   4  -2  -8   75.39    6.10
   4  -2  -8   71.59    3.50
   4  -2  -8   66.09    3.50
  -4  -2   8   73.89    4.00
   4   2  -8   66.29    6.30
   4   2  -8   75.69    6.40
   4   2  -8   67.49    5.90
   4   2  -8   68.69    3.60
  -4   2   8   80.19    6.10
   4   2  -8   74.69    6.10
  -4   2   8   70.39    3.70
  -2  -2   8  226.08   12.20
  -2  -2   8  214.18   11.90
   2  -2  -8  209.48    9.60
   2  -2  -8  223.58    9.60
   2   2  -8  212.58   12.00
  -2   2   8  206.48    9.60
   2   2  -8  219.58   11.80
  -2   2   8  217.58    9.60
  -2   2   8  215.68   11.40
   0  -2   8   92.29    7.20
   0  -2   8   96.19    7.10
   0  -2  -8   94.29    5.70
   0  -2  -8   89.99    5.50
   0   2  -8  105.59    7.40
   0   2   8   90.49    6.80
   0   2  -8   89.39    7.10
   0   2   8   86.59    5.60
   0   2   8   89.99    7.40
   0   2   8   84.59    5.50
   2  -2   8   64.19    3.60
   2  -2   8   69.59    6.60
  -2  -2  -8   59.79    6.80
  -2  -2  -8   56.49    4.80
   2  -2   8   57.99    5.90
   2   2   8   60.29    5.00
   2   2   8   55.39    5.90
  -2   2  -8   60.49    3.50
  -2   2  -8   61.89    5.90
   2   2   8   62.39    5.10
  -2   2  -8   57.89    5.90
   4  -2   8  306.47   13.20
   4  -2   8  300.07   15.80
   4  -2   8  299.27   15.60
  -4  -2  -8  294.77   14.50
  -4  -2  -8  304.17   14.60
   4   2   8  314.07   14.70
  -4   2  -8  303.17   13.10
   4   2   8  279.97   14.50
  -4   2  -8  306.97   15.60
   4   2   8  295.67   15.30
  -4   2  -8  317.87   15.60
   6  -2   8   21.70    5.60
   6  -2   8   30.00    5.00
  -6  -2  -8   28.40    4.40
  -6  -2  -8   20.10    3.80
   6  -2   8   30.70    5.10
  -6  -2  -8   23.60    4.60
  -6   2  -8   26.20    4.60
   6   2   8   26.50    4.50
   6   2   8   26.20    4.50
  -6   2  -8   28.00    3.50
   6   2   8   30.90    4.70
  -6   2  -8   26.00    4.60
  -8  -2  -8   16.60    4.40
  -8  -2  -8   23.00    4.70
   8  -2   8   25.10    4.90
   8  -2   8   17.70    4.00
  -8  -2  -8   27.60    4.70
   8  -2   8   25.10    3.80
   8   2   8   25.50    4.60
  -8   2  -8   26.30    4.30
  -8   2  -8   34.10    5.40
   8   2   8   26.20    4.70
   8   2   8   28.50    5.10
  -8   2  -8   33.40    5.20
  10  -2   8   79.79    6.60
  10  -2   8   68.99    7.40
 -10   2  -8   76.59    6.50
  10   2   8   82.79    7.60
  10   2   8   59.79    7.50
  10   2   8   53.29    7.20
 -12  -2  -8   21.00    4.90
 -12  -2  -8   20.30    5.10
  12  -2   8   16.80    5.80
  12  -2   8   19.50    5.30
 -12  -2  -8   22.40    5.00
  12  -2   8   18.00    5.40
 -12   2  -8   22.20    5.30
  12   2   8   22.00    4.60
 -12   2  -8   34.60    8.50
 -12   2  -8   17.60    4.20
  14  -2   8   20.60    5.40
 -14  -2  -8   24.00    5.80
  14  -2   8   16.90    4.00
 -14  -2  -8   16.80    4.90
  14  -2   8   10.70    4.50
 -14   2  -8   21.50    5.40
  14   2   8   23.30    5.20
 -14   2  -8   22.30    5.20
 -14   2  -8   22.30    4.80
 -16  -2  -8   23.40    6.00
  16  -2   8   21.70    5.30
 -16  -2  -8   10.10    4.00
 -16   2  -8   24.20    5.70
  16   2   8   18.30    5.20
 -16   2  -8   25.50    6.10
  19  -3  -8    8.40    8.40
  19  -3  -8    6.40    2.60
 -19  -3   8    8.70    4.50
  19  -3  -8    1.20    1.90
 -19  -3   8    2.90    4.00
  19   3  -8    1.40    3.10
 -19   3   8    4.10    2.30
 -19   3   8    4.40    2.50
  17  -3  -8   -2.30    2.60
 -17  -3   8   -1.10    2.80
  17  -3  -8   -0.50    1.30
  17  -3  -8   -0.10    1.60
 -17  -3   8   -0.30    3.50
 -17  -3   8   -0.50    2.50
  17   3  -8    1.60    2.70
 -17   3   8   -0.40    1.40
 -17   3   8    1.00    1.70
  15  -3  -8   -4.30    2.80
  15  -3  -8    3.10    1.50
 -15  -3   8    6.00    4.00
 -15  -3   8    2.10    3.60
 -15  -3   8    0.20    2.60
  15  -3  -8    0.20    1.10
 -15   3   8    2.00    1.20
  15   3  -8    4.30    3.10
  15   3  -8    4.60    3.70
  15   3  -8    8.60    3.30
 -15   3   8    1.60    1.50
 -13  -3   8  226.58   16.00
 -13  -3   8  213.88   12.90
  13  -3  -8  217.98   14.20
  13  -3  -8  206.18    9.60
 -13  -3   8  211.28   14.20
  13   3  -8  209.68   17.60
  13   3  -8  210.28   15.60
 -13   3   8  211.78   13.70
 -13   3   8  209.88    9.60
  13   3  -8  210.38   12.10
  11  -3  -8   54.09    7.20
 -11  -3   8   58.89    7.40
 -11  -3   8   53.59    5.80
 -11  -3   8   56.69    7.30
  11   3  -8   56.59    7.40
 -11   3   8   60.79    6.20
  11   3  -8   58.09    7.20
  11   3  -8   54.69    5.30
   9  -3  -8   -0.80    2.40
  -9  -3   8    2.30    1.90
  -9   3   8   -1.60    1.80
   9   3  -8    5.60    2.90
   9   3  -8    4.30    2.90
   9   3  -8    3.40    2.00
  -7  -3   8  123.89    7.80
   7  -3  -8  152.68   10.00
   7   3  -8  134.49    9.30
   7   3  -8  125.69    9.20
  -7   3   8  118.79    8.70
   7   3  -8  127.89    7.10
   7   3  -8  126.09    9.60
   5  -3  -8   30.30    5.10
  -5  -3   8   26.90    3.50
   5   3  -8   35.40    5.30
   5   3  -8   22.00    4.00
  -5   3   8   32.60    4.60
   5   3  -8   29.80    2.80
   5   3  -8   29.40    5.20
   5   3  -8   32.30    5.40
   3  -3  -8    4.40    1.30
   3  -3  -8    4.20    0.90
   3   3  -8    1.70    2.30
  -3   3   8    4.20    1.10
   3   3  -8    6.80    1.50
  -3   3   8    4.40    1.30
   3   3  -8    4.10    1.20
   3   3  -8    5.00    3.10
   3   3  -8    5.10    2.70
  -3   3   8    5.50    2.60
   3   3  -8    2.30    2.40
   1  -3  -8   19.70    2.80
   1  -3  -8   21.30    2.60
   1   3  -8   21.20    4.30
  -1   3   8   16.00    2.40
   1   3  -8   14.90    4.00
   1   3  -8   20.00    2.10
  -1   3   8   22.90    4.70
  -1   3   8   13.10    3.40
   1   3  -8   17.80    1.90
  -1   3   8   21.00    2.80
  -1  -3  -8   61.19    4.50
  -1  -3  -8   53.59    5.50
   1  -3   8   53.89    5.80
   1  -3   8   59.69    6.00
  -1   3  -8   56.19    3.30
  -1   3  -8   69.19    7.50
   1   3   8   60.99    6.20
   1   3   8   58.89    7.20
   1   3   8   51.09    4.60
  -1   3  -8   43.90    5.50
   1   3   8   56.49    4.60
  -3  -3  -8  216.48   11.50
  -3  -3  -8  236.08   11.50
   3  -3   8  210.08   10.20
   3  -3   8  220.98   12.80
   3  -3   8  223.88   13.10
   3   3   8  239.98   11.90
   3   3   8  239.88   13.60
  -3   3  -8  224.28   10.30
   3   3   8  220.58   11.90
  -3   3  -8  224.68   13.10
  -3   3  -8  233.58   13.00
   5  -3   8   27.70    4.90
   5  -3   8   28.00    4.70
   5  -3   8   37.30    3.80
  -5  -3  -8   32.80    5.90
  -5  -3  -8   25.80    4.20
  -5  -3  -8   20.70    3.60
   5   3   8   39.30    5.60
   5   3   8   39.00    4.90
  -5   3  -8   31.70    5.20
  -5   3  -8   44.10    6.00
   5   3   8   31.50    5.20
  -5   3  -8   32.20    3.70
  -7  -3  -8   37.80    5.70
   7  -3   8   33.80    4.40
   7  -3   8   29.00    5.60
  -7  -3  -8   24.90    4.30
  -7  -3  -8   30.70    5.80
   7  -3   8   30.40    5.90
  -7   3  -8   43.80    4.30
   7   3   8   48.60    6.30
  -7   3  -8   30.10    5.10
   7   3   8   32.90    5.70
  -7   3  -8   46.10    6.20
   7   3   8   31.20    5.30
   9  -3   8   21.80    5.00
   9  -3   8   18.80    4.60
  -9  -3  -8   20.50    5.10
   9  -3   8   23.50    4.30
  -9  -3  -8   22.20    4.50
  -9  -3  -8   21.80    5.10
   9   3   8   22.50    5.30
  -9   3  -8   21.20    5.70
  -9   3  -8   29.70    6.70
   9   3   8   34.40    5.80
  -9   3  -8   22.90    3.90
   9   3   8   24.60    5.20
  11  -3   8  105.79    9.30
 -11  -3  -8   98.69    9.30
 -11  -3  -8  112.09   11.30
  11  -3   8  106.59    8.50
 -11  -3  -8   92.09    8.90
  11  -3   8  120.59   10.10
  11   3   8  113.49   12.10
  11   3   8   98.29    9.20
  11   3   8   86.89   15.20
 -11   3  -8  106.59    8.10
  13  -3   8   22.30    5.10
 -13  -3  -8   24.50    5.30
  13  -3   8   37.00    6.40
 -13  -3  -8   28.00    6.00
  13   3   8   35.80    6.50
 -13   3  -8   24.90    5.30
 -13   3  -8   22.00    5.00
 -13   3  -8   32.00    6.00
 -15  -3  -8   -0.90    3.50
 -15  -3  -8   -0.70    2.70
  15  -3   8    1.20    3.00
  15   3   8    4.00    3.70
 -15   3  -8    2.00    2.90
 -15   3  -8    4.50    3.50
 -16  -4   8    0.20    2.70
 -16  -4   8    6.10    3.90
  16  -4  -8    5.10    4.20
 -16  -4   8   -0.40    3.20
  16   4  -8   -1.30    2.40
 -14  -4   8   29.50    6.40
 -14  -4   8   39.30    6.60
 -14  -4   8   27.30    6.80
  14  -4  -8   41.60    7.50
  14   4  -8   40.70    5.90
 -12  -4   8  105.89   10.20
  12  -4  -8  112.39   10.20
 -12  -4   8   81.19    8.10
 -12  -4   8   97.29    9.50
 -12   4   8  102.79    9.00
  12   4  -8   82.39    8.80
  12   4  -8  102.99    7.90
  12   4  -8  109.29    9.80
  10  -4  -8   36.60    6.60
 -10  -4   8   28.60    4.90
  10   4  -8   24.10    4.00
   8  -4  -8    2.90    3.00
  -8  -4   8    1.10    2.20
  -8   4   8    4.20    2.90
   8   4  -8   11.70    4.10
   8   4  -8    6.20    3.40
   8   4  -8    6.50    2.20
   6  -4  -8  130.89   13.00
   6   4  -8  101.49   14.40
   6   4  -8   84.29    7.50
   6   4  -8  111.89   10.90
   6   4  -8  112.89    9.00
   6   4  -8  114.39    9.00
  -6   4   8  107.39    8.60
   4  -4  -8  119.09    9.30
   4   4  -8  119.69    7.10
  -4   4   8  128.49    9.50
   4   4  -8  121.59    9.40
   4   4  -8  122.49    6.90
   4   4  -8  127.39    9.50
   4   4  -8  125.99    9.80
  -4   4   8  128.99    5.70
   4   4  -8  125.59   10.00
   2  -4  -8    9.30    2.10
   2  -4  -8    9.70    1.80
   2   4  -8   13.10    2.40
   2   4  -8   15.20    4.00
   2   4  -8   15.90    4.30
   2   4  -8   15.00    3.80
  -2   4   8   12.50    2.30
  -2   4   8    5.40    3.80
   2   4  -8   13.30    4.20
  -2   4   8   12.60    3.70
  -2   4   8   15.80    2.10
   2   4  -8   13.50    2.30
   0  -4  -8   22.20    3.10
   0   4  -8   22.60    3.20
   0   4  -8   20.70    4.90
   0   4   8   29.70    3.70
   0   4  -8   21.30    4.50
   0   4   8   14.00    4.00
   0   4  -8   21.60    2.80
   0   4   8   25.40    3.20
   0   4   8   19.80    4.90
  -2  -4  -8  137.49    8.20
  -2  -4  -8  131.69    8.40
   2  -4   8  134.89   10.10
   2  -4   8  122.39    9.60
  -2   4  -8  127.79    9.50
   2   4   8  123.59    8.00
  -2   4  -8  130.99    6.90
  -2   4  -8  135.59   10.20
   2   4   8  130.89   10.40
   2   4   8  126.99    7.70
   2   4   8  122.39    9.90
   4  -4   8   64.49    6.90
  -4  -4  -8   59.09    5.90
  -4  -4  -8   66.29    6.30
   4  -4   8   66.99    8.00
   4  -4   8   60.79    5.30
  -4   4  -8   77.99    5.20
   4   4   8   64.39    6.00
  -4   4  -8   60.99    7.20
  -4   4  -8   84.09    9.10
   4   4   8   69.59    6.30
  -6  -4  -8   42.40    7.10
   6  -4   8   49.40    5.10
   6  -4   8   55.09    7.80
  -6  -4  -8   56.59    7.20
  -6  -4  -8   56.79    6.00
   6  -4   8   45.90    6.50
  -6   4  -8   46.50    4.50
  -6   4  -8   67.09    8.10
   6   4   8   49.40    6.30
  -6   4  -8   57.39    9.40
   6   4   8   54.29    7.40
   6   4   8   53.19    6.90
   8  -4   8    1.70    2.90
  -8  -4  -8    3.40    3.10
  -8  -4  -8    2.20    3.10
   8  -4   8    0.70    2.70
   8  -4   8    0.80    2.30
  -8  -4  -8    2.90    3.00
   8   4   8    2.80    2.70
  -8   4  -8    3.70    3.00
  -8   4  -8    5.00    2.20
   8   4   8    0.90    3.00
  -8   4  -8    7.00    3.30
   8   4   8    2.00    2.60
 -10  -4  -8   51.49    6.80
  10  -4   8   71.69   12.00
  10  -4   8   60.19    6.40
 -10  -4  -8   30.80    6.50
 -10  -4  -8   48.80    7.40
 -10   4  -8   59.29    7.70
  10   4   8   55.29    7.80
 -10   4  -8   58.39    5.80
  10   4   8   49.99    7.80
 -10   4  -8   69.19    9.00
  12  -4   8   72.59   10.40
  12  -4   8   59.69    9.30
 -12  -4  -8   65.99    8.90
  12  -4   8   66.89    9.00
 -12  -4  -8   76.29   10.00
 -12   4  -8   68.49    6.70
 -12   4  -8   60.39    7.70
  12   4   8   69.89    9.30
 -12   4  -8   97.39   10.70
 -14  -4  -8   -0.10    2.80
 -14  -4  -8    6.80    4.00
  14  -4   8    4.20    3.60
  14   4   8    1.80    3.00
 -14   4  -8    4.80    3.90
 -14   4  -8    0.70    3.10
 -14   4  -8    0.00    2.80
 -15  -5   8   14.70    5.60
 -15  -5   8    6.90    4.20
  15  -5  -8    3.80    4.20
 -15  -5   8    1.80    3.50
  15   5  -8    1.40    2.80
 -13  -5   8    7.60    4.40
 -13  -5   8    9.40    5.20
  13  -5  -8   16.40    5.60
 -11  -5   8   21.70    5.00
  11  -5  -8   17.90    5.20
  11   5  -8   20.40    4.10
  -9  -5   8    5.40    2.80
   9  -5  -8   -0.70    3.00
   9   5  -8    2.10    3.40
  -9   5   8    3.40    2.70
   9   5  -8    1.20    3.00
   9   5  -8   -0.10    2.80
   9   5  -8    4.00    2.40
   7  -5  -8   38.30    6.60
   7   5  -8   44.00    7.60
  -7   5   8   56.79   11.20
   7   5  -8   39.40    6.90
   7   5  -8   50.79    5.70
   7   5  -8   42.80    8.80
   5   5  -8  167.58   16.70
   5   5  -8  204.48   13.70
   5   5  -8  205.08   11.30
   5   5  -8  209.68   11.00
   5   5  -8  225.78   16.10
   3   5  -8   90.79    6.50
   3   5  -8   95.09    9.30
  -3   5   8   90.49    4.70
   3   5  -8   87.79    8.40
   3   5  -8   90.19    8.60
  -3   5   8   95.49    8.60
  -3   5   8   85.89    5.30
  -3   5   8  100.79    4.80
   3   5  -8  101.29    9.00
   3   5  -8   86.09    6.30
   1  -5  -8    2.00    1.80
   1  -5  -8   -0.10    1.20
  -1   5   8    1.00    1.50
  -1   5   8   -2.80    2.00
   1   5  -8   -1.20    2.50
   1   5  -8    3.40    3.30
   1   5  -8   -0.40    2.30
  -1   5   8    1.10    1.50
   1   5  -8   -0.60    2.20
  -1   5   8    3.50    4.20
   1   5  -8    1.70    1.70
   1   5  -8    2.20    2.00
  -1  -5  -8    2.90    2.40
  -1  -5  -8    3.40    2.10
  -1   5  -8    1.90    1.80
   1   5   8   -0.40    1.50
   1   5   8    3.70    2.50
  -1   5  -8    0.90    2.00
   1   5   8    4.30    3.40
  -1   5  -8   -0.90    2.60
  -1   5  -8    2.70    3.40
  -1   5  -8    0.60    2.50
  -3  -5  -8   59.29    6.10
  -3  -5  -8   71.29    6.80
  -3   5  -8   68.59    8.80
   3   5   8   66.19    9.50
   3   5   8   60.99    5.80
  -3   5  -8   74.49    7.60
   3   5   8   53.79    8.30
   3   5   8   63.29    6.20
  -3   5  -8   69.59    5.30
  -5  -5  -8   36.00    5.70
   5  -5   8   38.00    5.30
   5  -5   8   39.50    6.40
   5  -5   8   41.80    7.10
  -5  -5  -8   35.70    5.80
   5   5   8   24.10    4.50
  -5   5  -8   35.60    5.80
  -5   5  -8   35.20    6.30
   5   5   8   27.80    4.80
   5   5   8   30.50    6.10
  -5   5  -8   32.50    4.30
   5   5   8   29.90    6.00
  -7  -5  -8   -1.30    2.10
   7  -5   8    1.80    2.90
   7  -5   8    1.70    2.50
   7  -5   8    5.00    6.20
   7   5   8    0.60    2.70
  -7   5  -8   -0.60    1.60
   7   5   8   -0.10    3.30
   7   5   8   -0.40    2.10
  -7   5  -8    0.00    2.80
   9  -5   8   18.70    6.90
  -9  -5  -8   29.20    6.30
   9  -5   8   22.40    5.40
  -9  -5  -8   19.30    4.40
   9  -5   8   22.80    7.10
  -9   5  -8   27.80    4.40
   9   5   8   20.10    5.70
  -9   5  -8   17.40    4.60
   9   5   8   20.90    4.80
  -9   5  -8   16.60    4.70
   9   5   8   21.60    5.00
  11  -5   8    4.90    4.00
 -11  -5  -8   14.30    5.00
  11  -5   8    8.90    4.40
  11  -5   8    0.70    3.30
 -11  -5  -8   10.50    4.30
 -11   5  -8    3.20    3.60
 -11   5  -8   10.80    4.00
  11   5   8   14.20    5.30
 -13  -5  -8   11.40    5.10
  13  -5   8   10.70    3.90
 -13  -5  -8    4.80    3.80
 -13   5  -8   14.10    4.50
  13   5   8    6.00    6.30
 -13   5  -8    1.60    3.60
 -12  -6   8   -1.30    5.10
  12  -6  -8   16.10    5.80
  12   6  -8    1.60    2.60
  10  -6  -8    4.10    4.20
  10   6  -8    2.10    3.60
  10   6  -8    1.40    3.60
  10   6  -8    6.80    3.10
   8  -6  -8    1.80    3.40
   8   6  -8    4.80    2.70
   8   6  -8    4.30    4.10
   8   6  -8    1.40    3.20
   8   6  -8    2.80    2.80
   6   6  -8    3.70    2.50
   6   6  -8    5.40    4.50
   6   6  -8    1.50    2.20
   6   6  -8    2.00    3.40
  -4   6   8   15.80    2.70
   4   6  -8   18.30    3.70
   4   6  -8    9.60    4.20
  -4   6   8   12.10    5.70
   4   6  -8   14.60    5.30
   4   6  -8   15.20    3.60
   4   6  -8   20.90    5.50
  -4   6   8   22.20    2.70
   4   6  -8   15.40    4.80
   2   6  -8    3.50    2.40
   2   6  -8    5.70    3.30
   2   6  -8    2.10    3.60
   2   6  -8    3.80    3.40
   2   6  -8    0.50    1.90
  -2   6   8    2.90    1.50
   2   6  -8   -1.20    2.70
  -2   6   8    0.30    3.70
  -2   6   8    1.60    1.40
  -2   6   8   -0.60    1.30
   0  -6  -8    0.40    2.00
   0   6  -8    1.30    3.40
   0   6  -8   -0.30    1.80
   0   6  -8    0.60    2.90
   0   6   8    2.50    2.00
   0   6   8    3.40    2.00
   0   6  -8    3.10    2.50
   0   6   8    2.00    3.70
   0   6  -8    0.60    2.70
  -2  -6  -8   62.19    7.10
  -2  -6  -8   62.09    7.70
  -2   6  -8   65.59    9.20
  -2   6  -8   55.19    7.10
   2   6   8   60.59    9.20
  -2   6  -8   44.30    6.90
  -2   6  -8   49.99   10.80
  -2   6  -8   63.79    8.70
   2   6   8   60.69    5.70
   2   6   8   59.89    5.70
  -2   6  -8   45.90    4.90
  -4  -6  -8   23.70    5.10
  -4  -6  -8   24.30    5.00
  -4   6  -8   30.60    6.20
  -4   6  -8   12.30    4.50
   4   6   8   28.50    5.00
  -4   6  -8   21.90    5.80
  -4   6  -8   23.20    3.70
   4   6   8   26.80    4.40
   4   6   8   28.00    6.90
   6  -6   8    2.80    2.80
  -6  -6  -8    7.00    3.90
  -6  -6  -8    3.40    3.20
   6   6   8    2.00    2.60
  -6   6  -8    5.20    3.30
  -6   6  -8    2.30    2.20
  -6   6  -8    1.00    3.40
   6   6   8    2.40    4.10
   8  -6   8    2.00    3.80
   8  -6   8    7.50    3.60
  -8  -6  -8    7.10    4.10
  -8  -6  -8   11.90    4.30
   8   6   8   11.40    4.90
  -8   6  -8   11.50    3.40
  -8   6  -8   11.90    4.20
   8   6   8    3.90    3.00
  -8   6  -8   11.20    4.60
 -10  -6  -8    6.10    3.90
 -10  -6  -8    4.60    4.10
  10  -6   8    6.00    3.80
 -10   6  -8    7.00    4.00
 -10   6  -8    6.30    4.50
 -10   6  -8    3.80    3.10
  10   6   8    7.40    6.40
   7   7  -8    0.00    2.20
   7   7  -8   -0.50    2.60
   7   7  -8    0.30    3.50
   7   7  -8    0.70    3.90
   5   7  -8    8.20    4.70
  -5   7   8   13.60    2.10
  -5   7   8   10.00    2.10
   5   7  -8    3.80    4.40
  -5   7   8    6.90    5.70
   5   7  -8   11.50    3.50
   5   7  -8    5.30    3.30
   3   7  -8    2.50    2.80
  -3   7   8    5.60    1.50
  -3   7   8    6.10    2.40
   3   7  -8    5.40    3.10
  -3   7   8    7.00    1.60
   3   7  -8    3.40    3.60
  -3   7   8    5.60    2.70
  -3   7   8   -1.10    3.40
   3   7  -8    5.50    4.30
  -1   7   8    4.50    2.50
  -1   7   8    4.00    2.00
   1   7  -8    1.90    3.40
  -1   7   8    2.30    1.70
  -1   7   8    1.00    4.30
   1   7  -8    4.50    2.70
  -1   7   8    4.20    3.00
   1   7  -8    6.30    4.60
   1   7  -8   -0.30    2.40
   1   7   8   11.00    3.40
   1   7   8   21.20    3.90
  -1   7  -8   27.30    6.10
   1   7   8   17.50    6.00
  -1   7  -8   29.50    6.00
  -1   7  -8   22.80    4.50
  -3  -7  -8    2.20    2.80
   3   7   8    1.30    3.90
  -3   7  -8    2.40    3.60
   3   7   8    1.20    2.90
  -3   7  -8   -1.70    2.00
  -3   7  -8   -1.30    2.70
   3   7   8    1.10    2.20
  -5  -7  -8   13.30    4.10
  -5  -7  -8    7.40    3.80
  -5   7  -8   10.50    3.50
  -5   7  -8    2.80    3.70
   5   7   8   13.00    4.10
  -5   7  -8    5.80    4.60
   5   7   8    2.00    2.80
  -5   7  -8    1.80    3.70
  20   0  -9   -1.40    2.50
 -20   0   9    1.40    3.00
  20   0  -9    1.00    3.20
  20   0  -9   -1.40    3.10
 -20   0   9    0.40    2.60
  18   0  -9    3.70    3.30
  18   0  -9    0.20    2.30
  18   0  -9    1.20    2.30
 -18   0   9    0.00    2.70
  16   0  -9   35.20    6.00
  16   0  -9   26.70    4.50
  16   0  -9   21.30    4.50
 -16   0   9   24.90    4.80
 -16   0   9   32.50    5.20
 -14   0   9   64.49    7.30
  14   0  -9   55.59    5.50
  14   0  -9   51.69    7.20
 -14   0   9   54.99    5.80
 -14   0   9   52.69    6.40
  14   0  -9   57.29    5.80
  12   0  -9   62.89    5.60
 -12   0   9   67.09    6.20
 -12   0   9   74.69    6.20
  12   0  -9   67.99    6.00
 -12   0   9   64.99    6.10
  12   0  -9   70.59    6.60
  10   0  -9    9.10    2.80
 -10   0   9    6.20    3.90
  10   0  -9    4.50    2.10
  10   0  -9    9.60    2.70
   8   0  -9    1.30    1.80
  -8   0   9   -0.60    1.20
   8   0  -9   -1.10    1.50
   8   0  -9    2.00    1.70
   8   0  -9    0.30    1.40
   8   0  -9    0.50    1.50
   6   0  -9  665.63   28.20
  -6   0   9  689.43   27.40
   6   0  -9  707.43   28.10
   6   0  -9  667.93   27.70
   6   0  -9  675.73   27.70
   6   0  -9  676.73   28.10
  -4   0   9 1122.99   45.10
   4   0  -9 1155.88   45.00
  -4   0   9 1101.29   43.90
   4   0  -9 1166.48   45.10
   4   0  -9 1162.38   44.30
  -2   0   9   87.29    6.10
  -2   0   9   80.39    4.80
  -2   0   9   84.09    6.00
   2   0  -9   81.19    6.00
   2   0  -9   90.89    6.00
  -2   0   9   84.19    5.40
   0   0   9  105.49    6.80
   0   0  -9  124.59   13.00
   0   0   9   90.49    6.70
   0   0  -9   88.49    7.50
   0   0   9   96.39    5.50
   0   0   9   91.79    5.40
  -2   0  -9   12.30    2.80
  -2   0  -9    7.80    3.00
   2   0   9   12.30    2.20
   2   0   9   11.80    3.00
  -2   0  -9   11.50    2.50
   2   0   9   13.00    3.00
   4   0   9    4.30    2.70
  -4   0  -9   10.20    3.00
  -4   0  -9   11.40    3.10
   4   0   9    9.60    2.20
  -4   0  -9    8.30    2.50
  -6   0  -9    2.00    2.30
   6   0   9   -0.40    2.10
   6   0   9    5.00    2.10
  -6   0  -9    4.10    2.40
   6   0   9    2.90    2.70
  -6   0  -9    4.90    2.60
   8   0   9   23.30    4.80
  -8   0  -9   13.50    3.40
   8   0   9   14.10    3.90
  -8   0  -9   18.40    3.90
   8   0   9   21.00    3.80
  -8   0  -9   15.90    4.20
  12   0   9  171.38   11.00
  12   0   9  159.58   12.10
  12   0   9  154.28   12.20
 -12   0  -9  157.48   11.80
 -12   0  -9  177.38   11.80
 -12   0  -9  176.58   12.20
 -14   0  -9   73.79    8.00
 -14   0  -9   90.19    9.10
  14   0   9   86.99    8.20
 -14   0  -9   87.49    8.80
  16   0   9    4.50    3.50
 -16   0  -9    1.40    3.50
 -16   0  -9    5.30    3.70
  19  -1  -9   18.20    3.80
 -19  -1   9   17.50    4.90
 -19  -1   9   20.20    5.00
  19  -1  -9   17.80    5.00
  19  -1  -9   13.80    3.60
  19   1  -9   20.90    5.00
 -19   1   9   17.00    4.30
  19   1  -9    5.60    3.50
 -19   1   9   19.30    4.40
  17  -1  -9   -1.70    1.60
  17  -1  -9   -0.30    2.10
  17  -1  -9   -3.00    2.40
 -17  -1   9   -0.60    2.40
 -17  -1   9    2.10    2.90
 -17  -1   9    1.00    3.40
 -17   1   9    0.00    2.10
 -17   1   9   -1.30    2.30
  17   1  -9    0.00    2.60
 -17   1   9    0.10    2.20
  17   1  -9    1.80    2.70
  17   1  -9   -2.90    2.10
 -15  -1   9   94.19    7.80
  15  -1  -9   88.09    7.00
  15  -1  -9   83.09    6.40
 -15  -1   9   97.49    8.50
 -15  -1   9  100.09    8.60
  15   1  -9  107.49    8.50
  15   1  -9   91.59    7.70
  15   1  -9   96.29    8.40
 -15   1   9   96.09    7.10
 -15   1   9   87.99    7.20
 -15   1   9   99.29    9.10
  13  -1  -9   98.89    6.50
 -13  -1   9   95.29    8.30
  13  -1  -9  119.59    9.00
 -13  -1   9   99.09    7.90
  13  -1  -9  105.29    7.10
 -13  -1   9  111.69    8.60
 -13   1   9   94.39    7.00
  13   1  -9   98.19    7.80
  13   1  -9   97.29    7.60
 -13   1   9   97.59    7.80
 -13   1   9  107.79    6.90
  13   1  -9   99.69    8.20
 -11  -1   9   80.69    7.00
  11  -1  -9   79.29    5.30
 -11  -1   9   82.09    6.30
  11  -1  -9   83.49    5.70
  11  -1  -9   86.19    7.10
 -11  -1   9   84.79    7.10
  11   1  -9   81.99    6.90
 -11   1   9   73.49    6.30
  11   1  -9   82.69    6.30
  11   1  -9   81.89    6.60
 -11   1   9   84.29   10.30
  -9  -1   9  187.68    9.80
   9  -1  -9  190.08    9.70
   9  -1  -9  186.18    9.20
   9  -1  -9  189.28    9.00
   9  -1  -9  192.88    9.40
   9  -1  -9  186.78   10.80
  -9   1   9  193.48   10.80
   9   1  -9  189.78    9.90
   9   1  -9  191.98   10.80
   9   1  -9  199.08   11.30
   7  -1  -9  102.29    6.10
   7  -1  -9  113.69    5.80
   7  -1  -9  103.69    6.00
   7  -1  -9  111.29    7.30
   7  -1  -9  111.59    6.00
  -7  -1   9  112.29    6.20
   7   1  -9  108.19    7.20
   7   1  -9  114.29    7.80
   7   1  -9  109.59    7.40
   7   1  -9  111.99    7.70
  -7   1   9  108.19    6.90
   7   1  -9  107.99    6.20
   5  -1  -9   52.39    3.90
   5  -1  -9   51.79    3.80
   5  -1  -9   54.29    6.10
   5  -1  -9   53.09    3.80
  -5  -1   9   49.30    3.40
   5   1  -9   52.59    4.90
   5   1  -9   47.00    4.70
   5   1  -9   50.19    5.80
   5   1  -9   48.00    5.10
  -5   1   9   50.09    4.50
   5   1  -9   53.49    3.50
   3  -1  -9  555.94   22.50
  -3  -1   9  585.04   24.40
  -3  -1   9  473.35   21.90
   3  -1  -9  579.14   23.50
   3  -1  -9  571.74   22.60
  -3  -1   9  574.24   24.30
   3   1  -9  584.84   25.30
  -3   1   9  587.34   23.90
  -3   1   9  581.34   24.30
  -3   1   9  576.24   23.80
   3   1  -9  592.24   25.20
   3   1  -9  576.84   22.30
   1  -1  -9  325.07   14.20
  -1  -1   9  321.27   15.30
  -1  -1   9  309.77   15.40
   1  -1  -9  309.37   14.10
  -1   1   9  300.57   14.20
  -1   1   9  316.77   14.20
  -1   1   9  326.07   15.00
  -1   1   9  301.07   14.30
   1   1  -9  312.27   15.20
   1   1  -9  322.67   15.20
  -1  -1  -9  159.48    8.90
   1  -1   9  164.78    9.50
  -1  -1  -9  152.68    9.50
   1  -1   9  153.38    6.80
   1  -1   9  163.58    9.80
  -1   1  -9  160.18    7.20
   1   1   9  159.08    8.70
  -1   1  -9  150.08    9.50
  -1   1  -9  167.08    9.50
   1   1   9  151.08    8.90
   1   1   9  159.38    8.90
   3  -1   9   10.70    1.80
  -3  -1  -9   11.90    2.80
  -3  -1  -9   11.70    3.00
  -3  -1  -9   12.40    3.30
  -3   1  -9   15.90    3.50
   3   1   9   11.20    3.20
   3   1   9    7.00    2.60
   3   1   9   12.50    3.00
  -3   1  -9    9.70    3.10
  -3   1  -9   11.70    2.10
   5  -1   9  210.38    9.90
  -5  -1  -9  202.08   11.30
   5  -1   9  204.48   11.90
   5  -1   9  199.58   11.70
  -5  -1  -9  199.78   11.30
  -5  -1  -9  198.08   11.50
   5   1   9  184.48   11.20
  -5   1  -9  190.28    9.80
   5   1   9  198.38   11.20
  -5   1  -9  208.08   11.60
   5   1   9  194.48   10.70
  -5   1  -9  196.18   11.40
   7  -1   9   57.59    7.10
  -7  -1  -9   69.59    7.40
   7  -1   9   50.79    6.30
  -7  -1  -9   49.00    6.10
  -7  -1  -9   58.49    6.10
   7  -1   9   65.49    5.10
   7   1   9   60.69    7.00
   7   1   9   62.69    6.20
  -7   1  -9   61.49    5.30
  -7   1  -9   51.19    6.30
   7   1   9   55.29    5.60
  -7   1  -9   58.89    6.20
   9  -1   9   27.90    5.30
   9  -1   9   32.00    5.50
   9   1   9   30.40    5.30
   9   1   9   35.00    5.80
 -11  -1  -9   50.99   10.40
  11  -1   9   42.10    6.60
  11  -1   9   48.60    7.30
  11  -1   9   51.69    6.20
 -11  -1  -9   42.00    6.70
 -11   1  -9   56.79    6.90
  11   1   9   54.99    6.70
  11   1   9   38.80    6.20
 -11   1  -9   62.69    8.50
  11   1   9   39.90    6.40
 -11   1  -9   46.00    6.70
  13  -1   9   84.59    8.70
 -13  -1  -9   84.09    8.50
  13  -1   9   79.99    9.90
 -13  -1  -9   97.49    9.00
  13  -1   9   86.29    7.80
  13   1   9   66.79    8.60
  13   1   9   86.19    8.00
  13   1   9   83.29    8.50
 -13   1  -9   92.09    8.70
 -13   1  -9   79.29    8.30
 -13   1  -9   77.19    7.60
 -15  -1  -9    8.80    4.40
  15  -1   9   16.90    4.50
 -15  -1  -9    2.70    3.30
 -15   1  -9    9.10    4.80
 -15   1  -9    6.90    3.20
  15   1   9    5.60    3.50
 -15   1  -9    4.20    3.10
  17  -1   9    5.90    3.60
 -17  -1  -9    1.60    3.50
 -17  -1  -9    0.90    3.70
 -17   1  -9    8.10    3.80
 -17   1  -9    5.60    4.30
  17   1   9    4.30    3.70
 -18  -2   9    5.90    4.00
 -18  -2   9    7.20    4.20
  18  -2  -9    9.30    2.90
  18  -2  -9   12.70    4.70
  18   2  -9    4.50    3.20
 -18   2   9    3.60    2.50
 -18   2   9   15.70    3.10
 -16  -2   9    6.30    3.60
  16  -2  -9    3.30    1.80
 -16  -2   9    1.80    3.10
 -16  -2   9    4.70    3.80
  16  -2  -9    3.40    3.60
 -16   2   9    2.60    2.10
  16   2  -9    8.70    4.10
  16   2  -9   10.80    3.50
  16   2  -9    3.00    3.60
 -16   2   9    3.60    3.00
 -16   2   9    6.80    2.50
  14  -2  -9   61.29    4.90
  14  -2  -9   58.49    4.30
 -14  -2   9   61.49    7.70
 -14  -2   9   60.79    7.20
 -14  -2   9   75.09    9.40
  14  -2  -9   76.79    9.20
 -14   2   9   58.79    5.10
  14   2  -9   70.29    6.70
  14   2  -9   67.99    8.30
  14   2  -9   66.19    7.90
 -12  -2   9    7.60    3.60
  12  -2  -9   11.20    1.80
  12  -2  -9    9.10    2.10
 -12  -2   9   14.90    3.60
 -12  -2   9   11.50    3.70
 -12   2   9   10.40    3.40
  12   2  -9   13.30    4.00
  12   2  -9   15.90    4.40
  12   2  -9   10.90    2.90
 -10  -2   9    1.10    1.80
  10  -2  -9    3.20    1.30
  10  -2  -9    3.40    2.80
  10  -2  -9    1.60    0.90
  10  -2  -9    1.90    1.20
  10  -2  -9    1.50    0.90
  10   2  -9    1.30    2.30
  10   2  -9   -1.90    1.70
 -10   2   9    1.80    2.00
  10   2  -9    3.20    1.90
   8  -2  -9   23.90    4.40
   8  -2  -9   24.60    2.20
   8  -2  -9   25.50    2.10
  -8  -2   9   30.30    3.60
   8   2  -9   32.20    5.10
  -8   2   9   32.30    4.70
   8   2  -9   25.40    4.30
   8   2  -9   28.10    3.30
  -6  -2   9    8.50    1.80
   6  -2  -9    7.60    1.20
   6  -2  -9    5.50    2.50
   6  -2  -9    5.90    1.20
   6   2  -9    4.10    2.30
   6   2  -9    5.40    1.40
   6   2  -9   10.80    3.20
   6   2  -9    5.00    2.50
   6   2  -9    3.60    2.30
   4  -2  -9   16.10    3.30
  -4  -2   9   15.80    1.80
   4  -2  -9   17.00    2.00
   4  -2  -9   16.40    1.90
   4   2  -9   14.60    3.50
  -4   2   9   16.70    2.10
  -4   2   9   14.60    2.00
   4   2  -9   18.30    4.10
  -4   2   9   14.40    3.00
   4   2  -9   10.70    3.00
   4   2  -9   12.70    1.40
  -2  -2   9   70.19   10.40
   2  -2  -9   63.39    4.00
   2  -2  -9   54.99    3.90
  -2   2   9   59.09    4.30
  -2   2   9   63.69    5.60
  -2   2   9   58.29    4.10
   2   2  -9   68.69    6.50
   2   2  -9   55.69    5.70
   0  -2  -9   13.70    2.50
   0  -2  -9   15.30    2.70
   0  -2   9   25.60    6.00
   0  -2   9   15.90    5.20
   0   2  -9   18.90    4.00
   0   2   9   15.20    2.80
   0   2  -9    9.70    3.00
   0   2   9   16.10    3.40
   0   2   9   13.40    2.60
   0   2   9   16.60    3.90
  -2  -2  -9   31.50    4.10
   2  -2   9   28.90    5.20
   2  -2   9   28.80    4.30
  -2  -2  -9   36.90    4.50
   2  -2   9   27.70    2.30
   2   2   9   21.50    3.50
   2   2   9   34.30    4.20
  -2   2  -9   33.20    5.00
   2   2   9   27.80    4.60
  -2   2  -9   28.20    2.30
  -2   2  -9   24.60    4.40
   4  -2   9  225.58   13.00
  -4  -2  -9  210.18   13.30
   4  -2   9  231.38   10.40
  -4  -2  -9  227.58   12.10
   4  -2   9  228.28   13.10
  -4  -2  -9  244.38   12.20
  -4   2  -9  235.68   13.40
   4   2   9  243.58   13.20
  -4   2  -9  235.08   10.80
  -4   2  -9  238.28   13.30
   4   2   9  244.18   13.30
  -6  -2  -9    3.10    2.50
   6  -2   9    3.80    2.50
  -6  -2  -9    7.00    2.70
   6  -2   9    3.70    2.50
  -6  -2  -9    3.50    2.70
   6   2   9    3.30    2.50
  -6   2  -9    7.30    2.10
  -6   2  -9    8.00    3.20
  -6   2  -9    6.10    3.30
   6   2   9    2.30    2.90
   6   2   9    7.80    3.00
  -8  -2  -9    6.00    3.30
  -8  -2  -9    1.60    2.40
   8  -2   9    1.20    2.70
   8  -2   9    1.60    2.50
  -8  -2  -9    3.00    2.80
   8  -2   9    3.20    1.90
  -8   2  -9    5.30    3.20
  -8   2  -9    2.80    2.40
   8   2   9   -0.40    2.50
   8   2   9    2.80    2.70
   8   2   9    3.60    2.80
  -8   2  -9    5.00    3.10
  10  -2   9  110.69    7.70
  10  -2   9   85.69    8.40
 -10  -2  -9  112.89    9.10
 -10  -2  -9   85.99    8.70
  10  -2   9   89.29    8.50
 -10  -2  -9  103.29    8.80
  10   2   9   97.19    8.50
 -10   2  -9   94.49    8.50
  10   2   9   81.09    8.20
  10   2   9   97.59    8.10
 -10   2  -9  102.59    8.80
 -10   2  -9  103.19    7.60
  12  -2   9  145.49   14.70
 -12  -2  -9  148.69   11.30
 -12  -2  -9  134.79   11.00
 -12   2  -9  141.39    9.90
 -12   2  -9  133.69   10.60
  12   2   9  140.59   10.50
  12   2   9  128.79   10.90
 -12   2  -9  133.39   10.50
  12   2   9  140.79   11.00
 -14  -2  -9   15.50    5.00
 -14  -2  -9   10.50    3.90
  14  -2   9   15.80    4.20
  14   2   9   18.90    5.00
 -14   2  -9   11.80    4.00
 -14   2  -9   11.10    4.20
  16  -2   9   20.20    4.70
 -16  -2  -9   20.20    5.50
 -16  -2  -9   10.00    4.40
 -16   2  -9   20.10    5.40
  16   2   9   17.60    5.40
 -16   2  -9   19.10    5.70
 -17  -3   9   -0.10    3.20
 -17  -3   9   -0.80    3.40
  17  -3  -9    5.10    4.00
 -17  -3   9   -0.70    2.50
  17  -3  -9    0.90    1.20
  17  -3  -9    4.00    1.60
 -17   3   9    3.20    1.90
  17   3  -9    3.00    2.90
 -15  -3   9   14.10    4.60
 -15  -3   9    3.80    3.00
 -15  -3   9    3.20    3.20
  15  -3  -9    8.20    4.10
  15  -3  -9    7.70    1.90
  15   3  -9    5.90    3.80
  15   3  -9    5.00    4.80
  15   3  -9    9.20    3.40
  13  -3  -9   46.20    3.20
  13  -3  -9   49.20    3.20
  13  -3  -9   56.79    8.20
 -13  -3   9   41.80    6.70
 -13  -3   9   58.79    7.10
 -13  -3   9   45.70    7.90
  13   3  -9   60.39    6.00
  13   3  -9   76.09   11.40
 -11  -3   9   12.50    3.30
  11  -3  -9   13.70    4.20
 -11  -3   9   14.90    4.80
 -11   3   9   10.50    3.50
  11   3  -9    6.00    3.50
  11   3  -9   14.20    4.10
  11   3  -9   12.50    2.90
  -9  -3   9   43.50    5.20
   9  -3  -9   46.20    6.60
   9   3  -9   47.70    6.40
   9   3  -9   44.10    6.80
   9   3  -9   45.60    4.30
  -9   3   9   50.09    6.30
  -7  -3   9   39.70    4.10
   7  -3  -9   50.69    6.50
   7   3  -9   49.40    3.90
   7   3  -9   40.80    6.50
  -7   3   9   44.00    5.90
   7   3  -9   52.19    6.90
   7   3  -9   39.30    5.70
   7   3  -9   49.70    6.50
  -5  -3   9  105.39    6.20
   5  -3  -9  114.49    8.60
   5   3  -9   99.29    7.90
   5   3  -9  100.29    8.40
   5   3  -9  115.69    8.60
  -5   3   9  104.49    8.00
   5   3  -9  105.59    8.10
   5   3  -9   98.99    5.30
   3  -3  -9   46.00    3.20
   3  -3  -9   47.80    2.90
   3   3  -9   47.50    2.80
  -3   3   9   56.69    3.20
   3   3  -9   53.49    5.60
   3   3  -9   44.70    6.10
  -3   3   9   40.60    5.40
   3   3  -9   50.89    6.30
   3   3  -9   46.70    5.90
  -3   3   9   47.10    3.30
   3   3  -9   42.70    2.70
  -1  -3   9    8.20    3.00
   1  -3  -9   13.70    2.20
   1  -3  -9   12.30    2.40
   1   3  -9    6.80    3.30
  -1   3   9    9.80    3.20
   1   3  -9   11.80    1.30
  -1   3   9   13.10    2.30
  -1   3   9    6.20    3.30
   1   3  -9   11.90    3.50
  -1   3   9   12.10    2.40
  -1  -3  -9   21.20    3.30
  -1  -3  -9   15.60    2.70
   1  -3   9   11.30    3.50
   1  -3   9    7.90    2.90
  -1   3  -9   14.70    3.50
   1   3   9   19.30    3.10
   1   3   9   17.50    4.00
  -1   3  -9   15.30    4.00
  -1   3  -9   16.70    1.80
   1   3   9   16.00    4.30
   1   3   9   16.90    3.20
  -3  -3  -9   56.39    5.10
   3  -3   9   57.19    6.90
   3  -3   9   72.49    8.20
   3  -3   9   51.39    3.90
  -3  -3  -9   49.00    5.10
  -3   3  -9   65.49    6.60
  -3   3  -9   55.69    6.80
  -3   3  -9   59.69    3.90
   3   3   9   49.50    6.50
   3   3   9   57.39    7.50
   3   3   9   65.09    5.50
  -5  -3  -9  101.99    7.60
   5  -3   9   97.69    6.20
   5  -3   9  107.49    8.90
   5  -3   9   98.89    8.50
  -5  -3  -9   99.29    7.40
  -5  -3  -9   86.99    8.90
   5   3   9   96.99    8.70
   5   3   9   97.99    7.60
  -5   3  -9  103.09    6.10
   5   3   9  103.19    7.60
  -5   3  -9  103.29    8.60
  -5   3  -9  108.49    8.80
  -7  -3  -9   45.80    6.00
   7  -3   9   44.10    6.50
   7  -3   9   55.19    5.00
  -7  -3  -9   65.89    7.50
  -7  -3  -9   51.79    7.80
   7  -3   9   45.30    6.30
  -7   3  -9   56.89    7.60
  -7   3  -9   56.49    8.70
   7   3   9   61.49    7.40
   7   3   9   49.20   10.70
  -7   3  -9   50.59    4.70
   7   3   9   59.39    7.30
  -9  -3  -9   25.50    5.00
   9  -3   9   20.80    5.00
  -9  -3  -9   31.90    5.70
   9  -3   9   15.70    3.50
  -9  -3  -9   20.40    4.90
   9  -3   9   17.20    4.50
  -9   3  -9   24.10    5.00
   9   3   9   28.00    5.70
  -9   3  -9   29.90    5.80
   9   3   9   20.50    8.40
  -9   3  -9   20.20    3.50
   9   3   9    8.40    3.60
  11  -3   9   12.70    3.60
 -11  -3  -9   12.80    4.00
 -11  -3  -9   14.00    4.20
 -11  -3  -9   14.10    4.40
  11  -3   9   19.60    5.90
  11  -3   9   13.00    5.20
  11   3   9   17.80    4.80
  11   3   9    6.30    3.40
 -11   3  -9    5.00    2.80
 -11   3  -9   15.10    4.70
 -11   3  -9   18.00    4.50
  11   3   9    8.50    3.70
 -13  -3  -9   40.40    7.20
  13  -3   9   32.10    8.20
  13  -3   9   46.50   10.30
 -13  -3  -9   23.10    5.90
  13   3   9   40.80    7.10
 -13   3  -9   36.00    6.40
 -13   3  -9   47.20    7.90
 -15  -3  -9   16.20    5.10
  15  -3   9   14.10    4.50
 -15  -3  -9   14.80    5.40
 -15   3  -9   36.70    7.00
  15   3   9   19.70    5.50
 -15   3  -9   20.40    5.30
 -16  -4   9   -0.30    2.60
  16  -4  -9   10.30    5.20
 -16  -4   9    3.00    3.40
 -16  -4   9    4.00    4.50
  16   4  -9    1.70    2.80
  14  -4  -9   12.60    4.80
 -14  -4   9   15.10    4.60
 -14  -4   9   15.40    5.30
 -14  -4   9    7.80    3.10
  14   4  -9   13.70    3.60
  12  -4  -9   81.89    8.80
 -12  -4   9   63.99    7.00
  12   4  -9   55.69    8.10
 -12   4   9   71.39    7.80
  12   4  -9   81.09    6.80
  12   4  -9   83.49    8.30
  10  -4  -9   55.79    8.20
 -10  -4   9   41.80    5.60
  10   4  -9   37.30    4.90
  10   4  -9   48.30    8.60
  10   4  -9   32.80    6.10
 -10   4   9   52.39    7.10
  -8  -4   9   47.60    5.90
   8  -4  -9   46.40    7.10
   8   4  -9   59.29    8.00
   8   4  -9   44.70    4.50
  -8   4   9   44.40    6.40
   8   4  -9   55.29    8.00
   8   4  -9   42.10    7.10
   8   4  -9   54.99    7.40
   6  -4  -9  188.78   13.00
  -6   4   9  192.18   12.70
   6   4  -9  215.08   13.20
   6   4  -9  210.68   13.70
   6   4  -9  198.48   13.40
   6   4  -9  206.68   10.00
   6   4  -9  187.68   12.90
   4   4  -9  207.88   10.20
   4   4  -9  212.58   13.30
  -4   4   9  210.18   13.20
   4   4  -9  218.48   13.90
   4   4  -9  215.48   15.20
   4   4  -9  218.48   10.00
  -4   4   9  217.78    9.00
   4   4  -9  199.98   13.10
   2  -4  -9   79.49    4.60
   2  -4  -9   77.69    5.10
   2   4  -9   77.59    4.80
   2   4  -9   91.89    7.90
   2   4  -9   89.09    8.00
   2   4  -9   89.69    5.10
  -2   4   9   85.59    4.90
   2   4  -9   80.79    7.50
   2   4  -9   78.39    8.10
  -2   4   9   75.29    5.10
  -2   4   9   85.89    8.90
  -2   4   9   82.19    7.70
   0  -4  -9   85.89    6.10
   0  -4  -9   84.59    5.60
   0   4   9   78.29    5.80
   0   4  -9   90.89    5.50
   0   4  -9   92.49    8.30
   0   4   9   95.49    8.90
   0   4   9   84.89    5.70
   0   4   9   76.49    7.80
   0   4  -9   90.29    8.40
   0   4  -9   85.49    4.90
  -2  -4  -9  134.49    8.60
   2  -4   9  137.09   10.20
  -2  -4  -9  131.89    8.30
   2  -4   9  133.19   10.30
   2   4   9  123.89   10.10
  -2   4  -9  137.89    6.90
   2   4   9  120.69   12.10
   2   4   9  131.89    8.20
  -2   4  -9  129.59    9.80
  -2   4  -9  146.39   10.60
   4  -4   9   16.40    4.90
  -4  -4  -9   18.50    4.30
   4  -4   9   16.30    4.40
  -4  -4  -9   13.50    3.40
  -4   4  -9   14.60    4.90
   4   4   9   10.10    3.20
   4   4   9   12.10    3.40
   4   4   9   13.10    4.60
  -4   4  -9   13.70    2.50
  -6  -4  -9   30.90    6.40
  -6  -4  -9   38.50    5.80
   6  -4   9   25.70    5.40
  -6  -4  -9   37.90    5.80
   6  -4   9   39.10    4.80
   6  -4   9   35.00    6.10
  -6   4  -9   45.40    6.50
   6   4   9   37.80    5.80
  -6   4  -9   45.10    7.10
  -6   4  -9   45.60    4.40
   6   4   9   33.50    5.60
   8  -4   9   32.60    5.70
   8  -4   9   34.80    4.80
  -8  -4  -9   26.90    6.10
  -8  -4  -9   36.60    6.20
   8  -4   9   32.20    6.50
  -8  -4  -9   28.80    6.50
   8   4   9   34.00    6.30
  -8   4  -9   43.40   11.50
   8   4   9   38.00    6.40
  -8   4  -9   44.80   10.30
  -8   4  -9   47.60    4.80
   8   4   9   35.30    6.00
  10  -4   9   35.10    5.20
 -10  -4  -9   33.80    6.00
  10  -4   9   29.50    6.30
 -10  -4  -9   43.60    7.00
  10  -4   9   48.00   10.90
  10   4   9   43.70    7.10
  10   4   9   45.70    6.80
 -10   4  -9   38.50    6.50
  10   4   9   39.50    6.80
 -10   4  -9   36.00    4.90
 -10   4  -9   36.60    6.10
  12  -4   9   13.50    5.10
 -12  -4  -9   14.50    5.20
 -12  -4  -9   14.00    4.60
 -12   4  -9   14.60    3.40
 -12   4  -9   18.70    4.80
  12   4   9   18.60    5.30
 -12   4  -9   13.40    4.50
 -14  -4  -9   25.60    6.20
  14  -4   9   22.80    5.40
 -14  -4  -9   19.70    6.00
 -14   4  -9   12.80    4.70
 -14   4  -9    6.70    4.50
 -14   4  -9   26.40    5.60
  14   4   9   12.90    4.40
 -15  -5   9   10.20    4.40
  15   5  -9   17.80    4.00
  13  -5  -9   10.60    4.70
 -13  -5   9    6.40    4.00
  13   5  -9    8.40    3.10
  11  -5  -9   27.40    6.30
 -11  -5   9   25.30    5.00
  11   5  -9   28.80    4.80
   9  -5  -9   15.90    5.00
  -9  -5   9    5.80    3.10
   9   5  -9   10.00    4.20
   9   5  -9    4.80    4.10
  -9   5   9   11.70    4.30
   9   5  -9   13.00    3.10
   9   5  -9    9.30    5.10
   9   5  -9    3.40    3.80
   7  -5  -9    9.50    4.50
   7   5  -9    8.30    4.20
   7   5  -9    7.30    3.50
   7   5  -9    5.80    4.00
   7   5  -9    8.10    2.60
  -7   5   9    7.80    3.10
   7   5  -9   11.40    4.90
   5   5  -9    3.20    2.90
  -5   5   9    4.50    4.20
   5   5  -9    2.30    2.90
   5   5  -9    6.40    3.90
   5   5  -9    4.30    2.20
   5   5  -9    0.30    3.00
   5   5  -9    3.00    1.90
  -3   5   9   20.60    6.70
   3   5  -9   27.60    5.60
   3   5  -9   26.20    6.60
   3   5  -9   18.70    5.30
   3   5  -9   33.40    9.10
  -3   5   9   27.80    2.30
  -3   5   9   31.30    7.20
  -3   5   9   30.70    3.30
   3   5  -9   23.80    3.50
   1  -5  -9   23.50    3.30
   1  -5  -9   23.40    3.80
   1   5  -9   15.90    2.80
   1   5  -9   26.80    5.80
  -1   5   9   24.00    3.20
   1   5  -9   28.50    9.50
   1   5  -9   16.00    4.50
   1   5  -9   26.60    4.90
  -1   5   9   19.30    5.30
  -1   5   9   26.20    3.70
  -1  -5  -9   47.30    5.30
  -1  -5  -9   49.00    5.90
   1   5   9   50.29    8.40
  -1   5  -9   60.49    5.40
  -1   5  -9   49.60    7.00
  -1   5  -9   42.80    9.20
  -1   5  -9   42.30    4.00
   1   5   9   51.09    4.90
  -1   5  -9   66.19    8.50
   1   5   9   36.70    6.60
   1   5   9   44.00    5.20
  -3  -5  -9  147.79    9.60
  -3  -5  -9  116.99    8.40
   3  -5   9  120.99   10.50
   3   5   9  130.89    8.60
   3   5   9  122.79    8.70
  -3   5  -9  131.39    7.60
  -3   5  -9  137.29   11.00
   3   5   9  124.39   11.00
   5  -5   9   70.49    9.70
   5  -5   9   50.89    6.10
  -5  -5  -9   41.70    5.80
   5   5   9   56.89    9.00
  -5   5  -9   43.90    4.50
  -5   5  -9   40.80    7.60
   5   5   9   37.70    7.10
   5   5   9   47.00    6.10
  -5   5  -9   36.10    6.40
   5   5   9   53.89    7.00
  -7  -5  -9    9.10    3.90
   7  -5   9   14.40    3.90
   7  -5   9    7.50    6.10
  -7  -5  -9   16.60    4.10
   7  -5   9   26.10    7.10
   7   5   9   15.50    4.10
  -7   5  -9   18.40    5.00
   7   5   9   16.20    5.50
  -7   5  -9   17.50    4.80
  -7   5  -9   14.20    3.00
  -9  -5  -9   17.70    4.60
   9  -5   9   25.60    5.70
  -9  -5  -9   26.50    5.70
   9  -5   9   30.00    6.60
   9  -5   9   25.10    4.80
  -9   5  -9   25.90    5.40
   9   5   9   44.20    7.40
   9   5   9   27.80    5.50
  -9   5  -9   35.80    7.00
 -11  -5  -9    7.60    4.00
  11  -5   9   15.00    6.30
 -11  -5  -9   14.60    5.10
 -11   5  -9   12.90    4.70
  11   5   9   13.50    5.00
 -11   5  -9    9.30    4.20
  12  -6  -9    3.10    5.10
  12   6  -9    3.50    2.50
  12   6  -9    0.10    4.80
  12   6  -9   -6.80    4.10
  10  -6  -9    3.90    4.10
  10   6  -9    1.00    2.40
  10   6  -9    1.10    4.10
  10   6  -9    4.50    4.40
   8  -6  -9   -0.90    3.10
   8   6  -9   -1.90    1.90
   8   6  -9   -1.60    2.70
   8   6  -9   -0.40    1.90
   8   6  -9   -2.10    3.10
   6   6  -9   41.20    5.20
   6   6  -9   41.30    8.10
   6   6  -9   26.40    4.60
   6   6  -9   41.60    7.10
  -4   6   9   42.80    8.30
   4   6  -9   23.20    4.10
   4   6  -9   36.70    7.00
  -4   6   9   30.50    3.20
   4   6  -9   33.00    7.10
  -4   6   9   34.10    3.50
   4   6  -9   27.50    4.30
   2   6  -9   11.30    5.00
   2   6  -9   18.60    3.60
   2   6  -9   21.00    5.10
   2   6  -9   31.00    6.60
  -2   6   9   24.10    2.80
   2   6  -9   23.20    5.10
  -2   6   9   17.30    5.90
   2   6  -9   21.10    6.10
  -2   6   9   20.80    2.90
  -2   6   9   19.50    3.10
   0  -6  -9   40.70    4.80
   0  -6  -9   35.00    4.90
   0   6  -9   34.70    6.90
   0   6  -9   36.70    7.00
   0   6   9   34.20    4.70
   0   6   9   52.49    8.80
   0   6  -9   39.40    5.40
   0   6  -9   44.60    7.10
   0   6  -9   48.30    6.50
   0   6   9   39.00    4.60
   0   6  -9   35.10    6.60
  -2  -6  -9   11.30    3.50
  -2  -6  -9   11.10    3.30
  -2   6  -9    8.90    3.80
  -2   6  -9    9.30    2.60
  -2   6  -9   10.30    3.80
  -2   6  -9    9.10    4.50
   2   6   9   17.50    5.80
  -2   6  -9   10.30    3.70
  -2   6  -9   11.80    3.60
   2   6   9   10.20    2.90
   2   6   9   13.30    3.40
  -4  -6  -9   36.90    6.10
  -4  -6  -9   40.80    6.10
  -4   6  -9   31.80    6.80
   4   6   9   25.90    4.70
  -4   6  -9   39.40    6.10
  -4   6  -9   34.20    7.30
  -4   6  -9   31.10    6.40
   4   6   9   42.10    7.70
   4   6   9   36.20    5.70
  -4   6  -9   33.60    4.40
   6  -6   9    3.30    2.90
  -6  -6  -9   11.40    4.50
   6  -6   9    2.70    3.90
   6   6   9    6.70    3.90
  -6   6  -9    2.30    3.60
   6   6   9    3.70    2.50
  -6   6  -9    4.80    2.50
   6   6   9    6.30    4.30
  -6   6  -9    4.70    4.00
   8  -6   9    4.20    3.20
  -8  -6  -9    2.40    3.10
  -8  -6  -9    6.30    4.10
   8   6   9    4.60    3.90
  -8   6  -9    1.00    3.80
  -8   6  -9   -0.70    2.00
  -8   6  -9   -0.10    3.50
   8   6   9    0.80    3.00
  -7   7   9   13.90    6.50
   7   7  -9    6.90    3.40
   5   7  -9    2.40    4.30
   5   7  -9    4.30    3.00
   5   7  -9    7.30    4.70
  -5   7   9   13.50    5.50
   5   7  -9    9.50    3.10
  -3   7   9    7.30    5.10
  -3   7   9    4.10    2.40
  -3   7   9    0.80    1.70
   3   7  -9    0.80    3.00
   3   7  -9    6.00    2.80
   3   7  -9    1.20    2.30
   3   7  -9    3.80    4.20
  -1   7   9   11.60    2.70
  -1   7   9   12.40    3.20
   1   7  -9    8.40    5.00
   1   7  -9    7.90    3.10
   1   7  -9    7.90    4.30
  -1   7   9   11.00    2.40
  -1   7   9   17.10    6.20
  -1  -7  -9    2.90    2.80
  -1   7  -9    8.80    4.80
   1   7   9    1.50    2.40
   1   7   9    4.10    4.10
  -1   7  -9    3.30    3.30
  -1   7  -9    1.30    2.20
  -1   7  -9    2.60    2.70
   1   7   9    3.10    2.30
  -3  -7  -9    1.80    2.80
  -3   7  -9    8.50    3.80
  -3   7  -9    4.60    5.30
  -3   7  -9    2.70    2.50
   3   7   9    1.80    2.60
  -3   7  -9    5.10    3.80
 -20   0  10   13.60    4.40
  20   0 -10    3.60    3.80
 -20   0  10    8.40    3.90
  20   0 -10    7.20    3.60
  20   0 -10    4.30    3.70
  18   0 -10    2.60    2.40
  18   0 -10    3.50    3.10
 -18   0  10    5.80    3.40
  18   0 -10   10.90    4.30
  16   0 -10   19.50    3.70
 -16   0  10   21.60    6.70
 -16   0  10   27.40    5.40
  16   0 -10   38.80    6.30
  16   0 -10   37.70    5.80
 -16   0  10   26.50    4.70
 -14   0  10   11.20    3.40
  14   0 -10   12.90    3.10
 -14   0  10    8.60    3.20
 -14   0  10   13.90    3.60
  14   0 -10    7.40    4.60
  14   0 -10   19.10    3.80
  12   0 -10  299.57   15.00
  12   0 -10  306.37   15.50
  12   0 -10  314.87   15.90
 -12   0  10  308.07   15.50
  10   0 -10  116.39    7.80
  10   0 -10  114.49    7.40
  10   0 -10  125.79    7.90
  10   0 -10  123.99    7.90
   8   0 -10    9.90    2.50
  -8   0  10   14.90    2.60
   8   0 -10   10.50    2.50
   8   0 -10    9.90    2.60
   8   0 -10    6.10    2.20
  -6   0  10  231.18   10.50
   6   0 -10  211.88   10.80
   6   0 -10  211.68   10.60
   6   0 -10  229.68   11.40
   6   0 -10  221.38   11.10
  -4   0  10  136.29    8.30
  -4   0  10  139.09    8.30
   4   0 -10  135.49    7.30
   4   0 -10  142.39    9.30
   4   0 -10  131.79    8.10
  -4   0  10  145.99    7.10
  -2   0  10   29.30    3.90
  -2   0  10   33.70    3.50
   2   0 -10   37.80    5.20
  -2   0  10   39.40    4.70
  -2   0  10   34.20    3.00
   2   0 -10   26.30    4.40
   0   0 -10    1.80    2.10
   0   0  10    3.30    2.50
   0   0  10    1.30    1.40
   0   0  10    2.20    1.90
   0   0 -10    4.90    2.60
   0   0  10    1.60    1.40
  -2   0 -10    2.70    2.10
   2   0  10    1.70    1.40
   2   0  10    0.00    1.80
  -2   0 -10   -0.90    1.40
  -2   0 -10    1.60    2.10
   2   0  10    0.60    2.00
   4   0  10   74.79    6.60
  -4   0 -10   70.99    5.60
   4   0  10   63.09    6.00
   4   0  10   69.89    5.20
  -4   0 -10   66.39    6.30
  -4   0 -10   67.29    6.30
  -6   0 -10    4.30    2.60
   6   0  10    9.90    2.50
   6   0  10    4.20    3.00
   6   0  10   10.00    3.60
  -6   0 -10    6.70    2.90
  -6   0 -10    8.40    3.30
  -8   0 -10    2.80    2.90
   8   0  10   -2.50    1.90
   8   0  10   -1.10    1.60
  -8   0 -10   -0.60    2.30
   8   0  10    1.00    2.30
  -8   0 -10   -0.50    2.10
  10   0  10    4.50    2.40
 -10   0 -10    7.80    3.40
 -10   0 -10   -0.20    2.30
  10   0  10    6.00    2.70
 -10   0 -10    0.30    2.30
  10   0  10    3.30    3.20
  12   0  10  236.08   15.60
 -12   0 -10  247.98   15.10
  12   0  10  261.47   14.50
  12   0  10  230.48   15.50
 -12   0 -10  253.57   15.60
 -12   0 -10  254.87   15.50
 -14   0 -10   41.80    7.00
 -14   0 -10   41.50    6.70
  14   0  10   58.59    7.60
 -14   0 -10   41.40    6.80
 -16   0 -10    5.20    4.30
  16   0  10   -2.00    2.50
 -16   0 -10   -1.20    3.30
 -19  -1  10   13.70    4.50
  19  -1 -10    6.90    2.90
  19  -1 -10    4.60    3.80
  19  -1 -10    0.70    2.40
 -19  -1  10   13.10    4.50
 -19   1  10    5.60    3.10
  19   1 -10    4.30    3.70
 -19   1  10    3.40    3.00
  19   1 -10    4.90    3.00
  17  -1 -10    2.60    2.40
  17  -1 -10    4.10    3.60
  17  -1 -10    7.20    2.30
 -17  -1  10    2.90    3.60
 -17  -1  10   10.60    3.80
 -17  -1  10    4.60    3.70
 -17   1  10    2.80    3.10
 -17   1  10    1.80    2.40
  17   1 -10    2.90    2.50
 -17   1  10    1.10    2.30
  17   1 -10    3.10    3.00
  17   1 -10    1.70    3.00
  15  -1 -10    2.00    2.10
  15  -1 -10    0.10    3.10
 -15  -1  10    9.00    3.20
 -15  -1  10    9.90    3.30
 -15  -1  10   -3.10    2.30
  15  -1 -10    4.50    2.00
 -15   1  10    2.60    3.70
  15   1 -10    5.60    2.90
 -15   1  10    3.60    2.30
  15   1 -10    1.70    2.40
 -15   1  10    2.80    2.10
  15   1 -10    0.20    2.20
 -13  -1  10  172.08   11.10
  13  -1 -10  164.38    9.50
 -13  -1  10  164.48   10.20
 -13  -1  10  156.98   10.70
  13  -1 -10  157.38    8.80
  13  -1 -10  169.08   12.20
  13   1 -10  171.88   10.20
 -13   1  10  159.78   10.30
  13   1 -10  153.48   10.30
  13   1 -10  151.88   10.70
  11  -1 -10  191.88    9.50
  11  -1 -10  201.48   11.70
  11  -1 -10  199.48   10.10
 -11  -1  10  183.68   10.80
  11  -1 -10  181.18    9.80
  11   1 -10  186.48   11.20
 -11   1  10  192.58   11.00
  11   1 -10  194.08   11.60
  11   1 -10  195.18   10.60
   9  -1 -10    2.00    1.60
   9  -1 -10    5.70    1.90
   9  -1 -10    5.10    1.70
   9  -1 -10    6.60    2.00
  -9  -1  10    9.20    2.40
   9  -1 -10    7.90    2.90
   9   1 -10    4.20    2.50
  -9   1  10    5.70    2.20
   9   1 -10    2.10    2.30
   9   1 -10    4.10    2.60
   9   1 -10    4.30    2.00
   7  -1 -10   54.29    4.00
   7  -1 -10   58.39    4.30
   7  -1 -10   49.30    3.70
   7  -1 -10   51.39    4.10
  -7  -1  10   47.80    3.90
   7  -1 -10   60.19    5.20
   7   1 -10   43.90    5.40
   7   1 -10   56.69    4.20
   7   1 -10   54.79    5.10
   7   1 -10   57.29    5.60
   7   1 -10   49.40    5.20
  -7   1  10   57.49    4.80
   5  -1 -10  103.89    6.10
  -5  -1  10  102.29    5.20
   5  -1 -10  102.69    7.10
   5  -1 -10  105.09    5.90
   5   1 -10  104.29    7.10
   5   1 -10  102.69    7.40
   5   1 -10  105.39    7.10
   5   1 -10  106.99    7.60
  -5   1  10  111.59    6.80
   5   1 -10  103.89    5.40
   3  -1 -10  265.47   11.90
  -3  -1  10  289.17   13.80
  -3  -1  10  261.57   13.50
   3  -1 -10  267.47   12.00
  -3  -1  10  221.78   11.10
  -3   1  10  268.57   12.70
   3   1 -10  268.67   13.60
   3   1 -10  268.47   13.70
  -3   1  10  266.17   12.50
  -3   1  10  259.37   12.40
  -1  -1  10   34.30    4.80
  -1  -1  10   29.90    1.60
  -1  -1  10   38.80    5.30
   1  -1 -10   31.70    3.80
   1  -1 -10   38.70    4.00
  -1   1  10   33.30    4.50
   1   1 -10   31.60    4.30
  -1   1  10   29.20    3.80
   1   1 -10   40.00    5.10
  -1   1  10   32.20    3.90
  -1   1  10   33.00    3.90
  -1  -1 -10   47.10    5.00
   1  -1  10   34.50    5.60
   1  -1  10   55.49    8.70
  -1  -1 -10   44.70    4.80
   1  -1  10   38.00    2.60
  -1   1 -10   34.70    4.50
   1   1  10   43.40    4.60
   1   1  10   41.10    4.70
  -1   1 -10   43.20    3.10
  -1   1 -10   38.70    5.00
   1   1  10   43.20    4.80
  -3  -1 -10   52.39    5.30
   3  -1  10   54.79    5.80
  -3  -1 -10   56.19    5.60
  -3  -1 -10   51.89    5.30
   3  -1  10   54.09    3.70
   3  -1  10   60.99    5.90
  -3   1 -10   55.29    5.90
   3   1  10   51.59    5.30
  -3   1 -10   47.40    5.80
  -3   1 -10   50.99    4.00
   3   1  10   53.39    5.50
   3   1  10   53.69    5.00
   5  -1  10   41.10    5.70
   5  -1  10   48.80    6.10
  -5  -1 -10   43.40    5.90
   5  -1  10   39.80    3.80
  -5  -1 -10   48.80    5.90
  -5  -1 -10   53.69    6.50
   5   1  10   42.00    5.70
   5   1  10   42.50    5.00
  -5   1 -10   38.40    5.50
  -5   1 -10   43.70    4.20
   5   1  10   35.40    4.90
  -5   1 -10   55.59    6.70
  -7  -1 -10   10.20    3.60
  -7  -1 -10   20.70    4.00
  -7  -1 -10   22.40    4.50
   7  -1  10   25.10    5.10
   7  -1  10   13.20    3.90
   7  -1  10   30.10    3.80
   7   1  10   22.50    4.50
   7   1  10   24.00    4.10
  -7   1 -10   30.50    5.50
  -7   1 -10   26.30    3.90
   7   1  10   26.10    4.90
  -7   1 -10   27.90    4.90
  -9  -1 -10   16.50    4.40
  -9  -1 -10   13.30    4.10
   9  -1  10   18.20    3.60
   9  -1  10   18.80    4.60
  -9  -1 -10   16.10    4.20
   9  -1  10    8.80    3.80
  -9   1 -10   15.10    4.40
  -9   1 -10   10.20    3.10
   9   1  10   12.00    3.40
  -9   1 -10   14.30    4.30
   9   1  10   20.90    4.90
   9   1  10    2.20    2.70
 -11  -1 -10   12.60    4.60
  11  -1  10    8.30    2.90
 -11  -1 -10    8.00    3.30
  11  -1  10   10.60    4.10
 -11  -1 -10    6.00    3.20
  11  -1  10   11.00    4.60
 -11   1 -10   11.10    3.30
  11   1  10    7.00    3.40
  11   1  10   11.00    3.50
 -11   1 -10   14.80    4.30
 -11   1 -10    6.70    3.80
  11   1  10   10.40    3.90
  13  -1  10   35.50    7.70
 -13  -1 -10   36.10    6.20
 -13  -1 -10   34.10    6.50
  13  -1  10   30.60    6.70
 -13  -1 -10   48.80    7.60
 -13   1 -10   49.90    7.50
 -13   1 -10   37.60    5.90
  13   1  10   48.60    6.70
 -13   1 -10   46.30    7.10
 -15  -1 -10   22.70    5.50
  15  -1  10   11.50    4.00
 -15  -1 -10    6.10    3.70
 -15   1 -10   14.00    4.60
 -15   1 -10   14.30    4.50
  15   1  10   14.90    4.50
  17  -1  10   13.30    4.30
 -17  -1 -10   29.90    6.70
 -17  -1 -10   23.20    6.30
  17   1  10    7.70    4.10
 -17   1 -10   25.60    9.30
  18  -2 -10   -0.20    3.10
  18  -2 -10    1.50    2.00
 -18  -2  10    2.20    5.00
 -18  -2  10    0.60    3.00
 -18  -2  10    0.40    3.20
  18  -2 -10    4.40    1.90
 -18   2  10    2.50    2.30
 -18   2  10    3.20    2.30
  18   2 -10    4.60    3.40
  16  -2 -10   26.10    3.50
 -16  -2  10   24.70    5.20
 -16  -2  10   16.10    4.20
  16  -2 -10   31.30    4.30
 -16  -2  10   21.20    5.30
  16  -2 -10   29.10    6.00
 -16   2  10   24.30    7.10
 -16   2  10   24.00    4.00
  16   2 -10   28.60    5.70
  14  -2 -10   50.29    7.30
  14  -2 -10   48.10    4.40
 -14  -2  10   52.69    7.30
  14  -2 -10   43.70    3.60
 -14  -2  10   57.29    6.80
  14   2 -10   52.59    7.80
  14   2 -10   40.10    6.10
  14   2 -10   58.69    6.10
 -14   2  10   52.79    9.10
  12  -2 -10    2.90    1.30
 -12  -2  10    3.10    2.20
  12  -2 -10    3.10    1.70
  12  -2 -10   10.50    3.50
  12  -2 -10    4.60    1.80
  12  -2 -10    6.00    1.60
  12   2 -10    4.10    2.70
  12   2 -10    2.70    2.70
  12   2 -10    4.90    2.40
 -12   2  10    1.70    2.30
  10  -2 -10   39.50    2.50
  10  -2 -10   40.20    2.70
  10  -2 -10   38.20    3.20
  10  -2 -10   42.50    3.20
  10  -2 -10   49.50    6.50
 -10  -2  10   44.10    4.40
  10   2 -10   44.90    4.30
  10   2 -10   46.30    6.50
 -10   2  10   41.30    5.50
  10   2 -10   35.40    5.50
   8  -2 -10   80.39    4.30
   8  -2 -10   76.59    3.50
   8  -2 -10   79.29    4.30
   8  -2 -10   85.29    7.10
  -8  -2  10   75.99    5.20
   8   2 -10   83.09    7.10
   8   2 -10   75.59    6.80
   8   2 -10   78.79    7.40
   8   2 -10   79.89    5.10
  -8   2  10   76.89    6.50
   8   2 -10   87.39    7.50
  -6  -2  10   97.19    5.30
   6  -2 -10   99.39    4.90
   6  -2 -10  100.09    7.50
   6  -2 -10   94.89    4.50
   6  -2 -10   96.09    4.90
   6  -2 -10   95.19    4.60
   6   2 -10   89.49    7.60
   6   2 -10   92.69    4.90
   6   2 -10   96.89    7.40
   6   2 -10  102.09    7.50
   6   2 -10   99.39    7.80
  -6   2  10   91.69    6.90
   4  -2 -10   30.50    2.80
   4  -2 -10   30.80    4.40
   4  -2 -10   27.70    2.50
  -4   2  10   31.50    2.90
  -4   2  10   30.50    4.50
  -4   2  10   29.00    2.90
   4   2 -10   28.30    4.70
   4   2 -10   27.50    4.30
   4   2 -10   35.40    5.60
   4   2 -10   33.00    4.50
   2  -2 -10   93.89    5.50
  -2  -2  10   89.19    7.30
   2  -2 -10   89.49    5.50
  -2  -2  10  102.79    7.90
  -2   2  10   94.79    8.00
   2   2 -10  106.29    8.00
  -2   2  10   93.99    7.00
   2   2 -10   95.69    7.50
  -2   2  10   94.59    5.90
  -2   2  10   98.29    5.80
   0  -2  10   25.30    4.20
   0  -2 -10   33.90    3.90
   0  -2  10   26.30    4.50
   0  -2 -10   31.80    3.70
   0   2  10   28.50    4.40
   0   2 -10   38.60    5.60
   0   2  10   26.50    4.60
   0   2  10   26.30    3.70
   0   2 -10   31.40    4.70
   0   2  10   32.10    3.90
   2  -2  10   24.10    4.90
  -2  -2 -10   27.90    4.00
   2  -2  10   24.50    2.10
   2  -2  10   25.70    4.70
  -2  -2 -10   32.10    4.20
  -2   2 -10   26.90    4.30
   2   2  10   21.80    4.00
  -2   2 -10   27.10    4.80
   2   2  10   26.70    4.60
   2   2  10   23.60    3.60
  -2   2 -10   23.70    2.20
  -4  -2 -10   63.69    7.00
   4  -2  10   74.59    4.60
   4  -2  10   69.29    7.10
   4  -2  10   67.79    6.80
  -4  -2 -10   75.59    6.30
  -4  -2 -10   74.99    6.20
   4   2  10   67.39    6.60
  -4   2 -10   72.19    7.10
  -4   2 -10   72.59    4.60
   4   2  10   69.49    6.10
   4   2  10   67.09    6.10
  -4   2 -10   72.69    7.10
   6  -2  10   67.39    7.20
  -6  -2 -10   77.19    7.70
  -6  -2 -10   69.89    6.70
   6  -2  10   70.99    7.60
   6  -2  10   77.39    8.60
  -6  -2 -10   73.79    6.90
   6   2  10   72.79    6.80
  -6   2 -10   75.49    5.40
   6   2  10   75.49    7.00
  -6   2 -10   69.49    7.20
  -6   2 -10   79.39    7.50
   6   2  10   80.39    6.80
  -8  -2 -10    5.00    3.10
   8  -2  10   11.80    3.80
   8  -2  10    6.00    3.50
   8  -2  10   14.60    3.00
  -8  -2 -10    1.10    3.00
  -8   2 -10    5.80    3.60
   8   2  10    8.70    3.40
   8   2  10    8.70    3.20
   8   2  10   11.30    3.80
  -8   2 -10    5.20    3.30
  10  -2  10   46.50    9.60
 -10  -2 -10   44.50    6.90
  10  -2  10   52.69   10.30
  10  -2  10   35.00    4.90
 -10  -2 -10   38.10    8.90
 -10  -2 -10   43.30    6.80
 -10   2 -10   39.80    6.80
  10   2  10   45.50    6.30
  10   2  10   48.20    8.50
 -10   2 -10   53.19    6.40
 -10   2 -10   30.40    7.00
  12  -2  10   28.70    5.00
  12   2  10   18.60    4.80
 -14  -2 -10   13.90    4.30
 -14  -2 -10    5.30    3.90
  14  -2  10    4.80    3.40
  14   2  10    8.20    4.30
 -14   2 -10    7.50    4.20
 -14   2 -10    0.50    2.70
 -14   2 -10    3.30    3.40
  16  -2  10   20.80    4.60
 -16  -2 -10    5.90    4.90
 -16  -2 -10    8.10    5.80
 -16   2 -10   14.90    4.70
  16   2  10   17.60    4.90
 -16   2 -10   14.70    4.80
 -17  -3  10   15.30    4.70
 -17  -3  10    8.90    4.70
  17  -3 -10   12.00    2.50
  17  -3 -10   14.30    4.80
 -17  -3  10    7.60    4.50
  17   3 -10    5.70    3.10
  15  -3 -10   15.20    2.30
 -15  -3  10    9.10    3.90
 -15  -3  10   12.50    3.70
 -15  -3  10    5.50    4.30
  15  -3 -10   20.00    5.50
  15   3 -10    7.70    4.10
  15   3 -10   16.50    4.00
 -13  -3  10    8.10    3.40
  13  -3 -10    7.70    4.40
  13   3 -10   18.90    5.70
  13   3 -10   11.50    4.50
  13   3 -10    9.70    3.00
 -13   3  10   12.20    4.60
  11  -3 -10  221.98   14.00
 -11  -3  10  209.08   12.10
  11   3 -10  226.78   11.70
  11   3 -10  203.48   13.70
 -11   3  10  227.98   13.40
  11   3 -10  210.28   13.70
  -9  -3  10    4.20    2.10
   9  -3 -10   11.20    5.90
   9   3 -10    1.60    2.60
   9   3 -10    6.40    2.00
   9   3 -10    1.70    2.80
  -9   3  10    3.90    2.80
   9   3 -10    0.80    2.70
  -7  -3  10   92.59    6.10
   7  -3 -10   89.69    8.00
  -7   3  10   88.99    7.40
   7   3 -10   83.89    7.60
   7   3 -10   92.69    8.30
   7   3 -10   80.39    8.10
   7   3 -10   87.69    7.60
   7   3 -10   83.39    5.10
   5  -3 -10   58.29    7.10
  -5   3  10   51.69    6.20
   5   3 -10   49.40    7.00
   5   3 -10   51.99    6.40
   5   3 -10   43.60    2.90
   5   3 -10   58.29    7.40
   5   3 -10   47.70    6.00
   3  -3 -10   94.19    4.90
   3  -3 -10   98.69    5.20
  -3   3  10  102.79    5.60
  -3   3  10  102.29    7.90
   3   3 -10   97.19    8.50
   3   3 -10  105.09    8.40
  -3   3  10  102.29    5.30
   3   3 -10   99.69    8.10
   3   3 -10   98.39    7.90
  -1  -3  10   15.30    3.90
  -1  -3  10    9.60    3.40
   1  -3 -10   10.10    2.20
   1  -3 -10   11.90    2.30
  -1   3  10   13.00    4.00
  -1   3  10    7.50    3.10
  -1   3  10    9.80    2.30
   1   3 -10    7.40    3.10
  -1   3  10   12.90    2.40
   1   3 -10   14.00    4.10
   1  -3  10    2.10    2.50
  -1  -3 -10    1.60    1.60
  -1  -3 -10    1.20    1.80
   1  -3  10    1.10    2.40
   1   3  10    2.00    1.80
  -1   3 -10    1.10    0.80
  -1   3 -10    0.30    0.90
  -1   3 -10    0.30    2.50
   1   3  10    0.20    1.70
   1   3  10   -0.80    2.30
   1   3  10    0.00    2.00
  -1   3 -10    4.30    2.70
  -3  -3 -10   57.29    5.50
  -3  -3 -10   52.69    5.20
   3  -3  10   55.59    7.10
   3  -3  10   55.89    7.00
   3  -3  10   51.29    3.80
  -3   3 -10   52.39    6.60
   3   3  10   54.39    5.40
  -3   3 -10   47.30    6.20
  -3   3 -10   57.39    3.70
   3   3  10   51.19    6.60
   3   3  10   54.89    9.20
   5  -3  10   87.49    8.10
  -5  -3 -10   90.79    7.10
  -5  -3 -10   74.19    6.90
   5  -3  10   77.39    8.10
  -5  -3 -10   76.59    8.10
   5  -3  10   83.49    5.60
   5   3  10   79.29    7.00
  -5   3 -10   91.99    8.40
   5   3  10   91.19    8.20
  -5   3 -10   84.29    5.50
  -5   3 -10   95.59    8.60
   5   3  10   84.59    7.30
  -7  -3 -10   24.40    6.10
  -7  -3 -10   18.10    5.20
  -7  -3 -10   11.50    3.50
   7  -3  10   18.80    4.60
   7  -3  10   21.60    3.40
   7  -3  10   30.80    6.10
  -7   3 -10   22.80    3.50
   7   3  10   28.30    5.30
  -7   3 -10   21.20    4.70
   7   3  10   18.50    4.90
   7   3  10   23.20    5.00
  -7   3 -10   21.20    4.80
  -9  -3 -10   27.80    6.60
  -9  -3 -10   23.10    6.80
  -9  -3 -10   38.90    6.90
   9  -3  10   35.70    4.90
   9   3  10   30.20    5.60
  -9   3 -10   35.80    6.80
  -9   3 -10   40.20    5.20
  -9   3 -10   37.50    6.30
   9   3  10   39.80    6.80
 -11  -3 -10   34.00    5.80
 -11  -3 -10   29.90    6.70
 -11  -3 -10   27.70    5.50
  11  -3  10   27.80    5.90
  11  -3  10   41.10    6.00
  11  -3  10   12.20    4.80
  11   3  10   35.40    6.30
 -11   3 -10   33.20    6.50
 -11   3 -10   34.70    5.20
  11   3  10   28.70    6.20
  11   3  10   31.00    5.90
 -11   3 -10   34.60    6.20
  13  -3  10   51.39    7.20
 -13  -3 -10   31.90    6.00
 -13  -3 -10   38.10    6.60
 -13   3 -10   32.40    8.40
 -13   3 -10   49.90    7.90
 -13   3 -10   41.70    6.80
  13   3  10   44.30    7.60
  15  -3  10   14.10    4.30
 -15  -3 -10   15.60    5.90
 -15  -3 -10   21.90    6.40
 -15   3 -10    7.30    4.50
 -15   3 -10   18.00    5.30
  15   3  10   11.40    4.80
  16  -4 -10    1.80    3.90
 -16  -4  10    7.20    4.80
 -16  -4  10    2.60    3.40
  16   4 -10    6.90    3.50
 -14  -4  10   11.30    3.70
  14  -4 -10    7.90    4.70
  14   4 -10   11.20    3.30
  12  -4 -10    0.60    3.30
 -12  -4  10   13.00    3.50
  12   4 -10    4.70    2.50
 -12   4  10    3.00    3.10
  12   4 -10    4.60    3.60
  10  -4 -10   88.59    9.30
 -10  -4  10   98.99    8.10
  10   4 -10   99.89    6.90
  10   4 -10  108.59   10.20
  10   4 -10   96.09   10.00
  10   4 -10  100.49   10.00
  -8  -4  10   16.60    3.60
   8   4 -10   19.40    3.00
   8   4 -10   18.90    8.60
  -8   4  10   14.00    3.90
   8   4 -10   11.60    5.30
   8   4 -10   23.70    6.80
   8   4 -10   11.00    4.10
   6  -4 -10   67.59    8.40
   6   4 -10   63.49    8.70
   6   4 -10   57.29    4.20
  -6   4  10   50.99    6.90
   6   4 -10   54.09    7.30
   6   4 -10   50.49    7.20
   6   4 -10   68.79    8.60
   4  -4 -10  145.49    6.50
   4   4 -10  150.38    7.20
   4   4 -10  156.68   11.30
   4   4 -10  143.59   10.60
   4   4 -10  145.39   10.80
  -4   4  10  149.39    6.70
  -4   4  10  139.49   10.70
   4   4 -10  152.38   11.50
   4   4 -10  142.49    7.30
   2  -4 -10  107.59    6.50
   2  -4 -10  121.09    6.10
  -2   4  10  121.39   15.60
   2   4 -10   94.99   13.10
  -2   4  10  121.29    6.80
  -2   4  10  125.29    9.60
   2   4 -10  118.79    5.90
   2   4 -10  118.39    5.80
   2   4 -10  120.59    9.40
  -2   4  10  127.69    6.40
   2   4 -10  109.49    9.20
   0  -4 -10   33.90    4.10
   0  -4 -10   36.00    4.50
   0   4 -10   27.80    2.40
   0   4  10   35.70    6.10
   0   4 -10   39.60    8.90
   0   4  10   32.30    4.20
   0   4  10   37.40    4.20
   0   4 -10   30.00    2.90
   2  -4  10   40.10    6.50
  -2  -4 -10   43.00    5.00
   2  -4  10   45.40    6.90
  -2  -4 -10   39.20    5.30
  -2   4 -10   44.50    7.20
   2   4  10   44.80    4.70
   2   4  10   43.20    5.20
   2   4  10   37.00    6.40
  -2   4 -10   34.90    6.30
   2   4  10   31.40    5.80
  -2   4 -10   36.60    3.00
   4  -4  10   28.80    3.80
  -4  -4 -10   26.80    4.40
   4  -4  10   22.70    5.10
   4  -4  10   29.30    6.00
  -4  -4 -10   22.90    4.50
   4   4  10   30.30    4.90
  -4   4 -10   25.20    3.20
  -4   4 -10   36.70    7.00
  -4   4 -10   36.80    6.30
   4   4  10   27.30    5.60
   4   4  10   32.50    5.30
   6  -4  10   41.30    6.50
  -6  -4 -10   35.30    7.90
   6  -4  10   42.80    6.70
  -6  -4 -10   49.60    6.70
   6  -4  10   42.80    5.00
  -6   4 -10   43.70    8.00
   6   4  10   43.70    7.10
   6   4  10   42.10    5.90
  -6   4 -10   48.50    4.30
   6   4  10   36.90    5.90
   8  -4  10    2.40    3.70
  -8  -4 -10   -1.00    3.10
  -8  -4 -10   11.20    3.90
  -8  -4 -10    4.10    3.00
   8  -4  10    2.00    2.30
   8   4  10   12.30    4.70
   8   4  10    2.10    2.90
  -8   4 -10    2.50    3.10
  -8   4 -10    3.70    3.30
  -8   4 -10    3.70    2.20
  10  -4  10    0.00    2.90
 -10  -4 -10    1.30    3.10
 -10  -4 -10   -2.50    2.20
  10  -4  10    2.20    2.50
  10  -4  10    0.90    3.00
  10   4  10    2.10    3.50
 -10   4 -10   -3.20    2.80
 -10   4 -10    4.10    3.50
  10   4  10    0.00    2.70
 -10   4 -10    2.10    2.20
  10   4  10   -1.60    2.70
 -12  -4 -10   27.60    5.60
 -12  -4 -10   27.50    6.50
 -12   4 -10   22.00    5.50
 -12   4 -10   23.80    4.60
 -12   4 -10   19.40    5.10
  12   4  10   21.20    6.10
  15  -5 -10    7.30    4.50
 -15  -5  10    0.20    3.50
  15   5 -10    2.40    2.70
  13  -5 -10    3.30    4.20
 -13  -5  10   -0.30    3.10
  13   5 -10    8.60    3.10
  11  -5 -10   15.50    5.30
 -11  -5  10   15.80    4.30
  11   5 -10   22.90    6.60
  11   5 -10    5.40    4.00
  11   5 -10   15.00    3.40
   9  -5 -10    6.50    4.20
   9   5 -10    6.10    4.50
   9   5 -10    6.40    4.50
   9   5 -10   11.50    2.80
   7  -5 -10    2.30    3.30
   7   5 -10    0.20    2.90
  -7   5  10    1.10    2.80
   7   5 -10   -1.70    3.10
   7   5 -10   -2.10    2.20
   7   5 -10    0.10    1.50
   7   5 -10    2.40    3.20
   7   5 -10    0.30    1.70
   5   5 -10    4.70    3.60
   5   5 -10    7.70    2.20
   5   5 -10    0.90    4.20
  -5   5  10    6.50    3.50
   5   5 -10   15.40    5.30
   5   5 -10    3.10    3.10
   3  -5 -10   81.89    5.10
  -3   5  10   78.79   10.50
   3   5 -10   72.79   10.00
   3   5 -10   92.89    8.80
   3   5 -10   81.39    5.40
   3   5 -10   63.59    8.30
   3   5 -10   90.99    9.40
   3   5 -10   80.79    5.40
  -3   5  10   75.89    5.00
   1  -5 -10    6.30    2.30
   1  -5 -10    2.40    1.70
   1   5 -10    5.80    3.30
   1   5 -10    6.10    3.30
  -1   5  10    6.00    2.20
   1   5 -10    8.00    3.90
  -1   5  10    3.20    3.70
   1   5 -10    7.00    1.90
  -1   5  10    4.90    5.80
   1   5 -10    4.10    1.80
  -1   5  10    4.90    1.80
  -1  -5 -10  116.49    7.80
  -1  -5 -10  123.79    8.30
  -1   5 -10  133.69   10.50
   1   5  10  113.99   11.20
  -1   5 -10  118.49   10.20
  -1   5 -10  117.69    6.70
  -1   5 -10  107.19   10.40
   1   5  10  108.49    7.80
   1   5  10  125.69   17.20
  -1   5 -10  114.09    7.40
   1   5  10  124.99    7.70
  -3  -5 -10    6.20    3.30
  -3  -5 -10    1.30    2.30
   3  -5  10    1.30    3.90
  -3   5 -10    3.80    1.80
   3   5  10    2.50    3.60
   3   5  10    0.30    3.00
  -3   5 -10    3.70    3.00
  -3   5 -10    6.40    4.10
   3   5  10   -1.40    1.90
   3   5  10    9.40    3.00
   5  -5  10  132.99   11.40
  -5  -5 -10  130.69   10.10
   5  -5  10  122.29    8.30
  -5  -5 -10  132.89    9.60
  -5   5 -10  138.29    9.90
   5   5  10  121.49   13.30
   5   5  10  129.39   11.50
  -5   5 -10  136.89   11.30
   5   5  10  126.69    9.70
   5   5  10  134.99    9.50
  -5   5 -10  164.08   12.10
   7  -5  10   28.80    6.60
   7  -5  10   27.10    4.70
   7  -5  10   35.70    7.50
  -7  -5 -10   27.40    5.60
   7   5  10   28.50    6.30
  -7   5 -10   30.20    6.00
   7   5  10   28.70    5.20
  -7   5 -10   28.40    4.10
  -7   5 -10   28.00    6.50
  -9  -5 -10   15.30    5.20
  -9  -5 -10   22.20    5.60
   9  -5  10   19.60    4.60
   9   5  10   24.80    6.30
  -9   5 -10   13.40    3.40
  -9   5 -10   17.50    5.10
   9   5  10   11.60    4.00
  -9   5 -10   25.40    5.70
 -11  -5 -10   -0.10    2.80
 -11  -5 -10    3.00    4.10
  11   5  10   -0.30    3.60
 -11   5 -10    1.30    3.20
 -11   5 -10    3.80    3.40
 -11   5 -10    2.00    3.70
  10  -6 -10   33.10    6.70
  10   6 -10   24.60    4.50
  10   6 -10   17.00    4.20
  10   6 -10   28.70    7.10
  10   6 -10   25.50    6.90
   8   6 -10    5.20    2.90
   8   6 -10    2.90    3.80
   8   6 -10    7.60    2.60
   8   6 -10    2.90    3.90
   6   6 -10   81.99    6.60
   6   6 -10   72.89   10.40
   6   6 -10   89.59    6.60
   6   6 -10   97.29   10.00
   4   6 -10    3.90    2.60
   4   6 -10    1.00    3.20
   4   6 -10    0.40    1.70
  -4   6  10   -1.80    4.00
  -4   6  10    0.50    1.10
   4   6 -10   -0.20    3.10
  -4   6  10    1.10    1.20
   2   6 -10   20.40    3.30
   2   6 -10   20.80    5.60
  -2   6  10   21.70    3.20
  -2   6  10   19.10    2.70
  -2   6  10   16.90    2.50
  -2   6  10   24.30    8.20
   2   6 -10   18.50    3.40
   2   6 -10   16.90    5.60
   0  -6 -10   36.70    5.20
   0  -6 -10   32.20    4.20
   0   6  10   35.40    8.80
   0   6 -10   30.40    4.50
   0   6 -10   32.80    4.10
   0   6  10   39.60    5.00
   0   6  10   41.50    4.20
   0   6 -10   32.30    6.80
   0   6 -10   42.20    7.30
   0   6 -10   25.60    7.60
  -2  -6 -10   28.70    4.80
  -2  -6 -10   31.90    5.50
  -2   6 -10   31.80    5.00
   2   6  10   28.60    4.40
   2   6  10   33.40    5.00
  -2   6 -10   28.60    6.30
  -2   6 -10   35.50    7.20
   2   6  10   23.20    6.30
  -4  -6 -10    7.50    3.20
  -4  -6 -10    2.20    3.10
   4   6  10    2.60    2.70
  -4   6 -10    4.60    3.70
  -4   6 -10    3.40    2.10
  -4   6 -10    3.30    4.00
   4   6  10   16.60    5.40
  -4   6 -10    3.90    3.00
   4   6  10    1.60    2.70
  -6  -6 -10    5.50    3.90
  -6  -6 -10    1.00    2.90
   6   6  10    5.70    3.40
   6   6  10    6.60    4.80
  -6   6 -10    5.10    3.70
  -6   6 -10    8.00    3.50
   6   6  10    5.90    3.20
  -6   6 -10    2.30    2.20
  -8  -6 -10   23.20    5.80
   8  -6  10   14.60    4.70
  -8  -6 -10   23.50    5.40
  -8   6 -10   12.70    3.30
  -8   6 -10   31.00    6.40
  -8   6 -10   20.00    5.10
   5   7 -10    3.10    2.70
   5   7 -10    7.40    5.30
  -5   7  10   20.20    6.80
   5   7 -10    7.90    2.70
  -3   7  10    6.50    2.20
   3   7 -10    2.40    3.50
   3   7 -10    6.60    2.80
   3   7 -10    6.50    2.60
   3   7 -10    5.50    4.80
   1   7 -10    8.20    4.80
  -1   7  10    1.50    2.20
   1   7 -10    7.30    3.50
   1   7 -10    2.40    2.30
  -1   7  10    0.90    1.60
   1   7 -10    2.20    2.50
  -1  -7 -10    9.70    3.60
  -1   7 -10   14.90    5.30
  -1   7 -10    6.70    3.30
   1   7  10    9.10    2.90
  -1   7 -10   12.30    3.00
  -1   7 -10   15.30    5.10
   1   7  10    6.10    7.70
   1   7  10   11.50    3.50
 -20   0  11   -1.80    2.40
  20   0 -11    1.10    3.20
  20   0 -11    0.20    2.90
 -20   0  11    1.30    2.90
  20   0 -11   -2.70    2.50
  18   0 -11    1.60    2.70
  18   0 -11    1.60    3.30
  18   0 -11   -2.30    1.80
 -18   0  11   -0.30    2.60
 -18   0  11    3.40    4.30
  16   0 -11    3.90    2.50
  16   0 -11    7.70    3.60
 -16   0  11   -2.60    2.60
 -16   0  11    3.10    2.80
 -16   0  11    6.80    3.30
  16   0 -11    3.00    2.70
  14   0 -11    1.00    2.00
  14   0 -11    3.70    2.30
  14   0 -11   -0.20    4.60
 -14   0  11    1.70    2.20
  12   0 -11    0.50    1.90
  12   0 -11    1.00    2.10
  12   0 -11   -0.10    1.80
  12   0 -11    0.40    2.10
 -12   0  11    1.90    2.20
  10   0 -11  194.18   10.60
  10   0 -11  182.28   10.40
  10   0 -11  191.58   10.80
  10   0 -11  182.48   10.10
 -10   0  11  175.38   11.70
  10   0 -11  179.08   10.40
  -8   0  11  140.79    7.90
   8   0 -11  150.28    8.70
   8   0 -11  145.99    8.80
   8   0 -11  147.29    8.70
   8   0 -11  136.49    8.30
   8   0 -11  140.09    8.20
   6   0 -11   68.59    5.20
   6   0 -11   60.99    5.10
   6   0 -11   70.49    6.50
   6   0 -11   62.09    5.40
  -6   0  11   62.69    4.60
   6   0 -11   68.99    5.00
  -4   0  11  973.20   38.00
   4   0 -11  987.40   39.60
  -4   0  11  955.90   39.60
  -4   0  11  975.20   39.80
   4   0 -11  979.30   38.30
   4   0 -11  973.80   39.60
   2   0 -11  110.29    7.30
  -2   0  11  114.19    7.50
  -2   0  11  111.09    6.50
  -2   0  11  108.09    5.90
  -2   0  11  114.49    7.50
   2   0 -11  102.69    7.30
   0   0  11    2.40    1.40
   0   0 -11    1.00    2.10
   0   0  11   -0.90    1.60
   0   0 -11    1.20    2.00
   0   0  11    1.00    1.40
   0   0  11    1.00    2.20
   2   0  11    1.70    2.10
   2   0  11    1.00    2.10
  -2   0 -11    3.50    2.40
  -2   0 -11    4.10    2.00
  -2   0 -11    5.50    2.80
   2   0  11    4.10    1.70
   4   0  11  123.69    8.70
   4   0  11  114.19    9.40
  -4   0 -11  124.29    8.00
   4   0  11  121.19    8.80
  -4   0 -11  130.19    8.70
  -4   0 -11  122.49    8.60
  -6   0 -11   67.39    6.90
   6   0  11   66.79    6.90
  -6   0 -11   69.19    6.60
  -6   0 -11   79.29    6.50
   6   0  11   67.19    5.70
   6   0  11   79.09    7.00
  -8   0 -11   60.29    7.70
   8   0  11   86.69    9.50
   8   0  11   70.89    6.10
   8   0  11   75.39    7.30
  -8   0 -11   66.79    7.80
  -8   0 -11   64.59    6.50
 -10   0 -11   57.79    7.40
 -10   0 -11   53.59    6.90
 -10   0 -11   80.69    9.30
  10   0  11   61.39    6.30
 -12   0 -11   21.50    5.30
  12   0  11    7.80    4.20
  12   0  11   19.20    5.40
 -14   0 -11   17.10    4.90
 -14   0 -11   12.40    3.90
  14   0  11   27.60    5.20
 -14   0 -11   23.80    5.60
 -16   0 -11    2.40    2.70
  16   0  11    1.30    3.20
 -16   0 -11    4.60    3.50
 -19  -1  11   50.59    7.90
 -19  -1  11   34.10    6.20
  19  -1 -11   36.20    5.50
  19  -1 -11   31.70    4.90
  19  -1 -11   55.89    7.90
 -19   1  11   40.30    6.20
  19   1 -11   29.00    5.40
  19   1 -11   44.00    6.70
 -19   1  11   47.20    6.10
  17  -1 -11   -1.20    1.90
  17  -1 -11    2.10    3.10
 -17  -1  11    0.90    2.40
  17  -1 -11   -0.20    1.70
 -17  -1  11   -0.90    2.80
 -17   1  11   -0.50    1.80
 -17   1  11    1.70    3.50
  17   1 -11    2.00    2.40
  17   1 -11    0.10    2.50
  15  -1 -11   37.60    6.20
  15  -1 -11   49.20    5.70
  15  -1 -11   41.50    4.90
 -15  -1  11   39.30    5.50
 -15  -1  11   45.80    6.90
  15   1 -11   43.00    5.90
  15   1 -11   32.90    6.00
  15   1 -11   49.40    6.70
  13  -1 -11  208.28   11.30
  13  -1 -11  213.88   10.70
 -13  -1  11  213.08   12.00
  13  -1 -11  209.38   11.30
  13   1 -11  204.08   12.80
 -13   1  11  207.08   12.30
  13   1 -11  201.78   12.20
  13   1 -11  212.88   12.00
  11  -1 -11   81.39    5.80
  11  -1 -11   87.89    7.40
 -11  -1  11   91.59    6.90
  11  -1 -11   80.79    5.50
  11  -1 -11   92.19    6.20
  11  -1 -11   78.79    6.10
  11   1 -11   81.69    7.40
 -11   1  11   90.79    6.90
  11   1 -11   88.59    6.50
  11   1 -11   74.49    7.00
  11   1 -11   77.79    6.80
   9  -1 -11   51.09    5.50
   9  -1 -11   54.79    4.60
   9  -1 -11   54.89    4.20
  -9  -1  11   55.59    4.60
   9  -1 -11   53.19    4.40
   9  -1 -11   56.39    4.50
   9   1 -11   64.49    5.70
   9   1 -11   52.69    5.50
   9   1 -11   59.79    6.10
   9   1 -11   48.80    6.10
   9   1 -11   55.19    4.70
  -9   1  11   58.69    5.30
   7  -1 -11   47.30    5.50
   7  -1 -11   32.10    3.40
   7  -1 -11   32.70    3.50
   7  -1 -11   32.30    3.20
   7  -1 -11   37.50    3.70
  -7  -1  11   35.60    3.30
   7   1 -11   33.00    4.90
   7   1 -11   35.10    5.00
   7   1 -11   43.80    5.70
  -7   1  11   42.30    4.80
   7   1 -11   35.50    3.40
   7   1 -11   44.90    8.10
   5  -1 -11   34.60    4.30
   5  -1 -11   35.80    3.70
   5  -1 -11   34.80    3.60
  -5  -1  11   29.30    2.50
   5   1 -11   36.70    4.80
   5   1 -11   37.70    5.20
   5   1 -11   38.00    5.00
  -5   1  11   34.40    4.00
  -5   1  11   36.80    4.40
   5   1 -11   32.50    2.80
  -3  -1  11   47.50    5.70
   3  -1 -11   54.19    4.40
   3  -1 -11   57.69    4.70
  -3  -1  11   61.69    7.70
  -3  -1  11   54.29    3.00
  -3  -1  11   46.10    3.30
  -3   1  11   49.80    4.50
  -3   1  11   60.39    4.80
   3   1 -11   53.79    5.60
   3   1 -11   54.99    5.70
  -3   1  11   50.09    4.50
  -1  -1  11   26.90    1.80
  -1  -1  11   30.60    5.60
   1  -1 -11   24.90    3.60
   1  -1 -11   21.60    4.00
  -1  -1  11   24.80    1.60
  -1   1  11   23.20    3.40
   1   1 -11   25.60    4.30
   1   1 -11   28.20    4.40
  -1   1  11   26.30    4.00
  -1   1  11   23.50    3.50
  -1   1  11   24.20    3.80
   1  -1  11    3.60    2.60
  -1  -1 -11    7.20    2.60
   1  -1  11    3.80    1.10
   1  -1  11    1.20    2.10
  -1  -1 -11    5.40    2.40
  -1   1 -11    3.80    2.60
   1   1  11    2.40    2.10
  -1   1 -11    2.10    2.60
   1   1  11    3.20    2.20
   1   1  11    3.10    2.20
   1   1  11    5.00    2.40
   3  -1  11    9.80    1.80
  -3  -1 -11    9.90    3.10
   3  -1  11    8.20    3.20
   3  -1  11   11.00    3.30
  -3  -1 -11   12.20    3.40
  -3  -1 -11    8.00    2.90
  -3   1 -11    9.00    3.10
   3   1  11   12.00    3.10
  -3   1 -11    9.80    2.20
   3   1  11   14.90    3.40
   3   1  11    3.50    2.50
  -3   1 -11   15.20    3.60
   5  -1  11   31.30    5.40
  -5  -1 -11   32.10    5.80
   5  -1  11   36.30    4.00
  -5  -1 -11   30.90    4.80
   5  -1  11   39.50    6.00
  -5  -1 -11   35.90    5.40
  -5   1 -11   27.60    3.80
   5   1  11   45.20    6.10
  -5   1 -11   34.70    5.30
   5   1  11   33.10    5.00
  -5   1 -11   29.00    4.80
   5   1  11   39.70    4.90
  -7  -1 -11   -0.40    2.30
   7  -1  11    1.00    2.40
   7  -1  11    2.10    3.20
   7  -1  11   -1.50    1.60
  -7  -1 -11    1.70    2.50
  -7  -1 -11    3.00    3.10
  -7   1 -11    0.70    2.00
  -7   1 -11    1.40    3.10
   7   1  11    0.00    2.20
   7   1  11   -0.70    2.40
   7   1  11   -0.40    2.10
  -7   1 -11    0.60    3.10
   9  -1  11    4.70    2.80
  -9  -1 -11    0.00    2.70
   9  -1  11    1.20    2.90
  -9  -1 -11    3.30    3.40
   9  -1  11    2.60    2.30
  -9  -1 -11    4.60    3.00
  -9   1 -11    4.90    3.20
  -9   1 -11    3.90    3.20
   9   1  11    2.00    2.40
   9   1  11    4.60    3.10
   9   1  11    0.80    2.50
  -9   1 -11    3.80    2.40
 -11  -1 -11   16.90    4.80
  11  -1  11   19.20    3.90
 -11  -1 -11   14.10    3.90
  11  -1  11   22.60    5.60
  11  -1  11   21.10    5.10
 -11  -1 -11   19.00    4.80
 -11   1 -11   20.10    4.50
  11   1  11   17.40    4.60
  11   1  11   22.30    5.30
 -11   1 -11   16.50    4.40
  11   1  11   21.30    4.70
 -11   1 -11   18.30    4.80
 -13  -1 -11    4.30    3.50
  13  -1  11    4.80    2.90
 -13  -1 -11    7.70    3.60
 -13  -1 -11    4.30    3.00
 -13   1 -11   10.70    4.60
  13   1  11    6.60    3.20
 -13   1 -11    5.00    3.90
 -15  -1 -11   23.40    5.70
 -15  -1 -11   35.10    7.40
  15  -1  11   35.40    6.40
  15   1  11   31.90    6.40
 -15   1 -11   34.00    7.00
 -15   1 -11   41.60    7.90
  18  -2 -11    5.00    4.10
 -18  -2  11    3.90    3.40
  18  -2 -11    0.80    1.90
 -18  -2  11    0.70    2.90
 -18  -2  11    5.20    3.90
  18  -2 -11    2.90    1.80
  18   2 -11    1.70    2.90
 -16  -2  11    0.70    3.00
  16  -2 -11    1.70    3.10
 -16  -2  11    1.80    3.50
  16  -2 -11    5.20    1.70
  16  -2 -11    2.80    2.00
 -16  -2  11    1.70    2.60
  16  -2 -11    3.90    2.00
  16   2 -11    7.90    5.10
  16   2 -11    0.10    3.20
  16   2 -11    5.00    3.90
  14  -2 -11   84.29    5.70
  14  -2 -11   76.99    5.10
  14  -2 -11   83.39    4.90
 -14  -2  11   91.69    7.60
  14  -2 -11   95.69    9.00
 -14   2  11   93.89    8.20
  14   2 -11   83.79    7.90
  14   2 -11   83.19    7.20
  12  -2 -11    2.40    1.10
  12  -2 -11    1.10    1.40
 -12  -2  11   -1.30    1.90
  12  -2 -11    1.80    1.50
  12  -2 -11    2.70    1.30
  12  -2 -11    4.00    3.00
  12   2 -11    3.40    2.30
 -12   2  11    3.20    2.50
  12   2 -11   -1.70    1.90
  12   2 -11   -0.80    2.40
  10  -2 -11   33.90    5.70
 -10  -2  11   25.10    3.80
  10  -2 -11   26.00    2.00
  10  -2 -11   26.70    2.10
  10  -2 -11   24.10    2.60
  10  -2 -11   27.30    2.80
  10   2 -11   24.40    5.20
 -10   2  11   28.90    4.80
  10   2 -11   28.60    5.40
  10   2 -11   30.20    3.70
  10   2 -11   27.00    5.40
  10   2 -11   18.60    4.20
   8  -2 -11   16.70    1.70
   8  -2 -11   10.10    3.40
   8  -2 -11   16.40    1.70
  -8  -2  11   15.60    2.70
   8  -2 -11   16.30    2.20
   8  -2 -11   15.80    2.10
  -8   2  11   14.90    3.40
   8   2 -11   14.20    2.40
   8   2 -11   10.40    3.40
   8   2 -11   14.00    3.80
   8   2 -11    9.90    3.40
   8   2 -11   16.60    4.30
   6  -2 -11  101.19    5.30
   6  -2 -11  109.19    8.10
   6  -2 -11  118.49    5.80
   6  -2 -11  113.59    5.70
   6  -2 -11  103.09    5.30
  -6  -2  11  110.59    5.60
   6   2 -11  110.99    5.50
   6   2 -11  114.59    8.20
  -6   2  11  107.89    7.70
   6   2 -11  122.79    8.80
   6   2 -11  105.29    8.60
   6   2 -11  105.49    8.10
   4  -2 -11    8.60    2.90
   4  -2 -11   13.70    2.20
   4  -2 -11   17.10    2.40
  -4   2  11   15.50    2.50
   4   2 -11   13.50    3.70
   4   2 -11   20.10    4.00
  -4   2  11   16.60    2.60
  -2  -2  11   41.20    5.60
   2  -2 -11   54.09    4.20
  -2  -2  11   66.19    6.50
   2  -2 -11   59.69    4.40
  -2   2  11   52.49    6.30
  -2   2  11   56.59    4.50
   2   2 -11   48.20    6.10
  -2   2  11   50.89    5.20
   2   2 -11   42.20    5.80
  -2   2  11   53.09    4.40
   0  -2 -11   64.39    5.20
   0  -2  11   60.29    6.30
   0  -2  11   69.59    6.70
   0  -2 -11   64.49    6.10
   0   2 -11   75.39    6.80
   0   2  11   70.89    5.60
   0   2  11   70.79    6.80
   0   2 -11   69.29    6.90
   0   2  11   68.19   10.70
   0   2  11   75.39    5.60
  -2  -2 -11   39.30    4.80
   2  -2  11   36.60    2.40
   2  -2  11   37.40    5.80
  -2  -2 -11   38.80    4.90
   2  -2  11   36.50    5.50
  -2   2 -11   40.30    5.80
   2   2  11   34.30    5.00
   2   2  11   32.20    4.30
  -2   2 -11   39.00    5.90
   2   2  11   40.30    5.20
  -2   2 -11   33.10    2.50
   4  -2  11   50.99    3.80
  -4  -2 -11   64.39    6.80
  -4  -2 -11   51.09    5.50
   4  -2  11   43.20    5.90
  -4  -2 -11   49.10    5.70
   4  -2  11   64.49    8.10
  -4   2 -11   60.19    7.20
  -4   2 -11   65.49    6.80
   4   2  11   58.89    6.10
   4   2  11   52.29    5.60
   4   2  11   60.09    6.00
  -4   2 -11   49.70    4.00
  -6  -2 -11   19.50    4.10
   6  -2  11   23.10    3.80
   6  -2  11   23.60    5.30
   6  -2  11   25.20    5.20
  -6  -2 -11   12.90    4.40
  -6  -2 -11   15.30    3.90
   6   2  11   20.20    4.60
  -6   2 -11   19.40    3.20
   6   2  11   27.50    4.80
   6   2  11   19.20    4.40
  -6   2 -11   21.50    7.60
  -6   2 -11   19.80    8.10
   8  -2  11   44.50    7.30
   8  -2  11   43.50    7.00
   8  -2  11   45.70    4.60
  -8  -2 -11   31.80    6.00
  -8  -2 -11   49.80    6.90
  -8  -2 -11   34.30    5.70
  -8   2 -11   46.00    7.20
   8   2  11   48.30   10.60
  -8   2 -11   39.90    5.50
   8   2  11   49.80    7.00
  -8   2 -11   32.30    5.60
   8   2  11   35.60    5.90
 -10  -2 -11   -3.10    2.70
 -10  -2 -11    3.20    2.40
  10  -2  11    5.40    2.60
  10  -2  11    7.30    5.50
  10  -2  11    2.30    5.20
 -10  -2 -11    2.40    3.70
 -10   2 -11    6.70    3.50
  10   2  11    7.00    4.80
 -10   2 -11    1.50    2.10
 -10   2 -11    9.80    3.90
  10   2  11    0.60    3.80
  12  -2  11   39.70    5.90
 -12  -2 -11   28.00    6.00
 -12  -2 -11   27.20    6.20
 -12  -2 -11   20.40    5.20
 -12   2 -11   24.50    5.90
 -12   2 -11   16.30    3.80
 -12   2 -11   26.20    5.70
  12   2  11   19.30    5.00
 -14  -2 -11   78.89   10.40
  14  -2  11   76.39    7.90
 -14  -2 -11   70.49    9.40
 -14   2 -11   71.69    7.60
  14   2  11   75.19    9.50
 -14   2 -11   69.79    9.50
 -14   2 -11   56.29    8.50
  17  -3 -11    3.50    3.90
 -17  -3  11    0.30    2.80
 -17  -3  11    3.90    3.70
 -17  -3  11    7.10    4.30
  17  -3 -11    4.20    1.70
  17  -3 -11    7.90    1.90
  17   3 -11    5.60    3.30
  15  -3 -11   19.60    2.30
 -15  -3  11    9.30    3.80
  15  -3 -11   22.50    5.60
  15  -3 -11   17.40    2.20
  15   3 -11   19.90    4.10
  13  -3 -11   19.50    5.30
 -13  -3  11   13.80    3.80
  13   3 -11   19.30    3.80
  13   3 -11   18.00    5.00
 -13   3  11   16.60    4.50
  11   3 -11  170.78   13.60
 -11   3  11  190.58   12.30
  11   3 -11  235.98   20.60
  11   3 -11  198.98   10.50
  11   3 -11  153.08   16.60
  11   3 -11  194.28   12.90
   9  -3 -11   37.10    6.00
  -9  -3  11   36.50    4.50
   9   3 -11   43.80    6.90
   9   3 -11   34.70    5.70
   9   3 -11   28.70    5.80
  -9   3  11   40.70    5.80
   9   3 -11   46.00    7.20
   9   3 -11   37.30    5.60
   7  -3 -11   53.39    6.80
  -7  -3  11   50.39    4.30
   7   3 -11   60.19    8.00
   7   3 -11   54.09    7.30
   7   3 -11   49.80    3.60
  -7   3  11   59.29    7.00
   7   3 -11   32.30    8.50
   7   3 -11   47.70    6.40
   5  -3 -11   31.70    5.30
  -5   3  11   30.30    4.80
   5   3 -11   33.60    2.20
   5   3 -11   29.30    2.00
   5   3 -11   35.00    5.60
   5   3 -11   34.30    5.80
   5   3 -11   31.60    5.50
   5   3 -11   33.70    5.60
   3  -3 -11  346.67   14.50
   3  -3 -11  337.67   14.30
   3   3 -11  344.77   18.70
  -3   3  11  352.06   15.10
   3   3 -11  329.87   17.90
  -3   3  11  342.07   17.80
  -3   3  11  353.96   14.90
   3   3 -11  371.26   18.70
  -3   3  11  344.87   19.20
  -1  -3  11   22.40    4.80
  -1  -3  11   18.50    4.20
   1  -3 -11   23.50    3.20
   1  -3 -11   24.60    3.30
  -1   3  11   23.10    5.10
  -1   3  11   24.50    3.60
   1   3 -11   24.30    4.90
  -1   3  11   27.60    5.00
   1   3 -11   27.50    5.40
  -1   3  11   26.80    3.40
   1  -3  11   16.40    4.40
  -1  -3 -11    7.30    2.50
  -1  -3 -11    9.80    2.70
   1  -3  11   10.30    3.70
   1   3  11   10.60    2.70
   1   3  11    6.20    3.50
   1   3  11    4.80    2.90
   1   3  11    8.70    2.50
  -1   3 -11    8.50    3.20
  -1   3 -11   12.20    4.00
  -3  -3 -11    4.80    2.60
  -3  -3 -11    6.30    2.60
   3  -3  11    4.30    2.90
   3  -3  11    7.20    1.60
   3  -3  11    8.90    3.60
   3   3  11    4.10    2.30
   3   3  11    9.40    3.60
   3   3  11    4.40    2.70
  -3   3 -11    8.90    3.60
  -3   3 -11    7.40    1.60
  -3   3 -11    8.10    4.10
   5  -3  11   58.49    8.10
  -5  -3 -11   68.99    6.60
   5  -3  11   72.59    9.30
   5  -3  11   63.39    4.80
  -5  -3 -11   62.69    6.30
  -5  -3 -11   52.39    8.00
  -5   3 -11   62.79    7.80
  -5   3 -11   59.19    7.70
   5   3  11   47.50    8.80
  -5   3 -11   69.29    4.80
   5   3  11   52.19    6.50
   5   3  11   63.49    6.30
   7  -3  11   50.39    5.00
  -7  -3 -11   49.90    6.60
   7  -3  11   67.89    8.50
   7  -3  11   56.39    7.90
  -7  -3 -11   42.50    7.20
   7   3  11   70.29    8.20
  -7   3 -11   73.79   14.10
   7   3  11   53.69    7.20
   7   3  11   49.20    6.70
  -7   3 -11   54.89    5.00
   9  -3  11   -0.60    2.20
   9  -3  11    6.70    3.40
  -9  -3 -11    6.40    3.50
   9  -3  11   -2.80    2.80
  -9  -3 -11   -0.50    2.50
  -9   3 -11   -2.20    2.70
  -9   3 -11    3.80    3.20
   9   3  11   -0.50    2.80
  -9   3 -11   -0.50    1.80
   9   3  11   -1.50    3.00
   9   3  11    3.20    4.00
 -11  -3 -11   -0.10    3.00
  11  -3  11    0.10    2.60
 -11  -3 -11    5.30    3.70
 -11   3 -11    1.10    2.30
 -11   3 -11    2.10    3.70
 -11   3 -11    1.60    3.30
  11   3  11    3.00    3.40
  13  -3  11   21.50    4.80
 -13  -3 -11   10.60    4.00
 -13  -3 -11    9.10    4.20
  13   3  11   22.90    5.80
 -13   3 -11   12.80    4.40
 -13   3 -11   25.80    5.90
 -13   3 -11   14.60    4.70
  16  -4 -11    2.80    4.00
  16   4 -11    5.10    3.00
 -14  -4  11   21.70    4.70
  14  -4 -11   19.00    5.80
  14   4 -11   14.00    4.90
[truncated: 159,780 more chars]
